# Supplementary material for: Single-nuclei and bulk-tissue gene-expression analysis of pheochromocytoma and paraganglioma links disease subtypes with tumor microenvironment
Source: Nat Commun. 2022 Oct 21;13:6262. doi: 10.1038/s41467-022-34011-3 (PMC9587261; doi:10.1038/s41467-022-34011-3)
Supplement: Supplementary file 4 — Supplementary Data 1 [file 41467_2022_34011_MOESM4_ESM.xlsx]

## Sheet: Supplementary Data 1
Supplementary Data 1. Patient sample metadata
Sample	PCPG Driver Gene	Protein change	Other truncal mutations	Bulk RNA Dataset	Oncogene/TSG	Primary site	Clinical behaviour	Genetic Origin	Cluster	Location	Matching Bulk RNA ID	WES or SNP Array Data	Bulk UMAP_1	Bulk UMAP_2	All cell Pseudobulk_UMAP_1	All cell Pseudobulk_UMAP_2	Pseudobulk_NEO/chromaffin_UMAP_1	Pseudobulk_NEO/chromaffin_UMAP_2
E007	TMEM127	p.Tyr2Ter	NA	Flynn, A., et al. (2015). The Journal of Pathology 236(1): 78-89	TSG	Right adrenal	Non-metastatic(Local invasion)	Germline	C2A (Kinase)	PC	VPH08T	Yes	2.84932	3.20324	3.55259	1.95449	3.64045	2.17014
E008	UBTF-MAML3	UBTF-MAML3	NA	NA	Onco	Adrenal, NOS	Non-metastatic	Somatic	C2B2 (MAML3)	PC	VPH09T	No	-2.1861	4.82154	-1.9245	4.52735	-1.98477	4.59343
E017	NF1	Intragenic break	NA	Flynn, A., et al. (2015). The Journal of Pathology 236(1): 78-89	TSG	Right adrenal	Non-metastatic	Somatic	C2A (Kinase)	PC	VPH20T	Yes	2.30441	3.95172	1.82526	3.74437	1.88297	3.5835
E018	RET	p.Cys634Tyr	ATRX (chrX:76890149)	Flynn, A., et al. (2015). The Journal of Pathology 236(1): 78-89	Onco	Adrenal, NOS	Non-metastatic	Germline	C2A (Kinase)	PC	VPH22T	Yes	3.90166	2.93161	-1.56301	1.22922	4.13483	3.21735
E019	SDHB	p.Val140Phe	NA	Flynn, A., et al. (2015). The Journal of Pathology 236(1): 78-89	TSG	Infra renal paraortic	Non-metastatic	Germline	C1A1 (SDHx)	AT-PG	VPH23T	Yes	-4.69877	-1.85929	-5.82401	-1.90221	-5.78941	-1.23782
E024	VHL	p.Arg161Ter	NA	Flynn, A., et al. (2015). The Journal of Pathology 236(1): 78-89	TSG	Right adrenal	Non-metastatic	Germline	C1B1 (VHL)	PC	VPH35T	Yes	-0.741971	-5.84457	-0.624349	-5.56341	-1.50934	-7.40999
E025	SDHA	p.Arg31Ter	NA	Flynn, A., et al. (2015). The Journal of Pathology 236(1): 78-89l	TSG	Para aortic	Non-metastatic(Local invasion)	Germline	C1A1 (SDHx)	AT-PG	VPH36T	Yes	-3.05905	-2.58391	-4.26247	-2.45389	-4.46881	-1.30392
E027	NF1	Intragenic break	NA	Flynn, A., et al. (2015). The Journal of Pathology 236(1): 78-89	TSG	Adrenal, NOS	Non-metastatic	Somatic	C2A (Kinase)	PC	VPH39T	Yes	3.04873	1.42611	3.06898	0.893901	3.39502	1.40023
E033	Unknown driver	NA	PAK6 (chr15:40564681)	Flynn, A., et al. (2015). The Journal of Pathology 236(1): 78-89l	NA	Right adrenal	Non-metastatic	Unknown	C2B1	PC	VCBPH05T	Yes	1.29596	4.19558	1.07273	4.20018	1.09469	4.21851
E035	HRAS	p.Gln61Arg	NA	Flynn, A., et al. (2015). The Journal of Pathology 236(1): 78-89	Onco	Right adrenal	Non-metastatic	Somatic	C2A (Kinase)	PC	VCBPH07T	Yes	NA	NA	3.54788	1.08826	3.54451	3.4511
E041	VHL	p.Arg167Trp	NA	Flynn, A., et al. (2015). The Journal of Pathology 236(1): 78-89	TSG	Right adrenal	Non-metastatic	Somatic	C1B1 (VHL)	PC	VCBPH13T	Yes	-1.15495	-6.43009	-1.75135	-7.24613	-1.88071	-7.13598
E042	VHL	p.Arg167Trp	NA	Flynn, A., et al. (2015). The Journal of Pathology 236(1): 78-89	TSG	Adrenal, NOS	Non-metastatic	Germline	C1B1 (VHL)	PC	VCBPH14T	Yes	-0.935349	-6.01792	-1.09342	-5.56071	-1.724	-7.29253
E174	NF1	p.Val1971GlufsTer8	NA	NA	TSG	Adrenal	Non-metastatic	Unknown	C2A (Kinase)	PC	NA	NA	NA	NA	2.64534	0.639436	3.21307	1.42694
E196	SDHB	p.Trp200Cys	NA	NA	TSG	Carotid body	Non-metastatic	Germline	C1A2 (SDHx-HN)	HN-PG	NA	NA	NA	NA	-3.60078	-1.53707	-3.79892	-1.43398
E205	EPAS1	p.Ala530Thr	NA	NA	Onco	Right adrenal	Metastatic	Somatic	C1B2	PC	NA	NA	NA	NA	-2.33685	-5.67864	-2.76596	-5.70621
E206	EPAS1	p.Asp539Asn	NA	NA	Onco	Left adrenal	Metastatic	Somatic	C1B2	PC	NA	NA	NA	NA	-2.36675	-5.6946	-2.72323	-5.49079
E208	MAX	p.Arg33X	NA	NA	TSG	Right retrocaval	Non-metastatic	Germline	C2B1	AT-PG	NA	NA	NA	NA	0.610877	2.93566	0.99681	3.11624
E209	MAX	p.Arg75X	NA	NA	TSG	Right adrenal	Non-metastatic	Germline	C2B1	PC	NA	NA	NA	NA	0.300809	1.62479	0.975923	3.05491
E210	FH	Splicesite mutation	NA	NA	TSG	Left kidney (presume not adrenal?)	Non-metastatic	Germline	C1B2	AT-PG	NA	NA	NA	NA	-2.37579	-5.46068	-2.81864	-5.72664
E211	FH	p.Thr234Ala	NA	NA	TSG	Right adrenal	Non-metastatic	Germline	C2B1	PC	NA	NA	NA	NA	1.54066	4.66702	1.58264	4.68285
E213	SDHD	Deletion	NA	NA	TSG	Carotid body	Non-metastatic	Germline	C1A2 (SDHx-HN)	HN-PG	NA	NA	NA	NA	-3.28665	-1.92795	-3.57701	-1.51169
E214	SDHD	p.Pro81Leu	NA	NA	TSG	Carotid body	Non-metastatic	Germline	C1A2 (SDHx-HN)	HN-PG	NA	NA	NA	NA	-3.53447	-1.5809	-3.50141	-1.61187
E215	SDHD	p.Leu19Serfs	NA	Shankavaram, U., et al Neoplasia. 2013 Apr; 15(4): 435–447.	TSG	Carotid body	Unknown	Germline	C1A2 (SDHx-HN)	HN-PG	PKh_25	NA	NA	NA	-3.08218	-2.08589	-3.47167	-1.68829
E216	SDHD	Splicesite mutation	NA	Shankavaram, U., et al Neoplasia. 2013 Apr; 15(4): 435–447.	TSG	Carotid body	Non-metastatic	Germline	C1A2 (SDHx-HN)	HN-PG	PKh_37	NA	NA	NA	-3.55239	-1.61194	-3.61764	-1.53492
E235	TMEM127	p.Y178Lfs*48	NA	Deng, Y., et al. (2018). Endocr Relat Cancer 25(9): X3.	TSG	Adrenal	Non-metastatic	NA	C2A (Kinase)	PC	NA	targeted panel	NA	NA	1.94656	3.35089	1.9383	3.46453
E237	UBTF-MAML3	UBTF-MAML3	NA	NA	Onco	Adrenal, NOS	Metastatic	Somatic	C2B2 (MAML3)	PC	NA	NA	NA	NA	-2.0566	4.66828	-2.17487	4.65486
E240	Normal	NA	NA	NA	NA	NA	Not applicable	NA	Normal	Normal	NAM021	NA	NA	NA	-0.069453	-0.144649	0.275929	0.205632
E243	Normal	NA	NA	NA	NA	NA	Not applicable	NA	Normal	Normal	NAM025	NA	NA	NA	0.279328	0.221932	0.465125	0.398665
E236	H3F3A	p.G35W	NA	Toledo, R. A., et al. (2016). Clin Cancer Res 22(9): 2301-2310.	Onco	Peritoneal paranganglioma (Zuckerkandl)	Recurrence	NA	C2B1	AT-PG	NA	Yes	NA	NA	1.35217	4.69943	1.41983	4.66407
P010	RET	p.Cys634Tyr	GOLGA1 (chr9:127685498)	Flynn, A., et al. (2015). The Journal of Pathology 236(1): 78-89l	Onco	Right adrenal	Non-metastatic	Germline	C2A (Kinase)	PC	P010RPHRP	Yes	2.46614	3.1991	1.65537	3.17904	1.72729	3.12649
P018-PGL1	SDHB	p.Gln30ArgfsTer47	NA	NA	TSG	Renal hilum	Non-metastatic	Germline	C1A1 (SDHx)	AT-PG	NA	Yes	NA	NA	-5.08038	-2.40923	-5.84012	-1.83195
P018-PGL3	SDHB	p.Gln30ArgfsTer47	NA	NA	TSG	Aortacaval mass	Non-metastatic	Germline	C1A1 (SDHx)	AT-PG	NA	Yes	NA	NA	-3.72619	-2.76798	-5.69011	-1.66989
