# Supplementary material for: Single-nuclei and bulk-tissue gene-expression analysis of pheochromocytoma and paraganglioma links disease subtypes with tumor microenvironment
Source: Nat Commun. 2022 Oct 21;13:6262. doi: 10.1038/s41467-022-34011-3 (PMC9587261; doi:10.1038/s41467-022-34011-3)
Supplement: Supplementary file 5 — Supplementary Data 2 [file 41467_2022_34011_MOESM5_ESM.xlsx]

## Sheet: Supplementary Data 2
Supplementary Data 2. snRNA-seq sample cell type composition
Sample	Sample Type	Major cell lineage	Functional subset	Total	Count	Percent of sample
E007	PCPG	Schwann-cell precursors	Schwann-cell precursors	895	6	0.670391
E007	PCPG	Endothelial cells	Stalk-like ECs	895	2	0.223464
E007	PCPG	Myeloid cells	Macrophages	895	88	9.8324
E007	PCPG	Fibroblasts	Pericytes	895	2	0.223464
E007	PCPG	Endothelial cells	Tip-like ECs	895	4	0.446927
E007	PCPG	Lymphocytes	CD8pos T cells	895	1	0.111732
E007	PCPG	Lymphocytes	Cytotoxic CD8pos T cells	895	1	0.111732
E007	PCPG	Lymphocytes	Follicular B cells	895	1	0.111732
E007	PCPG	Tumor	Tumor	895	778	86.9274
E007	PCPG	Myeloid cells	CD16neg Monocytes	895	1	0.111732
E007	PCPG	Myeloid cells	CD16pos Monocytes	895	1	0.111732
E007	PCPG	Lymphocytes	NK cells	895	2	0.223464
E007	PCPG	Lymphocytes	CD4pos T cells	895	8	0.893855
E008	PCPG	Lymphocytes	Plasma B cells	4594	1	0.0217675
E008	PCPG	Adrenocortical cells	Adrenocortical cells	4594	1	0.0217675
E008	PCPG	Endothelial cells	Lymphatic ECs	4594	4	0.0870701
E008	PCPG	Mast cells	Mast cells	4594	12	0.26121
E008	PCPG	Schwann-cell precursors	Schwann-cell precursors	4594	48	1.04484
E008	PCPG	Endothelial cells	Stalk-like ECs	4594	8	0.17414
E008	PCPG	Myeloid cells	Macrophages	4594	111	2.4162
E008	PCPG	Fibroblasts	Pericytes	4594	14	0.304745
E008	PCPG	Tumor	Tumor	4594	4292	93.4262
E008	PCPG	Lymphocytes	CD8pos T cells	4594	3	0.0653026
E008	PCPG	Endothelial cells	Tip-like ECs	4594	34	0.740096
E008	PCPG	Lymphocytes	Cytotoxic CD8pos T cells	4594	8	0.17414
E008	PCPG	Lymphocytes	NK cells	4594	10	0.217675
E008	PCPG	Myeloid cells	CD16neg Monocytes	4594	5	0.108838
E008	PCPG	Lymphocytes	Follicular B cells	4594	11	0.239443
E008	PCPG	Myeloid cells	CD16pos Monocytes	4594	3	0.0653026
E008	PCPG	Lymphocytes	CD4pos T cells	4594	28	0.609491
E008	PCPG	Myeloid cells	CD1Cpos DCs	4594	1	0.0217675
E017	PCPG	Lymphocytes	Treg cells	4822	1	0.0207383
E017	PCPG	Adrenocortical cells	Adrenocortical cells	4822	1	0.0207383
E017	PCPG	Fibroblasts	FMO2pos Fibroblasts	4822	2	0.0414766
E017	PCPG	Fibroblasts	Myofibroblasts	4822	3	0.0622148
E017	PCPG	Schwann-cell precursors	Schwann-cell precursors	4822	39	0.808793
E017	PCPG	Endothelial cells	Stalk-like ECs	4822	4	0.0829531
E017	PCPG	Fibroblasts	Pericytes	4822	7	0.145168
E017	PCPG	Myeloid cells	Macrophages	4822	168	3.48403
E017	PCPG	Lymphocytes	Cytotoxic CD8pos T cells	4822	2	0.0414766
E017	PCPG	Endothelial cells	Tip-like ECs	4822	8	0.165906
E017	PCPG	Tumor	Tumor	4822	4530	93.9444
E017	PCPG	Lymphocytes	NK cells	4822	4	0.0829531
E017	PCPG	Lymphocytes	Follicular B cells	4822	6	0.12443
E017	PCPG	Lymphocytes	CD8pos T cells	4822	10	0.207383
E017	PCPG	Lymphocytes	Plasma B cells	4822	14	0.290336
E017	PCPG	Lymphocytes	CD4pos T cells	4822	18	0.373289
E017	PCPG	Myeloid cells	CD16neg Monocytes	4822	2	0.0414766
E017	PCPG	Myeloid cells	CD1Cpos DCs	4822	2	0.0414766
E017	PCPG	Myeloid cells	CD16pos Monocytes	4822	1	0.0207383
E018	PCPG	Endothelial cells	Tip-like ECs	4278	256	5.9841
E018	PCPG	Fibroblasts	Pericytes	4278	254	5.93735
E018	PCPG	Myeloid cells	Macrophages	4278	165	3.85694
E018	PCPG	Fibroblasts	Myofibroblasts	4278	62	1.44928
E018	PCPG	Endothelial cells	Stalk-like ECs	4278	40	0.935016
E018	PCPG	Lymphocytes	CD4pos T cells	4278	29	0.677887
E018	PCPG	Lymphocytes	NK cells	4278	18	0.420757
E018	PCPG	Myeloid cells	CD1Cpos DCs	4278	13	0.30388
E018	PCPG	Lymphocytes	CD8pos T cells	4278	13	0.30388
E018	PCPG	Fibroblasts	ACTA2pos fibroblasts	4278	11	0.25713
E018	PCPG	Lymphocytes	Cytotoxic CD8pos T cells	4278	11	0.25713
E018	PCPG	Lymphocytes	Treg cells	4278	6	0.140252
E018	PCPG	Myeloid cells	IDO1pos DCs	4278	6	0.140252
E018	PCPG	Adrenocortical cells	Adrenocortical cells	4278	4	0.0935016
E018	PCPG	Mast cells	Mast cells	4278	4	0.0935016
E018	PCPG	Endothelial cells	Lymphatic ECs	4278	3	0.0701262
E018	PCPG	Myeloid cells	CD16neg Monocytes	4278	3	0.0701262
E018	PCPG	Tumor	Tumor	4278	3374	78.8686
E018	PCPG	Fibroblasts	FMO2pos Fibroblasts	4278	2	0.0467508
E018	PCPG	Lymphocytes	Plasma B cells	4278	2	0.0467508
E018	PCPG	Lymphocytes	GrB-secreting B cells	4278	1	0.0233754
E018	PCPG	Myeloid cells	CD16pos Monocytes	4278	1	0.0233754
E019	PCPG	Lymphocytes	CD4pos T cells	4108	1	0.0243427
E019	PCPG	Fibroblast	ACSM3pos Fibroblasts	4108	13	0.316456
E019	PCPG	Fibroblasts	ACTA2pos fibroblasts	4108	8	0.194742
E019	PCPG	Adrenocortical cells	Adrenocortical cells	4108	2	0.0486855
E019	PCPG	Fibroblasts	FMO2pos Fibroblasts	4108	5	0.121714
E019	PCPG	Endothelial cells	Lymphatic ECs	4108	2	0.0486855
E019	PCPG	Fibroblasts	MFAP5pos Fibroblasts	4108	2	0.0486855
E019	PCPG	Fibroblasts	Myofibroblasts	4108	1	0.0243427
E019	PCPG	Schwann-cell precursors	Schwann-cell precursors	4108	26	0.632911
E019	PCPG	Endothelial cells	Stalk-like ECs	4108	2	0.0486855
E019	PCPG	Tumor	Tumor	4108	3851	93.7439
E019	PCPG	Myeloid cells	Macrophages	4108	14	0.340798
E019	PCPG	Fibroblasts	Pericytes	4108	31	0.754625
E019	PCPG	Endothelial cells	Tip-like ECs	4108	148	3.60273
E019	PCPG	Myeloid cells	CD16neg Monocytes	4108	1	0.0243427
E019	PCPG	Myeloid cells	CD16pos Monocytes	4108	1	0.0243427
E024	PCPG	Lymphocytes	Treg cells	3901	1	0.0256345
E024	PCPG	Myeloid cells	Macrophages	3901	315	8.07485
E024	PCPG	Fibroblasts	ACTA2pos fibroblasts	3901	95	2.43527
E024	PCPG	Adrenocortical cells	Adrenocortical cells	3901	2	0.0512689
E024	PCPG	Fibroblasts	FMO2pos Fibroblasts	3901	19	0.487055
E024	PCPG	Endothelial cells	Lymphatic ECs	3901	100	2.56345
E024	PCPG	Mast cells	Mast cells	3901	17	0.435786
E024	PCPG	Fibroblasts	MFAP5pos Fibroblasts	3901	1	0.0256345
E024	PCPG	Fibroblasts	Myofibroblasts	3901	36	0.92284
E024	PCPG	Schwann-cell precursors	Schwann-cell precursors	3901	122	3.1274
E024	PCPG	Endothelial cells	Stalk-like ECs	3901	356	9.12587
E024	PCPG	Lymphocytes	Cytotoxic CD8pos T cells	3901	2	0.0512689
E024	PCPG	Lymphocytes	Plasma B cells	3901	2	0.0512689
E024	PCPG	Myeloid cells	CD16neg Monocytes	3901	17	0.435786
E024	PCPG	Myeloid cells	CD16pos Monocytes	3901	7	0.179441
E024	PCPG	Myeloid cells	CD1Cpos DCs	3901	6	0.153807
E024	PCPG	Lymphocytes	Follicular B cells	3901	8	0.205076
E024	PCPG	Lymphocytes	NK cells	3901	9	0.23071
E024	PCPG	Myeloid cells	IDO1pos DCs	3901	2	0.0512689
E024	PCPG	Lymphocytes	CD8pos T cells	3901	19	0.487055
E024	PCPG	Lymphocytes	CD4pos T cells	3901	53	1.35863
E024	PCPG	Endothelial cells	Tip-like ECs	3901	909	23.3017
E024	PCPG	Tumor	Tumor	3901	1240	31.7867
E024	PCPG	Fibroblasts	Pericytes	3901	563	14.4322
E025	PCPG	Lymphocytes	Cytotoxic CD8pos T cells	3626	1	0.0275786
E025	PCPG	Lymphocytes	Follicular B cells	3626	1	0.0275786
E025	PCPG	Myeloid cells	Macrophages	3626	177	4.88141
E025	PCPG	Fibroblast	ACSM3pos Fibroblasts	3626	99	2.73028
E025	PCPG	Fibroblasts	ACTA2pos fibroblasts	3626	8	0.220629
E025	PCPG	Adrenocortical cells	Adrenocortical cells	3626	1	0.0275786
E025	PCPG	Fibroblasts	FMO2pos Fibroblasts	3626	2	0.0551572
E025	PCPG	Endothelial cells	Lymphatic ECs	3626	3	0.0827358
E025	PCPG	Fibroblasts	MFAP5pos Fibroblasts	3626	29	0.799779
E025	PCPG	Fibroblasts	Myofibroblasts	3626	6	0.165472
E025	PCPG	Schwann-cell precursors	Schwann-cell precursors	3626	10	0.275786
E025	PCPG	Endothelial cells	Stalk-like ECs	3626	92	2.53723
E025	PCPG	Lymphocytes	CD8pos T cells	3626	2	0.0551572
E025	PCPG	Myeloid cells	CD16neg Monocytes	3626	16	0.441258
E025	PCPG	Lymphocytes	NK cells	3626	3	0.0827358
E025	PCPG	Myeloid cells	CD16pos Monocytes	3626	11	0.303365
E025	PCPG	Fibroblasts	Pericytes	3626	25	0.689465
E025	PCPG	Myeloid cells	CD1Cpos DCs	3626	4	0.110314
E025	PCPG	Tumor	Tumor	3626	3032	83.6183
E025	PCPG	Endothelial cells	Tip-like ECs	3626	82	2.26145
E025	PCPG	Lymphocytes	CD4pos T cells	3626	22	0.606729
E027	PCPG	Myeloid cells	Macrophages	3663	188	5.13241
E027	PCPG	Fibroblasts	ACTA2pos fibroblasts	3663	11	0.3003
E027	PCPG	Adrenocortical cells	Adrenocortical cells	3663	1	0.0273
E027	PCPG	Fibroblasts	FMO2pos Fibroblasts	3663	1	0.0273
E027	PCPG	Endothelial cells	Lymphatic ECs	3663	1	0.0273
E027	PCPG	Mast cells	Mast cells	3663	8	0.2184
E027	PCPG	Fibroblasts	Myofibroblasts	3663	4	0.1092
E027	PCPG	Endothelial cells	Stalk-like ECs	3663	7	0.1911
E027	PCPG	Endothelial cells	Tip-like ECs	3663	22	0.600601
E027	PCPG	Myeloid cells	CD16neg Monocytes	3663	13	0.3549
E027	PCPG	Lymphocytes	Treg cells	3663	4	0.1092
E027	PCPG	Myeloid cells	CD1Cpos DCs	3663	8	0.2184
E027	PCPG	Fibroblasts	Pericytes	3663	22	0.600601
E027	PCPG	Lymphocytes	Cytotoxic CD8pos T cells	3663	7	0.1911
E027	PCPG	Tumor	Tumor	3663	3061	83.5654
E027	PCPG	Myeloid cells	CD16pos Monocytes	3663	2	0.0546001
E027	PCPG	Myeloid cells	IDO1pos DCs	3663	2	0.0546001
E027	PCPG	Lymphocytes	NK cells	3663	29	0.791701
E027	PCPG	Lymphocytes	CD8pos T cells	3663	55	1.5015
E027	PCPG	Lymphocytes	Follicular B cells	3663	66	1.8018
E027	PCPG	Lymphocytes	CD4pos T cells	3663	151	4.1223
E033	PCPG	Tumor	Tumor	3459	3442	99.5085
E033	PCPG	Endothelial cells	Tip-like ECs	3459	5	0.14455
E033	PCPG	Fibroblast	ACSM3pos Fibroblasts	3459	3	0.0867303
E033	PCPG	Schwann-cell precursors	Schwann-cell precursors	3459	1	0.0289101
E033	PCPG	Endothelial cells	Stalk-like ECs	3459	6	0.173461
E033	PCPG	Myeloid cells	Macrophages	3459	2	0.0578202
E035	PCPG	Myeloid cells	Macrophages	4745	752	15.8483
E035	PCPG	Endothelial cells	Tip-like ECs	4745	6	0.126449
E035	PCPG	Fibroblasts	Pericytes	4745	8	0.168599
E035	PCPG	Myeloid cells	CD16pos Monocytes	4745	34	0.716544
E035	PCPG	Fibroblasts	ACTA2pos fibroblasts	4745	4	0.0842993
E035	PCPG	Adrenocortical cells	Adrenocortical cells	4745	221	4.65753
E035	PCPG	Chromaffin cells	Chromaffin cells	4745	18	0.379347
E035	PCPG	Lymphocytes	Follicular B cells	4745	3	0.0632244
E035	PCPG	Mast cells	Mast cells	4745	9	0.189673
E035	PCPG	Fibroblasts	MFAP5pos Fibroblasts	4745	3	0.0632244
E035	PCPG	Schwann-cell precursors	Schwann-cell precursors	4745	185	3.89884
E035	PCPG	Endothelial cells	Stalk-like ECs	4745	9	0.189673
E035	PCPG	Myeloid cells	CD16neg Monocytes	4745	11	0.231823
E035	PCPG	Lymphocytes	CD8pos T cells	4745	21	0.442571
E035	PCPG	Lymphocytes	CD4pos T cells	4745	22	0.463646
E035	PCPG	Tumor	Tumor	4745	3373	71.0854
E035	PCPG	Myeloid cells	CD1Cpos DCs	4745	2	0.0421496
E035	PCPG	Lymphocytes	NK cells	4745	25	0.52687
E035	PCPG	Lymphocytes	Cytotoxic CD8pos T cells	4745	39	0.821918
E041	PCPG	Myeloid cells	Macrophages	3151	779	24.7223
E041	PCPG	Lymphocytes	Follicular B cells	3151	1	0.031736
E041	PCPG	Lymphocytes	GrB-secreting B cells	3151	1	0.031736
E041	PCPG	Lymphocytes	Treg cells	3151	1	0.031736
E041	PCPG	Myeloid cells	CD16pos Monocytes	3151	26	0.825135
E041	PCPG	Myeloid cells	CD16neg Monocytes	3151	25	0.793399
E041	PCPG	Endothelial cells	Lymphatic ECs	3151	2	0.0634719
E041	PCPG	Mast cells	Mast cells	3151	23	0.729927
E041	PCPG	Fibroblasts	Myofibroblasts	3151	1	0.031736
E041	PCPG	Schwann-cell precursors	Schwann-cell precursors	3151	5	0.15868
E041	PCPG	Endothelial cells	Stalk-like ECs	3151	33	1.04729
E041	PCPG	Myeloid cells	CD1Cpos DCs	3151	8	0.253888
E041	PCPG	Lymphocytes	Plasma B cells	3151	4	0.126944
E041	PCPG	Myeloid cells	IDO1pos DCs	3151	3	0.0952079
E041	PCPG	Lymphocytes	CD8pos T cells	3151	11	0.349096
E041	PCPG	Lymphocytes	Cytotoxic CD8pos T cells	3151	11	0.349096
E041	PCPG	Fibroblasts	Pericytes	3151	50	1.5868
E041	PCPG	Tumor	Tumor	3151	1815	57.6008
E041	PCPG	Lymphocytes	NK cells	3151	20	0.634719
E041	PCPG	Endothelial cells	Tip-like ECs	3151	269	8.53697
E041	PCPG	Lymphocytes	CD4pos T cells	3151	63	1.99937
E042	PCPG	Lymphocytes	GrB-secreting B cells	2736	1	0.0365497
E042	PCPG	Lymphocytes	NK cells	2736	1	0.0365497
E042	PCPG	Lymphocytes	Plasma B cells	2736	1	0.0365497
E042	PCPG	Myeloid cells	Macrophages	2736	70	2.55848
E042	PCPG	Fibroblasts	ACTA2pos fibroblasts	2736	20	0.730994
E042	PCPG	Fibroblasts	FMO2pos Fibroblasts	2736	27	0.986842
E042	PCPG	Endothelial cells	Lymphatic ECs	2736	3	0.109649
E042	PCPG	Fibroblasts	MFAP5pos Fibroblasts	2736	1	0.0365497
E042	PCPG	Fibroblasts	Myofibroblasts	2736	13	0.475146
E042	PCPG	Schwann-cell precursors	Schwann-cell precursors	2736	199	7.27339
E042	PCPG	Endothelial cells	Stalk-like ECs	2736	96	3.50877
E042	PCPG	Myeloid cells	CD1Cpos DCs	2736	5	0.182749
E042	PCPG	Myeloid cells	CD16neg Monocytes	2736	3	0.109649
E042	PCPG	Myeloid cells	CD16pos Monocytes	2736	3	0.109649
E042	PCPG	Lymphocytes	CD4pos T cells	2736	9	0.328947
E042	PCPG	Tumor	Tumor	2736	1506	55.0439
E042	PCPG	Fibroblasts	Pericytes	2736	126	4.60526
E042	PCPG	Endothelial cells	Tip-like ECs	2736	652	23.8304
E174	PCPG	Myeloid cells	Macrophages	3472	1043	30.0403
E174	PCPG	Myeloid cells	CD16neg Monocytes	3472	15	0.432028
E174	PCPG	Myeloid cells	CD1Cpos DCs	3472	11	0.31682
E174	PCPG	Fibroblasts	ACTA2pos fibroblasts	3472	9	0.259217
E174	PCPG	Fibroblasts	FMO2pos Fibroblasts	3472	3	0.0864055
E174	PCPG	Mast cells	Mast cells	3472	2	0.0576037
E174	PCPG	Fibroblasts	Myofibroblasts	3472	44	1.26728
E174	PCPG	Schwann-cell precursors	Schwann-cell precursors	3472	41	1.18088
E174	PCPG	Endothelial cells	Stalk-like ECs	3472	15	0.432028
E174	PCPG	Myeloid cells	IDO1pos DCs	3472	5	0.144009
E174	PCPG	Lymphocytes	Plasma B cells	3472	5	0.144009
E174	PCPG	Myeloid cells	CD16pos Monocytes	3472	4	0.115207
E174	PCPG	Endothelial cells	Tip-like ECs	3472	50	1.44009
E174	PCPG	Lymphocytes	Cytotoxic CD8pos T cells	3472	10	0.288018
E174	PCPG	Lymphocytes	Treg cells	3472	10	0.288018
E174	PCPG	Fibroblasts	Pericytes	3472	38	1.09447
E174	PCPG	Lymphocytes	NK cells	3472	15	0.432028
E174	PCPG	Tumor	Tumor	3472	1942	55.9332
E174	PCPG	Lymphocytes	CD4pos T cells	3472	56	1.6129
E174	PCPG	Lymphocytes	CD8pos T cells	3472	154	4.43548
E196	PCPG	Myeloid cells	Macrophages	2265	110	4.85651
E196	PCPG	Lymphocytes	Cytotoxic CD8pos T cells	2265	1	0.0441501
E196	PCPG	Lymphocytes	Follicular B cells	2265	1	0.0441501
E196	PCPG	Lymphocytes	NK cells	2265	1	0.0441501
E196	PCPG	Fibroblasts	ACTA2pos fibroblasts	2265	9	0.397351
E196	PCPG	Lymphocytes	CD8pos T cells	2265	3	0.13245
E196	PCPG	Fibroblasts	FMO2pos Fibroblasts	2265	2	0.0883002
E196	PCPG	Mast cells	Mast cells	2265	1	0.0441501
E196	PCPG	Schwann-cell precursors	Schwann-cell precursors	2265	82	3.62031
E196	PCPG	Endothelial cells	Stalk-like ECs	2265	11	0.485651
E196	PCPG	Fibroblasts	Pericytes	2265	17	0.750552
E196	PCPG	Tumor	Tumor	2265	1905	84.106
E196	PCPG	Endothelial cells	Tip-like ECs	2265	87	3.84106
E196	PCPG	Myeloid cells	CD16neg Monocytes	2265	1	0.0441501
E196	PCPG	Myeloid cells	CD16pos Monocytes	2265	1	0.0441501
E196	PCPG	Myeloid cells	CD1Cpos DCs	2265	1	0.0441501
E196	PCPG	Lymphocytes	CD4pos T cells	2265	32	1.4128
E205	PCPG	Tumor	Tumor	3592	3475	96.7428
E205	PCPG	Lymphocytes	NK cells	3592	1	0.0278396
E205	PCPG	Myeloid cells	Macrophages	3592	50	1.39198
E205	PCPG	Fibroblasts	Pericytes	3592	10	0.278396
E205	PCPG	Lymphocytes	CD8pos T cells	3592	2	0.0556793
E205	PCPG	Lymphocytes	CD4pos T cells	3592	3	0.0835189
E205	PCPG	Lymphocytes	Plasma B cells	3592	3	0.0835189
E205	PCPG	Fibroblasts	ACTA2pos fibroblasts	3592	4	0.111359
E205	PCPG	Mast cells	Mast cells	3592	1	0.0278396
E205	PCPG	Fibroblasts	MFAP5pos Fibroblasts	3592	1	0.0278396
E205	PCPG	Endothelial cells	Stalk-like ECs	3592	7	0.194878
E205	PCPG	Endothelial cells	Tip-like ECs	3592	32	0.890869
E205	PCPG	Myeloid cells	CD1Cpos DCs	3592	2	0.0556793
E205	PCPG	Myeloid cells	CD16pos Monocytes	3592	1	0.0278396
E206	PCPG	Myeloid cells	Macrophages	2810	203	7.2242
E206	PCPG	Lymphocytes	Plasma B cells	2810	1	0.0355872
E206	PCPG	Endothelial cells	Tip-like ECs	2810	9	0.320285
E206	PCPG	Lymphocytes	CD4pos T cells	2810	2	0.0711744
E206	PCPG	Tumor	Tumor	2810	2575	91.637
E206	PCPG	Fibroblasts	Pericytes	2810	11	0.391459
E206	PCPG	Fibroblasts	ACTA2pos fibroblasts	2810	1	0.0355872
E206	PCPG	Endothelial cells	Lymphatic ECs	2810	1	0.0355872
E206	PCPG	Fibroblasts	Myofibroblasts	2810	3	0.106762
E206	PCPG	Endothelial cells	Stalk-like ECs	2810	2	0.0711744
E206	PCPG	Myeloid cells	CD16neg Monocytes	2810	1	0.0355872
E206	PCPG	Myeloid cells	IDO1pos DCs	2810	1	0.0355872
E208	PCPG	Lymphocytes	Cytotoxic CD8pos T cells	3242	1	0.0308452
E208	PCPG	Myeloid cells	Macrophages	3242	162	4.99692
E208	PCPG	Endothelial cells	Tip-like ECs	3242	17	0.524368
E208	PCPG	Lymphocytes	Follicular B cells	3242	2	0.0616903
E208	PCPG	Tumor	Tumor	3242	2950	90.9932
E208	PCPG	Fibroblasts	Pericytes	3242	15	0.462677
E208	PCPG	Lymphocytes	CD8pos T cells	3242	4	0.123381
E208	PCPG	Lymphocytes	Treg cells	3242	5	0.154226
E208	PCPG	Myeloid cells	IDO1pos DCs	3242	4	0.123381
E208	PCPG	Fibroblast	ACSM3pos Fibroblasts	3242	1	0.0308452
E208	PCPG	Fibroblasts	ACTA2pos fibroblasts	3242	2	0.0616903
E208	PCPG	Mast cells	Mast cells	3242	7	0.215916
E208	PCPG	Fibroblasts	Myofibroblasts	3242	3	0.0925355
E208	PCPG	Schwann-cell precursors	Schwann-cell precursors	3242	1	0.0308452
E208	PCPG	Endothelial cells	Stalk-like ECs	3242	11	0.339297
E208	PCPG	Lymphocytes	Plasma B cells	3242	17	0.524368
E208	PCPG	Lymphocytes	CD4pos T cells	3242	40	1.23381
E209	PCPG	Myeloid cells	Macrophages	2931	212	7.23303
E209	PCPG	Lymphocytes	CD8pos T cells	2931	1	0.034118
E209	PCPG	Lymphocytes	Follicular B cells	2931	1	0.034118
E209	PCPG	Lymphocytes	NK cells	2931	1	0.034118
E209	PCPG	Tumor	Tumor	2931	2579	87.9904
E209	PCPG	Endothelial cells	Tip-like ECs	2931	28	0.955305
E209	PCPG	Fibroblasts	Pericytes	2931	22	0.750597
E209	PCPG	Fibroblast	ACSM3pos Fibroblasts	2931	1	0.034118
E209	PCPG	Fibroblasts	ACTA2pos fibroblasts	2931	3	0.102354
E209	PCPG	Adrenocortical cells	Adrenocortical cells	2931	42	1.43296
E209	PCPG	Fibroblasts	FMO2pos Fibroblasts	2931	1	0.034118
E209	PCPG	Fibroblasts	MFAP5pos Fibroblasts	2931	2	0.0682361
E209	PCPG	Fibroblasts	Myofibroblasts	2931	4	0.136472
E209	PCPG	Schwann-cell precursors	Schwann-cell precursors	2931	3	0.102354
E209	PCPG	Endothelial cells	Stalk-like ECs	2931	14	0.477653
E209	PCPG	Myeloid cells	CD16pos Monocytes	2931	2	0.0682361
E209	PCPG	Lymphocytes	CD4pos T cells	2931	13	0.443535
E209	PCPG	Myeloid cells	CD16neg Monocytes	2931	1	0.034118
E209	PCPG	Myeloid cells	CD1Cpos DCs	2931	1	0.034118
E210	PCPG	Myeloid cells	Macrophages	2470	181	7.32794
E210	PCPG	Lymphocytes	Follicular B cells	2470	2	0.0809717
E210	PCPG	Endothelial cells	Tip-like ECs	2470	15	0.607287
E210	PCPG	Myeloid cells	CD1Cpos DCs	2470	6	0.242915
E210	PCPG	Myeloid cells	CD16neg Monocytes	2470	4	0.161943
E210	PCPG	Fibroblasts	Pericytes	2470	14	0.566802
E210	PCPG	Lymphocytes	NK cells	2470	5	0.202429
E210	PCPG	Fibroblast	ACSM3pos Fibroblasts	2470	1	0.0404858
E210	PCPG	Fibroblasts	ACTA2pos fibroblasts	2470	6	0.242915
E210	PCPG	Fibroblasts	FMO2pos Fibroblasts	2470	4	0.161943
E210	PCPG	Endothelial cells	Lymphatic ECs	2470	1	0.0404858
E210	PCPG	Mast cells	Mast cells	2470	5	0.202429
E210	PCPG	Fibroblasts	MFAP5pos Fibroblasts	2470	4	0.161943
E210	PCPG	Fibroblasts	Myofibroblasts	2470	2	0.0809717
E210	PCPG	Schwann-cell precursors	Schwann-cell precursors	2470	40	1.61943
E210	PCPG	Endothelial cells	Stalk-like ECs	2470	15	0.607287
E210	PCPG	Tumor	Tumor	2470	2064	83.5628
E210	PCPG	Lymphocytes	CD8pos T cells	2470	12	0.48583
E210	PCPG	Myeloid cells	CD16pos Monocytes	2470	1	0.0404858
E210	PCPG	Myeloid cells	IDO1pos DCs	2470	1	0.0404858
E210	PCPG	Lymphocytes	CD4pos T cells	2470	87	3.52227
E211	PCPG	Lymphocytes	NK cells	4079	1	0.0245158
E211	PCPG	Endothelial cells	Tip-like ECs	4079	2	0.0490316
E211	PCPG	Fibroblasts	Pericytes	4079	3	0.0735474
E211	PCPG	Tumor	Tumor	4079	3919	96.0775
E211	PCPG	Myeloid cells	Macrophages	4079	116	2.84383
E211	PCPG	Lymphocytes	CD4pos T cells	4079	2	0.0490316
E211	PCPG	Adrenocortical cells	Adrenocortical cells	4079	7	0.171611
E211	PCPG	Fibroblasts	FMO2pos Fibroblasts	4079	1	0.0245158
E211	PCPG	Schwann-cell precursors	Schwann-cell precursors	4079	26	0.637411
E211	PCPG	Myeloid cells	CD16neg Monocytes	4079	2	0.0490316
E213	PCPG	Myeloid cells	Macrophages	3118	258	8.27453
E213	PCPG	Lymphocytes	Cytotoxic CD8pos T cells	3118	1	0.0320718
E213	PCPG	Lymphocytes	Follicular B cells	3118	1	0.0320718
E213	PCPG	Lymphocytes	NK cells	3118	4	0.128287
E213	PCPG	Lymphocytes	CD8pos T cells	3118	6	0.192431
E213	PCPG	Fibroblasts	Pericytes	3118	30	0.962155
E213	PCPG	Fibroblasts	ACTA2pos fibroblasts	3118	4	0.128287
E213	PCPG	Adrenocortical cells	Adrenocortical cells	3118	2	0.0641437
E213	PCPG	Myeloid cells	CD16pos Monocytes	3118	2	0.0641437
E213	PCPG	Fibroblasts	FMO2pos Fibroblasts	3118	1	0.0320718
E213	PCPG	Mast cells	Mast cells	3118	1	0.0320718
E213	PCPG	Fibroblasts	Myofibroblasts	3118	3	0.0962155
E213	PCPG	Schwann-cell precursors	Schwann-cell precursors	3118	75	2.40539
E213	PCPG	Endothelial cells	Stalk-like ECs	3118	30	0.962155
E213	PCPG	Tumor	Tumor	3118	2543	81.5587
E213	PCPG	Endothelial cells	Tip-like ECs	3118	129	4.13727
E213	PCPG	Myeloid cells	CD1Cpos DCs	3118	1	0.0320718
E213	PCPG	Myeloid cells	IDO1pos DCs	3118	1	0.0320718
E213	PCPG	Lymphocytes	CD4pos T cells	3118	26	0.833868
E214	PCPG	Lymphocytes	NK cells	3235	1	0.0309119
E214	PCPG	Lymphocytes	Treg cells	3235	1	0.0309119
E214	PCPG	Myeloid cells	Macrophages	3235	168	5.1932
E214	PCPG	Fibroblasts	Pericytes	3235	11	0.340031
E214	PCPG	Lymphocytes	CD8pos T cells	3235	4	0.123648
E214	PCPG	Endothelial cells	Tip-like ECs	3235	26	0.803709
E214	PCPG	Tumor	Tumor	3235	2877	88.9335
E214	PCPG	Lymphocytes	CD4pos T cells	3235	9	0.278207
E214	PCPG	Myeloid cells	IDO1pos DCs	3235	2	0.0618238
E214	PCPG	Fibroblast	ACSM3pos Fibroblasts	3235	1	0.0309119
E214	PCPG	Fibroblasts	ACTA2pos fibroblasts	3235	2	0.0618238
E214	PCPG	Chromaffin cells	Chromaffin cells	3235	1	0.0309119
E214	PCPG	Fibroblasts	FMO2pos Fibroblasts	3235	1	0.0309119
E214	PCPG	Mast cells	Mast cells	3235	3	0.0927357
E214	PCPG	Fibroblasts	MFAP5pos Fibroblasts	3235	3	0.0927357
E214	PCPG	Fibroblasts	Myofibroblasts	3235	3	0.0927357
E214	PCPG	Schwann-cell precursors	Schwann-cell precursors	3235	84	2.5966
E214	PCPG	Endothelial cells	Stalk-like ECs	3235	37	1.14374
E214	PCPG	Myeloid cells	CD1Cpos DCs	3235	1	0.0309119
E215	PCPG	Lymphocytes	Cytotoxic CD8pos T cells	3184	1	0.031407
E215	PCPG	Myeloid cells	Macrophages	3184	178	5.59045
E215	PCPG	Lymphocytes	Treg cells	3184	2	0.0628141
E215	PCPG	Lymphocytes	CD8pos T cells	3184	4	0.125628
E215	PCPG	Myeloid cells	CD16pos Monocytes	3184	4	0.125628
E215	PCPG	Fibroblasts	ACTA2pos fibroblasts	3184	13	0.408291
E215	PCPG	Lymphocytes	NK cells	3184	14	0.439698
E215	PCPG	Fibroblasts	FMO2pos Fibroblasts	3184	3	0.0942211
E215	PCPG	Endothelial cells	Lymphatic ECs	3184	2	0.0628141
E215	PCPG	Mast cells	Mast cells	3184	19	0.596734
E215	PCPG	Fibroblasts	Myofibroblasts	3184	33	1.03643
E215	PCPG	Fibroblasts	Pericytes	3184	57	1.7902
E215	PCPG	Schwann-cell precursors	Schwann-cell precursors	3184	729	22.8957
E215	PCPG	Endothelial cells	Stalk-like ECs	3184	86	2.70101
E215	PCPG	Myeloid cells	CD16neg Monocytes	3184	1	0.031407
E215	PCPG	Endothelial cells	Tip-like ECs	3184	254	7.97739
E215	PCPG	Myeloid cells	CD1Cpos DCs	3184	1	0.031407
E215	PCPG	Lymphocytes	CD4pos T cells	3184	32	1.00503
E215	PCPG	Tumor	Tumor	3184	1751	54.9937
E216	PCPG	Fibroblasts	Pericytes	2753	2	0.072648
E216	PCPG	Lymphocytes	GrB-secreting B cells	2753	1	0.036324
E216	PCPG	Tumor	Tumor	2753	2644	96.0407
E216	PCPG	Myeloid cells	Macrophages	2753	5	0.18162
E216	PCPG	Endothelial cells	Tip-like ECs	2753	49	1.77988
E216	PCPG	Fibroblasts	ACTA2pos fibroblasts	2753	1	0.036324
E216	PCPG	Fibroblasts	FMO2pos Fibroblasts	2753	3	0.108972
E216	PCPG	Fibroblasts	Myofibroblasts	2753	6	0.217944
E216	PCPG	Schwann-cell precursors	Schwann-cell precursors	2753	36	1.30766
E216	PCPG	Endothelial cells	Stalk-like ECs	2753	6	0.217944
E235	PCPG	Tumor	Tumor	3538	3464	97.9084
E235	PCPG	Endothelial cells	Tip-like ECs	3538	3	0.0847937
E235	PCPG	Myeloid cells	Macrophages	3538	20	0.565291
E235	PCPG	Adrenocortical cells	Adrenocortical cells	3538	10	0.282646
E235	PCPG	Chromaffin cells	Chromaffin cells	3538	5	0.141323
E235	PCPG	Endothelial cells	Lymphatic ECs	3538	3	0.0847937
E235	PCPG	Schwann-cell precursors	Schwann-cell precursors	3538	32	0.904466
E235	PCPG	Endothelial cells	Stalk-like ECs	3538	1	0.0282646
E237	PCPG	Myeloid cells	Macrophages	1434	189	13.1799
E237	PCPG	Myeloid cells	CD1Cpos DCs	1434	10	0.69735
E237	PCPG	Myeloid cells	CD16neg Monocytes	1434	7	0.488145
E237	PCPG	Myeloid cells	CD16pos Monocytes	1434	7	0.488145
E237	PCPG	Endothelial cells	Tip-like ECs	1434	31	2.16179
E237	PCPG	Lymphocytes	Cytotoxic CD8pos T cells	1434	5	0.348675
E237	PCPG	Fibroblasts	Pericytes	1434	25	1.74338
E237	PCPG	Tumor	Tumor	1434	1024	71.4086
E237	PCPG	Fibroblasts	ACTA2pos fibroblasts	1434	1	0.069735
E237	PCPG	Lymphocytes	GrB-secreting B cells	1434	7	0.488145
E237	PCPG	Chromaffin cells	Chromaffin cells	1434	1	0.069735
E237	PCPG	Endothelial cells	Lymphatic ECs	1434	1	0.069735
E237	PCPG	Fibroblasts	MFAP5pos Fibroblasts	1434	1	0.069735
E237	PCPG	Fibroblasts	Myofibroblasts	1434	7	0.488145
E237	PCPG	Endothelial cells	Stalk-like ECs	1434	2	0.13947
E237	PCPG	Lymphocytes	NK cells	1434	8	0.55788
E237	PCPG	Lymphocytes	CD8pos T cells	1434	14	0.97629
E237	PCPG	Lymphocytes	CD4pos T cells	1434	94	6.55509
E240	NAM	Myeloid cells	Macrophages	4272	172	4.02622
E240	NAM	Myeloid cells	CD16neg Monocytes	4272	3	0.0702247
E240	NAM	Myeloid cells	CD16pos Monocytes	4272	2	0.0468165
E240	NAM	Fibroblasts	ACTA2pos fibroblasts	4272	126	2.94944
E240	NAM	Adrenocortical cells	Adrenocortical cells	4272	1896	44.382
E240	NAM	Chromaffin cells	Chromaffin cells	4272	866	20.2715
E240	NAM	Fibroblasts	FMO2pos Fibroblasts	4272	424	9.92509
E240	NAM	Endothelial cells	Lymphatic ECs	4272	24	0.561798
E240	NAM	Fibroblasts	Pericytes	4272	32	0.749064
E240	NAM	Schwann-cell precursors	Schwann-cell precursors	4272	93	2.17697
E240	NAM	Endothelial cells	Stalk-like ECs	4272	393	9.19944
E240	NAM	Endothelial cells	Tip-like ECs	4272	241	5.64139
E243	NAM	Myeloid cells	Macrophages	3784	184	4.86258
E243	NAM	Lymphocytes	Treg cells	3784	2	0.0528541
E243	NAM	Lymphocytes	NK cells	3784	4	0.105708
E243	NAM	Lymphocytes	Follicular B cells	3784	5	0.132135
E243	NAM	Myeloid cells	CD16neg Monocytes	3784	3	0.0792812
E243	NAM	Myeloid cells	CD1Cpos DCs	3784	3	0.0792812
E243	NAM	Lymphocytes	Cytotoxic CD8pos T cells	3784	10	0.264271
E243	NAM	Fibroblasts	ACTA2pos fibroblasts	3784	13	0.343552
E243	NAM	Adrenocortical cells	Adrenocortical cells	3784	1107	29.2548
E243	NAM	Chromaffin cells	Chromaffin cells	3784	1907	50.3964
E243	NAM	Fibroblasts	FMO2pos Fibroblasts	3784	58	1.53277
E243	NAM	Endothelial cells	Lymphatic ECs	3784	5	0.132135
E243	NAM	Fibroblasts	Pericytes	3784	7	0.184989
E243	NAM	Schwann-cell precursors	Schwann-cell precursors	3784	50	1.32135
E243	NAM	Endothelial cells	Stalk-like ECs	3784	118	3.11839
E243	NAM	Endothelial cells	Tip-like ECs	3784	90	2.37844
E243	NAM	Lymphocytes	CD4pos T cells	3784	53	1.40063
E243	NAM	Myeloid cells	CD16pos Monocytes	3784	1	0.0264271
E243	NAM	Lymphocytes	CD8pos T cells	3784	78	2.06131
E243	NAM	Lymphocytes	Plasma B cells	3784	86	2.27273
E236	PCPG	Lymphocytes	Cytotoxic CD8pos T cells	4100	1	0.0243902
E236	PCPG	Endothelial cells	Tip-like ECs	4100	2	0.0487805
E236	PCPG	Tumor	Tumor	4100	3947	96.2683
E236	PCPG	Myeloid cells	Macrophages	4100	143	3.4878
E236	PCPG	Lymphocytes	NK cells	4100	2	0.0487805
E236	PCPG	Adrenocortical cells	Adrenocortical cells	4100	2	0.0487805
E236	PCPG	Schwann-cell precursors	Schwann-cell precursors	4100	2	0.0487805
E236	PCPG	Myeloid cells	CD16pos Monocytes	4100	1	0.0243902
P010	PCPG	Fibroblasts	Pericytes	3353	2	0.0596481
P010	PCPG	Myeloid cells	Macrophages	3353	211	6.29287
P010	PCPG	Lymphocytes	Cytotoxic CD8pos T cells	3353	4	0.119296
P010	PCPG	Tumor	Tumor	3353	3026	90.2475
P010	PCPG	Myeloid cells	CD16pos Monocytes	3353	5	0.14912
P010	PCPG	Endothelial cells	Tip-like ECs	3353	27	0.805249
P010	PCPG	Lymphocytes	Follicular B cells	3353	6	0.178944
P010	PCPG	Lymphocytes	CD8pos T cells	3353	7	0.208768
P010	PCPG	Lymphocytes	NK cells	3353	8	0.238592
P010	PCPG	Myeloid cells	CD1Cpos DCs	3353	2	0.0596481
P010	PCPG	Adrenocortical cells	Adrenocortical cells	3353	1	0.029824
P010	PCPG	Fibroblasts	FMO2pos Fibroblasts	3353	1	0.029824
P010	PCPG	Mast cells	Mast cells	3353	2	0.0596481
P010	PCPG	Schwann-cell precursors	Schwann-cell precursors	3353	1	0.029824
P010	PCPG	Endothelial cells	Stalk-like ECs	3353	2	0.0596481
P010	PCPG	Lymphocytes	CD4pos T cells	3353	48	1.43155
P018-PGL1	PCPG	Lymphocytes	Cytotoxic CD8pos T cells	3999	1	0.0250063
P018-PGL1	PCPG	Lymphocytes	Treg cells	3999	1	0.0250063
P018-PGL1	PCPG	Myeloid cells	Macrophages	3999	335	8.37709
P018-PGL1	PCPG	Lymphocytes	Follicular B cells	3999	2	0.0500125
P018-PGL1	PCPG	Lymphocytes	Plasma B cells	3999	2	0.0500125
P018-PGL1	PCPG	Lymphocytes	NK cells	3999	8	0.20005
P018-PGL1	PCPG	Tumor	Tumor	3999	3388	84.7212
P018-PGL1	PCPG	Myeloid cells	CD16neg Monocytes	3999	4	0.100025
P018-PGL1	PCPG	Lymphocytes	CD8pos T cells	3999	9	0.225056
P018-PGL1	PCPG	Myeloid cells	CD16pos Monocytes	3999	4	0.100025
P018-PGL1	PCPG	Endothelial cells	Tip-like ECs	3999	77	1.92548
P018-PGL1	PCPG	Myeloid cells	CD1Cpos DCs	3999	2	0.0500125
P018-PGL1	PCPG	Lymphocytes	CD4pos T cells	3999	21	0.525131
P018-PGL1	PCPG	Fibroblasts	Pericytes	3999	95	2.37559
P018-PGL1	PCPG	Fibroblasts	ACTA2pos fibroblasts	3999	4	0.100025
P018-PGL1	PCPG	Adrenocortical cells	Adrenocortical cells	3999	1	0.0250063
P018-PGL1	PCPG	Endothelial cells	Lymphatic ECs	3999	10	0.250063
P018-PGL1	PCPG	Mast cells	Mast cells	3999	3	0.0750188
P018-PGL1	PCPG	Endothelial cells	Stalk-like ECs	3999	32	0.8002
P018-PGL3	PCPG	Myeloid cells	Macrophages	3629	668	18.4073
P018-PGL3	PCPG	Lymphocytes	Follicular B cells	3629	1	0.0275558
P018-PGL3	PCPG	Lymphocytes	Cytotoxic CD8pos T cells	3629	4	0.110223
P018-PGL3	PCPG	Myeloid cells	CD16neg Monocytes	3629	6	0.165335
P018-PGL3	PCPG	Lymphocytes	Treg cells	3629	5	0.137779
P018-PGL3	PCPG	Myeloid cells	CD16pos Monocytes	3629	5	0.137779
P018-PGL3	PCPG	Lymphocytes	CD8pos T cells	3629	15	0.413337
P018-PGL3	PCPG	Fibroblasts	Pericytes	3629	80	2.20446
P018-PGL3	PCPG	Lymphocytes	NK cells	3629	18	0.496004
P018-PGL3	PCPG	Endothelial cells	Tip-like ECs	3629	218	6.00716
P018-PGL3	PCPG	Myeloid cells	CD1Cpos DCs	3629	1	0.0275558
P018-PGL3	PCPG	Fibroblasts	ACTA2pos fibroblasts	3629	10	0.275558
P018-PGL3	PCPG	Lymphocytes	CD4pos T cells	3629	131	3.60981
P018-PGL3	PCPG	Fibroblasts	FMO2pos Fibroblasts	3629	1	0.0275558
P018-PGL3	PCPG	Mast cells	Mast cells	3629	30	0.826674
P018-PGL3	PCPG	Fibroblasts	Myofibroblasts	3629	2	0.0551116
P018-PGL3	PCPG	Schwann-cell precursors	Schwann-cell precursors	3629	1542	42.491
P018-PGL3	PCPG	Endothelial cells	Stalk-like ECs	3629	46	1.26757
P018-PGL3	PCPG	Tumor	Tumor	3629	846	23.3122
