# Supplementary material for: Single-nuclei and bulk-tissue gene-expression analysis of pheochromocytoma and paraganglioma links disease subtypes with tumor microenvironment
Source: Nat Commun. 2022 Oct 21;13:6262. doi: 10.1038/s41467-022-34011-3 (PMC9587261; doi:10.1038/s41467-022-34011-3)
Supplement: Supplementary file 6 — Supplementary Data 3 [file 41467_2022_34011_MOESM6_ESM.xlsx]

## Sheet: Supplementary Data 3
Supplementary Data 3. Bulk RNA metadata
Sample	Sample.raw	Alias	Accession_ID	Dataset	Batch	Location.raw	Malignancy.raw	Genotype.raw	Location	Malignancy	Genotype	PCPG	Adrenal_Activity	Purity	Castro_Vega_mRNA_Classification	Castro_Vega_miRNA_Classification	Castro_Vega_methylation_Classification	TCGA_Cluster	ConsensusCluster	Consensus	Cluster	UMAP_1	UMAP_2
TCGA.RX.A8JQ.01	TCGA.RX.A8JQ.01A.11R.A35L.07	TCGA-RX-A8JQ-01	NA	TCGA	TCGA	extra adrenal abdomen/pelvis	no	BRAF	Extraadrenal	Benign	BRAF	Paraganglioma	NA	0.76	NA	NA	NA	Kinase signaling	1	0.611565	C2A (Kinase)	6.19246	2.57976
TCGA.RT.A6YC.01	TCGA.RT.A6YC.01A.12R.A35K.07	TCGA-RT-A6YC-01	NA	TCGA	TCGA	adrenal	no	brafFus	Adrenal	Benign	BRAF	Pheochromocytoma	Epinephrine.Secreting,Metanephrine.Secreting	0.7	NA	NA	NA	Kinase signaling	2	0.677053	C2A (Kinase)	5.19562	1.06322
TCGA.RW.A681.01	TCGA.RW.A681.01A.11R.A35K.07	TCGA-RW-A681-01	NA	TCGA	TCGA	adrenal	no	CSDE1	Adrenal	Benign	CSDE1	Pheochromocytoma	NA	0.97	NA	NA	NA	Pseudohypoxia	4	0.882974	C2B1 (MAX)	3.76251	4.53506
TCGA.S7.A7WT.01	TCGA.S7.A7WT.01A.12R.A35L.07	TCGA-S7-A7WT-01	NA	TCGA	TCGA	adrenal	no	CSDE1	Adrenal	Benign	CSDE1	Pheochromocytoma	Metanephrine.Secreting	0.63	NA	NA	NA	Wnt-altered	4	0.719561	C2B1 (MAX)	3.66123	3.88359
TCGA.WB.A80M.01	TCGA.WB.A80M.01A.11R.A35L.07	TCGA-WB-A80M-01	NA	TCGA	TCGA	adrenal	no	CSDE1	Adrenal	Benign	CSDE1	Pheochromocytoma	Metanephrine.Secreting,Methoxytyramine.Secreting	0.91	NA	NA	NA	Wnt-altered	4	0.87526	C2B1 (MAX)	3.34085	3.5292
TCGA.WB.A81M.01	TCGA.WB.A81M.01A.11R.A35L.07	TCGA-WB-A81M-01	NA	TCGA	TCGA	adrenal	no	CSDE1	Adrenal	Benign	CSDE1	Pheochromocytoma	Metanephrine.Secreting	0.93	NA	NA	NA	Wnt-altered	4	0.85471	C2B1 (MAX)	3.67554	3.85329
TCGA.TT.A6YK.01	TCGA.TT.A6YK.01A.11R.A35L.07	TCGA-TT-A6YK-01	NA	TCGA	TCGA	extra adrenal abdomen/pelvis	no	EGLN1	Extraadrenal	Benign	EGLN1	Paraganglioma	NA	0.54	NA	NA	NA	Pseudohypoxia	5	0.585999	C1B2 (EPAS1)	-6.86798	-5.80643
GSM1219367	GSM1219367_KP04_S225.A_HuGene.1_0.st.v1_.CEL	PHEO X_50	GSM1219367	GSE50442	GSE50442	Adrenal	disease status: multifocal_nonmetastatic	PHD2	Adrenal	Benign	EGLN1	PHEO	NA	NA	NA	NA	NA	NA	6	0.7188	C2C (Cortical Admixture)	1.35321	0.425283
TCGA.QT.A5XL.01	TCGA.QT.A5XL.01A.11R.A35K.07	TCGA-QT-A5XL-01	NA	TCGA	TCGA	adrenal	no	EPAS1	Adrenal	Benign	EPAS1	Pheochromocytoma	Norepinephrine.Secreting,Dopamine.Secreting	0.43	NA	NA	NA	Pseudohypoxia	3	0.958861	C1B1 (VHL)	-7.59826	-7.27054
GSM62312	GSM62312.CEL	P37	GSM62312	GSE2841	GSE2841	tumor location: adrenal	NA	EPAS1	Adrenal	NA	EPAS1	PCC	NA	NA	NA	NA	NA	NA	4	0.399757	C2B1 (MAX)	-7.49279	-5.98616
TCGA.RW.A68D.01	TCGA.RW.A68D.01A.11R.A35K.07	TCGA-RW-A68D-01	NA	TCGA	TCGA	adrenal	no	EPAS1	Adrenal	Benign	EPAS1	Pheochromocytoma	NA	0.79	NA	NA	NA	Pseudohypoxia	4	0.622046	C2B1 (MAX)	-4.01178	-1.38447
GSM1638021	GSM1638021_Path_FVN_120706_F321.CEL	F321_BS	GSM1638021	GSE67066	GSE67066	NA	tissue type: benign	HIF2A	NA	Benign	EPAS1	human sympathetic paraganglioma	NA	NA	NA	NA	NA	NA	5	0.806557	C1A2 (SDHx-HN)	-7.67557	-5.4807
AGZ_100_U133_2	AGZ_100_U133_2.CEL	PHEO_AG_HS_100	P-MTAB-21827	E-MTAB-733	E-MTAB-733	adrenal	B	;HIF2A	Adrenal	Benign	EPAS1	NA	NA	NA	C1B	Mi4	NA	NA	5	0.787333	C1B2 (EPAS1)	-7.78763	-5.67787
TCGA.QT.A7U0.01	TCGA.QT.A7U0.01A.11R.A35K.07	TCGA-QT-A7U0-01	NA	TCGA	TCGA	extra adrenal abdomen/pelvis	no	EPAS1	Extraadrenal	Benign	EPAS1	Paraganglioma	NA	0.69	NA	NA	NA	Pseudohypoxia	5	0.786648	C1B2 (EPAS1)	-7.7043	-5.23528
TCGA.S7.A7X0.01	TCGA.S7.A7X0.01A.12R.A35L.07	TCGA-S7-A7X0-01	NA	TCGA	TCGA	extra adrenal abdomen/pelvis	no	EPAS1	Extraadrenal	Benign	EPAS1	Paraganglioma	NA	0.38	NA	NA	NA	Pseudohypoxia	5	0.642357	C1B2 (EPAS1)	-7.34687	-6.00289
TCGA.SR.A6MV.01	TCGA.SR.A6MV.01A.11R.A35L.07	TCGA-SR-A6MV-01	NA	TCGA	TCGA	extra adrenal abdomen/pelvis	no	EPAS1	Extraadrenal	Benign	EPAS1	Paraganglioma	NA	0.62	NA	NA	NA	Pseudohypoxia	5	0.62363	C1B2 (EPAS1)	-7.4258	-5.29401
TCGA.WB.A814.01	TCGA.WB.A814.01A.11R.A35L.07	TCGA-WB-A814-01	NA	TCGA	TCGA	extra adrenal abdomen/pelvis	no	EPAS1	Extraadrenal	Benign	EPAS1	Paraganglioma	Norepinephrine.Secreting	0.58	NA	NA	NA	Pseudohypoxia	5	0.782093	C1B2 (EPAS1)	-7.80102	-5.69494
GSM62320	GSM62320.CEL	P208	GSM62320	GSE2841	GSE2841	tumor location: adrenal	NA	EPAS1	Adrenal	NA	EPAS1	PCC	NA	NA	NA	NA	NA	NA	5	0.80187	C1B2 (EPAS1)	-7.44835	-5.74781
GSM1219361	GSM1219361_KP01_S144B_HuGene.1_0.st.v1_.CEL	PGL H_48.1	GSM1219361	GSE50442	GSE50442	Extra-adrenal	disease status: multifocal_nonmetastatic	HIF2A	Extraadrenal	Benign	EPAS1	PGL	NA	NA	NA	NA	NA	NA	5	0.763197	C1B2 (EPAS1)	-7.77532	-5.71865
GSM1219362	GSM1219362_KP05_S144F_HuGene.1_0.st.v1_.CEL	PGL H_48.4	GSM1219362	GSE50442	GSE50442	Extra-adrenal	disease status: multifocal_nonmetastatic	HIF2A	Extraadrenal	Benign	EPAS1	PGL	NA	NA	NA	NA	NA	NA	5	0.80278	C1B2 (EPAS1)	-7.72583	-5.44806
GSM1219363	GSM1219363_KP07_S144A_HuGene.1_0.st.v1_.CEL	PGL H_48.5	GSM1219363	GSE50442	GSE50442	Extra-adrenal	disease status: multifocal_nonmetastatic	HIF2A	Extraadrenal	Benign	EPAS1	PGL	NA	NA	NA	NA	NA	NA	5	0.776639	C1B2 (EPAS1)	-7.71535	-5.26519
GSM1219364	GSM1219364_KP08_S144E_HuGene.1_0.st.v1_.CEL	PGL H_48.6	GSM1219364	GSE50442	GSE50442	Extra-adrenal	disease status: multifocal_nonmetastatic	HIF2A	Extraadrenal	Benign	EPAS1	PGL	NA	NA	NA	NA	NA	NA	5	0.789763	C1B2 (EPAS1)	-7.7462	-5.27878
GSM1219365	GSM1219365_14_PKh_S105A.CEL	PHEO H_49.1	GSM1219365	GSE50442	GSE50442	Adrenal	disease status: multifocal_nonmetastatic	HIF2A	Adrenal	Benign	EPAS1	PHEO	NA	NA	NA	NA	NA	NA	5	0.737716	C1B2 (EPAS1)	-7.2164	-5.98581
GSM1219366	GSM1219366_15_PKh_S105B.CEL	PHEO H_49.2	GSM1219366	GSE50442	GSE50442	Extra-adrenal	disease status: multifocal_nonmetastatic	HIF2A	Extraadrenal	Benign	EPAS1	PHEO	NA	NA	NA	NA	NA	NA	5	0.751283	C1B2 (EPAS1)	-7.64257	-5.77363
TCGA.QR.A7IN.01	TCGA.QR.A7IN.01A.11R.A35K.07	TCGA-QR-A7IN-01	NA	TCGA	TCGA	adrenal	no	EPAS1	Adrenal	Benign	EPAS1	Pheochromocytoma	Norepinephrine.Secreting	0.7	NA	NA	NA	Pseudohypoxia	5	0.808826	C1B2 (EPAS1)	-7.67362	-5.40233
TCGA.WB.A821.01	TCGA.WB.A821.01A.11R.A35L.07	TCGA-WB-A821-01	NA	TCGA	TCGA	adrenal	no	EPAS1	Adrenal	Benign	EPAS1	Pheochromocytoma	Norepinephrine.Secreting	0.55	NA	NA	NA	Pseudohypoxia	5	0.785998	C1B2 (EPAS1)	-7.71789	-5.26677
AGZ_121_U133_2	AGZ_121_U133_2.CEL	PHEO_AG_HS_121	P-MTAB-21827	E-MTAB-733	E-MTAB-733	right psoas met	M	FH;	Met	Malignant	FH	NA	NA	NA	C1A	Mi1	M1	NA	8	0.468673	C1A1 (SDHx)	-4.59589	-1.46948
GSM499586	GSM499586.CEL	P369	GSM499586	GSE19987	GSE19987	tumor location: extraadrenal	NA	H3F3A	Extraadrenal	NA	H3F3A	PCC	NA	NA	NA	NA	NA	NA	4	0.787849	C2B1 (MAX)	4.11868	4.79783
GSM62305	GSM62305.CEL	P196	GSM62305	GSE2841	GSE2841	tumor location: adrenal	NA	H3F3A	Adrenal	NA	H3F3A	PCC	NA	NA	NA	NA	NA	NA	4	0.862553	C2B1 (MAX)	3.4388	4.78721
GSM62306	GSM62306.CEL	P197	GSM62306	GSE2841	GSE2841	tumor location: adrenal	NA	H3F3A	Adrenal	NA	H3F3A	PCC	NA	NA	NA	NA	NA	NA	4	0.881738	C2B1 (MAX)	3.48471	4.8305
AGZ_013_U133_2	AGZ_013_U133_2.CEL	PHEO_AG_HS_013	P-MTAB-21827	E-MTAB-733	E-MTAB-733	adrenal	B	;HRAS	Adrenal	Benign	HRAS	NA	NA	NA	C2A	Mi6	M3	NA	1	0.774372	C2A (Kinase)	5.25692	2.70009
AGZ_041_U133_2	AGZ_041_U133_2.CEL	PHEO_AG_HS_041	P-MTAB-21827	E-MTAB-733	E-MTAB-733	adrenal	B	;RET, HRAS	Adrenal	Benign	HRAS	NA	NA	NA	C2A	Mi5	M3	NA	1	0.80428	C2A (Kinase)	5.1938	3.12942
AGZ_092_U133_2	AGZ_092_U133_2.CEL	PHEO_AG_HS_092	P-MTAB-21827	E-MTAB-733	E-MTAB-733	adrenal	B	;HRAS	Adrenal	Benign	HRAS	NA	NA	NA	C2A	Mi5	M3	NA	1	0.779733	C2A (Kinase)	5.14025	2.62927
AGZ_156_U133_2	AGZ_156_U133_2.CEL	PHEO_AG_HS_156	P-MTAB-21827	E-MTAB-733	E-MTAB-733	adrenal	NA	;HRAS	Adrenal	NA	HRAS	NA	NA	NA	C2A	Mi6	NA	NA	1	0.768567	C2A (Kinase)	4.58646	3.03609
AGZ_197_U133_2	AGZ_197_U133_2.CEL	PHEO_AG_HS_197	P-MTAB-21827	E-MTAB-733	E-MTAB-733	adrenal	B	;HRAS	Adrenal	Benign	HRAS	NA	NA	NA	C2A	Mi6	M3	NA	1	0.848437	C2A (Kinase)	4.77986	3.51285
AGZ_198_U133_2	AGZ_198_U133_2.CEL	PHEO_AG_HS_198	P-MTAB-21827	E-MTAB-733	E-MTAB-733	adrenal	B	;HRAS	Adrenal	Benign	HRAS	NA	NA	NA	C2A	Mi6	M3	NA	1	0.596338	C2A (Kinase)	4.67519	2.56374
TCGA.SR.A6MQ.01	TCGA.SR.A6MQ.01A.11R.A35L.07	TCGA-SR-A6MQ-01	NA	TCGA	TCGA	extra adrenal abdomen/pelvis	no	hRAS	Extraadrenal	Benign	HRAS	Paraganglioma	Metanephrine.Secreting	0.77	NA	NA	NA	Kinase signaling	1	0.793294	C2A (Kinase)	5.07732	3.51572
VCBPH07T	VCBPH07T	VCB-PH-07T	NA	Flynn	Flynn_filtered	Right adrenal phaeochromocytoma	Benign	HRAS	Adrenal	Benign	HRAS	Phaeo	Metadrenalins plasma: Normetadren-302pmol/L Metadrenal-4390pmol/L	77	NA	NA	NA	NA	1	0.847396	C2A (Kinase)	5.59962	4.23301
VPH38T	VPH38T	V-PH-38T	NA	Flynn	Flynn_filtered	Adrenal phaeochromocytoma	Benign	HRAS	Adrenal	Benign	HRAS	Phaeo	Raised adrenaline and noradrenaline	65	NA	NA	NA	NA	1	0.67387	C2A (Kinase)	5.46477	2.59256
TCGA.P8.A5KD.01	TCGA.P8.A5KD.01A.11R.A35K.07	TCGA-P8-A5KD-01	NA	TCGA	TCGA	adrenal	NA	hRAS	Adrenal	NA	HRAS	Pheochromocytoma	NA	0.78	NA	NA	NA	Kinase signaling	1	0.686668	C2A (Kinase)	5.69124	2.57815
TCGA.PR.A5PG.01	TCGA.PR.A5PG.01A.11R.A35K.07	TCGA-PR-A5PG-01	NA	TCGA	TCGA	adrenal	yes	hRAS	Adrenal	Malignant	HRAS	Pheochromocytoma	NA	0.83	NA	NA	NA	Kinase signaling	1	0.844393	C2A (Kinase)	6.31961	3.1452
TCGA.QR.A70M.01	TCGA.QR.A70M.01A.11R.A35K.07	TCGA-QR-A70M-01	NA	TCGA	TCGA	adrenal	no	hRAS	Adrenal	Benign	HRAS	Pheochromocytoma	Norepinephrine.Secreting,Epinephrine.Secreting	0.89	NA	NA	NA	Kinase signaling	1	0.788051	C2A (Kinase)	5.51172	2.89592
TCGA.QR.A70W.01	TCGA.QR.A70W.01A.12R.A35K.07	TCGA-QR-A70W-01	NA	TCGA	TCGA	adrenal	no	hRAS	Adrenal	Benign	HRAS	Pheochromocytoma	Epinephrine.Secreting,Metanephrine.Secreting	0.92	NA	NA	NA	Kinase signaling	1	0.83402	C2A (Kinase)	5.27197	3.72704
TCGA.S7.A7WR.01	TCGA.S7.A7WR.01A.11R.A35L.07	TCGA-S7-A7WR-01	NA	TCGA	TCGA	adrenal	no	hRAS	Adrenal	Benign	HRAS	Pheochromocytoma	Epinephrine.Secreting,Metanephrine.Secreting	0.81	NA	NA	NA	Kinase signaling	1	0.827005	C2A (Kinase)	5.20506	3.0872
TCGA.SP.A6QJ.01	TCGA.SP.A6QJ.01A.11R.A35L.07	TCGA-SP-A6QJ-01	NA	TCGA	TCGA	adrenal	no	hRAS	Adrenal	Benign	HRAS	Pheochromocytoma	Norepinephrine.Secreting,Epinephrine.Secreting,Metanephrine.Secreting	0.78	NA	NA	NA	Kinase signaling	1	0.69552	C2A (Kinase)	5.3189	2.35974
TCGA.W2.A7HD.01	TCGA.W2.A7HD.01A.11R.A35L.07	TCGA-W2-A7HD-01	NA	TCGA	TCGA	adrenal	no	hRAS	Adrenal	Benign	HRAS	Pheochromocytoma	Epinephrine.Secreting,Metanephrine.Secreting	0.93	NA	NA	NA	Kinase signaling	1	0.817175	C2A (Kinase)	5.15466	3.0077
TCGA.WB.A80N.01	TCGA.WB.A80N.01A.11R.A35L.07	TCGA-WB-A80N-01	NA	TCGA	TCGA	adrenal	no	hRAS	Adrenal	Benign	HRAS	Pheochromocytoma	Metanephrine.Secreting	0.77	NA	NA	NA	Kinase signaling	1	0.770237	C2A (Kinase)	5.8304	2.81635
TCGA.WB.A81R.01	TCGA.WB.A81R.01A.11R.A35L.07	TCGA-WB-A81R-01	NA	TCGA	TCGA	adrenal	no	hRAS	Adrenal	Benign	HRAS	Pheochromocytoma	Metanephrine.Secreting	0.85	NA	NA	NA	Kinase signaling	1	0.777437	C2A (Kinase)	5.32269	3.36225
TCGA.QR.A6GW.01	TCGA.QR.A6GW.01A.11R.A35K.07	TCGA-QR-A6GW-01	NA	TCGA	TCGA	adrenal	no	hRAS	Adrenal	Benign	HRAS	Pheochromocytoma	Epinephrine.Secreting,Metanephrine.Secreting	0.85	NA	NA	NA	Kinase signaling	2	0.713506	C2A (Kinase)	5.06679	1.74539
TCGA.S7.A7WN.01	TCGA.S7.A7WN.01A.12R.A35L.07	TCGA-S7-A7WN-01	NA	TCGA	TCGA	adrenal	no	hRAS	Adrenal	Benign	HRAS	Pheochromocytoma	Metanephrine.Secreting	0.73	NA	NA	NA	Kinase signaling	2	0.731244	C2A (Kinase)	5.29928	1.77391
TCGA.SP.A6QF.01	TCGA.SP.A6QF.01A.12R.A35L.07	TCGA-SP-A6QF-01	NA	TCGA	TCGA	adrenal	no	hRAS	Adrenal	Benign	HRAS	Pheochromocytoma	Norepinephrine.Secreting,Epinephrine.Secreting,Metanephrine.Secreting	0.7	NA	NA	NA	Kinase signaling	2	0.683625	C2A (Kinase)	5.36046	2.06654
TCGA.SR.A6MY.01	TCGA.SR.A6MY.01A.11R.A35L.07	TCGA-SR-A6MY-01	NA	TCGA	TCGA	adrenal	no	hRAS	Adrenal	Benign	HRAS	Pheochromocytoma	Epinephrine.Secreting,Metanephrine.Secreting	0.74	NA	NA	NA	Kinase signaling	2	0.698279	C2A (Kinase)	5.14145	1.25309
TCGA.W2.A7HC.01	TCGA.W2.A7HC.01A.11R.A35L.07	TCGA-W2-A7HC-01	NA	TCGA	TCGA	adrenal	no	hRAS	Adrenal	Benign	HRAS	Pheochromocytoma	Metanephrine.Secreting	0.68	NA	NA	NA	Kinase signaling	2	0.596108	C2A (Kinase)	5.82645	2.15035
TCGA.WB.A80O.01	TCGA.WB.A80O.01A.11R.A35L.07	TCGA-WB-A80O-01	NA	TCGA	TCGA	adrenal	no	hRAS	Adrenal	Benign	HRAS	Pheochromocytoma	Metanephrine.Secreting	0.64	NA	NA	NA	Kinase signaling	2	0.676961	C2A (Kinase)	5.39387	1.23113
AGZ_185_U133_2	AGZ_185_U133_2.CEL	PHEO_AG_HS_185	P-MTAB-21827	E-MTAB-733	E-MTAB-733	adrenal	B	;HRAS	Adrenal	Benign	HRAS	NA	NA	NA	C2B	Mi6	NA	NA	4	0.880304	C2B1 (MAX)	3.89328	4.54157
AGZ_027_U133_2	AGZ_027_U133_2.CEL	PHEO_AG_HS_027	P-MTAB-21827	E-MTAB-733	E-MTAB-733	adrenal	B	;HRAS	Adrenal	Benign	HRAS	NA	NA	NA	C2C	Mi7	NA	NA	6	0.648553	C2C (Cortical Admixture)	1.89532	0.108075
TCGA.WB.A81T.01	TCGA.WB.A81T.01A.11R.A35L.07	TCGA-WB-A81T-01	NA	TCGA	TCGA	adrenal	no	hRAS	Adrenal	Benign	HRAS	Pheochromocytoma	Metanephrine.Secreting	0.68	NA	NA	NA	Kinase signaling	6	0.356854	C2C (Cortical Admixture)	3.30675	1.25018
TCGA.W2.A7HH.01	TCGA.W2.A7HH.01A.11R.A35L.07	TCGA-W2-A7HH-01	NA	TCGA	TCGA	extra adrenal abdomen/pelvis	no	IDH1	Extraadrenal	Benign	IDH1	Paraganglioma	Metanephrine.Secreting	0.67	NA	NA	NA	Pseudohypoxia	5	0.640791	C1B2 (EPAS1)	-7.58927	-4.89334
GSM62281	GSM62281.CEL	P215	GSM62281	GSE2841	GSE2841	tumor location: adrenal	NA	KIF1Bb	Adrenal	NA	KIF1B	PCC	NA	NA	NA	NA	NA	NA	4	0.748191	C2B1 (MAX)	2.55409	2.64865
TCGA.WB.A80Y.01	TCGA.WB.A80Y.01A.11R.A35L.07	TCGA-WB-A80Y-01	NA	TCGA	TCGA	adrenal	no	MAML	Adrenal	Benign	MAML3	Pheochromocytoma	Norepinephrine.Secreting,Epinephrine.Secreting,Metanephrine.Secreting	0.82	NA	NA	NA	Wnt-altered	4	0.886214	C2B1 (MAX)	3.34725	4.26341
TCGA.RW.A686.06	TCGA.RW.A686.06A.11R.A35K.07	TCGA-RW-A686-06	NA	TCGA	TCGA	Adrenal gland	NA	MAML	Adrenal	NA	MAML3	Miscellaneous Neuroepithelial Tumor	NA	NA	NA	NA	NA	NA	9	0.9914	C2B2 (MAML3)	-5.83503	3.32773
VPH09T	VPH09T	NA	NA	Flynn	Flynn_filtered	NA	NA	NA	NA	NA	MAML3	NA	NA	NA	NA	NA	NA	NA	9	0.991062	C2B2 (MAML3)	-5.95358	3.20548
TCGA.P8.A5KC.01	TCGA.P8.A5KC.01A.11R.A35K.07	TCGA-P8-A5KC-01	NA	TCGA	TCGA	adrenal	NA	MAML	Adrenal	NA	MAML3	Pheochromocytoma	NA	0.49	NA	NA	NA	Wnt-altered	9	0.990613	C2B2 (MAML3)	-5.95369	3.2036
TCGA.PR.A5PF.01	TCGA.PR.A5PF.01A.11R.A35K.07	TCGA-PR-A5PF-01	NA	TCGA	TCGA	adrenal	no	MAML	Adrenal	Benign	MAML3	Pheochromocytoma	NA	0.82	NA	NA	NA	Wnt-altered	9	0.990043	C2B2 (MAML3)	-5.7201	3.4403
TCGA.PR.A5PH.01	TCGA.PR.A5PH.01A.11R.A35K.07	TCGA-PR-A5PH-01	NA	TCGA	TCGA	adrenal	no	MAML	Adrenal	Benign	MAML3	Pheochromocytoma	NA	0.71	NA	NA	NA	Wnt-altered	9	0.990624	C2B2 (MAML3)	-5.78529	3.37962
TCGA.QR.A70H.01	TCGA.QR.A70H.01A.12R.A35K.07	TCGA-QR-A70H-01	NA	TCGA	TCGA	adrenal	no	MAML	Adrenal	Benign	MAML3	Pheochromocytoma	Metanephrine.Secreting	0.83	NA	NA	NA	Wnt-altered	9	0.989822	C2B2 (MAML3)	-5.7292	3.42784
TCGA.RW.A686.01	TCGA.RW.A686.01A.11R.A35K.07	TCGA-RW-A686-01	NA	TCGA	TCGA	adrenal	yes	MAML	Adrenal	Malignant	MAML3	Pheochromocytoma	NA	0.71	NA	NA	NA	Wnt-altered	9	0.990533	C2B2 (MAML3)	-5.82585	3.33483
TCGA.RW.A8AZ.01	TCGA.RW.A8AZ.01A.11R.A35K.07	TCGA-RW-A8AZ-01	NA	TCGA	TCGA	adrenal	yes	MAML	Adrenal	Malignant	MAML3	Pheochromocytoma	NA	0.86	NA	NA	NA	Wnt-altered	9	0.990553	C2B2 (MAML3)	-5.9937	3.16235
TCGA.WB.A80K.01	TCGA.WB.A80K.01A.11R.A35L.07	TCGA-WB-A80K-01	NA	TCGA	TCGA	adrenal	no	MAML	Adrenal	Benign	MAML3	Pheochromocytoma	Metanephrine.Secreting	0.67	NA	NA	NA	Wnt-altered	9	0.991155	C2B2 (MAML3)	-5.75415	3.40143
TCGA.WB.A80Q.01	TCGA.WB.A80Q.01A.11R.A35L.07	TCGA-WB-A80Q-01	NA	TCGA	TCGA	adrenal	no	MAML	Adrenal	Benign	MAML3	Pheochromocytoma	NA	0.75	NA	NA	NA	Wnt-altered	9	0.990606	C2B2 (MAML3)	-5.8111	3.34923
AGZ_059_U133_2	AGZ_059_U133_2.CEL	PHEO_AG_HS_059	P-MTAB-21827	E-MTAB-733	E-MTAB-733	adrenal	B	;MAX	Adrenal	Benign	MAX	NA	NA	NA	C2A	Mi5	M3	NA	2	0.631573	C2A (Kinase)	5.03906	2.4679
AGZ_132_U133_2	AGZ_132_U133_2.CEL	PHEO_AG_HS_132	P-MTAB-21827	E-MTAB-733	E-MTAB-733	adrenal	B	;MAX	Adrenal	Benign	MAX	NA	NA	NA	C2B	Mi3	M3	NA	4	0.733021	C2B1 (MAX)	2.67144	2.79391
GSM1237812	GSM1237812	NA	GSM1237812	GSE51081	GSE51081	NA	NA	MAX	NA	NA	MAX	PCC	NA	NA	NA	NA	NA	NA	4	0.655432	C2B1 (MAX)	4.38222	3.9661
GSM1237817	GSM1237817	NA	GSM1237817	GSE51081	GSE51081	NA	NA	MAX	NA	NA	MAX	PCC	NA	NA	NA	NA	NA	NA	4	0.807966	C2B1 (MAX)	2.73571	3.03817
GSM483043	GSM483043	122	GSM483043	GSE19422	GSE19422	NA	NA	MAX	NA	NA	MAX	PCC	NA	NA	NA	NA	NA	NA	4	0.731083	C2B1 (MAX)	2.86511	3.23872
GSM483067	GSM483067	08T154	GSM483067	GSE19422	GSE19422	NA	NA	MAX	NA	NA	MAX	PCC	NA	NA	NA	NA	NA	NA	4	0.884289	C2B1 (MAX)	2.97214	3.30865
AGZ_195_U133_2	AGZ_195_U133_2.CEL	PHEO_AG_HS_195	P-MTAB-21827	E-MTAB-733	E-MTAB-733	adrenal	B	;MAX	Adrenal	Benign	MAX	NA	NA	NA	C2C	Mi3	M3	NA	6	0.770047	C2C (Cortical Admixture)	2.08476	1.40734
GSM1237810	GSM1237810	NA	GSM1237810	GSE51081	GSE51081	NA	NA	MAX	NA	NA	MAX	PCC	NA	NA	NA	NA	NA	NA	6	0.765328	C2C (Cortical Admixture)	1.69517	0.49198
GSM1237815	GSM1237815	NA	GSM1237815	GSE51081	GSE51081	NA	NA	MAX	NA	NA	MAX	PCC	NA	NA	NA	NA	NA	NA	6	0.711246	C2C (Cortical Admixture)	1.36433	0.23872
TCGA.WB.A817.01	TCGA.WB.A817.01A.11R.A35L.07	TCGA-WB-A817-01	NA	TCGA	TCGA	adrenal	no	MAX	Adrenal	Benign	MAX	Pheochromocytoma	Norepinephrine.Secreting	0.53	NA	NA	NA	Cortical admixture	6	0.513434	C2C (Cortical Admixture)	2.41725	2.25542
TCGA.S7.A7WV.01	TCGA.S7.A7WV.01A.11R.A35L.07	TCGA-S7-A7WV-01	NA	TCGA	TCGA	adrenal	no	MAX	Adrenal	Benign	MAX	Pheochromocytoma	Metanephrine.Secreting	0.5	NA	NA	NA	Cortical admixture	7	0.593888	C1A2 (SDHx-HN)	-4.75214	-3.74987
GSM483060	GSM483060	#24	GSM483060	GSE19422	GSE19422	NA	NA	MAX	NA	NA	MAX	PCC	NA	NA	NA	NA	NA	NA	8	0.240142	C1A1 (SDHx)	2.83672	3.1858
AGZ_003_U133_2	AGZ_003_U133_2.CEL	PHEO_AG_HS_003	P-MTAB-21827	E-MTAB-733	E-MTAB-733	adrenal	B	;NF1	Adrenal	Benign	NF1	NA	NA	NA	C2A	Mi5	M3	NA	1	0.846491	C2A (Kinase)	5.14148	3.91301
AGZ_006_U133_2	AGZ_006_U133_2.CEL	PHEO_AG_HS_006	P-MTAB-21827	E-MTAB-733	E-MTAB-733	adrenal	B	NF1;	Adrenal	Benign	NF1	NA	NA	NA	C2A	Mi7	NA	NA	1	0.79133	C2A (Kinase)	5.26022	2.71587
AGZ_017_U133_2	AGZ_017_U133_2.CEL	PHEO_AG_HS_017	P-MTAB-21827	E-MTAB-733	E-MTAB-733	adrenal	B	;NF1	Adrenal	Benign	NF1	NA	NA	NA	C2A	Mi6	M3	NA	1	0.778357	C2A (Kinase)	4.58369	3.26307
AGZ_033_U133_2	AGZ_033_U133_2.CEL	PHEO_AG_HS_033	P-MTAB-21827	E-MTAB-733	E-MTAB-733	adrenal	B	;NF1	Adrenal	Benign	NF1	NA	NA	NA	C2A	Mi5	M3	NA	1	0.829046	C2A (Kinase)	4.94921	4.20079
AGZ_040_U133_2	AGZ_040_U133_2.CEL	PHEO_AG_HS_040	P-MTAB-21827	E-MTAB-733	E-MTAB-733	adrenal	B	NF1;	Adrenal	Benign	NF1	NA	NA	NA	C2A	Mi5	M3	NA	1	0.846174	C2A (Kinase)	5.18437	3.94047
AGZ_045_U133_2	AGZ_045_U133_2.CEL	PHEO_AG_HS_045	P-MTAB-21827	E-MTAB-733	E-MTAB-733	adrenal	B	;NF1	Adrenal	Benign	NF1	NA	NA	NA	C2A	Mi7	M3	NA	1	0.844495	C2A (Kinase)	4.90639	3.7959
AGZ_056_U133_2	AGZ_056_U133_2.CEL	PHEO_AG_HS_056	P-MTAB-21827	E-MTAB-733	E-MTAB-733	adrenal	B	;NF1	Adrenal	Benign	NF1	NA	NA	NA	C2A	Mi6	M3	NA	1	0.786978	C2A (Kinase)	4.78562	2.80166
AGZ_068_U133_2	AGZ_068_U133_2.CEL	PHEO_AG_HS_068	P-MTAB-21827	E-MTAB-733	E-MTAB-733	adrenal	B	;NF1	Adrenal	Benign	NF1	NA	NA	NA	C2A	Mi5	M3	NA	1	0.838759	C2A (Kinase)	5.36957	3.80234
AGZ_076_U133_2	AGZ_076_U133_2.CEL	PHEO_AG_HS_076	P-MTAB-21827	E-MTAB-733	E-MTAB-733	adrenal	B	NF1;	Adrenal	Benign	NF1	NA	NA	NA	C2A	Mi6	M3	NA	1	0.846601	C2A (Kinase)	5.14471	4.28691
AGZ_077_U133_2	AGZ_077_U133_2.CEL	PHEO_AG_HS_077	P-MTAB-21827	E-MTAB-733	E-MTAB-733	adrenal	B	NF1;	Adrenal	Benign	NF1	NA	NA	NA	C2A	Mi7	M3	NA	1	0.732295	C2A (Kinase)	4.89235	3.18492
AGZ_099_U133_2	AGZ_099_U133_2.CEL	PHEO_AG_HS_099	P-MTAB-21827	E-MTAB-733	E-MTAB-733	adrenal	B	;NF1	Adrenal	Benign	NF1	NA	NA	NA	C2A	Mi5	M3	NA	1	0.790405	C2A (Kinase)	5.08185	2.8212
AGZ_110_U133_2	AGZ_110_U133_2.CEL	PHEO_AG_HS_110	P-MTAB-21827	E-MTAB-733	E-MTAB-733	adrenal	B	;NF1	Adrenal	Benign	NF1	NA	NA	NA	C2A	Mi6	M3	NA	1	0.775802	C2A (Kinase)	5.06914	2.71281
AGZ_147_U133_2	AGZ_147_U133_2.CEL	PHEO_AG_HS_147	P-MTAB-21827	E-MTAB-733	E-MTAB-733	LN met	M	;NF1	Met	Malignant	NF1	NA	NA	NA	C2A	Mi6	M3	NA	1	0.839448	C2A (Kinase)	4.88679	3.65224
AGZ_148_U133_2	AGZ_148_U133_2.CEL	PHEO_AG_HS_148	P-MTAB-21827	E-MTAB-733	E-MTAB-733	adrenal	B	NF1;	Adrenal	Benign	NF1	NA	NA	NA	C2A	Mi6	M3	NA	1	0.789933	C2A (Kinase)	5.28067	2.71404
AGZ_162_U133_2	AGZ_162_U133_2.CEL	PHEO_AG_HS_162	P-MTAB-21827	E-MTAB-733	E-MTAB-733	adrenal	B	;NF1	Adrenal	Benign	NF1	NA	NA	NA	C2A	Mi6	M3	NA	1	0.850269	C2A (Kinase)	5.02787	4.09373
AGZ_167bis_U133_2	AGZ_167bis_U133_2.CEL	PHEO_AG_HS_167	P-MTAB-21827	E-MTAB-733	E-MTAB-733	adrenal	B	NF1;NF1	Adrenal	Benign	NF1	NA	NA	NA	C2A	NA	M3	NA	1	0.691006	C2A (Kinase)	5.76482	3.04041
AGZ_169_U133_2	AGZ_169_U133_2.CEL	PHEO_AG_HS_169	P-MTAB-21827	E-MTAB-733	E-MTAB-733	adrenal	B	;NF1	Adrenal	Benign	NF1	NA	NA	NA	C2A	Mi6	M3	NA	1	0.57628	C2A (Kinase)	4.71688	4.03663
AGZ_180_U133_2	AGZ_180_U133_2.CEL	PHEO_AG_HS_180	P-MTAB-21827	E-MTAB-733	E-MTAB-733	adrenal	B	;NF1	Adrenal	Benign	NF1	NA	NA	NA	C2A	Mi6	M3	NA	1	0.825197	C2A (Kinase)	4.91078	3.26264
TCGA.QR.A702.01	TCGA.QR.A702.01A.11R.A35K.07	TCGA-QR-A702-01	NA	TCGA	TCGA	extra adrenal abdomen/pelvis	no	NF1	Extraadrenal	Benign	NF1	Paraganglioma	Metanephrine.Secreting	0.9	NA	NA	NA	Kinase signaling	1	0.847804	C2A (Kinase)	4.75798	3.99751
GSM1237819	GSM1237819	NA	GSM1237819	GSE51081	GSE51081	NA	NA	NF1	NA	NA	NF1	PCC	NA	NA	NA	NA	NA	NA	1	0.814331	C2A (Kinase)	4.91131	3.27344
GSM499565	GSM499565.CEL	P345	GSM499565	GSE19987	GSE19987	tumor location: adrenal	NA	NF1	Adrenal	NA	NF1	PCC	NA	NA	NA	NA	NA	NA	1	0.785696	C2A (Kinase)	6.00083	3.24407
GSM62254	GSM62254.CEL	P167	GSM62254	GSE2841	GSE2841	tumor location: adrenal	NA	NF1	Adrenal	NA	NF1	PCC	NA	NA	NA	NA	NA	NA	1	0.837653	C2A (Kinase)	5.52698	3.40354
GSM62292	GSM62292.CEL	P143	GSM62292	GSE2841	GSE2841	tumor location: adrenal	NA	NF1	Adrenal	NA	NF1	PCC	NA	NA	NA	NA	NA	NA	1	0.848325	C2A (Kinase)	5.43502	3.93123
VCBPH10T	VCBPH10T	VCB-PH-10T	NA	Flynn	Flynn_filtered	Right adrenal phaeochromocytoma	Benign	NF1	Adrenal	Benign	NF1	Phaeo	Metadrenalins plasma: Normetadren-42000pmol/L Metadrenal-11000pmol/L	81	NA	NA	NA	NA	1	0.845596	C2A (Kinase)	5.79681	3.81685
VPH01T	VPH01T	V-PH-01T	NA	Flynn	Flynn_filtered	Right adrenal phaeochromocytoma	Metastatic	NF1	Adrenal	Malignant	NF1	Phaeo	NK	79	NA	NA	NA	NA	1	0.843704	C2A (Kinase)	5.02404	4.11656
VPH13T	VPH13T	V-PH-13T	NA	Flynn	Flynn_filtered	Left adrenal gland phaeochromocytoma	Benign	NF1	Adrenal	Benign	NF1	Phaeo	NK	76	NA	NA	NA	NA	1	0.784825	C2A (Kinase)	4.86969	4.17274
VPH18T	VPH18T	V-PH-18T	NA	Flynn	Flynn_filtered	Left adrenal phaeochromocytoma	Benign	NF1	Adrenal	Benign	NF1	Phaeo	Raised urinary metanephrine, normetanephrine, dopamine	71	NA	NA	NA	NA	1	0.76499	C2A (Kinase)	6.38078	3.6029
VPH20T	VPH20T	V-PH-20T	NA	Flynn	Flynn_filtered	Right adrenal phaeochromocytoma	Benign	NF1	Adrenal	Benign	NF1	Phaeo	Raised adrenaline, noradrenaline	83	NA	NA	NA	NA	1	0.850705	C2A (Kinase)	4.81174	4.22811
VPH40T	VPH40T	V-PH-40T	NA	Flynn	Flynn_filtered	Adrenal phaeochromocytoma	Benign	NF1	Adrenal	Benign	NF1	Phaeo	Raised adrenaline, noradrenaline,	80	NA	NA	NA	NA	1	0.845257	C2A (Kinase)	4.74792	4.1245
TCGA.QR.A707.01	TCGA.QR.A707.01A.11R.A35K.07	TCGA-QR-A707-01	NA	TCGA	TCGA	adrenal	no	nf1Fus	Adrenal	Benign	NF1	Pheochromocytoma	Norepinephrine.Secreting,Epinephrine.Secreting,Metanephrine.Secreting	0.89	NA	NA	NA	Kinase signaling	1	0.848826	C2A (Kinase)	4.88483	3.96255
TCGA.QR.A70V.01	TCGA.QR.A70V.01A.11R.A35K.07	TCGA-QR-A70V-01	NA	TCGA	TCGA	adrenal	no	NF1	Adrenal	Benign	NF1	Pheochromocytoma	Norepinephrine.Secreting,Epinephrine.Secreting,Metanephrine.Secreting	0.94	NA	NA	NA	Kinase signaling	1	0.850054	C2A (Kinase)	4.92174	4.12219
TCGA.RW.A67Y.01	TCGA.RW.A67Y.01A.11R.A35K.07	TCGA-RW-A67Y-01	NA	TCGA	TCGA	adrenal	no	NF1	Adrenal	Benign	NF1	Pheochromocytoma	NA	0.94	NA	NA	NA	Kinase signaling	1	0.850369	C2A (Kinase)	5.08218	4.25984
TCGA.RW.A688.01	TCGA.RW.A688.01A.11R.A35K.07	TCGA-RW-A688-01	NA	TCGA	TCGA	adrenal	no	NF1	Adrenal	Benign	NF1	Pheochromocytoma	NA	0.87	NA	NA	NA	Kinase signaling	1	0.852717	C2A (Kinase)	5.05532	4.08155
TCGA.S7.A7WL.01	TCGA.S7.A7WL.01A.11R.A35L.07	TCGA-S7-A7WL-01	NA	TCGA	TCGA	adrenal	no	NF1	Adrenal	Benign	NF1	Pheochromocytoma	Metanephrine.Secreting	0.89	NA	NA	NA	Kinase signaling	1	0.821336	C2A (Kinase)	5.39583	3.22033
TCGA.SQ.A6I6.01	TCGA.SQ.A6I6.01A.11R.A35L.07	TCGA-SQ-A6I6-01	NA	TCGA	TCGA	adrenal	no	NF1	Adrenal	Benign	NF1	Pheochromocytoma	NA	0.84	NA	NA	NA	Kinase signaling	1	0.851392	C2A (Kinase)	5.49086	4.0264
TCGA.TT.A6YJ.01	TCGA.TT.A6YJ.01A.11R.A35L.07	TCGA-TT-A6YJ-01	NA	TCGA	TCGA	adrenal	no	NF1	Adrenal	Benign	NF1	Pheochromocytoma	Metanephrine.Secreting	0.91	NA	NA	NA	Kinase signaling	1	0.852409	C2A (Kinase)	4.98459	4.1566
TCGA.WB.A818.01	TCGA.WB.A818.01A.11R.A35L.07	TCGA-WB-A818-01	NA	TCGA	TCGA	adrenal	no	NF1	Adrenal	Benign	NF1	Pheochromocytoma	Norepinephrine.Secreting,Epinephrine.Secreting,Metanephrine.Secreting,Dopamine.Secreting	0.74	NA	NA	NA	Kinase signaling	1	0.742038	C2A (Kinase)	5.61201	2.8131
TCGA.WB.A81P.01	TCGA.WB.A81P.01A.11R.A35L.07	TCGA-WB-A81P-01	NA	TCGA	TCGA	adrenal	no	NF1	Adrenal	Benign	NF1	Pheochromocytoma	NA	0.76	NA	NA	NA	Kinase signaling	1	0.490598	C2A (Kinase)	4.30505	3.98574
TCGA.WB.A81V.01	TCGA.WB.A81V.01A.11R.A35L.07	TCGA-WB-A81V-01	NA	TCGA	TCGA	adrenal	no	NF1	Adrenal	Benign	NF1	Pheochromocytoma	Norepinephrine.Secreting,Epinephrine.Secreting	0.71	NA	NA	NA	Cortical admixture	1	0.797464	C2A (Kinase)	5.48307	2.82086
GSM1637999	GSM1637999_Path_FVN_120706_F325.CEL	F325_BN	GSM1637999	GSE67066	GSE67066	NA	tissue type: benign	NF1	NA	Benign	NF1	human pheochromocytoma	NA	NA	NA	NA	NA	NA	2	0.66838	C2A (Kinase)	4.89707	1.15305
AGZ_002_U133_2	AGZ_002_U133_2.CEL	PHEO_AG_HS_002	P-MTAB-21827	E-MTAB-733	E-MTAB-733	adrenal	B	NF1;	Adrenal	Benign	NF1	NA	NA	NA	C2A	Mi7	M3	NA	2	0.649167	C2A (Kinase)	5.77207	1.9982
AGZ_038_U133_2	AGZ_038_U133_2.CEL	PHEO_AG_HS_038	P-MTAB-21827	E-MTAB-733	E-MTAB-733	adrenal	B	NF1;	Adrenal	Benign	NF1	NA	NA	NA	C2A	Mi5	NA	NA	2	0.510706	C2A (Kinase)	4.92589	3.10666
AGZ_053_U133_2	AGZ_053_U133_2.CEL	PHEO_AG_HS_053	P-MTAB-21827	E-MTAB-733	E-MTAB-733	adrenal	B	;NF1	Adrenal	Benign	NF1	NA	NA	NA	C2A	Mi7	M3	NA	2	0.639749	C2A (Kinase)	4.76588	0.97598
AGZ_080_U133_2	AGZ_080_U133_2.CEL	PHEO_AG_HS_080	P-MTAB-21827	E-MTAB-733	E-MTAB-733	adrenal	B	NF1;	Adrenal	Benign	NF1	NA	NA	NA	C2A	Mi3	M3	NA	2	0.623031	C2A (Kinase)	3.46187	1.09519
AGZ_115_U133_2	AGZ_115_U133_2.CEL	PHEO_AG_HS_115	P-MTAB-21827	E-MTAB-733	E-MTAB-733	adrenal	B	NF1;	Adrenal	Benign	NF1	NA	NA	NA	C2A	Mi7	M3	NA	2	0.569812	C2A (Kinase)	4.58545	3.00827
AGZ_120_U133_2	AGZ_120_U133_2.CEL	PHEO_AG_HS_120	P-MTAB-21827	E-MTAB-733	E-MTAB-733	adrenal	B	;NF1	Adrenal	Benign	NF1	NA	NA	NA	C2A	Mi7	M3	NA	2	0.680844	C2A (Kinase)	5.33011	1.10537
AGZ_154bis_U133_2	AGZ_154bis_U133_2.CEL	PHEO_AG_HS_154	P-MTAB-21827	E-MTAB-733	E-MTAB-733	adrenal	B	;NF1	Adrenal	Benign	NF1	NA	NA	NA	C2A	Mi6	M3	NA	2	0.70562	C2A (Kinase)	5.20595	1.41176
AGZ_192_U133_2	AGZ_192_U133_2.CEL	PHEO_AG_HS_192	P-MTAB-21827	E-MTAB-733	E-MTAB-733	adrenal	B	;RET, NF1	Adrenal	Benign	NF1	NA	NA	NA	C2A	Mi3	M3	NA	2	0.669625	C2A (Kinase)	5.1145	2.39066
AGZ_199_U133_2	AGZ_199_U133_2.CEL	PHEO_AG_HS_199	P-MTAB-21827	E-MTAB-733	E-MTAB-733	adrenal	B	;NF1	Adrenal	Benign	NF1	NA	NA	NA	C2A	Mi6	M3	NA	2	0.609242	C2A (Kinase)	4.91174	2.33168
GSM1237821	GSM1237821	NA	GSM1237821	GSE51081	GSE51081	NA	NA	NF1	NA	NA	NF1	PCC	NA	NA	NA	NA	NA	NA	2	0.593659	C2A (Kinase)	5.48921	2.48045
GSM1237828	GSM1237828	NA	GSM1237828	GSE51081	GSE51081	NA	NA	NF1	NA	NA	NF1	PCC	NA	NA	NA	NA	NA	NA	2	0.719003	C2A (Kinase)	5.14841	1.46854
GSM483069	GSM483069	08T156	GSM483069	GSE19422	GSE19422	NA	NA	NF1	NA	NA	NF1	PCC	NA	NA	NA	NA	NA	NA	2	0.69353	C2A (Kinase)	4.96928	1.88884
GSM483072	GSM483072	08T161	GSM483072	GSE19422	GSE19422	NA	NA	NF1	NA	NA	NF1	PCC	NA	NA	NA	NA	NA	NA	2	0.663786	C2A (Kinase)	4.59423	2.1599
GSM499582	GSM499582.CEL	P246	GSM499582	GSE19987	GSE19987	tumor location: adrenal	NA	NF1	Adrenal	NA	NF1	PCC	NA	NA	NA	NA	NA	NA	2	0.703593	C2A (Kinase)	5.08055	1.20775
VPH39T	VPH39T	V-PH-39T	NA	Flynn	Flynn_filtered	Adrenal phaeochromocytoma	Benign	NF1	Adrenal	Benign	NF1	Phaeo	Raised adrenaline, noradrenaline, dopamine,	76	NA	NA	NA	NA	2	0.70417	C2A (Kinase)	5.30626	1.80837
TCGA.QR.A6GS.01	TCGA.QR.A6GS.01A.11R.A35K.07	TCGA-QR-A6GS-01	NA	TCGA	TCGA	adrenal	no	NF1	Adrenal	Benign	NF1	Pheochromocytoma	Norepinephrine.Secreting,Epinephrine.Secreting,Metanephrine.Secreting	0.78	NA	NA	NA	Kinase signaling	2	0.70299	C2A (Kinase)	5.68316	1.5964
TCGA.RT.A6YA.01	TCGA.RT.A6YA.01A.12R.A35K.07	TCGA-RT-A6YA-01	NA	TCGA	TCGA	adrenal	no	NF1	Adrenal	Benign	NF1	Pheochromocytoma	Norepinephrine.Secreting,Epinephrine.Secreting,Metanephrine.Secreting	0.75	NA	NA	NA	Kinase signaling	2	0.706958	C2A (Kinase)	5.5835	1.68263
TCGA.RW.A689.01	TCGA.RW.A689.01A.11R.A35K.07	TCGA-RW-A689-01	NA	TCGA	TCGA	adrenal	no	NF1	Adrenal	Benign	NF1	Pheochromocytoma	NA	0.8	NA	NA	NA	Kinase signaling	2	0.664891	C2A (Kinase)	5.31421	1.89124
TCGA.RW.A7D0.01	TCGA.RW.A7D0.01A.11R.A35K.07	TCGA-RW-A7D0-01	NA	TCGA	TCGA	adrenal	no	NF1	Adrenal	Benign	NF1	Pheochromocytoma	NA	0.66	NA	NA	NA	Kinase signaling	2	0.605382	C2A (Kinase)	4.77482	2.41453
TCGA.S7.A7WM.01	TCGA.S7.A7WM.01A.12R.A35L.07	TCGA-S7-A7WM-01	NA	TCGA	TCGA	adrenal	no	NF1	Adrenal	Benign	NF1	Pheochromocytoma	Epinephrine.Secreting,Metanephrine.Secreting	0.77	NA	NA	NA	Kinase signaling	2	0.680791	C2A (Kinase)	5.0846	1.07629
TCGA.S7.A7WX.01	TCGA.S7.A7WX.01A.11R.A35L.07	TCGA-S7-A7WX-01	NA	TCGA	TCGA	adrenal	no	NF1	Adrenal	Benign	NF1	Pheochromocytoma	Metanephrine.Secreting	0.76	NA	NA	NA	Kinase signaling	2	0.577302	C2A (Kinase)	5.89226	2.18028
TCGA.SR.A6MP.01	TCGA.SR.A6MP.01A.11R.A35L.07	TCGA-SR-A6MP-01	NA	TCGA	TCGA	adrenal	no	NF1	Adrenal	Benign	NF1	Pheochromocytoma	Norepinephrine.Secreting,Epinephrine.Secreting	0.77	NA	NA	NA	Kinase signaling	2	0.615858	C2A (Kinase)	5.08311	1.65349
TCGA.WB.A81N.01	TCGA.WB.A81N.01A.11R.A35L.07	TCGA-WB-A81N-01	NA	TCGA	TCGA	adrenal	no	NF1	Adrenal	Benign	NF1	Pheochromocytoma	Metanephrine.Secreting	0.78	NA	NA	NA	Kinase signaling	2	0.557336	C2A (Kinase)	5.43855	2.08923
TCGA.WB.A81S.01	TCGA.WB.A81S.01A.11R.A35L.07	TCGA-WB-A81S-01	NA	TCGA	TCGA	adrenal	no	NF1	Adrenal	Benign	NF1	Pheochromocytoma	Metanephrine.Secreting	0.67	NA	NA	NA	Kinase signaling	2	0.705932	C2A (Kinase)	5.78437	1.76869
AGZ_018_U133_2	AGZ_018_U133_2.CEL	PHEO_AG_HS_018	P-MTAB-21827	E-MTAB-733	E-MTAB-733	APG	M	;VHL, NF1	Extraadrenal	Malignant	NF1	NA	NA	NA	C1B	Mi2	NA	NA	3	0.957929	C1B1 (VHL)	-7.30165	-6.61661
TCGA.QR.A70J.01	TCGA.QR.A70J.01A.11R.A35K.07	TCGA-QR-A70J-01	NA	TCGA	TCGA	adrenal	no	NF1	Adrenal	Benign	NF1	Pheochromocytoma	NA	0.43	NA	NA	NA	Pseudohypoxia	3	0.935064	C1B1 (VHL)	-7.18199	-6.89079
GSM499539	GSM499539.CEL	P230	GSM499539	GSE19987	GSE19987	tumor location: unknown	NA	NF1	NA	NA	NF1	PCC	NA	NA	NA	NA	NA	NA	5	0.739135	C1A2 (SDHx-HN)	-6.97524	-6.00788
TCGA.W2.A7UY.01	TCGA.W2.A7UY.01A.11R.A35L.07	TCGA-W2-A7UY-01	NA	TCGA	TCGA	adrenal	NA	NF1	Adrenal	NA	NF1	Pheochromocytoma	Metanephrine.Secreting	0.83	NA	NA	NA	Pseudohypoxia	5	0.413848	C1B2 (EPAS1)	-7.4665	-7.06211
GSM1637998	GSM1637998_Path_FVN_030707_F100.CEL	F100_BN	GSM1637998	GSE67066	GSE67066	NA	tissue type: benign	NF1	NA	Benign	NF1	human pheochromocytoma	NA	NA	NA	NA	NA	NA	6	0.378363	C2C (Cortical Admixture)	3.68764	1.02993
AGZ_012_U133_2	AGZ_012_U133_2.CEL	PHEO_AG_HS_012	P-MTAB-21827	E-MTAB-733	E-MTAB-733	adrenal	B	NF1;	Adrenal	Benign	NF1	NA	NA	NA	C2A	Mi5	NA	NA	6	0.441959	C2C (Cortical Admixture)	3.38665	1.15585
AGZ_016_U133_2	AGZ_016_U133_2.CEL	PHEO_AG_HS_016	P-MTAB-21827	E-MTAB-733	E-MTAB-733	adrenal	B	NF1;	Adrenal	Benign	NF1	NA	NA	NA	C2A	Mi7	NA	NA	6	0.532522	C2C (Cortical Admixture)	2.65757	0.0947342
AGZ_037_U133_2	AGZ_037_U133_2.CEL	PHEO_AG_HS_037	P-MTAB-21827	E-MTAB-733	E-MTAB-733	adrenal	B	;NF1	Adrenal	Benign	NF1	NA	NA	NA	C2A	Mi5	NA	NA	6	0.263976	C2C (Cortical Admixture)	4.09079	1.21853
AGZ_049_U133_2	AGZ_049_U133_2.CEL	PHEO_AG_HS_049	P-MTAB-21827	E-MTAB-733	E-MTAB-733	adrenal	M	;NF1	Adrenal	Malignant	NF1	NA	NA	NA	C2A	Mi7	M3	NA	6	0.287847	C2C (Cortical Admixture)	2.78829	-0.0764069
AGZ_061_U133_2	AGZ_061_U133_2.CEL	PHEO_AG_HS_061	P-MTAB-21827	E-MTAB-733	E-MTAB-733	adrenal	B	;NF1	Adrenal	Benign	NF1	NA	NA	NA	C2A	Mi5	M3	NA	6	0.584896	C2C (Cortical Admixture)	2.60988	0.297742
AGZ_072_U133_2	AGZ_072_U133_2.CEL	PHEO_AG_HS_072	P-MTAB-21827	E-MTAB-733	E-MTAB-733	adrenal	B	;NF1	Adrenal	Benign	NF1	NA	NA	NA	C2A	Mi5	M3	NA	6	0.283599	C2C (Cortical Admixture)	3.84029	1.12361
AGZ_161_U133_2	AGZ_161_U133_2.CEL	PHEO_AG_HS_161	P-MTAB-21827	E-MTAB-733	E-MTAB-733	adrenal	B	;NF1	Adrenal	Benign	NF1	NA	NA	NA	C2A	Mi7	M3	NA	6	0.439395	C2C (Cortical Admixture)	2.73456	-0.000646302
AGZ_174_U133_2	AGZ_174_U133_2.CEL	PHEO_AG_HS_174	P-MTAB-21827	E-MTAB-733	E-MTAB-733	adrenal	B	;NF1	Adrenal	Benign	NF1	NA	NA	NA	C2A	Mi7	M3	NA	6	0.322258	C2C (Cortical Admixture)	3.8881	1.11402
GSM1237826	GSM1237826	NA	GSM1237826	GSE51081	GSE51081	NA	NA	NF1	NA	NA	NF1	PCC	NA	NA	NA	NA	NA	NA	6	0.36972	C2C (Cortical Admixture)	3.68294	1.04895
GSM483062	GSM483062	#49	GSM483062	GSE19422	GSE19422	NA	NA	NF1	NA	NA	NF1	PCC	NA	NA	NA	NA	NA	NA	6	0.509658	C2C (Cortical Admixture)	3.26775	0.894226
GSM499553	GSM499553.CEL	P288	GSM499553	GSE19987	GSE19987	tumor location: adrenal	NA	NF1	Adrenal	NA	NF1	PCC	NA	NA	NA	NA	NA	NA	6	0.763649	C2C (Cortical Admixture)	2.5543	1.04071
VPH16T	VPH16T	V-PH-16T	NA	Flynn	Flynn_filtered	Left adrenal phaeochromocytoma	Benign	NF1	Adrenal	Benign	NF1	Phaeo	Raised urinary adrenaline, Noradrenaline	69	NA	NA	NA	NA	6	0.772139	C2C (Cortical Admixture)	1.97564	0.758068
TCGA.RW.A685.01	TCGA.RW.A685.01A.11R.A35K.07	TCGA-RW-A685-01	NA	TCGA	TCGA	adrenal	no	NF1	Adrenal	Benign	NF1	Pheochromocytoma	NA	0.65	NA	NA	NA	Cortical admixture	6	0.64319	C2C (Cortical Admixture)	2.89421	1.11863
TCGA.QT.A5XN.01	TCGA.QT.A5XN.01A.11R.A35K.07	TCGA-QT-A5XN-01	NA	TCGA	TCGA	adrenal	no	ngfrFus	Adrenal	Benign	NGFR	Pheochromocytoma	NA	0.91	NA	NA	NA	Kinase signaling	1	0.766265	C2A (Kinase)	5.24799	3.68946
GSM483076	GSM483076	0364N	GSM483076	GSE19422	GSE19422	NA	NA	NA	NA	NA	Normal	Normal	NA	NA	NA	NA	NA	NA	6	0.708685	Normal	1.27576	0.224433
GSM483077	GSM483077	03N275	GSM483077	GSE19422	GSE19422	NA	NA	NA	NA	NA	Normal	Normal	NA	NA	NA	NA	NA	NA	6	0.71195	Normal	1.28112	0.152306
GSM483078	GSM483078	03N276	GSM483078	GSE19422	GSE19422	NA	NA	NA	NA	NA	Normal	Normal	NA	NA	NA	NA	NA	NA	6	0.714209	Normal	1.3936	0.229553
GSM483079	GSM483079	07N217	GSM483079	GSE19422	GSE19422	NA	NA	NA	NA	NA	Normal	Normal	NA	NA	NA	NA	NA	NA	6	0.733772	Normal	1.82853	0.287425
GSM483080	GSM483080	07N220	GSM483080	GSE19422	GSE19422	NA	NA	NA	NA	NA	Normal	Normal	NA	NA	NA	NA	NA	NA	6	0.709215	Normal	1.38634	0.159953
GSM483081	GSM483081	MEDULA	GSM483081	GSE19422	GSE19422	NA	NA	NA	NA	NA	Normal	Normal	NA	NA	NA	NA	NA	NA	6	0.717096	Normal	1.4486	0.155207
GSM978080	GSM978080_PKh_03.CEL	PKh_03	GSM978080	GSE39716	GSE39716	tissue type: adrenal_medulla	tissue type: adrenal_medulla	none	Adrenal	NA	Normal	Normal	NA	NA	NA	NA	NA	NA	6	0.764981	Normal	2.30647	0.674803
GSM978081	GSM978081_PKh_04.CEL	PKh_04	GSM978081	GSE39716	GSE39716	tissue type: adrenal_medulla	tissue type: adrenal_medulla	none	Adrenal	NA	Normal	Normal	NA	NA	NA	NA	NA	NA	6	0.76418	Normal	2.26886	0.687106
GSM978082	GSM978082_PKh_05.CEL	PKh_05	GSM978082	GSE39716	GSE39716	tissue type: adrenal_medulla	tissue type: adrenal_medulla	none	Adrenal	NA	Normal	Normal	NA	NA	NA	NA	NA	NA	6	0.76503	Normal	2.30489	0.717963
GSM978083	GSM978083_PKh_06.CEL	PKh_06	GSM978083	GSE39716	GSE39716	tissue type: adrenal_medulla	tissue type: adrenal_medulla	none	Adrenal	NA	Normal	Normal	NA	NA	NA	NA	NA	NA	6	0.764169	Normal	2.35744	0.744253
GSM978084	GSM978084_PKh_07.CEL	PKh_07	GSM978084	GSE39716	GSE39716	tissue type: adrenal_medulla	tissue type: adrenal_medulla	none	Adrenal	NA	Normal	Normal	NA	NA	NA	NA	NA	NA	6	0.76621	Normal	2.32109	0.746851
GSM978085	GSM978085_PKh_42.CEL	PKh_42	GSM978085	GSE39716	GSE39716	tissue type: adrenal_medulla	tissue type: adrenal_medulla	none	Adrenal	NA	Normal	Normal	NA	NA	NA	NA	NA	NA	6	0.768118	Normal	2.23038	0.65352
GSM978086	GSM978086_PKh_43.CEL	PKh_43	GSM978086	GSE39716	GSE39716	tissue type: adrenal_medulla	tissue type: adrenal_medulla	none	Adrenal	NA	Normal	Normal	NA	NA	NA	NA	NA	NA	6	0.767297	Normal	2.10273	0.615651
GSM978087	GSM978087_PKh_44.CEL	PKh_44	GSM978087	GSE39716	GSE39716	tissue type: adrenal_medulla	tissue type: adrenal_medulla	none	Adrenal	NA	Normal	Normal	NA	NA	NA	NA	NA	NA	6	0.768382	Normal	2.19557	0.648104
TCGA.P8.A5KC.11	TCGA.P8.A5KC.11A.11R.A35K.07	NA	NA	TCGA	TCGA	NA	NA	NA	NA	NA	Normal	Normal	NA	NA	NA	NA	NA	NA	6	0.722719	Normal	1.57599	0.600645
TCGA.P8.A5KD.11	TCGA.P8.A5KD.11A.11R.A35K.07	NA	NA	TCGA	TCGA	NA	NA	NA	NA	NA	Normal	Normal	NA	NA	NA	NA	NA	NA	6	0.714508	Normal	1.28615	0.438355
TCGA.SQ.A6I4.11	TCGA.SQ.A6I4.11A.11R.A35L.07	NA	NA	TCGA	TCGA	NA	NA	NA	NA	NA	Normal	Normal	NA	NA	NA	NA	NA	NA	6	0.715778	Normal	1.29564	0.447296
GSM1637993	GSM1637993_Path_FVN_160507_F284.CEL	F284_BR	GSM1637993	GSE67066	GSE67066	NA	tissue type: benign	RET	NA	Benign	RET	human pheochromocytoma	NA	NA	NA	NA	NA	NA	1	0.80061	C2A (Kinase)	5.19973	2.91756
GSM1637994	GSM1637994_Path_FVN_050906_F307.CEL	F307_BR	GSM1637994	GSE67066	GSE67066	NA	tissue type: benign	RET	NA	Benign	RET	human pheochromocytoma	NA	NA	NA	NA	NA	NA	1	0.852789	C2A (Kinase)	5.86378	4.0088
GSM1637995	GSM1637995_Path_FVN_141106_F330.CEL	F330_BR	GSM1637995	GSE67066	GSE67066	NA	tissue type: benign	RET	NA	Benign	RET	human pheochromocytoma	NA	NA	NA	NA	NA	NA	1	0.701035	C2A (Kinase)	6.27648	2.5688
GSM1637996	GSM1637996_Path_FVN_050707_F342II.CEL	F342_BR	GSM1637996	GSE67066	GSE67066	NA	tissue type: benign	RET	NA	Benign	RET	human pheochromocytoma	NA	NA	NA	NA	NA	NA	1	0.836855	C2A (Kinase)	6.20015	3.72011
AGZ_044_U133_2	AGZ_044_U133_2.CEL	PHEO_AG_HS_044	P-MTAB-21827	E-MTAB-733	E-MTAB-733	adrenal	B	RET;	Adrenal	Benign	RET	NA	NA	NA	C2A	Mi6	NA	NA	1	0.8425	C2A (Kinase)	5.18281	3.05779
AGZ_060_U133_2	AGZ_060_U133_2.CEL	PHEO_AG_HS_060	P-MTAB-21827	E-MTAB-733	E-MTAB-733	adrenal	B	;RET	Adrenal	Benign	RET	NA	NA	NA	C2A	Mi7	M3	NA	1	0.786006	C2A (Kinase)	5.48075	2.7904
AGZ_070_U133_2	AGZ_070_U133_2.CEL	PHEO_AG_HS_070	P-MTAB-21827	E-MTAB-733	E-MTAB-733	adrenal	B	;RET	Adrenal	Benign	RET	NA	NA	NA	C2A	Mi5	NA	NA	1	0.674193	C2A (Kinase)	6.26573	2.54689
AGZ_071_U133_2	AGZ_071_U133_2.CEL	PHEO_AG_HS_071	P-MTAB-21827	E-MTAB-733	E-MTAB-733	adrenal	B	RET;	Adrenal	Benign	RET	NA	NA	NA	C2A	Mi5	NA	NA	1	0.852153	C2A (Kinase)	6.67979	3.37211
AGZ_094_U133_2	AGZ_094_U133_2.CEL	PHEO_AG_HS_094	P-MTAB-21827	E-MTAB-733	E-MTAB-733	adrenal	B	RET;	Adrenal	Benign	RET	NA	NA	NA	C2A	Mi5	M3	NA	1	0.586604	C2A (Kinase)	3.94631	1.58357
AGZ_109_U133_2	AGZ_109_U133_2.CEL	PHEO_AG_HS_109	P-MTAB-21827	E-MTAB-733	E-MTAB-733	adrenal	B	RET;	Adrenal	Benign	RET	NA	NA	NA	C2A	NA	M3	NA	1	0.838949	C2A (Kinase)	5.66245	4.01015
AGZ_133_U133_2	AGZ_133_U133_2.CEL	PHEO_AG_HS_133	P-MTAB-21827	E-MTAB-733	E-MTAB-733	adrenal	B	RET;	Adrenal	Benign	RET	NA	NA	NA	C2A	Mi6	M3	NA	1	0.844223	C2A (Kinase)	5.77397	4.05317
AGZ_136_U133_2	AGZ_136_U133_2.CEL	PHEO_AG_HS_136	P-MTAB-21827	E-MTAB-733	E-MTAB-733	adrenal	B	RET;	Adrenal	Benign	RET	NA	NA	NA	C2A	Mi6	M3	NA	1	0.84752	C2A (Kinase)	6.74766	3.37101
AGZ_152_U133_2	AGZ_152_U133_2.CEL	PHEO_AG_HS_152	P-MTAB-21827	E-MTAB-733	E-MTAB-733	adrenal	B	RET;	Adrenal	Benign	RET	NA	NA	NA	C2A	Mi6	M3	NA	1	0.835609	C2A (Kinase)	4.85953	2.94295
AGZ_193_U133_2	AGZ_193_U133_2.CEL	PHEO_AG_HS_193	P-MTAB-21827	E-MTAB-733	E-MTAB-733	adrenal	B	;RET	Adrenal	Benign	RET	NA	NA	NA	C2A	Mi6	M3	NA	1	0.783031	C2A (Kinase)	5.15771	2.7777
CS2006121842	CS2006121842.CEL	P419	NA	GSE19987 (missing)	GSE19987	NA	NA	RET_MEN2A	NA	NA	RET	NA	NA	NA	NA	NA	NA	NA	1	0.848931	C2A (Kinase)	5.91279	3.70663
GSM483015	GSM483015	04T283	GSM483015	GSE19422	GSE19422	NA	NA	RET	NA	NA	RET	PCC	NA	NA	NA	NA	NA	NA	1	0.804801	C2A (Kinase)	6.54446	3.59141
GSM483018	GSM483018	04T40	GSM483018	GSE19422	GSE19422	NA	NA	RET	NA	NA	RET	PCC	NA	NA	NA	NA	NA	NA	1	0.809489	C2A (Kinase)	6.63801	3.44875
GSM483047	GSM483047	166	GSM483047	GSE19422	GSE19422	NA	NA	RET	NA	NA	RET	PCC	NA	NA	NA	NA	NA	NA	1	0.801612	C2A (Kinase)	6.15608	4.47681
GSM483058	GSM483058	146	GSM483058	GSE19422	GSE19422	NA	NA	RET	NA	NA	RET	PCC	NA	NA	NA	NA	NA	NA	1	0.791098	C2A (Kinase)	5.85159	3.23603
GSM483059	GSM483059	#2	GSM483059	GSE19422	GSE19422	NA	NA	RET	NA	NA	RET	PCC	NA	NA	NA	NA	NA	NA	1	0.68015	C2A (Kinase)	5.8847	3.70426
GSM483061	GSM483061	#36	GSM483061	GSE19422	GSE19422	NA	NA	RET	NA	NA	RET	PCC	NA	NA	NA	NA	NA	NA	1	0.40047	C2A (Kinase)	6.65224	2.52182
GSM483063	GSM483063	#7	GSM483063	GSE19422	GSE19422	NA	NA	RET	NA	NA	RET	PCC	NA	NA	NA	NA	NA	NA	1	0.776206	C2A (Kinase)	6.51538	3.81458
GSM499566	GSM499566.CEL	P346	GSM499566	GSE19987	GSE19987	tumor location: adrenal	NA	RET_MEN2A	Adrenal	NA	RET	PCC	NA	NA	NA	NA	NA	NA	1	0.800124	C2A (Kinase)	6.03454	4.61651
GSM499571	GSM499571.CEL	P370	GSM499571	GSE19987	GSE19987	tumor location: adrenal	NA	RET	Adrenal	NA	RET	PCC	NA	NA	NA	NA	NA	NA	1	0.85047	C2A (Kinase)	6.11632	3.45665
GSM62248	GSM62248.CEL	P103	GSM62248	GSE2841	GSE2841	tumor location: adrenal	NA	RET_MEN2A	Adrenal	NA	RET	PCC	NA	NA	NA	NA	NA	NA	1	0.788918	C2A (Kinase)	6.3131	3.52986
GSM62255	GSM62255.CEL	P181	GSM62255	GSE2841	GSE2841	tumor location: adrenal	NA	RET	Adrenal	NA	RET	PCC	NA	NA	NA	NA	NA	NA	1	0.795401	C2A (Kinase)	6.00717	3.80372
GSM62259	GSM62259.CEL	P198	GSM62259	GSE2841	GSE2841	tumor location: adrenal	NA	RET_MEN2A	Adrenal	NA	RET	PCC	NA	NA	NA	NA	NA	NA	1	0.517186	C2A (Kinase)	6.54661	3.64533
GSM62267	GSM62267.CEL	P106	GSM62267	GSE2841	GSE2841	tumor location: adrenal	NA	RET_MEN2A	Adrenal	NA	RET	PCC	NA	NA	NA	NA	NA	NA	1	0.569588	C2A (Kinase)	5.53541	4.50373
GSM62289	GSM62289.CEL	P115	GSM62289	GSE2841	GSE2841	tumor location: adrenal	NA	RET	Adrenal	NA	RET	PCC	NA	NA	NA	NA	NA	NA	1	0.853612	C2A (Kinase)	5.74171	3.84619
GSM62307	GSM62307.CEL	P210	GSM62307	GSE2841	GSE2841	tumor location: adrenal	NA	RET_MEN2A	Adrenal	NA	RET	PCC	NA	NA	NA	NA	NA	NA	1	0.731952	C2A (Kinase)	6.44643	3.0957
GSM62316	GSM62316.CEL	P91	GSM62316	GSE2841	GSE2841	tumor location: adrenal	NA	RET_MEN2A	Adrenal	NA	RET	PCC	NA	NA	NA	NA	NA	NA	1	0.846724	C2A (Kinase)	6.55901	3.49506
P010RPHRP	P010RPHRP	P010-RPH-RP	NA	Flynn	Flynn_filtered	Right adrenal phaeochromocytoma	Benign	RET	Adrenal	Benign	RET	Phaeo	NK	67	NA	NA	NA	NA	1	0.80836	C2A (Kinase)	5.46603	3.49744
VCBPH01T	VCBPH01T	VCB-PH-01T	NA	Flynn	Flynn_filtered	Right adrenal phaeochromocytoma	Benign	RET	Adrenal	Benign	RET	Phaeo	Normal	70	NA	NA	NA	NA	1	0.804548	C2A (Kinase)	6.05449	3.50748
VCBPH06T	VCBPH06T	VCB-PH-06T	NA	Flynn	Flynn_filtered	Right adrenal phaeochromocytoma	Metastatic	RET	Adrenal	Malignant	RET	Phaeo	Raised but no further details	71	NA	NA	NA	NA	1	0.833948	C2A (Kinase)	6.11762	3.12956
VPH12T	VPH12T	V-PH-12T	NA	Flynn	Flynn_filtered	Left adrenal phaeochromocytoma	Benign	RET	Adrenal	Benign	RET	Phaeo	Raised urinary adrenaline, Noradrenaline	74	NA	NA	NA	NA	1	0.803958	C2A (Kinase)	5.5697	2.72269
VPH22T	VPH22T	V-PH-22T	NA	Flynn	Flynn_filtered	Adrenal phaeochromocytoma	Benign	RET	Adrenal	Benign	RET	Phaeo	NK	67	NA	NA	NA	NA	1	0.714692	C2A (Kinase)	6.6908	3.32329
TCGA.P7.A5NY.01	TCGA.P7.A5NY.01A.12R.A35K.07	TCGA-P7-A5NY-01	NA	TCGA	TCGA	adrenal	no	RET	Adrenal	Benign	RET	Pheochromocytoma	NA	0.82	NA	NA	NA	Kinase signaling	1	0.8535	C2A (Kinase)	6.13255	3.77947
TCGA.QR.A6H1.01	TCGA.QR.A6H1.01A.11R.A35K.07	TCGA-QR-A6H1-01	NA	TCGA	TCGA	adrenal	no	RET	Adrenal	Benign	RET	Pheochromocytoma	Norepinephrine.Secreting,Epinephrine.Secreting,Metanephrine.Secreting	0.79	NA	NA	NA	Kinase signaling	1	0.820484	C2A (Kinase)	6.11266	3.09512
TCGA.QT.A5XK.01	TCGA.QT.A5XK.01A.11R.A35K.07	TCGA-QT-A5XK-01	NA	TCGA	TCGA	adrenal	no	RET	Adrenal	Benign	RET	Pheochromocytoma	Norepinephrine.Secreting,Epinephrine.Secreting	0.72	NA	NA	NA	Kinase signaling	1	0.672373	C2A (Kinase)	5.75044	2.44627
TCGA.RW.A68A.01	TCGA.RW.A68A.01A.11R.A35K.07	TCGA-RW-A68A-01	NA	TCGA	TCGA	adrenal	no	RET	Adrenal	Benign	RET	Pheochromocytoma	NA	0.85	NA	NA	NA	Kinase signaling	1	0.846908	C2A (Kinase)	6.48432	3.53668
TCGA.RW.A68B.01	TCGA.RW.A68B.01A.11R.A35K.07	TCGA-RW-A68B-01	NA	TCGA	TCGA	adrenal	no	RET	Adrenal	Benign	RET	Pheochromocytoma	NA	0.87	NA	NA	NA	Kinase signaling	1	0.846033	C2A (Kinase)	6.43216	3.7313
TCGA.W2.A7H5.01	TCGA.W2.A7H5.01B.11R.A35L.07	TCGA-W2-A7H5-01	NA	TCGA	TCGA	adrenal	no	RET	Adrenal	Benign	RET	Pheochromocytoma	Metanephrine.Secreting	0.76	NA	NA	NA	Kinase signaling	1	0.850581	C2A (Kinase)	6.43256	3.621
TCGA.W2.A7HA.01	TCGA.W2.A7HA.01B.11R.A35L.07	TCGA-W2-A7HA-01	NA	TCGA	TCGA	adrenal	no	RET	Adrenal	Benign	RET	Pheochromocytoma	Norepinephrine.Secreting,Epinephrine.Secreting,Metanephrine.Secreting	0.76	NA	NA	NA	Kinase signaling	1	0.623654	C2A (Kinase)	6.30762	3.08009
TCGA.W2.A7HB.01	TCGA.W2.A7HB.01A.11R.A35L.07	TCGA-W2-A7HB-01	NA	TCGA	TCGA	adrenal	no	RET	Adrenal	Benign	RET	Pheochromocytoma	Metanephrine.Secreting	0.32	NA	NA	NA	Kinase signaling	1	0.830673	C2A (Kinase)	5.65652	4.14185
TCGA.W2.A7HF.01	TCGA.W2.A7HF.01A.11R.A35L.07	TCGA-W2-A7HF-01	NA	TCGA	TCGA	adrenal	no	RET	Adrenal	Benign	RET	Pheochromocytoma	Metanephrine.Secreting	0.86	NA	NA	NA	Kinase signaling	1	0.847793	C2A (Kinase)	5.91841	4.40517
TCGA.WB.A80V.01	TCGA.WB.A80V.01A.12R.A35L.07	TCGA-WB-A80V-01	NA	TCGA	TCGA	adrenal	no	RET	Adrenal	Benign	RET	Pheochromocytoma	Epinephrine.Secreting,Metanephrine.Secreting	0.9	NA	NA	NA	Kinase signaling	1	0.846779	C2A (Kinase)	5.11707	3.86213
TCGA.WB.A819.01	TCGA.WB.A819.01A.11R.A35L.07	TCGA-WB-A819-01	NA	TCGA	TCGA	adrenal	no	RET	Adrenal	Benign	RET	Pheochromocytoma	Norepinephrine.Secreting,Epinephrine.Secreting,Metanephrine.Secreting	0.65	NA	NA	NA	Kinase signaling	1	0.680652	C2A (Kinase)	5.85613	2.45144
TCGA.P7.A5NY.05	TCGA.P7.A5NY.05A.11R.A35K.07	TCGA-P7-A5NY-05	NA	TCGA	TCGA	Adrenal gland	NA	RET	Adrenal	NA	RET	Miscellaneous Neuroepithelial Tumor	NA	NA	NA	NA	NA	NA	2	0.602845	C2A (Kinase)	6.28195	2.49965
GSM483064	GSM483064	#96	GSM483064	GSE19422	GSE19422	NA	NA	RET	NA	NA	RET	PCC	NA	NA	NA	NA	NA	NA	2	0.707426	C2A (Kinase)	4.89385	2.08221
GSM499557	GSM499557.CEL	P306	GSM499557	GSE19987	GSE19987	tumor location: adrenal	NA	RET_MEN2B	Adrenal	NA	RET	PCC	NA	NA	NA	NA	NA	NA	2	0.5782	C2A (Kinase)	5.31498	0.995591
GSM499558	GSM499558.CEL	P309	GSM499558	GSE19987	GSE19987	tumor location: adrenal	NA	RET_MEN2A	Adrenal	NA	RET	PCC	NA	NA	NA	NA	NA	NA	2	0.618231	C2A (Kinase)	5.51095	1.81928
TCGA.QT.A5XM.01	TCGA.QT.A5XM.01A.11R.A35K.07	TCGA-QT-A5XM-01	NA	TCGA	TCGA	adrenal	no	RET	Adrenal	Benign	RET	Pheochromocytoma	Norepinephrine.Secreting,Epinephrine.Secreting	0.56	NA	NA	NA	Kinase signaling	2	0.72652	C2A (Kinase)	5.0305	1.95991
TCGA.SQ.A6I4.01	TCGA.SQ.A6I4.01A.11R.A35L.07	TCGA-SQ-A6I4-01	NA	TCGA	TCGA	adrenal	no	RET	Adrenal	Benign	RET	Pheochromocytoma	NA	0.55	NA	NA	NA	Cortical admixture	2	0.65451	C2A (Kinase)	4.75572	1.02154
GSM499555	GSM499555.CEL	P300	GSM499555	GSE19987	GSE19987	tumor location: adrenal	NA	MEN2	Adrenal	NA	RET	PCC	NA	NA	NA	NA	NA	NA	4	0.803223	C2B1 (MAX)	3.79316	3.12324
GSM1637997	GSM1637997_Path_FVN_050906_F304.CEL	F304_BR	GSM1637997	GSE67066	GSE67066	NA	tissue type: benign	RET	NA	Benign	RET	human pheochromocytoma	NA	NA	NA	NA	NA	NA	6	0.752771	C2C (Cortical Admixture)	2.11328	0.525994
GSM1638024	GSM1638024_Path_FVN_050707_F419I.CEL	F419_BS	GSM1638024	GSE67066	GSE67066	NA	tissue type: benign	RET	NA	Benign	RET	human pheochromocytoma	NA	NA	NA	NA	NA	NA	6	0.767359	C2C (Cortical Admixture)	2.01939	0.825041
AGZ_081_U133_2	AGZ_081_U133_2.CEL	PHEO_AG_HS_081	P-MTAB-21827	E-MTAB-733	E-MTAB-733	adrenal	B	RET;	Adrenal	Benign	RET	NA	NA	NA	C2C	Mi7	M3	NA	6	0.732155	C2C (Cortical Admixture)	2.55452	0.923626
AGZ_095_U133_2	AGZ_095_U133_2.CEL	PHEO_AG_HS_095	P-MTAB-21827	E-MTAB-733	E-MTAB-733	adrenal	B	;RET	Adrenal	Benign	RET	NA	NA	NA	C2A	Mi5	M3	NA	6	0.43329	C2C (Cortical Admixture)	3.56885	1.13952
AGZ_171_U133_2	AGZ_171_U133_2.CEL	PHEO_AG_HS_171	P-MTAB-21827	E-MTAB-733	E-MTAB-733	adrenal	B	RET;	Adrenal	Benign	RET	NA	NA	NA	C2A	Mi7	M3	NA	6	0.391755	C2C (Cortical Admixture)	3.72378	1.18544
GSM482996	GSM482996	03T151	GSM482996	GSE19422	GSE19422	NA	NA	RET	NA	NA	RET	PCC	NA	NA	NA	NA	NA	NA	6	0.771386	C2C (Cortical Admixture)	2.01754	0.415586
GSM483035	GSM483035	07T169	GSM483035	GSE19422	GSE19422	NA	NA	RET	NA	NA	RET	PCC	NA	NA	NA	NA	NA	NA	6	0.582026	C2C (Cortical Admixture)	3.05855	0.855581
GSM499556	GSM499556.CEL	P304	GSM499556	GSE19987	GSE19987	tumor location: adrenal	NA	RET_MEN2A	Adrenal	NA	RET	PCC	NA	NA	NA	NA	NA	NA	6	0.704056	C2C (Cortical Admixture)	2.77631	1.07178
GSM62256	GSM62256.CEL	P182	GSM62256	GSE2841	GSE2841	tumor location: adrenal	NA	RET_MEN2A	Adrenal	NA	RET	PCC	NA	NA	NA	NA	NA	NA	6	0.74311	C2C (Cortical Admixture)	2.49413	1.06278
GSM62280	GSM62280.CEL	P207	GSM62280	GSE2841	GSE2841	tumor location: adrenal	NA	RET_MEN2A	Adrenal	NA	RET	PCC	NA	NA	NA	NA	NA	NA	6	0.706337	C2C (Cortical Admixture)	0.960492	0.761498
VCBPH09T	VCBPH09T	VCB-PH-09T	NA	Flynn	Flynn_filtered	Left adrenal phaeochromocytoma	Benign(Local)	RET	Adrenal	Benign	RET	Phaeo	Raised but no further details	75	NA	NA	NA	NA	6	0.750615	C2C (Cortical Admixture)	2.33278	1.02449
TCGA.SP.A6QK.01	TCGA.SP.A6QK.01A.11R.A35L.07	TCGA-SP-A6QK-01	NA	TCGA	TCGA	adrenal	no	RET	Adrenal	Benign	RET	Pheochromocytoma	Metanephrine.Secreting	0.62	NA	NA	NA	Cortical admixture	6	0.757036	C2C (Cortical Admixture)	2.38285	0.817855
TCGA.SR.A6MZ.01	TCGA.SR.A6MZ.01A.11R.A35L.07	TCGA-SR-A6MZ-01	NA	TCGA	TCGA	adrenal	no	RET	Adrenal	Benign	RET	Pheochromocytoma	Epinephrine.Secreting,Metanephrine.Secreting	0.57	NA	NA	NA	Cortical admixture	6	0.74089	C2C (Cortical Admixture)	2.70445	0.903099
TCGA.W2.A7HE.01	TCGA.W2.A7HE.01A.11R.A35L.07	TCGA-W2-A7HE-01	NA	TCGA	TCGA	adrenal	no	RET	Adrenal	Benign	RET	Pheochromocytoma	Metanephrine.Secreting	0.47	NA	NA	NA	Cortical admixture	6	0.721197	C2C (Cortical Admixture)	2.63476	1.12144
GSM483013	GSM483013	04T191	GSM483013	GSE19422	GSE19422	NA	NA	RET	NA	NA	RET	PCC	NA	NA	NA	NA	NA	NA	8	0.406031	C1A1 (SDHx)	-4.15753	-0.924033
CS2006121843	CS2006121843.CEL	P420	NA	GSE19987 (missing)	GSE19987	NA	NA	RET_MEN2A	NA	NA	RET	NA	NA	NA	NA	NA	NA	NA	9	0.976841	C2B2 (MAML3)	-5.89921	3.26432
AGZ_186_U133_2	AGZ_186_U133_2.CEL	PHEO_AG_HS_186	P-MTAB-21827	E-MTAB-733	E-MTAB-733	adrenal	B	SDHA;	Adrenal	Benign	SDHA	NA	NA	NA	C1A	Mi1	M1	NA	7	0.654444	C1A2 (SDHx-HN)	-5.16679	-2.50871
VPH36T	VPH36T	V-PH-36T	NA	Flynn	Flynn_filtered	Para aortic paraganglioma	Benign(Local)	SDHA	Extraadrenal	Benign	SDHA	PGL	Raised adrenaline, noradrenaline	73	NA	NA	NA	NA	7	0.662168	C1A2 (SDHx-HN)	-5.16109	-3.37366
GSM978090	GSM978090_PKh_13.CEL	PKh_13	GSM978090	GSE39716	GSE39716	tissue type: adrenal_primary_benign	tissue type: adrenal_primary_benign	SDHB	Adrenal	Benign	SDHB	PHEO	NA	NA	NA	NA	NA	NA	1	0.858817	C2A (Kinase)	5.54723	3.76694
GSM978105	GSM978105_PKh_40.CEL	PKh_40	GSM978105	GSE39716	GSE39716	tissue type: adrenal_primary_benign	tissue type: adrenal_primary_benign	SDHB	Adrenal	Benign	SDHB	PHEO	NA	NA	NA	NA	NA	NA	3	0.961295	C1B1 (VHL)	-7.3521	-6.80622
GSM499542	GSM499542.CEL	P260	GSM499542	GSE19987	GSE19987	tumor location: adrenal	NA	B_SDHB	Adrenal	NA	SDHB	PCC	NA	NA	NA	NA	NA	NA	6	0.754494	C2C (Cortical Admixture)	2.53806	1.01008
GSM1638034	GSM1638034_Path_FVN_030707_F376I.CEL	F376_MB	GSM1638034	GSE67066	GSE67066	NA	tissue type: malignant	SDHB	NA	Malignant	SDHB	human sympathetic paraganglioma	NA	NA	NA	NA	NA	NA	7	0.845814	C1A2 (SDHx-HN)	-4.94753	-3.07258
AGZ_145_U133_2	AGZ_145_U133_2.CEL	PHEO_AG_HS_145	P-MTAB-21827	E-MTAB-733	E-MTAB-733	adrenal	M	SDHB;	Adrenal	Malignant	SDHB	NA	NA	NA	C1A	NA	NA	NA	7	0.726914	C1A2 (SDHx-HN)	-5.05098	-2.75328
TCGA.WB.A822.01	TCGA.WB.A822.01A.11R.A35L.07	TCGA-WB-A822-01	NA	TCGA	TCGA	adrenal	yes	SDHB	Adrenal	Malignant	SDHB	Pheochromocytoma	NA	0.56	NA	NA	NA	Pseudohypoxia	7	0.838812	C1A2 (SDHx-HN)	-5.15136	-2.675
AGZ_050_U133_2	AGZ_050_U133_2.CEL	PHEO_AG_HS_050	P-MTAB-21827	E-MTAB-733	E-MTAB-733	APG	B	SDHB;	Extraadrenal	Benign	SDHB	NA	NA	NA	C1A	NA	NA	NA	7	0.887826	C1A2 (SDHx-HN)	-4.86731	-3.03799
AGZ_106b_U133_2	AGZ_106b_U133_2.CEL	PHEO_AG_HS_106	P-MTAB-21827	E-MTAB-733	E-MTAB-733	APG	B	SDHB;	Extraadrenal	Benign	SDHB	NA	NA	NA	C1A	NA	NA	NA	7	0.893425	C1A2 (SDHx-HN)	-5.1008	-3.40195
GSM62309	GSM62309.CEL	P220	GSM62309	GSE2841	GSE2841	tumor location: extraadrenal	NA	B_SDHB	Extraadrenal	NA	SDHB	PCC	NA	NA	NA	NA	NA	NA	7	0.799667	C1A2 (SDHx-HN)	-4.92128	-2.72808
GSM62315	GSM62315.CEL	P89	GSM62315	GSE2841	GSE2841	tumor location: extraadrenal	NA	B_SDHB	Extraadrenal	NA	SDHB	PCC	NA	NA	NA	NA	NA	NA	7	0.85842	C1A2 (SDHx-HN)	-5.05469	-2.78367
GSM978092	GSM978092_PKh_19.CEL	PKh_19	GSM978092	GSE39716	GSE39716	tissue type: extraadrenal_primary_malignant	tissue type: extraadrenal_primary_malignant	SDHB	Extraadrenal	Malignant	SDHB	PGL	NA	NA	NA	NA	NA	NA	7	0.849169	C1A2 (SDHx-HN)	-5.02734	-3.31096
TCGA.QR.A6GT.01	TCGA.QR.A6GT.01A.11R.A35K.07	TCGA-QR-A6GT-01	NA	TCGA	TCGA	extra adrenal abdomen/pelvis	yes	SDHB	Extraadrenal	Malignant	SDHB	Pheochromocytoma	Norepinephrine.Secreting,Methoxytyramine.Secreting,Dopamine.Secreting	0.6	NA	NA	NA	Pseudohypoxia	7	0.795576	C1A2 (SDHx-HN)	-5.10443	-2.68947
GSM978098	GSM978098_PKh_31.CEL	PKh_31	GSM978098	GSE39716	GSE39716	tissue type: malignant_metastases	tissue type: malignant_metastases	SDHB	Met	Malignant	SDHB	PGL	NA	NA	NA	NA	NA	NA	7	0.891715	C1A2 (SDHx-HN)	-4.98583	-3.28367
GSM1638033	GSM1638033_Path_FVN_030707_F207.CEL	F207_MS	GSM1638033	GSE67066	GSE67066	NA	tissue type: malignant	SDHB	NA	Malignant	SDHB	human sympathetic paraganglioma	NA	NA	NA	NA	NA	NA	8	0.811102	C1A1 (SDHx)	-4.87976	-0.933802
GSM499563	GSM499563.CEL	P329	GSM499563	GSE19987	GSE19987	tumor location: extraadrenal	NA	B_SDHB	Extraadrenal	NA	SDHB	PCC	NA	NA	NA	NA	NA	NA	8	0.783526	C1A1 (SDHx)	-4.75832	-0.520845
GSM499573	GSM499573.CEL	P382	GSM499573	GSE19987	GSE19987	tumor location: extraadrenal	NA	B_SDHB	Extraadrenal	NA	SDHB	PCC	NA	NA	NA	NA	NA	NA	8	0.789512	C1A1 (SDHx)	-4.65251	-0.568227
GSM62249	GSM62249.CEL	P107	GSM62249	GSE2841	GSE2841	tumor location: extraadrenal	NA	B_SDHB	Extraadrenal	NA	SDHB	PCC	NA	NA	NA	NA	NA	NA	8	0.805051	C1A1 (SDHx)	-4.74031	-0.568975
GSM62265	GSM62265.CEL	P92	GSM62265	GSE2841	GSE2841	tumor location: extraadrenal	NA	B_SDHB	Extraadrenal	NA	SDHB	PCC	NA	NA	NA	NA	NA	NA	8	0.77153	C1A1 (SDHx)	-4.66903	-0.518942
GSM62285	GSM62285.CEL	P101	GSM62285	GSE2841	GSE2841	tumor location: extraadrenal	NA	B_SDHB	Extraadrenal	NA	SDHB	PCC	NA	NA	NA	NA	NA	NA	8	0.795132	C1A1 (SDHx)	-4.87955	-1.83103
GSM62296	GSM62296.CEL	P152	GSM62296	GSE2841	GSE2841	tumor location: extraadrenal	NA	B_SDHB	Extraadrenal	NA	SDHB	PCC	NA	NA	NA	NA	NA	NA	8	0.814863	C1A1 (SDHx)	-5.21673	-1.17078
GSM62300	GSM62300.CEL	P158	GSM62300	GSE2841	GSE2841	tumor location: extraadrenal	NA	B_SDHB	Extraadrenal	NA	SDHB	PCC	NA	NA	NA	NA	NA	NA	8	0.772357	C1A1 (SDHx)	-5.51422	-1.98671
GSM62308	GSM62308.CEL	P216	GSM62308	GSE2841	GSE2841	tumor location: extraadrenal	NA	B_SDHB	Extraadrenal	NA	SDHB	PCC	NA	NA	NA	NA	NA	NA	8	0.636016	C1A1 (SDHx)	-4.99142	-2.13642
GSM62319	GSM62319.CEL	P209	GSM62319	GSE2841	GSE2841	tumor location: adrenal	NA	SDHB	Adrenal	NA	SDHB	PCC	NA	NA	NA	NA	NA	NA	8	0.767855	C1A1 (SDHx)	-5.49597	-2.00225
GSM978104	GSM978104_PKh_39.CEL	PKh_39	GSM978104	GSE39716	GSE39716	tissue type: adrenal_multiple_benign	tissue type: adrenal_multiple_benign	SDHB	Adrenal	Benign	SDHB	PHEO	NA	NA	NA	NA	NA	NA	8	0.814535	C1A1 (SDHx)	-5.10433	-1.01144
TCGA.QR.A6GX.01	TCGA.QR.A6GX.01A.11R.A35K.07	TCGA-QR-A6GX-01	NA	TCGA	TCGA	adrenal	no	SDHB	Adrenal	Benign	SDHB	Pheochromocytoma	Norepinephrine.Secreting,Dopamine.Secreting	0.68	NA	NA	NA	Pseudohypoxia	8	0.81635	C1A1 (SDHx)	-5.26144	-0.953162
TCGA.WB.A81G.01	TCGA.WB.A81G.01A.11R.A35L.07	TCGA-WB-A81G-01	NA	TCGA	TCGA	adrenal	no	SDHB	Adrenal	Benign	SDHB	Pheochromocytoma	Norepinephrine.Secreting	0.64	NA	NA	NA	Pseudohypoxia	8	0.815511	C1A1 (SDHx)	-5.37859	-1.43258
TCGA.SR.A6MX.05	TCGA.SR.A6MX.05A.11R.A35L.07	TCGA-SR-A6MX-05	NA	TCGA	TCGA	Extra-adrenal Site	NA	SDHB	Extraadrenal	NA	SDHB	Miscellaneous Neuroepithelial Tumor	NA	NA	NA	NA	NA	NA	8	0.81754	C1A1 (SDHx)	-5.37851	-0.968481
TCGA.SR.A6MX.06	TCGA.SR.A6MX.06A.11R.A35L.07	TCGA-SR-A6MX-06	NA	TCGA	TCGA	Extra-adrenal Site	NA	SDHB	Extraadrenal	NA	SDHB	Miscellaneous Neuroepithelial Tumor	NA	NA	NA	NA	NA	NA	8	0.816123	C1A1 (SDHx)	-5.28901	-0.890205
TCGA.QR.A6H0.01	TCGA.QR.A6H0.01A.11R.A35K.07	TCGA-QR-A6H0-01	NA	TCGA	TCGA	extra adrenal thoracic	no	SDHB	Extraadrenal	Benign	SDHB	Paraganglioma	Dopamine.Secreting	0.44	NA	NA	NA	Pseudohypoxia	8	0.433529	C1A1 (SDHx)	-4.2036	-2.72277
TCGA.QR.A6H3.01	TCGA.QR.A6H3.01A.11R.A35K.07	TCGA-QR-A6H3-01	NA	TCGA	TCGA	extra adrenal thoracic	no	SDHB	Extraadrenal	Benign	SDHB	Paraganglioma	Methoxytyramine.Secreting,Dopamine.Secreting	0.47	NA	NA	NA	Pseudohypoxia	8	0.48974	C1A1 (SDHx)	-4.22368	-2.6621
CS2006121848	CS2006121848.CEL	P453	NA	GSE19987 (missing)	GSE19987	NA	NA	B_SDHB	NA	NA	SDHB	NA	NA	NA	NA	NA	NA	NA	8	0.813468	C1A1 (SDHx)	-4.71316	-0.748996
TCGA.QR.A6H6.01	TCGA.QR.A6H6.01A.11R.A35K.07	TCGA-QR-A6H6-01	NA	TCGA	TCGA	extra adrenal thoracic	no	SDHB	Extraadrenal	Benign	SDHB	Paraganglioma	Norepinephrine.Secreting	0.75	NA	NA	NA	Pseudohypoxia	8	0.814122	C1A1 (SDHx)	-5.5761	-1.12979
TCGA.QR.A70D.01	TCGA.QR.A70D.01A.11R.A35K.07	TCGA-QR-A70D-01	NA	TCGA	TCGA	extra adrenal abdomen/pelvis	no	SDHB	Extraadrenal	Benign	SDHB	Paraganglioma	Norepinephrine.Secreting	0.75	NA	NA	NA	Pseudohypoxia	8	0.812384	C1A1 (SDHx)	-5.1527	-0.825878
TCGA.QR.A70P.01	TCGA.QR.A70P.01A.11R.A35K.07	TCGA-QR-A70P-01	NA	TCGA	TCGA	extra adrenal abdomen/pelvis	yes	SDHB	Extraadrenal	Malignant	SDHB	Paraganglioma	Norepinephrine.Secreting	0.82	NA	NA	NA	Pseudohypoxia	8	0.818601	C1A1 (SDHx)	-4.97943	-0.867777
TCGA.QR.A7IP.01	TCGA.QR.A7IP.01A.11R.A35K.07	TCGA-QR-A7IP-01	NA	TCGA	TCGA	extra adrenal abdomen/pelvis	no	SDHB	Extraadrenal	Benign	SDHB	Paraganglioma	Norepinephrine.Secreting	0.7	NA	NA	NA	Pseudohypoxia	8	0.798086	C1A1 (SDHx)	-5.47416	-1.06944
TCGA.RW.A680.01	TCGA.RW.A680.01A.11R.A35K.07	TCGA-RW-A680-01	NA	TCGA	TCGA	extra adrenal abdomen/pelvis	no	SDHB	Extraadrenal	Benign	SDHB	Paraganglioma	NA	0.74	NA	NA	NA	Pseudohypoxia	8	0.811026	C1A1 (SDHx)	-5.20734	-0.863745
TCGA.SP.A6QG.01	TCGA.SP.A6QG.01A.12R.A35L.07	TCGA-SP-A6QG-01	NA	TCGA	TCGA	extra adrenal abdomen/pelvis	no	SDHB	Extraadrenal	Benign	SDHB	Paraganglioma	Norepinephrine.Secreting,Metanephrine.Secreting	0.79	NA	NA	NA	Pseudohypoxia	8	0.798872	C1A1 (SDHx)	-5.3897	-0.972705
TCGA.SR.A6MX.01	TCGA.SR.A6MX.01A.11R.A35L.07	TCGA-SR-A6MX-01	NA	TCGA	TCGA	extra adrenal thoracic	yes	SDHB	Extraadrenal	Malignant	SDHB	Paraganglioma	Norepinephrine.Secreting,Dopamine.Secreting	0.8	NA	NA	NA	Pseudohypoxia	8	0.816062	C1A1 (SDHx)	-5.35395	-0.947357
TCGA.WB.A80P.01	TCGA.WB.A80P.01A.11R.A35L.07	TCGA-WB-A80P-01	NA	TCGA	TCGA	extra adrenal abdomen/pelvis	yes	SDHB	Extraadrenal	Malignant	SDHB	Paraganglioma	NA	0.77	NA	NA	NA	Pseudohypoxia	8	0.815607	C1A1 (SDHx)	-5.29256	-1.4339
TCGA.WB.A81E.01	TCGA.WB.A81E.01A.11R.A35L.07	TCGA-WB-A81E-01	NA	TCGA	TCGA	extra adrenal thoracic	no	SDHB	Extraadrenal	Benign	SDHB	Paraganglioma	Norepinephrine.Secreting	0.78	NA	NA	NA	Pseudohypoxia	8	0.500324	C1A1 (SDHx)	-4.16625	-1.55251
GSM978089	GSM978089_PKh_11.CEL	PKh_11	GSM978089	GSE39716	GSE39716	tissue type: extraadrenal_primary_malignant	tissue type: extraadrenal_primary_malignant	SDHB	Extraadrenal	Malignant	SDHB	PGL	NA	NA	NA	NA	NA	NA	8	0.759967	C1A1 (SDHx)	-4.72119	-1.91596
GSM978091	GSM978091_PKh_18.CEL	PKh_18	GSM978091	GSE39716	GSE39716	tissue type: extraadrenal_multiple_benign	tissue type: extraadrenal_multiple_benign	SDHB	Extraadrenal	Benign	SDHB	PGL	NA	NA	NA	NA	NA	NA	8	0.809607	C1A1 (SDHx)	-4.74333	-1.74709
GSM978094	GSM978094_PKh_21.CEL	PKh_21	GSM978094	GSE39716	GSE39716	tissue type: extraadrenal_primary_malignant	tissue type: extraadrenal_primary_malignant	SDHB	Extraadrenal	Malignant	SDHB	PGL	NA	NA	NA	NA	NA	NA	8	0.811815	C1A1 (SDHx)	-5.13158	-0.814317
GSM978095	GSM978095_PKh_22.CEL	PKh_22	GSM978095	GSE39716	GSE39716	tissue type: extraadrenal_multiple_benign	tissue type: extraadrenal_multiple_benign	SDHB	Extraadrenal	Benign	SDHB	PGL	NA	NA	NA	NA	NA	NA	8	0.813617	C1A1 (SDHx)	-5.02645	-0.74647
GSM978099	GSM978099_PKh_32.CEL	PKh_32	GSM978099	GSE39716	GSE39716	tissue type: extraadrenal_primary_benign	tissue type: extraadrenal_primary_benign	SDHB	Extraadrenal	Benign	SDHB	PGL	NA	NA	NA	NA	NA	NA	8	0.817553	C1A1 (SDHx)	-4.87566	-0.865128
GSM978100	GSM978100_PKh_33.CEL	PKh_33	GSM978100	GSE39716	GSE39716	tissue type: extraadrenal_primary_benign	tissue type: extraadrenal_primary_benign	SDHB	Extraadrenal	Benign	SDHB	PGL	NA	NA	NA	NA	NA	NA	8	0.809147	C1A1 (SDHx)	-5.21538	-0.786046
GSM978101	GSM978101_PKh_34.CEL	PKh_34	GSM978101	GSE39716	GSE39716	tissue type: extraadrenal_multiple_benign	tissue type: extraadrenal_multiple_benign	SDHB	Extraadrenal	Benign	SDHB	PGL	NA	NA	NA	NA	NA	NA	8	0.653374	C1A1 (SDHx)	-4.35134	-2.34188
GSM978102	GSM978102_PKh_36.CEL	PKh_36	GSM978102	GSE39716	GSE39716	tissue type: extraadrenal_multiple_benign	tissue type: extraadrenal_multiple_benign	SDHB	Extraadrenal	Benign	SDHB	PGL	NA	NA	NA	NA	NA	NA	8	0.739868	C1A1 (SDHx)	-5.43845	-2.0689
VPH23T	VPH23T	V-PH-23T	NA	Flynn	Flynn_filtered	Infra renal paraortic paraganglioma	Benign	SDHB	Extraadrenal	Benign	SDHB	PGL	Raised noradrenaline, normatenephrine	69	NA	NA	NA	NA	8	0.792355	C1A1 (SDHx)	-5.02729	-1.70529
GSM978093	GSM978093_PKh_20.CEL	PKh_20	GSM978093	GSE39716	GSE39716	tissue type: malignant_metastases	tissue type: malignant_metastases	SDHB	Met	Malignant	SDHB	PGL	NA	NA	NA	NA	NA	NA	8	0.813061	C1A1 (SDHx)	-4.60213	-1.56451
GSM978096	GSM978096_PKh_27.CEL	PKh_27	GSM978096	GSE39716	GSE39716	tissue type: malignant_metastases	tissue type: malignant_metastases	SDHB	Met	Malignant	SDHB	PGL	NA	NA	NA	NA	NA	NA	8	0.809631	C1A1 (SDHx)	-4.55354	-1.10067
GSM978097	GSM978097_PKh_28.CEL	PKh_28	GSM978097	GSE39716	GSE39716	tissue type: malignant_metastases	tissue type: malignant_metastases	SDHB	Met	Malignant	SDHB	PGL	NA	NA	NA	NA	NA	NA	8	0.807124	C1A1 (SDHx)	-4.70174	-1.34797
GSM483004	GSM483004	03T33	GSM483004	GSE19422	GSE19422	NA	NA	SDHB	NA	NA	SDHB	PCC	NA	NA	NA	NA	NA	NA	8	0.814294	C1A1 (SDHx)	-5.5766	-1.27422
GSM483036	GSM483036	07T177	GSM483036	GSE19422	GSE19422	NA	NA	SDHB	NA	NA	SDHB	PCC	NA	NA	NA	NA	NA	NA	8	0.811281	C1A1 (SDHx)	-5.4292	-1.24486
GSM483044	GSM483044	124	GSM483044	GSE19422	GSE19422	NA	NA	SDHB	NA	NA	SDHB	PCC	NA	NA	NA	NA	NA	NA	8	0.427732	C1A1 (SDHx)	-4.42236	-0.931639
GSM978103	GSM978103_PKh_38.CEL	PKh_38	GSM978103	GSE39716	GSE39716	tissue type: malignant_metastases	tissue type: malignant_metastases	SDHB	Met	Malignant	SDHB	PGL	NA	NA	NA	NA	NA	NA	8	0.809567	C1A1 (SDHx)	-4.69242	-0.99357
AGZ_087_U133_2	AGZ_087_U133_2.CEL	PHEO_AG_HS_087	P-MTAB-21827	E-MTAB-733	E-MTAB-733	adrenal	M	SDHB;	Adrenal	Malignant	SDHB	NA	NA	NA	C1A	Mi1	NA	NA	8	0.812596	C1A1 (SDHx)	-4.83158	-1.68836
AGZ_138_U133_2	AGZ_138_U133_2.CEL	PHEO_AG_HS_138	P-MTAB-21827	E-MTAB-733	E-MTAB-733	adrenal	B	SDHB;	Adrenal	Benign	SDHB	NA	NA	NA	C1A	Mi1	M1	NA	8	0.766683	C1A1 (SDHx)	-5.41964	-1.89127
AGZ_144_U133_2	AGZ_144_U133_2.CEL	PHEO_AG_HS_144	P-MTAB-21827	E-MTAB-733	E-MTAB-733	adrenal	M	SDHB;	Adrenal	Malignant	SDHB	NA	NA	NA	C1A	Mi1	M1	NA	8	0.751352	C1A1 (SDHx)	-4.66332	-0.944705
AGZ_149_U133_2	AGZ_149_U133_2.CEL	PHEO_AG_HS_149	P-MTAB-21827	E-MTAB-733	E-MTAB-733	adrenal	M	SDHB;	Adrenal	Malignant	SDHB	NA	NA	NA	C1A	Mi1	M1	NA	8	0.807575	C1A1 (SDHx)	-4.67183	-1.50255
AGZ_200_U133_2	AGZ_200_U133_2.CEL	PHEO_AG_HS_200	P-MTAB-21827	E-MTAB-733	E-MTAB-733	adrenal	B	SDHB;	Adrenal	Benign	SDHB	NA	NA	NA	C1A	Mi1	M1	NA	8	0.764032	C1A1 (SDHx)	-5.38758	-2.00623
AGZ_082_U133_2	AGZ_082_U133_2.CEL	PHEO_AG_HS_082	P-MTAB-21827	E-MTAB-733	E-MTAB-733	APG	M	SDHB;	Extraadrenal	Malignant	SDHB	NA	NA	NA	C1A	Mi1	M1	NA	8	0.814537	C1A1 (SDHx)	-4.72818	-1.20322
AGZ_083_U133_2	AGZ_083_U133_2.CEL	PHEO_AG_HS_083	P-MTAB-21827	E-MTAB-733	E-MTAB-733	APG	M	SDHB;	Extraadrenal	Malignant	SDHB	NA	NA	NA	C1A	Mi1	M1	NA	8	0.811325	C1A1 (SDHx)	-4.75742	-1.64583
AGZ_116_U133_2	AGZ_116_U133_2.CEL	PHEO_AG_HS_116	P-MTAB-21827	E-MTAB-733	E-MTAB-733	APG	M	SDHB;	Extraadrenal	Malignant	SDHB	NA	NA	NA	C1A	Mi1	M1	NA	8	0.815611	C1A1 (SDHx)	-4.7769	-0.930101
AGZ_191_U133_2	AGZ_191_U133_2.CEL	PHEO_AG_HS_191	P-MTAB-21827	E-MTAB-733	E-MTAB-733	APG	M	SDHB;	Extraadrenal	Malignant	SDHB	NA	NA	NA	C1A	NA	M1	NA	8	0.638838	C1A1 (SDHx)	-5.15912	-2.24814
AGZ_196_U133_2	AGZ_196_U133_2.CEL	PHEO_AG_HS_196	P-MTAB-21827	E-MTAB-733	E-MTAB-733	APG	B	SDHB;	Extraadrenal	Benign	SDHB	NA	NA	NA	C1A	NA	M1	NA	8	0.814628	C1A1 (SDHx)	-4.80875	-0.975168
AGZ_201_U133_2	AGZ_201_U133_2.CEL	PHEO_AG_HS_201	P-MTAB-21827	E-MTAB-733	E-MTAB-733	APG	M	SDHB;	Extraadrenal	Malignant	SDHB	NA	NA	NA	C1A	Mi1	M1	NA	8	0.728433	C1A1 (SDHx)	-4.73789	-1.83339
AGZ_085_U133_2	AGZ_085_U133_2.CEL	PHEO_AG_HS_085	P-MTAB-21827	E-MTAB-733	E-MTAB-733	LN met	M	SDHB;	Met	Malignant	SDHB	NA	NA	NA	C1A	Mi1	M1	NA	8	0.810711	C1A1 (SDHx)	-4.72564	-1.42463
AGZ_208_U133_2	AGZ_208_U133_2.CEL	PHEO_AG_HS_208	P-MTAB-21827	E-MTAB-733	E-MTAB-733	LN met	M	SDHB;	Met	Malignant	SDHB	NA	NA	NA	C1A	Mi1	NA	NA	8	0.81555	C1A1 (SDHx)	-4.79307	-1.00839
GSM483007	GSM483007	03T56	GSM483007	GSE19422	GSE19422	NA	NA	SDHB	NA	NA	SDHB	PGL	NA	NA	NA	NA	NA	NA	8	0.664088	C1A1 (SDHx)	-5.19371	-2.45063
GSM483012	GSM483012	04T182	GSM483012	GSE19422	GSE19422	NA	NA	SDHB	NA	NA	SDHB	PGL	NA	NA	NA	NA	NA	NA	8	0.632577	C1A1 (SDHx)	-5.10318	-2.45616
GSM483017	GSM483017	04T321	GSM483017	GSE19422	GSE19422	NA	NA	SDHB	NA	NA	SDHB	PGL	NA	NA	NA	NA	NA	NA	8	0.550932	C1A1 (SDHx)	-4.9611	-1.82738
GSM483041	GSM483041	08T57	GSM483041	GSE19422	GSE19422	NA	NA	SDHB	NA	NA	SDHB	PGL	NA	NA	NA	NA	NA	NA	8	0.808979	C1A1 (SDHx)	-5.25263	-1.64475
GSM483055	GSM483055	JRSC	GSM483055	GSE19422	GSE19422	NA	NA	SDHB	NA	NA	SDHB	PGL	NA	NA	NA	NA	NA	NA	8	0.561311	C1A1 (SDHx)	-5.28076	-2.25979
GSM483066	GSM483066	08T152	GSM483066	GSE19422	GSE19422	NA	NA	SDHB	NA	NA	SDHB	PGL	NA	NA	NA	NA	NA	NA	8	0.818742	C1A1 (SDHx)	-4.77973	-0.964288
AGZ_209_U133_2	AGZ_209_U133_2.CEL	PHEO_AG_HS_209	P-MTAB-21827	E-MTAB-733	E-MTAB-733	LN met	M	SDHB;	Met	Malignant	SDHB	NA	NA	NA	C1A	Mi1	NA	NA	8	0.792709	C1A1 (SDHx)	-5.20329	-1.95861
GSM978088	GSM978088_PKh_10.CEL	PKh_10	GSM978088	GSE39716	GSE39716	tissue type: malignant_metastases	tissue type: malignant_metastases	SDHB	Met	Malignant	SDHB	PGL	NA	NA	NA	NA	NA	NA	9	0.990717	C2B2 (MAML3)	-5.89226	3.26797
GSM483028	GSM483028	06T69	GSM483028	GSE19422	GSE19422	NA	NA	SDHC	NA	NA	SDHC	PGL	NA	NA	NA	NA	NA	NA	7	0.8889	C1A2 (SDHx-HN)	-4.56518	-3.11458
AGZ_142_U133_2	AGZ_142_U133_2.CEL	PHEO_AG_HS_142	P-MTAB-21827	E-MTAB-733	E-MTAB-733	APG	M	SDHC;	Extraadrenal	Malignant	SDHC	NA	NA	NA	C1A	Mi1	NA	NA	8	0.547347	C1A1 (SDHx)	-5.05696	-2.57396
AGZ_207_U133_2	AGZ_207_U133_2.CEL	PHEO_AG_HS_207	P-MTAB-21827	E-MTAB-733	E-MTAB-733	TPG	B	SDHC;	Extraadrenal	Benign	SDHC	NA	NA	NA	C1A	Mi1	M1	NA	8	0.673998	C1A1 (SDHx)	-4.2611	-2.17443
GSM1638000	GSM1638000_Path_FVN_030707_F237.CEL	F237_BD	GSM1638000	GSE67066	GSE67066	NA	tissue type: benign	SDHD	NA	Benign	SDHD	human pheochromocytoma	NA	NA	NA	NA	NA	NA	4	0.762003	C2B1 (MAX)	3.36407	3.85435
TCGA.RW.A68F.01	TCGA.RW.A68F.01A.11R.A35K.07	TCGA-RW-A68F-01	NA	TCGA	TCGA	adrenal	no	SDHD	Adrenal	Benign	SDHD	Pheochromocytoma	NA	0.89	NA	NA	NA	Pseudohypoxia	4	0.573523	C2B1 (MAX)	-4.31774	-1.18032
GSM1638001	GSM1638001_Path_FVN_160507_F239.CEL	F239_BD	GSM1638001	GSE67066	GSE67066	NA	tissue type: benign	SDHD	NA	Benign	SDHD	human pheochromocytoma	NA	NA	NA	NA	NA	NA	6	0.736946	C2C (Cortical Admixture)	1.71671	0.432125
GSM62318	GSM62318.CEL	P76	GSM62318	GSE2841	GSE2841	tumor location: adrenal	NA	D_SDHD	Adrenal	NA	SDHD	PCC	NA	NA	NA	NA	NA	NA	6	0.704951	C2C (Cortical Admixture)	0.932297	0.737405
AGZ_158_U133_2	AGZ_158_U133_2.CEL	PHEO_AG_HS_158	P-MTAB-21827	E-MTAB-733	E-MTAB-733	APG	B	SDHD;	Extraadrenal	Benign	SDHD	NA	NA	NA	C1A	NA	NA	NA	7	0.870223	C1A2 (SDHx-HN)	-5.30353	-3.52386
GSM483022	GSM483022	05T120	GSM483022	GSE19422	GSE19422	NA	NA	SDHD	NA	NA	SDHD	PGL	NA	NA	NA	NA	NA	NA	7	0.893721	C1A2 (SDHx-HN)	-4.68222	-3.37562
GSM483025	GSM483025	06T105	GSM483025	GSE19422	GSE19422	NA	NA	SDHD	NA	NA	SDHD	PGL	NA	NA	NA	NA	NA	NA	7	0.897889	C1A2 (SDHx-HN)	-4.35107	-3.24578
GSM483050	GSM483050	230	GSM483050	GSE19422	GSE19422	NA	NA	SDHD	NA	NA	SDHD	PGL	NA	NA	NA	NA	NA	NA	7	0.875112	C1A2 (SDHx-HN)	-4.28568	-3.09791
GSM483053	GSM483053	CLAU	GSM483053	GSE19422	GSE19422	NA	NA	SDHD	NA	NA	SDHD	PGL	NA	NA	NA	NA	NA	NA	7	0.851979	C1A2 (SDHx-HN)	-4.29455	-3.07507
GSM978112	GSM978112_PKh_01.CEL	PKh_01	GSM978112	GSE39716	GSE39716	tissue type: Head and neck	tissue type: Head and neck	SDHD	Head and neck	NA	SDHD	PGL	NA	NA	NA	NA	NA	NA	7	0.887877	C1A2 (SDHx-HN)	-4.75947	-3.36398
GSM978113	GSM978113_PKh_02.CEL	PKh_02	GSM978113	GSE39716	GSE39716	tissue type: Head and neck	tissue type: Head and neck	SDHD	Head and neck	NA	SDHD	PGL	NA	NA	NA	NA	NA	NA	7	0.833481	C1A2 (SDHx-HN)	-4.22269	-2.97952
GSM978114	GSM978114_PKh_25.CEL	PKh_25	GSM978114	GSE39716	GSE39716	tissue type: Head and neck	tissue type: Head and neck	SDHD	Head and neck	NA	SDHD	PGL	NA	NA	NA	NA	NA	NA	7	0.896018	C1A2 (SDHx-HN)	-4.38023	-3.17502
GSM978115	GSM978115_PKh_29.CEL	PKh_29	GSM978115	GSE39716	GSE39716	tissue type: Head and neck	tissue type: Head and neck	SDHD	Head and neck	NA	SDHD	PGL	NA	NA	NA	NA	NA	NA	7	0.891822	C1A2 (SDHx-HN)	-4.75786	-3.39573
GSM978116	GSM978116_PKh_58.CEL	PKh_58	GSM978116	GSE39716	GSE39716	tissue type: Head and neck	tissue type: Head and neck	SDHD	Head and neck	NA	SDHD	PGL	NA	NA	NA	NA	NA	NA	7	0.868482	C1A2 (SDHx-HN)	-4.40742	-3.04572
GSM978117	GSM978117_PKh_59.CEL	PKh_59	GSM978117	GSE39716	GSE39716	tissue type: Head and neck	tissue type: Head and neck	SDHD	Head and neck	NA	SDHD	PGL	NA	NA	NA	NA	NA	NA	7	0.894091	C1A2 (SDHx-HN)	-4.69757	-3.26085
GSM978118	GSM978118_PKh_37.CEL	PKh_37	GSM978118	GSE39716	GSE39716	tissue type: Head and neck	tissue type: Head and neck	SDHD	Head and neck	NA	SDHD	PGL	NA	NA	NA	NA	NA	NA	7	0.894687	C1A2 (SDHx-HN)	-4.50851	-3.17139
GSM978119	GSM978119_PKh_60.CEL	PKh_60	GSM978119	GSE39716	GSE39716	tissue type: Head and neck	tissue type: Head and neck	SDHD	Head and neck	NA	SDHD	PGL	NA	NA	NA	NA	NA	NA	7	0.892564	C1A2 (SDHx-HN)	-4.52143	-3.24448
GSM1638002	GSM1638002_Path_FVN_120706_F322.CEL	F322_BD	GSM1638002	GSE67066	GSE67066	NA	tissue type: benign	SDHD	NA	Benign	SDHD	human pheochromocytoma	NA	NA	NA	NA	NA	NA	8	0.811065	C1A1 (SDHx)	-5.07249	-1.57603
GSM1638003	GSM1638003_Path_FVN_120706_F323.CEL	F323_BD	GSM1638003	GSE67066	GSE67066	NA	tissue type: benign	SDHD	NA	Benign	SDHD	human pheochromocytoma	NA	NA	NA	NA	NA	NA	8	0.805862	C1A1 (SDHx)	-5.36982	-1.83733
GSM62291	GSM62291.CEL	P140	GSM62291	GSE2841	GSE2841	tumor location: extraadrenal	NA	D_SDHD	Extraadrenal	NA	SDHD	PCC	NA	NA	NA	NA	NA	NA	8	0.812327	C1A1 (SDHx)	-5.57009	-1.36629
GSM62290	GSM62290.CEL	P120	GSM62290	GSE2841	GSE2841	tumor location: adrenal	NA	SDHD	Adrenal	NA	SDHD	PCC	NA	NA	NA	NA	NA	NA	8	0.814974	C1A1 (SDHx)	-5.38066	-1.48494
GSM978106	GSM978106_PKh_08.CEL	PKh_08	GSM978106	GSE39716	GSE39716	tissue type: adrenal	tissue type: adrenal	SDHD	Adrenal	NA	SDHD	PHEO	NA	NA	NA	NA	NA	NA	8	0.813637	C1A1 (SDHx)	-5.14961	-1.41555
GSM978107	GSM978107_PKh_09.CEL	PKh_09	GSM978107	GSE39716	GSE39716	tissue type: adrenal	tissue type: adrenal	SDHD	Adrenal	NA	SDHD	PHEO	NA	NA	NA	NA	NA	NA	8	0.814967	C1A1 (SDHx)	-5.26717	-1.38487
GSM978108	GSM978108_PKh_24.CEL	PKh_24	GSM978108	GSE39716	GSE39716	tissue type: adrenal	tissue type: adrenal	SDHD	Adrenal	NA	SDHD	PHEO	NA	NA	NA	NA	NA	NA	8	0.814945	C1A1 (SDHx)	-5.60696	-1.25688
GSM978109	GSM978109_PKh_26.CEL	PKh_26	GSM978109	GSE39716	GSE39716	tissue type: adrenal	tissue type: adrenal	SDHD	Adrenal	NA	SDHD	PHEO	NA	NA	NA	NA	NA	NA	8	0.793353	C1A1 (SDHx)	-5.58065	-1.73647
GSM978110	GSM978110_PKh_35.CEL	PKh_35	GSM978110	GSE39716	GSE39716	tissue type: adrenal	tissue type: adrenal	SDHD	Adrenal	NA	SDHD	PHEO	NA	NA	NA	NA	NA	NA	8	0.813817	C1A1 (SDHx)	-5.45985	-1.13939
TCGA.QR.A6GU.01	TCGA.QR.A6GU.01A.11R.A35K.07	TCGA-QR-A6GU-01	NA	TCGA	TCGA	adrenal	no	SDHD	Adrenal	Benign	SDHD	Pheochromocytoma	Norepinephrine.Secreting,Dopamine.Secreting	0.67	NA	NA	NA	Pseudohypoxia	8	0.813389	C1A1 (SDHx)	-5.43038	-1.23223
TCGA.RW.A7CZ.01	TCGA.RW.A7CZ.01A.11R.A35K.07	TCGA-RW-A7CZ-01	NA	TCGA	TCGA	extra adrenal abdomen/pelvis	no	SDHD	Extraadrenal	Benign	SDHD	Paraganglioma	NA	0.4	NA	NA	NA	Pseudohypoxia	8	0.813676	C1A1 (SDHx)	-5.49436	-1.27349
GSM978111	GSM978111_PKh_41.CEL	PKh_41	GSM978111	GSE39716	GSE39716	tissue type: extraadrenal	tissue type: extraadrenal	SDHD	Extraadrenal	NA	SDHD	PGL	NA	NA	NA	NA	NA	NA	8	0.486775	C1A1 (SDHx)	-4.30055	-2.59517
AGZ_048_U133_2	AGZ_048_U133_2.CEL	PHEO_AG_HS_048	P-MTAB-21827	E-MTAB-733	E-MTAB-733	TPG	B	SDHD;	Extraadrenal	Benign	SDHD	NA	NA	NA	C1A	Mi1	M1	NA	8	0.614647	C1A1 (SDHx)	-4.23354	-2.4654
AGZ_088_U133_2	AGZ_088_U133_2.CEL	PHEO_AG_HS_088	P-MTAB-21827	E-MTAB-733	E-MTAB-733	APG	B	SDHD;	Extraadrenal	Benign	SDHD	NA	NA	NA	C1A	Mi1	M1	NA	8	0.810076	C1A1 (SDHx)	-5.08015	-1.37966
GSM62260	GSM62260.CEL	P203	GSM62260	GSE2841	GSE2841	tumor location: adrenal	NA	SETD2_subclonal	Adrenal	NA	SETD2	PCC	NA	NA	NA	NA	NA	NA	7	0.76048	C1A2 (SDHx-HN)	-6.45378	-6.68578
AGZ_034_U133_2	AGZ_034_U133_2.CEL	PHEO_AG_HS_034	P-MTAB-21827	E-MTAB-733	E-MTAB-733	adrenal	B	TMEM127;	Adrenal	Benign	TMEM127	NA	NA	NA	C2A	Mi5	M3	NA	1	0.846545	C2A (Kinase)	6.13908	3.38455
GSM483045	GSM483045	152	GSM483045	GSE19422	GSE19422	NA	NA	TMEM127	NA	NA	TMEM127	PCC	NA	NA	NA	NA	NA	NA	1	0.789156	C2A (Kinase)	6.10903	4.51174
GSM483046	GSM483046	165	GSM483046	GSE19422	GSE19422	NA	NA	TMEM127	NA	NA	TMEM127	PCC	NA	NA	NA	NA	NA	NA	1	0.789672	C2A (Kinase)	6.19046	4.54523
GSM483056	GSM483056	PANIGALI	GSM483056	GSE19422	GSE19422	NA	NA	TMEM127	NA	NA	TMEM127	PCC	NA	NA	NA	NA	NA	NA	1	0.80474	C2A (Kinase)	6.17685	4.49636
GSM499583	GSM499583.CEL	P252	GSM499583	GSE19987	GSE19987	tumor location: adrenal	NA	TMEM127	Adrenal	NA	TMEM127	PCC	NA	NA	NA	NA	NA	NA	1	0.625045	C2A (Kinase)	6.17968	4.46225
GSM62258	GSM62258.CEL	P195	GSM62258	GSE2841	GSE2841	tumor location: adrenal	NA	TMEM127	Adrenal	NA	TMEM127	PCC	NA	NA	NA	NA	NA	NA	1	0.619515	C2A (Kinase)	1.22971	1.08552
GSM62294	GSM62294.CEL	P149	GSM62294	GSE2841	GSE2841	tumor location: adrenal	NA	TMEM127	Adrenal	NA	TMEM127	PCC	NA	NA	NA	NA	NA	NA	1	0.797784	C2A (Kinase)	6.11317	4.55649
GSM62310	GSM62310.CEL	P26	GSM62310	GSE2841	GSE2841	tumor location: adrenal	NA	TMEM127	Adrenal	NA	TMEM127	PCC	NA	NA	NA	NA	NA	NA	1	0.715837	C2A (Kinase)	2.77508	1.26697
GSM62311	GSM62311.CEL	P27	GSM62311	GSE2841	GSE2841	tumor location: adrenal	NA	TMEM127	Adrenal	NA	TMEM127	PCC	NA	NA	NA	NA	NA	NA	1	0.790734	C2A (Kinase)	6.19483	4.45594
VPH08T	VPH08T	V-PH-08T	NA	Flynn	Flynn_filtered	Right adrenal phaeochromocytoma	Benign(Local)	TMEM127	Adrenal	Benign	TMEM127	Phaeo	Raised Urinary Noradrenalin, Adrenalin, Metanephrine, Normetanephrine	78	NA	NA	NA	NA	1	0.836596	C2A (Kinase)	5.5346	3.37887
TCGA.SP.A6QC.01	TCGA.SP.A6QC.01A.11R.A35L.07	TCGA-SP-A6QC-01	NA	TCGA	TCGA	adrenal	no	TMEM127	Adrenal	Benign	TMEM127	Pheochromocytoma	Metanephrine.Secreting	0.65	NA	NA	NA	Kinase signaling	1	0.704526	C2A (Kinase)	5.98875	2.30465
GSM62317	GSM62317.CEL	P29	GSM62317	GSE2841	GSE2841	tumor location: adrenal	NA	TMEM127	Adrenal	NA	TMEM127	PCC	NA	NA	NA	NA	NA	NA	6	0.711905	C2C (Cortical Admixture)	1.05785	0.643312
GSM62321	GSM62321.CEL	P171	GSM62321	GSE2841	GSE2841	tumor location: adrenal	NA	TMEM127	Adrenal	NA	TMEM127	PCC	NA	NA	NA	NA	NA	NA	6	0.701142	C2C (Cortical Admixture)	0.994638	0.677487
GSM1638008	GSM1638008_Path_FVN_071106_F112.CEL	F112_BS	GSM1638008	GSE67066	GSE67066	NA	tissue type: benign	SPORADIC	NA	Benign	Unknown	human pheochromocytoma	NA	NA	NA	NA	NA	NA	1	0.773252	C2A (Kinase)	5.31357	4.11978
GSM1638011	GSM1638011_Path_FVN_071106_F130.CEL	F130_BS	GSM1638011	GSE67066	GSE67066	NA	tissue type: benign	SPORADIC	NA	Benign	Unknown	human pheochromocytoma	NA	NA	NA	NA	NA	NA	1	0.507559	C2A (Kinase)	6.57273	2.87065
GSM1638012	GSM1638012_Path_FVN_071106_F134.CEL	F134_BS	GSM1638012	GSE67066	GSE67066	NA	tissue type: benign	SPORADIC	NA	Benign	Unknown	human pheochromocytoma	NA	NA	NA	NA	NA	NA	1	0.853977	C2A (Kinase)	5.67457	4.5042
GSM1638013	GSM1638013_Path_FVN_071106_F234.CEL	F234_BS	GSM1638013	GSE67066	GSE67066	NA	tissue type: benign	SPORADIC	NA	Benign	Unknown	human pheochromocytoma	NA	NA	NA	NA	NA	NA	1	0.2005	C2A (Kinase)	6.66651	2.51914
GSM1638015	GSM1638015_Path_FVN_160507_F277.CEL	F277_BS	GSM1638015	GSE67066	GSE67066	NA	tissue type: benign	SPORADIC	NA	Benign	Unknown	human pheochromocytoma	NA	NA	NA	NA	NA	NA	1	0.832536	C2A (Kinase)	5.15913	3.2233
GSM1638016	GSM1638016_Path_FVN_050707_F281.CEL	F281_BS	GSM1638016	GSE67066	GSE67066	NA	tissue type: benign	SPORADIC	NA	Benign	Unknown	human pheochromocytoma	NA	NA	NA	NA	NA	NA	1	0.856076	C2A (Kinase)	5.2135	4.19193
GSM1638022	GSM1638022_Path_FVN_141106_F331.CEL	F331_BS	GSM1638022	GSE67066	GSE67066	NA	tissue type: benign	SPORADIC	NA	Benign	Unknown	human pheochromocytoma	NA	NA	NA	NA	NA	NA	1	0.809678	C2A (Kinase)	4.94581	3.65592
GSM1638032	GSM1638032_Path_FVN_050906_F318.CEL	F318_BS	GSM1638032	GSE67066	GSE67066	NA	tissue type: benign	SPORADIC	NA	Benign	Unknown	human pheochromocytoma	NA	NA	NA	NA	NA	NA	1	0.790371	C2A (Kinase)	4.68256	3.21598
AGZ_001_U133_2	AGZ_001_U133_2.CEL	PHEO_AG_HS_001	P-MTAB-21827	E-MTAB-733	E-MTAB-733	adrenal	B	;	Adrenal	Benign	Unknown	NA	NA	NA	C2A	Mi6	M3	NA	1	0.530718	C2A (Kinase)	3.91302	1.36858
AGZ_011_U133_2	AGZ_011_U133_2.CEL	PHEO_AG_HS_011	P-MTAB-21827	E-MTAB-733	E-MTAB-733	adrenal	B	;	Adrenal	Benign	Unknown	NA	NA	NA	C2A	Mi5	M3	NA	1	0.498316	C2A (Kinase)	6.55051	3.01637
AGZ_030_U133_2	AGZ_030_U133_2.CEL	PHEO_AG_HS_030	P-MTAB-21827	E-MTAB-733	E-MTAB-733	adrenal	B	;	Adrenal	Benign	Unknown	NA	NA	NA	C2A	Mi5	NA	NA	1	0.848621	C2A (Kinase)	5.72625	4.22282
AGZ_031_U133_2	AGZ_031_U133_2.CEL	PHEO_AG_HS_031	P-MTAB-21827	E-MTAB-733	E-MTAB-733	adrenal	B	;	Adrenal	Benign	Unknown	NA	NA	NA	C2A	Mi5	M3	NA	1	0.819971	C2A (Kinase)	4.98401	3.1518
AGZ_051_U133_2	AGZ_051_U133_2.CEL	PHEO_AG_HS_051	P-MTAB-21827	E-MTAB-733	E-MTAB-733	adrenal	B	;	Adrenal	Benign	Unknown	NA	NA	NA	C2A	Mi6	NA	NA	1	0.580105	C2A (Kinase)	4.44813	3.8006
AGZ_052_U133_2	AGZ_052_U133_2.CEL	PHEO_AG_HS_052	P-MTAB-21827	E-MTAB-733	E-MTAB-733	TPG	B	;	Extraadrenal	Benign	Unknown	NA	NA	NA	C2A	Mi6	M3	NA	1	0.641669	C2A (Kinase)	6.53405	2.68913
AGZ_058_U133_2	AGZ_058_U133_2.CEL	PHEO_AG_HS_058	P-MTAB-21827	E-MTAB-733	E-MTAB-733	adrenal	B	;	Adrenal	Benign	Unknown	NA	NA	NA	C2A	Mi6	M3	NA	1	0.792317	C2A (Kinase)	4.57238	3.32665
AGZ_090_U133_2	AGZ_090_U133_2.CEL	PHEO_AG_HS_090	P-MTAB-21827	E-MTAB-733	E-MTAB-733	adrenal	B	;	Adrenal	Benign	Unknown	NA	NA	NA	C2B	Mi4	M3	NA	1	0.319248	C2A (Kinase)	-7.69972	-5.0774
AGZ_098_U133_2	AGZ_098_U133_2.CEL	PHEO_AG_HS_098	P-MTAB-21827	E-MTAB-733	E-MTAB-733	adrenal	B	;	Adrenal	Benign	Unknown	NA	NA	NA	C2A	Mi6	M3	NA	1	0.640796	C2A (Kinase)	5.57903	2.42267
AGZ_107_U133_2	AGZ_107_U133_2.CEL	PHEO_AG_HS_107	P-MTAB-21827	E-MTAB-733	E-MTAB-733	adrenal	B	;	Adrenal	Benign	Unknown	NA	NA	NA	C2A	Mi5	M3	NA	1	0.614676	C2A (Kinase)	4.67021	2.6956
AGZ_123_U133_2	AGZ_123_U133_2.CEL	PHEO_AG_HS_123	P-MTAB-21827	E-MTAB-733	E-MTAB-733	adrenal	B	;	Adrenal	Benign	Unknown	NA	NA	NA	C2A	Mi5	M3	NA	1	0.672345	C2A (Kinase)	4.73964	2.68075
AGZ_131_U133_2	AGZ_131_U133_2.CEL	PHEO_AG_HS_131	P-MTAB-21827	E-MTAB-733	E-MTAB-733	adrenal	B	;	Adrenal	Benign	Unknown	NA	NA	NA	C2A	Mi5	M3	NA	1	0.849519	C2A (Kinase)	4.90444	4.0447
AGZ_139_U133_2	AGZ_139_U133_2.CEL	PHEO_AG_HS_139	P-MTAB-21827	E-MTAB-733	E-MTAB-733	adrenal	B	;	Adrenal	Benign	Unknown	NA	NA	NA	C2A	Mi6	M3	NA	1	0.812626	C2A (Kinase)	5.58598	2.85436
AGZ_146_U133_2	AGZ_146_U133_2.CEL	PHEO_AG_HS_146	P-MTAB-21827	E-MTAB-733	E-MTAB-733	adrenal	M	;	Adrenal	Malignant	Unknown	NA	NA	NA	C2A	Mi6	M3	NA	1	0.833712	C2A (Kinase)	5.93592	3.18394
AGZ_151_U133_2	AGZ_151_U133_2.CEL	PHEO_AG_HS_151	P-MTAB-21827	E-MTAB-733	E-MTAB-733	adrenal	M	;	Adrenal	Malignant	Unknown	NA	NA	NA	C2A	Mi6	M3	NA	1	0.530641	C2A (Kinase)	6.59038	2.81089
AGZ_182_U133_2	AGZ_182_U133_2.CEL	PHEO_AG_HS_182	P-MTAB-21827	E-MTAB-733	E-MTAB-733	adrenal	B	;	Adrenal	Benign	Unknown	NA	NA	NA	C2A	Mi6	M3	NA	1	0.750543	C2A (Kinase)	5.12607	2.61935
AGZ_187_U133_2	AGZ_187_U133_2.CEL	PHEO_AG_HS_187	P-MTAB-21827	E-MTAB-733	E-MTAB-733	adrenal	B	;	Adrenal	Benign	Unknown	NA	NA	NA	C2A	Mi6	M3	NA	1	0.79199	C2A (Kinase)	5.40203	2.8846
GSM483006	GSM483006	03T345	GSM483006	GSE19422	GSE19422	NA	NA	SP	NA	NA	Unknown	PCC	NA	NA	NA	NA	NA	NA	1	0.830749	C2A (Kinase)	5.50366	4.0241
GSM483020	GSM483020	55	GSM483020	GSE19422	GSE19422	NA	NA	NA	NA	NA	Unknown	PCC	NA	NA	NA	NA	NA	NA	1	0.845046	C2A (Kinase)	6.32615	3.61844
GSM483031	GSM483031	78	GSM483031	GSE19422	GSE19422	NA	NA	NA	NA	NA	Unknown	PCC	NA	NA	NA	NA	NA	NA	1	0.847394	C2A (Kinase)	6.23637	4.10775
GSM483068	GSM483068	08T155	GSM483068	GSE19422	GSE19422	NA	NA	SP	NA	NA	Unknown	PCC	NA	NA	NA	NA	NA	NA	1	0.689303	C2A (Kinase)	5.41742	3.83917
GSM499541	GSM499541.CEL	P236	GSM499541	GSE19987	GSE19987	tumor location: adrenal	NA	SPOR	Adrenal	NA	Unknown	PCC	NA	NA	NA	NA	NA	NA	1	0.845438	C2A (Kinase)	6.65371	3.53974
GSM499544	GSM499544.CEL	P263	GSM499544	GSE19987	GSE19987	tumor location: adrenal	NA	SPOR	Adrenal	NA	Unknown	PCC	NA	NA	NA	NA	NA	NA	1	0.847259	C2A (Kinase)	4.79335	4.2198
GSM499550	GSM499550.CEL	P277	GSM499550	GSE19987	GSE19987	tumor location: adrenal	NA	SPOR	Adrenal	NA	Unknown	PCC	NA	NA	NA	NA	NA	NA	1	0.361075	C2A (Kinase)	4.304	4.6781
GSM499551	GSM499551.CEL	P281	GSM499551	GSE19987	GSE19987	tumor location: adrenal	NA	SPOR	Adrenal	NA	Unknown	PCC	NA	NA	NA	NA	NA	NA	1	0.742819	C2A (Kinase)	5.98247	2.72502
GSM499561	GSM499561.CEL	P322	GSM499561	GSE19987	GSE19987	tumor location: adrenal	NA	SPOR	Adrenal	NA	Unknown	PCC	NA	NA	NA	NA	NA	NA	1	0.821612	C2A (Kinase)	5.51817	4.61417
GSM499567	GSM499567.CEL	P347	GSM499567	GSE19987	GSE19987	tumor location: adrenal	NA	SPOR	Adrenal	NA	Unknown	PCC	NA	NA	NA	NA	NA	NA	1	0.617559	C2A (Kinase)	4.65785	1.82534
GSM499574	GSM499574.CEL	P387	GSM499574	GSE19987	GSE19987	tumor location: adrenal	NA	SPOR	Adrenal	NA	Unknown	PCC	NA	NA	NA	NA	NA	NA	1	0.832267	C2A (Kinase)	5.92953	4.60674
GSM499576	GSM499576.CEL	P389	GSM499576	GSE19987	GSE19987	tumor location: adrenal	NA	SPOR	Adrenal	NA	Unknown	PCC	NA	NA	NA	NA	NA	NA	1	0.793424	C2A (Kinase)	5.48268	4.60815
GSM499584	GSM499584.CEL	P366	GSM499584	GSE19987	GSE19987	tumor location: adrenal	NA	SPOR	Adrenal	NA	Unknown	PCC	NA	NA	NA	NA	NA	NA	1	0.839295	C2A (Kinase)	6.71645	3.41527
GSM62250	GSM62250.CEL	P122	GSM62250	GSE2841	GSE2841	tumor location: adrenal	NA	SPOR	Adrenal	NA	Unknown	PCC	NA	NA	NA	NA	NA	NA	1	0.799326	C2A (Kinase)	5.79005	3.24713
GSM62252	GSM62252.CEL	P148	GSM62252	GSE2841	GSE2841	tumor location: adrenal	NA	SPOR	Adrenal	NA	Unknown	PCC	NA	NA	NA	NA	NA	NA	1	0.774524	C2A (Kinase)	4.989	3.70762
GSM62257	GSM62257.CEL	P188	GSM62257	GSE2841	GSE2841	tumor location: adrenal	NA	SPOR	Adrenal	NA	Unknown	PCC	NA	NA	NA	NA	NA	NA	1	0.836216	C2A (Kinase)	5.0026	4.49769
GSM62261	GSM62261.CEL	P54	GSM62261	GSE2841	GSE2841	tumor location: adrenal	NA	SPOR	Adrenal	NA	Unknown	PCC	NA	NA	NA	NA	NA	NA	1	0.845297	C2A (Kinase)	6.41752	3.70793
GSM62262	GSM62262.CEL	P56	GSM62262	GSE2841	GSE2841	tumor location: adrenal	NA	SPOR	Adrenal	NA	Unknown	PCC	NA	NA	NA	NA	NA	NA	1	0.848336	C2A (Kinase)	5.62659	3.51987
GSM62276	GSM62276.CEL	P177	GSM62276	GSE2841	GSE2841	tumor location: adrenal	NA	SPOR	Adrenal	NA	Unknown	PCC	NA	NA	NA	NA	NA	NA	1	0.648949	C2A (Kinase)	5.42765	4.49731
GSM62279	GSM62279.CEL	P204	GSM62279	GSE2841	GSE2841	tumor location: adrenal	NA	SPOR	Adrenal	NA	Unknown	PCC	NA	NA	NA	NA	NA	NA	1	0.749015	C2A (Kinase)	5.10242	4.31422
GSM62287	GSM62287.CEL	P108	GSM62287	GSE2841	GSE2841	tumor location: adrenal	NA	SPOR	Adrenal	NA	Unknown	PCC	NA	NA	NA	NA	NA	NA	1	0.844386	C2A (Kinase)	5.19605	4.50484
GSM62293	GSM62293.CEL	P146	GSM62293	GSE2841	GSE2841	tumor location: adrenal	NA	SPOR	Adrenal	NA	Unknown	PCC	NA	NA	NA	NA	NA	NA	1	0.799418	C2A (Kinase)	4.75917	4.62856
GSM62302	GSM62302.CEL	P172	GSM62302	GSE2841	GSE2841	tumor location: adrenal	NA	SPOR	Adrenal	NA	Unknown	PCC	NA	NA	NA	NA	NA	NA	1	0.818769	C2A (Kinase)	5.03564	4.48084
GSM62303	GSM62303.CEL	P173	GSM62303	GSE2841	GSE2841	tumor location: adrenal	NA	SPOR	Adrenal	NA	Unknown	PCC	NA	NA	NA	NA	NA	NA	1	0.852781	C2A (Kinase)	4.81841	4.43117
GSM62304	GSM62304.CEL	P174	GSM62304	GSE2841	GSE2841	tumor location: adrenal	NA	SPOR	Adrenal	NA	Unknown	PCC	NA	NA	NA	NA	NA	NA	1	0.849322	C2A (Kinase)	5.33152	4.41447
GSM62313	GSM62313.CEL	P55	GSM62313	GSE2841	GSE2841	tumor location: adrenal	NA	SPOR	Adrenal	NA	Unknown	PCC	NA	NA	NA	NA	NA	NA	1	0.812661	C2A (Kinase)	5.28913	3.20722
GSM62314	GSM62314.CEL	P87	GSM62314	GSE2841	GSE2841	tumor location: adrenal	NA	SPOR	Adrenal	NA	Unknown	PCC	NA	NA	NA	NA	NA	NA	1	0.845352	C2A (Kinase)	5.63603	3.57038
GSM483005	GSM483005	03T343	GSM483005	GSE19422	GSE19422	NA	NA	SP	NA	NA	Unknown	PGL	NA	NA	NA	NA	NA	NA	1	0.505921	C2A (Kinase)	6.67608	2.65975
GSM483016	GSM483016	04T292	GSM483016	GSE19422	GSE19422	NA	NA	SP	NA	NA	Unknown	PGL	NA	NA	NA	NA	NA	NA	1	0.489581	C2A (Kinase)	6.62051	2.82732
GSM483033	GSM483033	07T157	GSM483033	GSE19422	GSE19422	NA	NA	SP	NA	NA	Unknown	PGL	NA	NA	NA	NA	NA	NA	1	0.580551	C2A (Kinase)	6.47236	3.01535
VCBPH12T	VCBPH12T	VCB-PH-12T	NA	Flynn	Flynn_filtered	Right adrenal phaeochromocytoma	Benign	Unknown	Adrenal	Benign	Unknown	Phaeo	unknown	82	NA	NA	NA	NA	1	0.853158	C2A (Kinase)	5.31264	4.29997
VPH07T	VPH07T	V-PH-07T	NA	Flynn	Flynn_filtered	Left adrenal pheochromocyroma	Benign(Local)	Unknown	Adrenal	Benign	Unknown	Phaeo	NK	66	NA	NA	NA	NA	1	0.695092	C2A (Kinase)	5.79837	2.53073
TCGA.QR.A70K.01	TCGA.QR.A70K.01A.12R.A35K.07	TCGA-QR-A70K-01	NA	TCGA	TCGA	adrenal	no	Unknown	Adrenal	Benign	Unknown	Pheochromocytoma	Norepinephrine.Secreting,Epinephrine.Secreting	0.92	NA	NA	NA	Kinase signaling	1	0.82678	C2A (Kinase)	5.86846	3.16478
TCGA.QR.A70O.01	TCGA.QR.A70O.01A.11R.A35K.07	TCGA-QR-A70O-01	NA	TCGA	TCGA	adrenal	no	Unknown	Adrenal	Benign	Unknown	Pheochromocytoma	Norepinephrine.Secreting,Epinephrine.Secreting,Metanephrine.Secreting	0.9	NA	NA	NA	Kinase signaling	1	0.825839	C2A (Kinase)	5.08126	3.70144
TCGA.QR.A70U.01	TCGA.QR.A70U.01A.11R.A35K.07	TCGA-QR-A70U-01	NA	TCGA	TCGA	adrenal	no	Unknown	Adrenal	Benign	Unknown	Pheochromocytoma	Norepinephrine.Secreting,Epinephrine.Secreting	0.84	NA	NA	NA	Kinase signaling	1	0.85107	C2A (Kinase)	5.4469	3.48971
TCGA.RW.A67W.01	TCGA.RW.A67W.01A.11R.A35K.07	TCGA-RW-A67W-01	NA	TCGA	TCGA	adrenal	no	Unknown	Adrenal	Benign	Unknown	Pheochromocytoma	NA	0.77	NA	NA	NA	Kinase signaling	1	0.759819	C2A (Kinase)	5.34182	2.76141
TCGA.RW.A684.01	TCGA.RW.A684.01A.12R.A35K.07	TCGA-RW-A684-01	NA	TCGA	TCGA	adrenal	no	Unknown	Adrenal	Benign	Unknown	Pheochromocytoma	NA	0.76	NA	NA	NA	Kinase signaling	1	0.775504	C2A (Kinase)	5.5656	2.71867
TCGA.SP.A6QI.01	TCGA.SP.A6QI.01A.12R.A35L.07	TCGA-SP-A6QI-01	NA	TCGA	TCGA	adrenal	no	Unknown	Adrenal	Benign	Unknown	Pheochromocytoma	Epinephrine.Secreting,Metanephrine.Secreting	0.87	NA	NA	NA	Kinase signaling	1	0.786125	C2A (Kinase)	5.49549	2.93798
TCGA.TT.A6YN.01	TCGA.TT.A6YN.01A.12R.A35L.07	TCGA-TT-A6YN-01	NA	TCGA	TCGA	adrenal	no	Unknown	Adrenal	Benign	Unknown	Pheochromocytoma	Norepinephrine.Secreting,Epinephrine.Secreting,Metanephrine.Secreting	0.84	NA	NA	NA	Kinase signaling	1	0.845846	C2A (Kinase)	5.59985	3.85193
TCGA.WB.A81D.01	TCGA.WB.A81D.01A.11R.A35L.07	TCGA-WB-A81D-01	NA	TCGA	TCGA	adrenal	no	Unknown	Adrenal	Benign	Unknown	Pheochromocytoma	Metanephrine.Secreting	0.75	NA	NA	NA	Kinase signaling	1	0.807829	C2A (Kinase)	5.13066	3.43525
TCGA.WB.A81J.01	TCGA.WB.A81J.01A.11R.A35L.07	TCGA-WB-A81J-01	NA	TCGA	TCGA	adrenal	no	Unknown	Adrenal	Benign	Unknown	Pheochromocytoma	Metanephrine.Secreting	0.91	NA	NA	NA	Kinase signaling	1	0.584793	C2A (Kinase)	4.51178	3.71827
TCGA.WB.A81Q.01	TCGA.WB.A81Q.01A.11R.A35L.07	TCGA-WB-A81Q-01	NA	TCGA	TCGA	adrenal	yes	Unknown	Adrenal	Malignant	Unknown	Pheochromocytoma	Norepinephrine.Secreting,Epinephrine.Secreting,Dopamine.Secreting	0.88	NA	NA	NA	Kinase signaling	1	0.826651	C2A (Kinase)	6.0119	3.14526
TCGA.WB.A81W.01	TCGA.WB.A81W.01A.11R.A35L.07	TCGA-WB-A81W-01	NA	TCGA	TCGA	adrenal	no	Unknown	Adrenal	Benign	Unknown	Pheochromocytoma	Norepinephrine.Secreting,Epinephrine.Secreting,Metanephrine.Secreting	0.8	NA	NA	NA	Kinase signaling	1	0.818816	C2A (Kinase)	5.85395	3.19358
GSM1638004	GSM1638004_Path_FVN_030707_F099.CEL	F99_BS	GSM1638004	GSE67066	GSE67066	NA	tissue type: benign	SPORADIC	NA	Benign	Unknown	human pheochromocytoma	NA	NA	NA	NA	NA	NA	2	0.37855	C2A (Kinase)	6.5539	2.09654
GSM1638005	GSM1638005_Path_FVN_030707_F103.CEL	F103_BS	GSM1638005	GSE67066	GSE67066	NA	tissue type: benign	SPORADIC	NA	Benign	Unknown	human pheochromocytoma	NA	NA	NA	NA	NA	NA	2	0.581436	C2A (Kinase)	4.88337	1.92057
GSM1638020	GSM1638020_Path_FVN_141106_F320.CEL	F320_BS	GSM1638020	GSE67066	GSE67066	NA	tissue type: benign	SPORADIC	NA	Benign	Unknown	human pheochromocytoma	NA	NA	NA	NA	NA	NA	2	0.621477	C2A (Kinase)	5.42258	1.03183
GSM1638026	GSM1638026_Path_FVN_160507_PGL114.CEL	PGL114_BS	GSM1638026	GSE67066	GSE67066	NA	tissue type: benign	SPORADIC	NA	Benign	Unknown	human pheochromocytoma	NA	NA	NA	NA	NA	NA	2	0.526724	C2A (Kinase)	4.78002	2.30072
GSM1638030	GSM1638030_Path_FVN_050707_PGL95.CEL	PGL95_BS	GSM1638030	GSE67066	GSE67066	NA	tissue type: benign	SPORADIC	NA	Benign	Unknown	human pheochromocytoma	NA	NA	NA	NA	NA	NA	2	0.691798	C2A (Kinase)	4.52387	1.51389
GSM1638041	GSM1638041_Path_FVN_030707_F418.CEL	F418_MS	GSM1638041	GSE67066	GSE67066	NA	tissue type: malignant	SPORADIC	NA	Malignant	Unknown	human pheochromocytoma	NA	NA	NA	NA	NA	NA	2	0.424094	C2A (Kinase)	6.48743	2.27758
AGZ_020_U133_2	AGZ_020_U133_2.CEL	PHEO_AG_HS_020	P-MTAB-21827	E-MTAB-733	E-MTAB-733	adrenal	B	;	Adrenal	Benign	Unknown	NA	NA	NA	C2A	Mi7	M3	NA	2	0.651923	C2A (Kinase)	4.65961	0.978456
AGZ_029_U133_2	AGZ_029_U133_2.CEL	PHEO_AG_HS_029	P-MTAB-21827	E-MTAB-733	E-MTAB-733	adrenal	B	;	Adrenal	Benign	Unknown	NA	NA	NA	C2A	Mi7	M3	NA	2	0.585508	C2A (Kinase)	5.12651	2.14962
AGZ_036_U133_2	AGZ_036_U133_2.CEL	PHEO_AG_HS_036	P-MTAB-21827	E-MTAB-733	E-MTAB-733	adrenal	B	;	Adrenal	Benign	Unknown	NA	NA	NA	C2A	Mi5	M3	NA	2	0.649264	C2A (Kinase)	4.83508	1.04694
AGZ_057_U133_2	AGZ_057_U133_2.CEL	PHEO_AG_HS_057	P-MTAB-21827	E-MTAB-733	E-MTAB-733	adrenal	B	;	Adrenal	Benign	Unknown	NA	NA	NA	C2A	Mi3	M3	NA	2	0.653742	C2A (Kinase)	5.05648	2.1681
AGZ_173_U133_2	AGZ_173_U133_2.CEL	PHEO_AG_HS_173	P-MTAB-21827	E-MTAB-733	E-MTAB-733	adrenal	B	;	Adrenal	Benign	Unknown	NA	NA	NA	C2A	Mi6	M3	NA	2	0.532975	C2A (Kinase)	4.80519	2.54041
AGZ_175_U133_2	AGZ_175_U133_2.CEL	PHEO_AG_HS_175	P-MTAB-21827	E-MTAB-733	E-MTAB-733	adrenal	B	;	Adrenal	Benign	Unknown	NA	NA	NA	C2A	Mi6	M3	NA	2	0.60905	C2A (Kinase)	4.62952	2.32267
VPH10T	VPH10T	NA	NA	Flynn	Flynn_filtered	NA	NA	NA	NA	NA	Unknown	NA	NA	NA	NA	NA	NA	NA	2	0.665387	C2A (Kinase)	5.08673	1.09869
GSM482992	GSM482992	04T192	GSM482992	GSE19422	GSE19422	NA	NA	SP	NA	NA	Unknown	PCC	NA	NA	NA	NA	NA	NA	2	0.677892	C2A (Kinase)	4.9707	1.27198
GSM483040	GSM483040	07T205	GSM483040	GSE19422	GSE19422	NA	NA	SP	NA	NA	Unknown	PCC	NA	NA	NA	NA	NA	NA	2	0.684607	C2A (Kinase)	5.02838	1.28542
GSM483070	GSM483070	08T157	GSM483070	GSE19422	GSE19422	NA	NA	SP	NA	NA	Unknown	PCC	NA	NA	NA	NA	NA	NA	2	0.608345	C2A (Kinase)	4.60314	2.62293
GSM499546	GSM499546.CEL	P268	GSM499546	GSE19987	GSE19987	tumor location: adrenal	NA	SPOR	Adrenal	NA	Unknown	PCC	NA	NA	NA	NA	NA	NA	2	0.648059	C2A (Kinase)	5.50487	2.03992
GSM499552	GSM499552.CEL	P282	GSM499552	GSE19987	GSE19987	tumor location: adrenal	NA	SPOR	Adrenal	NA	Unknown	PCC	NA	NA	NA	NA	NA	NA	2	0.667921	C2A (Kinase)	5.21134	1.67001
GSM499559	GSM499559.CEL	P310	GSM499559	GSE19987	GSE19987	tumor location: adrenal	NA	SPOR	Adrenal	NA	Unknown	PCC	NA	NA	NA	NA	NA	NA	2	0.724829	C2A (Kinase)	5.14716	1.5226
GSM499575	GSM499575.CEL	P388	GSM499575	GSE19987	GSE19987	tumor location: adrenal	NA	SPOR	Adrenal	NA	Unknown	PCC	NA	NA	NA	NA	NA	NA	2	0.727889	C2A (Kinase)	5.29569	1.65638
GSM499580	GSM499580.CEL	P244	GSM499580	GSE19987	GSE19987	tumor location: adrenal	NA	SPOR	Adrenal	NA	Unknown	PCC	NA	NA	NA	NA	NA	NA	2	0.721809	C2A (Kinase)	5.25635	1.60124
GSM499585	GSM499585.CEL	P367	GSM499585	GSE19987	GSE19987	tumor location: adrenal	NA	SPOR	Adrenal	NA	Unknown	PCC	NA	NA	NA	NA	NA	NA	2	0.71921	C2A (Kinase)	5.22794	1.7043
GSM62286	GSM62286.CEL	P105	GSM62286	GSE2841	GSE2841	tumor location: adrenal	NA	SPOR	Adrenal	NA	Unknown	PCC	NA	NA	NA	NA	NA	NA	2	0.557234	C2A (Kinase)	5.37841	2.28168
TCGA.QR.A6GO.01	TCGA.QR.A6GO.01A.11R.A35K.07	TCGA-QR-A6GO-01	NA	TCGA	TCGA	adrenal	no	Unknown	Adrenal	Benign	Unknown	Pheochromocytoma	Norepinephrine.Secreting,Epinephrine.Secreting,Metanephrine.Secreting	0.79	NA	NA	NA	Kinase signaling	2	0.696316	C2A (Kinase)	5.33827	2.00142
TCGA.QR.A6H4.01	TCGA.QR.A6H4.01A.11R.A35K.07	TCGA-QR-A6H4-01	NA	TCGA	TCGA	Adrenal gland	NA	NA	Adrenal	NA	Unknown	Pheochromocytoma	NA	NA	NA	NA	NA	NA	2	0.690418	C2A (Kinase)	5.65999	1.45529
TCGA.QT.A5XP.01	TCGA.QT.A5XP.01A.11R.A35K.07	TCGA-QT-A5XP-01	NA	TCGA	TCGA	adrenal	no	Unknown	Adrenal	Benign	Unknown	Pheochromocytoma	Metanephrine.Secreting	0.64	NA	NA	NA	Kinase signaling	2	0.727701	C2A (Kinase)	4.90251	1.95594
TCGA.S7.A7X2.01	TCGA.S7.A7X2.01A.12R.A35L.07	TCGA-S7-A7X2-01	NA	TCGA	TCGA	adrenal	no	Unknown	Adrenal	Benign	Unknown	Pheochromocytoma	Metanephrine.Secreting	0.74	NA	NA	NA	Kinase signaling	2	0.575724	C2A (Kinase)	5.86613	2.14744
TCGA.WB.A81F.01	TCGA.WB.A81F.01A.11R.A35L.07	TCGA-WB-A81F-01	NA	TCGA	TCGA	adrenal	no	Unknown	Adrenal	Benign	Unknown	Pheochromocytoma	Norepinephrine.Secreting,Metanephrine.Secreting	0.74	NA	NA	NA	Kinase signaling	2	0.58385	C2A (Kinase)	5.74808	2.64754
TCGA.WB.A820.01	TCGA.WB.A820.01A.11R.A35L.07	TCGA-WB-A820-01	NA	TCGA	TCGA	Adrenal gland	NA	NA	Adrenal	NA	Unknown	Pheochromocytoma	NA	NA	NA	NA	NA	NA	2	0.609733	C2A (Kinase)	5.88391	2.50391
GSM1638006	GSM1638006_Path_FVN_030707_F106.CEL	F106_BS	GSM1638006	GSE67066	GSE67066	NA	tissue type: benign	SPORADIC	NA	Benign	Unknown	human pheochromocytoma	NA	NA	NA	NA	NA	NA	3	0.930749	C1B1 (VHL)	-6.67914	-7.30326
GSM1638017	GSM1638017_Path_FVN_050707_F285.CEL	F285_BS	GSM1638017	GSE67066	GSE67066	NA	tissue type: benign	SPORADIC	NA	Benign	Unknown	human pheochromocytoma	NA	NA	NA	NA	NA	NA	3	0.960567	C1B1 (VHL)	-7.42995	-7.41152
GSM1638018	GSM1638018_Path_FVN_030707_F296.CEL	F296_BS	GSM1638018	GSE67066	GSE67066	NA	tissue type: benign	SPORADIC	NA	Benign	Unknown	human pheochromocytoma	NA	NA	NA	NA	NA	NA	3	0.96077	C1B1 (VHL)	-7.38112	-7.32574
GSM1638027	GSM1638027_Path_FVN_030707_PGL172.CEL	PGL172_BS	GSM1638027	GSE67066	GSE67066	NA	tissue type: benign	SPORADIC	NA	Benign	Unknown	human pheochromocytoma	NA	NA	NA	NA	NA	NA	3	0.948985	C1B1 (VHL)	-7.0743	-7.24667
AGZ_004_U133_2	AGZ_004_U133_2.CEL	PHEO_AG_HS_004	P-MTAB-21827	E-MTAB-733	E-MTAB-733	adrenal	B	;	Adrenal	Benign	Unknown	NA	NA	NA	C1B	Mi2	NA	NA	3	0.949119	C1B1 (VHL)	-6.90991	-7.46296
AGZ_019_U133_2	AGZ_019_U133_2.CEL	PHEO_AG_HS_019	P-MTAB-21827	E-MTAB-733	E-MTAB-733	adrenal	B	;	Adrenal	Benign	Unknown	NA	NA	NA	C1B	Mi2	M2	NA	3	0.955826	C1B1 (VHL)	-7.18638	-7.32099
AGZ_089_U133_2	AGZ_089_U133_2.CEL	PHEO_AG_HS_089	P-MTAB-21827	E-MTAB-733	E-MTAB-733	adrenal	B	;	Adrenal	Benign	Unknown	NA	NA	NA	C1B	NA	NA	NA	3	0.948216	C1B1 (VHL)	-6.83744	-7.43561
AGZ_128_U133_2	AGZ_128_U133_2.CEL	PHEO_AG_HS_128	P-MTAB-21827	E-MTAB-733	E-MTAB-733	APG	B	;	Extraadrenal	Benign	Unknown	NA	NA	NA	C1B	Mi2	NA	NA	3	0.888876	C1B1 (VHL)	-7.911	-6.34045
TCGA.QR.A706.01	TCGA.QR.A706.01A.11R.A35K.07	TCGA-QR-A706-01	NA	TCGA	TCGA	extra adrenal thoracic	no	Unknown	Extraadrenal	Benign	Unknown	Paraganglioma	Norepinephrine.Secreting	0.55	NA	NA	NA	Pseudohypoxia	3	0.873405	C1B1 (VHL)	-7.24103	-6.3697
GSM483030	GSM483030	75	GSM483030	GSE19422	GSE19422	NA	NA	NA	NA	NA	Unknown	PCC	NA	NA	NA	NA	NA	NA	3	0.959724	C1B1 (VHL)	-7.60618	-6.79421
GSM483052	GSM483052	291	GSM483052	GSE19422	GSE19422	NA	NA	NA	NA	NA	Unknown	PCC	NA	NA	NA	NA	NA	NA	3	0.827614	C1B1 (VHL)	-6.5468	-7.24512
GSM483074	GSM483074	09T43	GSM483074	GSE19422	GSE19422	NA	NA	SP	NA	NA	Unknown	PCC	NA	NA	NA	NA	NA	NA	3	0.942029	C1B1 (VHL)	-7.44941	-6.63022
TCGA.RW.A68C.01	TCGA.RW.A68C.01A.11R.A35K.07	TCGA-RW-A68C-01	NA	TCGA	TCGA	adrenal	no	Unknown	Adrenal	Benign	Unknown	Pheochromocytoma	NA	0.35	NA	NA	NA	Pseudohypoxia	3	0.957481	C1B1 (VHL)	-7.78412	-7.18455
TCGA.S7.A7WP.01	TCGA.S7.A7WP.01A.11R.A35L.07	TCGA-S7-A7WP-01	NA	TCGA	TCGA	adrenal	no	Unknown	Adrenal	Benign	Unknown	Pheochromocytoma	NA	0.59	NA	NA	NA	Pseudohypoxia	3	0.818012	C1B1 (VHL)	-8.14082	-6.54559
TCGA.P7.A5NX.01	TCGA.P7.A5NX.01A.11R.A35K.07	TCGA-P7-A5NX-01	NA	TCGA	TCGA	NA	NA	NA	NA	NA	Unknown	Miscellaneous Neuroepithelial Tumor	NA	NA	NA	NA	NA	NA	4	0.878226	C2B1 (MAX)	3.306	5.07937
AGZ_007_U133_2	AGZ_007_U133_2.CEL	PHEO_AG_HS_007	P-MTAB-21827	E-MTAB-733	E-MTAB-733	adrenal	B	;	Adrenal	Benign	Unknown	NA	NA	NA	C2B	Mi6	M3	NA	4	0.88426	C2B1 (MAX)	3.85899	4.62346
AGZ_021_U133_2	AGZ_021_U133_2.CEL	PHEO_AG_HS_021	P-MTAB-21827	E-MTAB-733	E-MTAB-733	adrenal	B	;	Adrenal	Benign	Unknown	NA	NA	NA	C2B	Mi3	M3	NA	4	0.599284	C2B1 (MAX)	3.50771	3.71861
AGZ_035_U133_2	AGZ_035_U133_2.CEL	PHEO_AG_HS_035	P-MTAB-21827	E-MTAB-733	E-MTAB-733	adrenal	B	;	Adrenal	Benign	Unknown	NA	NA	NA	C2B	NA	M3	NA	4	0.874903	C2B1 (MAX)	2.95639	3.26686
AGZ_047_U133_2	AGZ_047_U133_2.CEL	PHEO_AG_HS_047	P-MTAB-21827	E-MTAB-733	E-MTAB-733	LN met	M	;	Met	Malignant	Unknown	NA	NA	NA	C2B	Mi3	M3	NA	4	0.883061	C2B1 (MAX)	3.13681	3.43583
AGZ_091_U133_2	AGZ_091_U133_2.CEL	PHEO_AG_HS_091	P-MTAB-21827	E-MTAB-733	E-MTAB-733	adrenal	B	;	Adrenal	Benign	Unknown	NA	NA	NA	C2B	Mi6	M3	NA	4	0.883128	C2B1 (MAX)	3.33303	4.33358
AGZ_093_U133_2	AGZ_093_U133_2.CEL	PHEO_AG_HS_093	P-MTAB-21827	E-MTAB-733	E-MTAB-733	adrenal	B	;	Adrenal	Benign	Unknown	NA	NA	NA	C2B	Mi3	M3	NA	4	0.879741	C2B1 (MAX)	3.38516	4.33279
AGZ_101_U133_2	AGZ_101_U133_2.CEL	PHEO_AG_HS_101	P-MTAB-21827	E-MTAB-733	E-MTAB-733	adrenal	B	;	Adrenal	Benign	Unknown	NA	NA	NA	C2B	Mi3	M3	NA	4	0.882193	C2B1 (MAX)	3.06353	3.50422
AGZ_113_U133_2	AGZ_113_U133_2.CEL	PHEO_AG_HS_113	P-MTAB-21827	E-MTAB-733	E-MTAB-733	adrenal	B	;	Adrenal	Benign	Unknown	NA	NA	NA	C2B	Mi3	M3	NA	4	0.862345	C2B1 (MAX)	3.35689	4.30306
AGZ_125_U133_2	AGZ_125_U133_2.CEL	PHEO_AG_HS_125	P-MTAB-21827	E-MTAB-733	E-MTAB-733	adrenal	B	;	Adrenal	Benign	Unknown	NA	NA	NA	C2B	Mi3	M3	NA	4	0.882759	C2B1 (MAX)	3.13992	3.90388
AGZ_129_U133_2	AGZ_129_U133_2.CEL	PHEO_AG_HS_129	P-MTAB-21827	E-MTAB-733	E-MTAB-733	adrenal	B	;	Adrenal	Benign	Unknown	NA	NA	NA	C2B	Mi6	M3	NA	4	0.879682	C2B1 (MAX)	3.83114	4.52031
AGZ_130_U133_2	AGZ_130_U133_2.CEL	PHEO_AG_HS_130	P-MTAB-21827	E-MTAB-733	E-MTAB-733	adrenal	B	;	Adrenal	Benign	Unknown	NA	NA	NA	C2B	Mi6	M3	NA	4	0.884531	C2B1 (MAX)	3.30568	4.24909
AGZ_164_U133_2	AGZ_164_U133_2.CEL	PHEO_AG_HS_164	P-MTAB-21827	E-MTAB-733	E-MTAB-733	adrenal	B	;	Adrenal	Benign	Unknown	NA	NA	NA	C2B	Mi6	M3	NA	4	0.880972	C2B1 (MAX)	3.59253	4.58543
AGZ_168_U133_2	AGZ_168_U133_2.CEL	PHEO_AG_HS_168	P-MTAB-21827	E-MTAB-733	E-MTAB-733	APG	B	;	Extraadrenal	Benign	Unknown	NA	NA	NA	C2B	Mi3	M3	NA	4	0.833431	C2B1 (MAX)	3.36497	4.08144
AGZ_178_U133_2	AGZ_178_U133_2.CEL	PHEO_AG_HS_178	P-MTAB-21827	E-MTAB-733	E-MTAB-733	adrenal	B	;	Adrenal	Benign	Unknown	NA	NA	NA	C2B	Mi3	M3	NA	4	0.883436	C2B1 (MAX)	3.14833	3.46287
AGZ_179_U133_2	AGZ_179_U133_2.CEL	PHEO_AG_HS_179	P-MTAB-21827	E-MTAB-733	E-MTAB-733	adrenal	B	;	Adrenal	Benign	Unknown	NA	NA	NA	C2B	Mi6	M3	NA	4	0.883675	C2B1 (MAX)	3.67023	4.67202
AGZ_181_U133_2	AGZ_181_U133_2.CEL	PHEO_AG_HS_181	P-MTAB-21827	E-MTAB-733	E-MTAB-733	adrenal	B	;	Adrenal	Benign	Unknown	NA	NA	NA	C2B	Mi3	M3	NA	4	0.883488	C2B1 (MAX)	2.90084	3.3788
AGZ_183_U133_2	AGZ_183_U133_2.CEL	PHEO_AG_HS_183	P-MTAB-21827	E-MTAB-733	E-MTAB-733	adrenal	B	;	Adrenal	Benign	Unknown	NA	NA	NA	C2B	Mi6	NA	NA	4	0.841655	C2B1 (MAX)	3.94172	4.13568
TCGA.QR.A70T.01	TCGA.QR.A70T.01A.11R.A35K.07	TCGA-QR-A70T-01	NA	TCGA	TCGA	extra adrenal abdomen/pelvis	no	Unknown	Extraadrenal	Benign	Unknown	Paraganglioma	NA	0.92	NA	NA	NA	Pseudohypoxia	4	0.882549	C2B1 (MAX)	3.36569	5.05638
TCGA.SA.A6C2.01	TCGA.SA.A6C2.01A.11R.A35L.07	TCGA-SA-A6C2-01	NA	TCGA	TCGA	extra adrenal abdomen/pelvis	no	Unknown	Extraadrenal	Benign	Unknown	Paraganglioma	NA	0.98	NA	NA	NA	Pseudohypoxia	4	0.745205	C2B1 (MAX)	3.75537	4.81461
GSM482995	GSM482995	01T168	GSM482995	GSE19422	GSE19422	NA	NA	SP	NA	NA	Unknown	PCC	NA	NA	NA	NA	NA	NA	4	0.546402	C2B1 (MAX)	6.51375	3.04577
GSM483008	GSM483008	03T62	GSM483008	GSE19422	GSE19422	NA	NA	SP	NA	NA	Unknown	PCC	NA	NA	NA	NA	NA	NA	4	0.707812	C2B1 (MAX)	2.88158	3.0163
GSM483037	GSM483037	07T202	GSM483037	GSE19422	GSE19422	NA	NA	SP	NA	NA	Unknown	PCC	NA	NA	NA	NA	NA	NA	4	0.546019	C2B1 (MAX)	3.48212	3.36795
GSM483039	GSM483039	07T204	GSM483039	GSE19422	GSE19422	NA	NA	SP	NA	NA	Unknown	PCC	NA	NA	NA	NA	NA	NA	4	0.752051	C2B1 (MAX)	3.27809	3.73291
GSM483048	GSM483048	168	GSM483048	GSE19422	GSE19422	NA	NA	SP	NA	NA	Unknown	PCC	NA	NA	NA	NA	NA	NA	4	0.411828	C2B1 (MAX)	3.58143	3.04264
GSM499547	GSM499547.CEL	P269	GSM499547	GSE19987	GSE19987	tumor location: adrenal	NA	SPOR	Adrenal	NA	Unknown	PCC	NA	NA	NA	NA	NA	NA	4	0.761093	C2B1 (MAX)	4.25886	4.74489
GSM499570	GSM499570.CEL	P368	GSM499570	GSE19987	GSE19987	tumor location: adrenal	NA	SPOR	Adrenal	NA	Unknown	PCC	NA	NA	NA	NA	NA	NA	4	0.876221	C2B1 (MAX)	3.58314	3.26724
GSM62288	GSM62288.CEL	P111	GSM62288	GSE2841	GSE2841	tumor location: adrenal	NA	SPOR	Adrenal	NA	Unknown	PCC	NA	NA	NA	NA	NA	NA	4	0.497542	C2B1 (MAX)	4.38727	4.09637
GSM62295	GSM62295.CEL	P150	GSM62295	GSE2841	GSE2841	tumor location: extraadrenal	NA	SPOR	Extraadrenal	NA	Unknown	PCC	NA	NA	NA	NA	NA	NA	4	0.882687	C2B1 (MAX)	3.29424	5.07719
VCBPH02T	VCBPH02T	VCB-PH-02T	NA	Flynn	Flynn_filtered	Left supra adrenal paraganglioma	Benign	Unknown	Adrenal	Benign	Unknown	PGL	Raised adrenaline and noradrenaline	77	NA	NA	NA	NA	4	0.875096	C2B1 (MAX)	3.34882	5.00973
VPH19T	VPH19T	V-PH-19T	NA	Flynn	Flynn_filtered	Right extra adrenal phaeochromocytoma	Benign	Unknown	Extraadrenal	Benign	Unknown	PGL	Raised urinary noradrenalin, adrenalin, metanephrine,normetanephrine	73	NA	NA	NA	NA	4	0.833348	C2B1 (MAX)	3.32813	3.93851
VCBPH05T	VCBPH05T	VCB-PH-05T	NA	Flynn	Flynn_filtered	Right adrenal phaeochromocytoma	Benign	Unknown	Adrenal	Benign	Unknown	Phaeo	Raised adrenaline and noradrenaline	67	NA	NA	NA	NA	4	0.882337	C2B1 (MAX)	3.73191	4.63216
VPH15T	VPH15T	V-PH-15T	NA	Flynn	Flynn_filtered	Left adrenal phaeochromocytoma	Benign	Unknown	Adrenal	Benign	Unknown	Phaeo	Raised noradrenaline, normetanephrine	80	NA	NA	NA	NA	4	0.884214	C2B1 (MAX)	3.74226	4.67763
VPH17T	VPH17T	V-PH-17T	NA	Flynn	Flynn_filtered	Right adrenal pheochromocytoma	Benign	Unknown	Adrenal	Benign	Unknown	Phaeo	Raised urinary noradrenaline, Normetanephrine	NA	NA	NA	NA	NA	4	0.882099	C2B1 (MAX)	3.41072	4.50034
TCGA.P8.A6RY.01	TCGA.P8.A6RY.01A.12R.A35K.07	TCGA-P8-A6RY-01	NA	TCGA	TCGA	adrenal	NA	Unknown	Adrenal	NA	Unknown	Pheochromocytoma	Metanephrine.Secreting	0.89	NA	NA	NA	Pseudohypoxia	4	0.878735	C2B1 (MAX)	3.3953	4.71187
TCGA.QR.A6GY.01	TCGA.QR.A6GY.01A.11R.A35K.07	TCGA-QR-A6GY-01	NA	TCGA	TCGA	adrenal	no	Unknown	Adrenal	Benign	Unknown	Pheochromocytoma	Norepinephrine.Secreting,Metanephrine.Secreting	0.82	NA	NA	NA	Wnt-altered	4	0.850911	C2B1 (MAX)	3.35768	3.97647
TCGA.QR.A6H2.01	TCGA.QR.A6H2.01A.11R.A35K.07	TCGA-QR-A6H2-01	NA	TCGA	TCGA	adrenal	no	Unknown	Adrenal	Benign	Unknown	Pheochromocytoma	Norepinephrine.Secreting,Epinephrine.Secreting,Metanephrine.Secreting	0.82	NA	NA	NA	Wnt-altered	4	0.859781	C2B1 (MAX)	3.74205	4.04428
TCGA.QR.A700.01	TCGA.QR.A700.01A.11R.A35K.07	TCGA-QR-A700-01	NA	TCGA	TCGA	adrenal	yes	Unknown	Adrenal	Malignant	Unknown	Pheochromocytoma	Norepinephrine.Secreting,Dopamine.Secreting	0.74	NA	NA	NA	Wnt-altered	4	0.499952	C2B1 (MAX)	3.56941	2.54563
TCGA.QR.A708.01	TCGA.QR.A708.01A.11R.A35K.07	TCGA-QR-A708-01	NA	TCGA	TCGA	adrenal	no	Unknown	Adrenal	Benign	Unknown	Pheochromocytoma	Norepinephrine.Secreting,Dopamine.Secreting	0.57	NA	NA	NA	Wnt-altered	4	0.777591	C2B1 (MAX)	3.89786	3.16754
TCGA.QR.A70A.01	TCGA.QR.A70A.01A.11R.A35K.07	TCGA-QR-A70A-01	NA	TCGA	TCGA	adrenal	no	Unknown	Adrenal	Benign	Unknown	Pheochromocytoma	Norepinephrine.Secreting	0.77	NA	NA	NA	Pseudohypoxia	4	0.683442	C2B1 (MAX)	3.38249	4.96686
TCGA.QR.A70E.01	TCGA.QR.A70E.01A.11R.A35K.07	TCGA-QR-A70E-01	NA	TCGA	TCGA	adrenal	no	Unknown	Adrenal	Benign	Unknown	Pheochromocytoma	Norepinephrine.Secreting	0.86	NA	NA	NA	Pseudohypoxia	4	0.68553	C2B1 (MAX)	-3.93527	-1.31322
TCGA.QR.A70R.01	TCGA.QR.A70R.01A.11R.A35K.07	TCGA-QR-A70R-01	NA	TCGA	TCGA	adrenal	no	Unknown	Adrenal	Benign	Unknown	Pheochromocytoma	Norepinephrine.Secreting,Epinephrine.Secreting	0.77	NA	NA	NA	Wnt-altered	4	0.864626	C2B1 (MAX)	3.45717	3.70528
TCGA.QT.A69Q.01	TCGA.QT.A69Q.01A.11R.A35K.07	TCGA-QT-A69Q-01	NA	TCGA	TCGA	adrenal	no	Unknown	Adrenal	Benign	Unknown	Pheochromocytoma	Metanephrine.Secreting	0.7	NA	NA	NA	Wnt-altered	4	0.885412	C2B1 (MAX)	2.90576	3.43929
TCGA.RT.A6Y9.01	TCGA.RT.A6Y9.01A.12R.A35K.07	TCGA-RT-A6Y9-01	NA	TCGA	TCGA	adrenal	no	Unknown	Adrenal	Benign	Unknown	Pheochromocytoma	NA	0.84	NA	NA	NA	Pseudohypoxia	4	0.880193	C2B1 (MAX)	3.35826	4.97334
TCGA.RW.A67V.01	TCGA.RW.A67V.01A.11R.A35K.07	TCGA-RW-A67V-01	NA	TCGA	TCGA	adrenal	no	Unknown	Adrenal	Benign	Unknown	Pheochromocytoma	NA	0.94	NA	NA	NA	Wnt-altered	4	0.87124	C2B1 (MAX)	3.44831	3.54869
TCGA.S7.A7WU.01	TCGA.S7.A7WU.01A.11R.A35L.07	TCGA-S7-A7WU-01	NA	TCGA	TCGA	adrenal	no	Unknown	Adrenal	Benign	Unknown	Pheochromocytoma	NA	0.85	NA	NA	NA	Pseudohypoxia	4	0.880158	C2B1 (MAX)	3.34068	4.9885
TCGA.SR.A6MS.01	TCGA.SR.A6MS.01A.11R.A35L.07	TCGA-SR-A6MS-01	NA	TCGA	TCGA	adrenal	no	Unknown	Adrenal	Benign	Unknown	Pheochromocytoma	Norepinephrine.Secreting,Metanephrine.Secreting,Dopamine.Secreting	0.81	NA	NA	NA	Wnt-altered	4	0.884559	C2B1 (MAX)	3.08918	3.3799
TCGA.SR.A6MT.01	TCGA.SR.A6MT.01A.11R.A35L.07	TCGA-SR-A6MT-01	NA	TCGA	TCGA	adrenal	no	Unknown	Adrenal	Benign	Unknown	Pheochromocytoma	NA	0.87	NA	NA	NA	Pseudohypoxia	4	0.883609	C2B1 (MAX)	3.63978	4.6807
TCGA.WB.A80L.01	TCGA.WB.A80L.01A.11R.A35L.07	TCGA-WB-A80L-01	NA	TCGA	TCGA	adrenal	no	Unknown	Adrenal	Benign	Unknown	Pheochromocytoma	NA	0.8	NA	NA	NA	Cortical admixture	4	0.862003	C2B1 (MAX)	2.84321	3.20267
TCGA.WB.A815.01	TCGA.WB.A815.01A.11R.A35L.07	TCGA-WB-A815-01	NA	TCGA	TCGA	adrenal	no	Unknown	Adrenal	Benign	Unknown	Pheochromocytoma	Norepinephrine.Secreting	0.72	NA	NA	NA	Wnt-altered	4	0.791639	C2B1 (MAX)	3.27551	3.9458
TCGA.WB.A81A.01	TCGA.WB.A81A.01A.11R.A35L.07	TCGA-WB-A81A-01	NA	TCGA	TCGA	adrenal	no	Unknown	Adrenal	Benign	Unknown	Pheochromocytoma	Norepinephrine.Secreting	0.9	NA	NA	NA	Pseudohypoxia	4	0.881226	C2B1 (MAX)	3.62766	4.59567
TCGA.WB.A81I.01	TCGA.WB.A81I.01A.11R.A35L.07	TCGA-WB-A81I-01	NA	TCGA	TCGA	adrenal	no	Unknown	Adrenal	Benign	Unknown	Pheochromocytoma	Norepinephrine.Secreting	0.9	NA	NA	NA	Pseudohypoxia	4	0.882804	C2B1 (MAX)	3.40634	4.42676
GSM1638010	GSM1638010_Path_FVN_050707_F122.CEL	F122_BS	GSM1638010	GSE67066	GSE67066	NA	tissue type: benign	SPORADIC	NA	Benign	Unknown	human sympathetic paraganglioma	NA	NA	NA	NA	NA	NA	5	0.504531	C1A2 (SDHx-HN)	-6.99483	-6.38496
AGZ_008_U133_2	AGZ_008_U133_2.CEL	PHEO_AG_HS_008	P-MTAB-21827	E-MTAB-733	E-MTAB-733	APG	B	;	Extraadrenal	Benign	Unknown	NA	NA	NA	C2B	Mi4	M3	NA	5	0.779715	C1B2 (EPAS1)	-7.76659	-5.24209
AGZ_023_U133_2	AGZ_023_U133_2.CEL	PHEO_AG_HS_023	P-MTAB-21827	E-MTAB-733	E-MTAB-733	APG	B	;	Extraadrenal	Benign	Unknown	NA	NA	NA	C2B	Mi7	NA	NA	5	0.764013	C1B2 (EPAS1)	-7.25765	-5.58758
AGZ_066_U133_2	AGZ_066_U133_2.CEL	PHEO_AG_HS_066	P-MTAB-21827	E-MTAB-733	E-MTAB-733	APG	B	;	Extraadrenal	Benign	Unknown	NA	NA	NA	C2B	Mi4	M3	NA	5	0.80067	C1B2 (EPAS1)	-7.40208	-5.60863
TCGA.SR.A6MR.01	TCGA.SR.A6MR.01A.11R.A35L.07	TCGA-SR-A6MR-01	NA	TCGA	TCGA	extra adrenal abdomen/pelvis	no	Unknown	Extraadrenal	Benign	Unknown	Paraganglioma	NA	0.69	NA	NA	NA	Pseudohypoxia	5	0.469431	C1B2 (EPAS1)	-5.67873	-2.62921
GSM499548	GSM499548.CEL	P270	GSM499548	GSE19987	GSE19987	tumor location: adrenal	NA	SPOR	Adrenal	NA	Unknown	PCC	NA	NA	NA	NA	NA	NA	5	0.58791	C1B2 (EPAS1)	-6.77576	-6.10845
GSM482998	GSM482998	03T155	GSM482998	GSE19422	GSE19422	NA	NA	SP	NA	NA	Unknown	PGL	NA	NA	NA	NA	NA	NA	5	0.766774	C1A2 (SDHx-HN)	-7.7821	-5.4494
GSM483073	GSM483073	09T42	GSM483073	GSE19422	GSE19422	NA	NA	SP	NA	NA	Unknown	PGL	NA	NA	NA	NA	NA	NA	5	0.633738	C1A2 (SDHx-HN)	-7.56468	-6.14292
GSM1638007	GSM1638007_Path_FVN_030707_F108.CEL	F108_BS	GSM1638007	GSE67066	GSE67066	NA	tissue type: benign	SPORADIC	NA	Benign	Unknown	human pheochromocytoma	NA	NA	NA	NA	NA	NA	6	0.452739	C2C (Cortical Admixture)	2.63635	-0.0125307
GSM1638009	GSM1638009_Path_FVN_030707_F121.CEL	F121_BS	GSM1638009	GSE67066	GSE67066	NA	tissue type: benign	SPORADIC	NA	Benign	Unknown	human pheochromocytoma	NA	NA	NA	NA	NA	NA	6	0.563877	C2C (Cortical Admixture)	2.48555	0.0927148
GSM1638019	GSM1638019_Path_FVN_050707_F305.CEL	F305_BS	GSM1638019	GSE67066	GSE67066	NA	tissue type: benign	SPORADIC	NA	Benign	Unknown	human pheochromocytoma	NA	NA	NA	NA	NA	NA	6	0.768252	C2C (Cortical Admixture)	2.09111	1.36849
GSM1638029	GSM1638029_Path_FVN_030707_PGL065.CEL	PGL65_BS	GSM1638029	GSE67066	GSE67066	NA	tissue type: benign	SPORADIC	NA	Benign	Unknown	human pheochromocytoma	NA	NA	NA	NA	NA	NA	6	0.288058	C2C (Cortical Admixture)	3.72714	1.25702
GSM1638036	GSM1638036_Path_FVN_141106_F202.CEL	F202_MS	GSM1638036	GSE67066	GSE67066	NA	tissue type: malignant	SPORADIC	NA	Malignant	Unknown	human pheochromocytoma	NA	NA	NA	NA	NA	NA	6	0.761021	C2C (Cortical Admixture)	2.36146	0.443734
AGZ_043_U133_2	AGZ_043_U133_2.CEL	PHEO_AG_HS_043	P-MTAB-21827	E-MTAB-733	E-MTAB-733	adrenal	B	;	Adrenal	Benign	Unknown	NA	NA	NA	C2C	Mi7	NA	NA	6	0.696252	C2C (Cortical Admixture)	2.83601	0.948595
AGZ_055_U133_2	AGZ_055_U133_2.CEL	PHEO_AG_HS_055	P-MTAB-21827	E-MTAB-733	E-MTAB-733	adrenal	B	;	Adrenal	Benign	Unknown	NA	NA	NA	C2C	NA	NA	NA	6	0.730232	C2C (Cortical Admixture)	1.68975	0.466239
AGZ_063_U133_2	AGZ_063_U133_2.CEL	PHEO_AG_HS_063	P-MTAB-21827	E-MTAB-733	E-MTAB-733	adrenal	B	;	Adrenal	Benign	Unknown	NA	NA	NA	C2C	Mi7	NA	NA	6	0.708597	C2C (Cortical Admixture)	1.14186	0.431737
AGZ_069_U133_2	AGZ_069_U133_2.CEL	PHEO_AG_HS_069	P-MTAB-21827	E-MTAB-733	E-MTAB-733	adrenal	B	;	Adrenal	Benign	Unknown	NA	NA	NA	C2C	NA	NA	NA	6	0.707443	C2C (Cortical Admixture)	1.16825	0.453821
AGZ_119_U133_2	AGZ_119_U133_2.CEL	PHEO_AG_HS_119	P-MTAB-21827	E-MTAB-733	E-MTAB-733	adrenal	B	;	Adrenal	Benign	Unknown	NA	NA	NA	C2C	Mi3	M3	NA	6	0.769428	C2C (Cortical Admixture)	2.10247	1.35953
AGZ_122_U133_2	AGZ_122_U133_2.CEL	PHEO_AG_HS_122	P-MTAB-21827	E-MTAB-733	E-MTAB-733	adrenal	B	;	Adrenal	Benign	Unknown	NA	NA	NA	C2A	Mi7	M3	NA	6	0.296778	C2C (Cortical Admixture)	3.97181	1.25178
AGZ_134_U133_2	AGZ_134_U133_2.CEL	PHEO_AG_HS_134	P-MTAB-21827	E-MTAB-733	E-MTAB-733	adrenal	B	;	Adrenal	Benign	Unknown	NA	NA	NA	C2C	NA	NA	NA	6	0.740452	C2C (Cortical Admixture)	1.76901	0.367871
AGZ_170_U133_2	AGZ_170_U133_2.CEL	PHEO_AG_HS_170	P-MTAB-21827	E-MTAB-733	E-MTAB-733	adrenal	NA	;	Adrenal	NA	Unknown	NA	NA	NA	C2C	Mi6	M3	NA	6	0.677013	C2C (Cortical Admixture)	3.1635	0.986203
AGZ_172_U133_2	AGZ_172_U133_2.CEL	PHEO_AG_HS_172	P-MTAB-21827	E-MTAB-733	E-MTAB-733	adrenal	B	;	Adrenal	Benign	Unknown	NA	NA	NA	C2C	Mi7	M3	NA	6	0.768791	C2C (Cortical Admixture)	2.16206	1.44909
AGZ_188_U133_2	AGZ_188_U133_2.CEL	PHEO_AG_HS_188	P-MTAB-21827	E-MTAB-733	E-MTAB-733	adrenal	B	;	Adrenal	Benign	Unknown	NA	NA	NA	C2C	Mi6	M3	NA	6	0.664941	C2C (Cortical Admixture)	3.1757	0.93522
AGZ_194_U133_2	AGZ_194_U133_2.CEL	PHEO_AG_HS_194	P-MTAB-21827	E-MTAB-733	E-MTAB-733	adrenal	B	;	Adrenal	Benign	Unknown	NA	NA	NA	C2C	Mi3	M3	NA	6	0.771968	C2C (Cortical Admixture)	2.10518	1.3853
GSM482999	GSM482999	03T23	GSM482999	GSE19422	GSE19422	NA	NA	SP	NA	NA	Unknown	PCC	NA	NA	NA	NA	NA	NA	6	0.675856	C2C (Cortical Admixture)	2.2884	0.0962253
GSM483003	GSM483003	03T32	GSM483003	GSE19422	GSE19422	NA	NA	SP	NA	NA	Unknown	PCC	NA	NA	NA	NA	NA	NA	6	0.77134	C2C (Cortical Admixture)	2.0427	0.412964
GSM483011	GSM483011	04T152	GSM483011	GSE19422	GSE19422	NA	NA	SP	NA	NA	Unknown	PCC	NA	NA	NA	NA	NA	NA	6	0.580457	C2C (Cortical Admixture)	3.11053	0.761129
GSM483014	GSM483014	04T282	GSM483014	GSE19422	GSE19422	NA	NA	SP	NA	NA	Unknown	PCC	NA	NA	NA	NA	NA	NA	6	0.687918	C2C (Cortical Admixture)	2.29971	0.130078
GSM483021	GSM483021	05T04	GSM483021	GSE19422	GSE19422	NA	NA	NA	NA	NA	Unknown	PCC	NA	NA	NA	NA	NA	NA	6	0.711816	C2C (Cortical Admixture)	1.29723	0.283281
GSM483024	GSM483024	60	GSM483024	GSE19422	GSE19422	NA	NA	NA	NA	NA	Unknown	PCC	NA	NA	NA	NA	NA	NA	6	0.570252	C2C (Cortical Admixture)	3.03089	0.814685
GSM483029	GSM483029	74	GSM483029	GSE19422	GSE19422	NA	NA	NA	NA	NA	Unknown	PCC	NA	NA	NA	NA	NA	NA	6	0.477223	C2C (Cortical Admixture)	2.912	0.894864
GSM483034	GSM483034	07T158	GSM483034	GSE19422	GSE19422	NA	NA	SP	NA	NA	Unknown	PCC	NA	NA	NA	NA	NA	NA	6	0.74522	C2C (Cortical Admixture)	2.14801	0.411639
GSM483049	GSM483049	227	GSM483049	GSE19422	GSE19422	NA	NA	NA	NA	NA	Unknown	PCC	NA	NA	NA	NA	NA	NA	6	0.727992	C2C (Cortical Admixture)	1.74417	0.187996
GSM499543	GSM499543.CEL	P262	GSM499543	GSE19987	GSE19987	tumor location: unknown	NA	SPOR	NA	NA	Unknown	PCC	NA	NA	NA	NA	NA	NA	6	0.748274	C2C (Cortical Admixture)	1.13033	0.908644
GSM499554	GSM499554.CEL	P297	GSM499554	GSE19987	GSE19987	tumor location: adrenal	NA	SPOR	Adrenal	NA	Unknown	PCC	NA	NA	NA	NA	NA	NA	6	0.705055	C2C (Cortical Admixture)	0.967174	0.596762
GSM499562	GSM499562.CEL	P325	GSM499562	GSE19987	GSE19987	tumor location: adrenal	NA	SPOR?	Adrenal	NA	Unknown	PCC	NA	NA	NA	NA	NA	NA	6	0.709062	C2C (Cortical Admixture)	0.904611	0.750981
GSM499564	GSM499564.CEL	P336	GSM499564	GSE19987	GSE19987	tumor location: adrenal	NA	SPOR	Adrenal	NA	Unknown	PCC	NA	NA	NA	NA	NA	NA	6	0.754557	C2C (Cortical Admixture)	1.3365	0.96495
GSM499568	GSM499568.CEL	P359	GSM499568	GSE19987	GSE19987	tumor location: adrenal	NA	SPOR	Adrenal	NA	Unknown	PCC	NA	NA	NA	NA	NA	NA	6	0.750753	C2C (Cortical Admixture)	1.33554	0.981794
GSM62282	GSM62282.CEL	P218	GSM62282	GSE2841	GSE2841	tumor location: adrenal	NA	SPOR	Adrenal	NA	Unknown	PCC	NA	NA	NA	NA	NA	NA	6	0.728515	C2C (Cortical Admixture)	1.05374	0.875913
VCBPH08T	VCBPH08T	VCB-PH-08T	NA	Flynn	Flynn_filtered	Right adrenal phaeochromocytoma	Benign	Unknown	Adrenal	Benign	Unknown	Phaeo	Metadrenalins urine: Normetaneph-41umol/day Metanephrin-91umol/day	79	NA	NA	NA	NA	6	0.660636	C2C (Cortical Admixture)	2.92435	1.16404
TCGA.QR.A6GR.01	TCGA.QR.A6GR.01A.11R.A35K.07	TCGA-QR-A6GR-01	NA	TCGA	TCGA	adrenal	no	Unknown	Adrenal	Benign	Unknown	Pheochromocytoma	Norepinephrine.Secreting,Epinephrine.Secreting,Metanephrine.Secreting	0.69	NA	NA	NA	Cortical admixture	6	0.587209	C2C (Cortical Admixture)	2.54904	0.524741
TCGA.QR.A70G.01	TCGA.QR.A70G.01B.11R.A35K.07	TCGA-QR-A70G-01	NA	TCGA	TCGA	adrenal	no	Unknown	Adrenal	Benign	Unknown	Pheochromocytoma	Metanephrine.Secreting	0.5	NA	NA	NA	Cortical admixture	6	0.763955	C2C (Cortical Admixture)	2.41014	0.95428
TCGA.QR.A70X.01	TCGA.QR.A70X.01A.11R.A35K.07	TCGA-QR-A70X-01	NA	TCGA	TCGA	adrenal	no	Unknown	Adrenal	Benign	Unknown	Pheochromocytoma	Epinephrine.Secreting,Metanephrine.Secreting	0.56	NA	NA	NA	Cortical admixture	6	0.616241	C2C (Cortical Admixture)	3.34336	1.01765
TCGA.QT.A5XO.01	TCGA.QT.A5XO.01A.11R.A35K.07	TCGA-QT-A5XO-01	NA	TCGA	TCGA	adrenal	no	Unknown	Adrenal	Benign	Unknown	Pheochromocytoma	Metanephrine.Secreting	0.78	NA	NA	NA	Kinase signaling	6	0.402059	C2C (Cortical Admixture)	2.86997	1.05365
TCGA.RW.A68G.01	TCGA.RW.A68G.01A.11R.A35K.07	TCGA-RW-A68G-01	NA	TCGA	TCGA	adrenal	no	Unknown	Adrenal	Benign	Unknown	Pheochromocytoma	NA	0.7	NA	NA	NA	Cortical admixture	6	0.767692	C2C (Cortical Admixture)	2.33797	1.09442
TCGA.S7.A7WO.01	TCGA.S7.A7WO.01A.11R.A35L.07	TCGA-S7-A7WO-01	NA	TCGA	TCGA	adrenal	no	Unknown	Adrenal	Benign	Unknown	Pheochromocytoma	Metanephrine.Secreting	1	NA	NA	NA	Cortical admixture	6	0.732551	C2C (Cortical Admixture)	1.82518	0.791873
TCGA.S7.A7WW.01	TCGA.S7.A7WW.01A.11R.A35L.07	TCGA-S7-A7WW-01	NA	TCGA	TCGA	adrenal	no	Unknown	Adrenal	Benign	Unknown	Pheochromocytoma	NA	0.66	NA	NA	NA	Cortical admixture	6	0.75595	C2C (Cortical Admixture)	1.98329	1.24774
TCGA.SR.A6MU.01	TCGA.SR.A6MU.01A.11R.A35L.07	TCGA-SR-A6MU-01	NA	TCGA	TCGA	adrenal	no	Unknown	Adrenal	Benign	Unknown	Pheochromocytoma	Epinephrine.Secreting,Metanephrine.Secreting	0.77	NA	NA	NA	Cortical admixture	6	0.76611	C2C (Cortical Admixture)	2.25554	1.4156
TCGA.SR.A6N0.01	TCGA.SR.A6N0.01A.11R.A35L.07	TCGA-SR-A6N0-01	NA	TCGA	TCGA	adrenal	no	Unknown	Adrenal	Benign	Unknown	Pheochromocytoma	Norepinephrine.Secreting	0.5	NA	NA	NA	Cortical admixture	6	0.761605	C2C (Cortical Admixture)	1.92552	0.952014
TCGA.TT.A6YO.01	TCGA.TT.A6YO.01A.11R.A35L.07	TCGA-TT-A6YO-01	NA	TCGA	TCGA	adrenal	no	Unknown	Adrenal	Benign	Unknown	Pheochromocytoma	Norepinephrine.Secreting	0.66	NA	NA	NA	Cortical admixture	6	0.710699	C2C (Cortical Admixture)	1.27258	0.425648
TCGA.WB.A816.01	TCGA.WB.A816.01A.11R.A35L.07	TCGA-WB-A816-01	NA	TCGA	TCGA	adrenal	no	Unknown	Adrenal	Benign	Unknown	Pheochromocytoma	Norepinephrine.Secreting,Epinephrine.Secreting,Metanephrine.Secreting	0.57	NA	NA	NA	Cortical admixture	6	0.771672	C2C (Cortical Admixture)	2.07778	1.41212
TCGA.WB.A81H.01	TCGA.WB.A81H.01A.11R.A35L.07	TCGA-WB-A81H-01	NA	TCGA	TCGA	adrenal	no	Unknown	Adrenal	Benign	Unknown	Pheochromocytoma	Norepinephrine.Secreting,Epinephrine.Secreting,Metanephrine.Secreting	0.44	NA	NA	NA	Cortical admixture	6	0.743869	C2C (Cortical Admixture)	2.61442	0.709359
TCGA.WB.A81K.01	TCGA.WB.A81K.01A.11R.A35L.07	TCGA-WB-A81K-01	NA	TCGA	TCGA	adrenal	no	Unknown	Adrenal	Benign	Unknown	Pheochromocytoma	Norepinephrine.Secreting,Dopamine.Secreting	0.72	NA	NA	NA	Cortical admixture	6	0.340311	C2C (Cortical Admixture)	2.49823	2.37348
TCGA.XG.A823.01	TCGA.XG.A823.01A.11R.A35L.07	TCGA-XG-A823-01	NA	TCGA	TCGA	adrenal	no	Unknown	Adrenal	Benign	Unknown	Pheochromocytoma	Norepinephrine.Secreting	0.54	NA	NA	NA	Cortical admixture	6	0.758033	C2C (Cortical Admixture)	1.59831	0.68467
GSM1638038	GSM1638038_Path_FVN_050906_F245_metaE514.22.CEL	F245_MS	GSM1638038	GSE67066	GSE67066	NA	tissue type: malignant	SPORADIC	NA	Malignant	Unknown	human pheochromocytoma	NA	NA	NA	NA	NA	NA	7	0.869728	C1A2 (SDHx-HN)	-4.83317	-3.64886
GSM1638035	GSM1638035_Path_FVN_071106_F170chip8.CEL	F170_MS	GSM1638035	GSE67066	GSE67066	NA	tissue type: malignant	SPORADIC	NA	Malignant	Unknown	human sympathetic paraganglioma	NA	NA	NA	NA	NA	NA	7	0.894919	C1A2 (SDHx-HN)	-4.92085	-3.43363
GSM499545	GSM499545.CEL	P266	GSM499545	GSE19987	GSE19987	tumor location: adrenal	NA	SPOR	Adrenal	NA	Unknown	PCC	NA	NA	NA	NA	NA	NA	7	0.712304	C1A2 (SDHx-HN)	-6.60786	-6.03083
GSM62264	GSM62264.CEL	P85	GSM62264	GSE2841	GSE2841	tumor location: adrenal	NA	SPOR	Adrenal	NA	Unknown	PCC	NA	NA	NA	NA	NA	NA	7	0.738618	C1A2 (SDHx-HN)	0.851414	0.624856
VPH03T	VPH03T	V-PH-03T	NA	Flynn	Flynn_filtered	Right adrenal phaeochromocytoma	Metastatic	Unknown	Adrenal	Malignant	Unknown	Phaeo	Raised but no further details	52	NA	NA	NA	NA	7	0.864117	C1A2 (SDHx-HN)	-4.82727	-3.6474
VPH06T	VPH06T	NA	NA	Flynn	Flynn_filtered	NA	NA	NA	NA	NA	Unknown	NA	NA	NA	NA	NA	NA	NA	7	0.663649	C1A2 (SDHx-HN)	-4.76285	-3.8088
TCGA.SP.A6QH.01	TCGA.SP.A6QH.01A.21R.A35L.07	TCGA-SP-A6QH-01	NA	TCGA	TCGA	adrenal	no	Unknown	Adrenal	Benign	Unknown	Pheochromocytoma	Norepinephrine.Secreting,Dopamine.Secreting	0.19	NA	NA	NA	Pseudohypoxia	7	0.64679	C1A2 (SDHx-HN)	-6.72669	-6.41019
AGZ_015_U133_2	AGZ_015_U133_2.CEL	PHEO_AG_HS_015	P-MTAB-21827	E-MTAB-733	E-MTAB-733	APG	M	;	Extraadrenal	Malignant	Unknown	NA	NA	NA	C2B	NA	NA	NA	7	0.71265	C1A2 (SDHx-HN)	-4.67678	-3.61422
AGZ_073b_U133_2	AGZ_073b_U133_2.CEL	PHEO_AG_HS_073	P-MTAB-21827	E-MTAB-733	E-MTAB-733	APG	M	;	Extraadrenal	Malignant	Unknown	NA	NA	NA	C2B	NA	NA	NA	7	0.83852	C1A2 (SDHx-HN)	-4.86426	-3.6665
TCGA.RM.A68T.01	TCGA.RM.A68T.01A.11R.A35K.07	TCGA-RM-A68T-01	NA	TCGA	TCGA	Extra-adrenal Site	NA	NA	Extraadrenal	NA	Unknown	Paraganglioma	NA	NA	NA	NA	NA	NA	7	0.889806	C1A2 (SDHx-HN)	-4.46317	-3.05401
GSM499577	GSM499577.CEL	P412	GSM499577	GSE19987	GSE19987	tumor location: extraadrenal	NA	SPOR	Extraadrenal	NA	Unknown	PCC	NA	NA	NA	NA	NA	NA	7	0.823465	C1A2 (SDHx-HN)	-4.32384	-3.18997
GSM482997	GSM482997	03T154	GSM482997	GSE19422	GSE19422	NA	NA	SP	NA	NA	Unknown	PGL	NA	NA	NA	NA	NA	NA	7	0.824721	C1A2 (SDHx-HN)	-4.3732	-3.17865
GSM483032	GSM483032	07T126	GSM483032	GSE19422	GSE19422	NA	NA	SP	NA	NA	Unknown	PGL	NA	NA	NA	NA	NA	NA	7	0.855203	C1A2 (SDHx-HN)	-4.30614	-3.13444
GSM483071	GSM483071	08T160	GSM483071	GSE19422	GSE19422	NA	NA	SP	NA	NA	Unknown	PGL	NA	NA	NA	NA	NA	NA	7	0.889471	C1A2 (SDHx-HN)	-4.31498	-3.14512
GSM483075	GSM483075	09T65	GSM483075	GSE19422	GSE19422	NA	NA	SP	NA	NA	Unknown	PGL	NA	NA	NA	NA	NA	NA	7	0.850275	C1A2 (SDHx-HN)	-4.24323	-3.11131
GSM1638023	GSM1638023_Path_FVN_030707_F343.CEL	F343_BS	GSM1638023	GSE67066	GSE67066	NA	tissue type: benign	SPORADIC	NA	Benign	Unknown	human sympathetic paraganglioma	NA	NA	NA	NA	NA	NA	8	0.757758	C1A1 (SDHx)	-5.25605	-2.22398
GSM1638025	GSM1638025_Path_FVN_160507_PGL029.CEL	PLG29_BS	GSM1638025	GSE67066	GSE67066	NA	tissue type: benign	SPORADIC	NA	Benign	Unknown	human sympathetic paraganglioma	NA	NA	NA	NA	NA	NA	8	0.764241	C1A1 (SDHx)	-5.17809	-2.13338
GSM1638028	GSM1638028_Path_FVN_050707_PGL28.CEL	PGL28_BS	GSM1638028	GSE67066	GSE67066	NA	tissue type: benign	SPORADIC	NA	Benign	Unknown	human sympathetic paraganglioma	NA	NA	NA	NA	NA	NA	8	0.775016	C1A1 (SDHx)	-5.31695	-1.95833
GSM1638042	GSM1638042_Path_FVN_160507_PGL030.CEL	PGL30_MS	GSM1638042	GSE67066	GSE67066	NA	tissue type: malignant	SPORADIC	NA	Malignant	Unknown	human sympathetic paraganglioma	NA	NA	NA	NA	NA	NA	8	0.355262	C1A1 (SDHx)	-3.60414	-1.95476
GSM62323	GSM62323.CEL	NA	NA	GSE2841	GSE2841	NA	NA	NA	NA	NA	Unknown	NA	NA	NA	NA	NA	NA	NA	8	0.260637	C1A1 (SDHx)	0.792883	0.786872
GSM483009	GSM483009	03T7	GSM483009	GSE19422	GSE19422	NA	NA	SP	NA	NA	Unknown	PGL	NA	NA	NA	NA	NA	NA	8	0.380456	C1A1 (SDHx)	-4.59854	-3.03109
GSM483010	GSM483010	03T8	GSM483010	GSE19422	GSE19422	NA	NA	NA	NA	NA	Unknown	PGL	NA	NA	NA	NA	NA	NA	8	0.368692	C1A1 (SDHx)	-3.60235	-2.10054
GSM483027	GSM483027	06T66	GSM483027	GSE19422	GSE19422	NA	NA	NA	NA	NA	Unknown	PGL	NA	NA	NA	NA	NA	NA	8	0.355405	C1A1 (SDHx)	-3.74695	-2.23937
AGZ_042_U133_2	AGZ_042_U133_2.CEL	PHEO_AG_HS_042	P-MTAB-21827	E-MTAB-733	E-MTAB-733	APG	B	;	Extraadrenal	Benign	Unknown	NA	NA	NA	C1A	Mi1	NA	NA	8	0.724817	C1A1 (SDHx)	-5.44506	-2.19683
TCGA.QR.A70Q.01	TCGA.QR.A70Q.01A.13R.A35K.07	TCGA-QR-A70Q-01	NA	TCGA	TCGA	Extra-adrenal Site	NA	NA	Extraadrenal	NA	Unknown	Paraganglioma	NA	NA	NA	NA	NA	NA	8	0.588406	C1A1 (SDHx)	-4.27253	-2.52483
TCGA.RM.A68W.01	TCGA.RM.A68W.01A.11R.A35K.07	TCGA-RM-A68W-01	NA	TCGA	TCGA	Extra-adrenal Site	NA	NA	Extraadrenal	NA	Unknown	Paraganglioma	NA	NA	NA	NA	NA	NA	8	0.415579	C1A1 (SDHx)	-4.16236	-2.71077
GSM499581	GSM499581.CEL	P245	GSM499581	GSE19987	GSE19987	tumor location: adrenal	NA	SPOR	Adrenal	NA	Unknown	PCC	NA	NA	NA	NA	NA	NA	8	0.818124	C1A1 (SDHx)	-5.09655	-0.926755
GSM62283	GSM62283.CEL	P219	GSM62283	GSE2841	GSE2841	tumor location: adrenal	NA	SPOR	Adrenal	NA	Unknown	PCC	NA	NA	NA	NA	NA	NA	8	0.786577	C1A1 (SDHx)	-4.74768	-0.540076
GSM62301	GSM62301.CEL	P16	GSM62301	GSE2841	GSE2841	tumor location: adrenal	NA	SPOR	Adrenal	NA	Unknown	PCC	NA	NA	NA	NA	NA	NA	8	0.810094	C1A1 (SDHx)	-4.92452	-1.80036
TCGA.QT.A5XJ.01	TCGA.QT.A5XJ.01A.11R.A35K.07	TCGA-QT-A5XJ-01	NA	TCGA	TCGA	adrenal	yes	Unknown	Adrenal	Malignant	Unknown	Pheochromocytoma	NA	0.91	NA	NA	NA	Pseudohypoxia	8	0.378215	C1A1 (SDHx)	-3.61479	-1.98494
TCGA.SP.A6QD.01	TCGA.SP.A6QD.01A.12R.A35L.07	TCGA-SP-A6QD-01	NA	TCGA	TCGA	adrenal	no	Unknown	Adrenal	Benign	Unknown	Pheochromocytoma	Norepinephrine.Secreting	0.79	NA	NA	NA	Pseudohypoxia	8	0.781951	C1A1 (SDHx)	-5.49028	-1.91256
TCGA.W2.A7H7.01	TCGA.W2.A7H7.01A.11R.A35L.07	TCGA-W2-A7H7-01	NA	TCGA	TCGA	adrenal	no	Unknown	Adrenal	Benign	Unknown	Pheochromocytoma	NA	0.71	NA	NA	NA	Pseudohypoxia	8	0.819093	C1A1 (SDHx)	-5.56272	-1.12015
TCGA.QR.A705.01	TCGA.QR.A705.01A.11R.A35K.07	TCGA-QR-A705-01	NA	TCGA	TCGA	extra adrenal thoracic	no	Unknown	Extraadrenal	Benign	Unknown	Paraganglioma	Norepinephrine.Secreting,Methoxytyramine.Secreting,Dopamine.Secreting	0.81	NA	NA	NA	Pseudohypoxia	8	0.612023	C1A1 (SDHx)	-4.1706	-2.35419
TCGA.QR.A70I.01	TCGA.QR.A70I.01A.11R.A35K.07	TCGA-QR-A70I-01	NA	TCGA	TCGA	extra adrenal abdomen/pelvis	no	Unknown	Extraadrenal	Benign	Unknown	Paraganglioma	Norepinephrine.Secreting	0.6	NA	NA	NA	Pseudohypoxia	8	0.533056	C1A1 (SDHx)	-5.5237	-2.07602
GSM1638037	GSM1638037_Path_FVN_050906_F228.CEL	F228_MS	GSM1638037	GSE67066	GSE67066	NA	tissue type: malignant	SPORADIC	NA	Malignant	Unknown	human pheochromocytoma	NA	NA	NA	NA	NA	NA	9	0.990893	C2B2 (MAML3)	-6.00011	3.15727
GSM1638039	GSM1638039_Path_FVN_050707_F298.CEL	F298_MS	GSM1638039	GSE67066	GSE67066	NA	tissue type: malignant	SPORADIC	NA	Malignant	Unknown	human pheochromocytoma	NA	NA	NA	NA	NA	NA	9	0.992481	C2B2 (MAML3)	-6.09731	3.04201
GSM1638040	GSM1638040_Path_FVN_120706_F303.CEL	F303_MS	GSM1638040	GSE67066	GSE67066	NA	tissue type: malignant	SPORADIC	NA	Malignant	Unknown	human pheochromocytoma	NA	NA	NA	NA	NA	NA	9	0.805648	C2B2 (MAML3)	-6.02935	3.10198
GSM1638043	GSM1638043_Path_FVN_160507_PGL167.CEL	PGL167_MS	GSM1638043	GSE67066	GSE67066	NA	tissue type: malignant	SPORADIC	NA	Malignant	Unknown	human sympathetic paraganglioma	NA	NA	NA	NA	NA	NA	9	0.988616	C2B2 (MAML3)	-6.08658	3.05405
AGZ_074_U133_2	AGZ_074_U133_2.CEL	PHEO_AG_HS_074	P-MTAB-21827	E-MTAB-733	E-MTAB-733	APG	M	;	Extraadrenal	Malignant	Unknown	NA	NA	NA	C2B	NA	NA	NA	9	0.991032	C2B2 (MAML3)	-6.02382	3.13416
AGZ_165bis_U133_2	AGZ_165bis_U133_2.CEL	PHEO_AG_HS_165	P-MTAB-21827	E-MTAB-733	E-MTAB-733	adrenal	B	;	Adrenal	Benign	Unknown	NA	NA	NA	C2B	Mi6	M3	NA	9	0.98911	C2B2 (MAML3)	-5.75271	3.4022
AGZ_176_U133_2	AGZ_176_U133_2.CEL	PHEO_AG_HS_176	P-MTAB-21827	E-MTAB-733	E-MTAB-733	adrenal	B	;	Adrenal	Benign	Unknown	NA	NA	NA	C2B	Mi6	M3	NA	9	0.991379	C2B2 (MAML3)	-5.837	3.34264
AGZ_190_U133_2	AGZ_190_U133_2.CEL	PHEO_AG_HS_190	P-MTAB-21827	E-MTAB-733	E-MTAB-733	adrenal	B	;	Adrenal	Benign	Unknown	NA	NA	NA	C2B	Mi7	NA	NA	9	0.989028	C2B2 (MAML3)	-6.0554	3.10264
GSM1237824	GSM1237824	NA	GSM1237824	GSE51081	GSE51081	NA	NA	Sporadic	NA	NA	Unknown	PCC	NA	NA	NA	NA	NA	NA	9	0.991188	C2B2 (MAML3)	-5.99597	3.17038
GSM482993	GSM482993	07T147	GSM482993	GSE19422	GSE19422	NA	NA	SP	NA	NA	Unknown	PCC	NA	NA	NA	NA	NA	NA	9	0.991334	C2B2 (MAML3)	-5.77972	3.30608
GSM483051	GSM483051	245	GSM483051	GSE19422	GSE19422	NA	NA	SP	NA	NA	Unknown	PCC	NA	NA	NA	NA	NA	NA	9	0.991179	C2B2 (MAML3)	-5.99419	3.15107
GSM62273	GSM62273.CEL	P166	GSM62273	GSE2841	GSE2841	tumor location: adrenal	NA	SPOR	Adrenal	NA	Unknown	PCC	NA	NA	NA	NA	NA	NA	9	0.990828	C2B2 (MAML3)	-5.93575	3.22775
TCGA.QR.A70C.01	TCGA.QR.A70C.01A.21R.A35K.07	TCGA-QR-A70C-01	NA	TCGA	TCGA	adrenal	no	Unknown	Adrenal	Benign	Unknown	Pheochromocytoma	Norepinephrine.Secreting	1	NA	NA	NA	Wnt-altered	9	0.991192	C2B2 (MAML3)	-5.98928	3.17043
GSM1638014	GSM1638014_Path_FVN_071106_F246.CEL	F246_BS	GSM1638014	GSE67066	GSE67066	NA	tissue type: benign	VHL	NA	Benign	VHL	human pheochromocytoma	NA	NA	NA	NA	NA	NA	3	0.958329	C1B1 (VHL)	-7.9236	-6.78973
GSM1638031	GSM1638031_Path_FVN_071106_F233.CEL	F233_BV	GSM1638031	GSE67066	GSE67066	NA	tissue type: benign	VHL	NA	Benign	VHL	human pheochromocytoma	NA	NA	NA	NA	NA	NA	3	0.957617	C1B1 (VHL)	-7.40395	-7.46831
TCGA.QR.A6GZ.05	TCGA.QR.A6GZ.05A.11R.A35K.07	TCGA-QR-A6GZ-05	NA	TCGA	TCGA	Adrenal gland	NA	VHL	Adrenal	NA	VHL	Miscellaneous Neuroepithelial Tumor	NA	NA	NA	NA	NA	NA	3	0.948258	C1B1 (VHL)	-7.9475	-7.18093
AGZ_005_U133_2	AGZ_005_U133_2.CEL	PHEO_AG_HS_005	P-MTAB-21827	E-MTAB-733	E-MTAB-733	adrenal	B	;VHL	Adrenal	Benign	VHL	NA	NA	NA	C1B	Mi4	M3	NA	3	0.95823	C1B1 (VHL)	-7.13838	-7.529
AGZ_009b_U133_2	AGZ_009b_U133_2.CEL	PHEO_AG_HS_009	P-MTAB-21827	E-MTAB-733	E-MTAB-733	adrenal	B	;VHL	Adrenal	Benign	VHL	NA	NA	NA	C1B	Mi4	M2	NA	3	0.959259	C1B1 (VHL)	-7.26467	-7.19322
AGZ_022b_U133_2	AGZ_022b_U133_2.CEL	PHEO_AG_HS_022	P-MTAB-21827	E-MTAB-733	E-MTAB-733	adrenal	B	VHL;	Adrenal	Benign	VHL	NA	NA	NA	C1B	Mi2	M2	NA	3	0.960162	C1B1 (VHL)	-7.47144	-7.57844
AGZ_024_U133_2	AGZ_024_U133_2.CEL	PHEO_AG_HS_024	P-MTAB-21827	E-MTAB-733	E-MTAB-733	adrenal	B	VHL;	Adrenal	Benign	VHL	NA	NA	NA	C1B	Mi2	NA	NA	3	0.95529	C1B1 (VHL)	-7.14167	-7.41387
AGZ_032_U133_2	AGZ_032_U133_2.CEL	PHEO_AG_HS_032	P-MTAB-21827	E-MTAB-733	E-MTAB-733	adrenal	B	;VHL	Adrenal	Benign	VHL	NA	NA	NA	C1B	Mi4	M2	NA	3	0.937826	C1B1 (VHL)	-6.87287	-7.23301
AGZ_046_U133_2	AGZ_046_U133_2.CEL	PHEO_AG_HS_046	P-MTAB-21827	E-MTAB-733	E-MTAB-733	APG	M	;VHL	Extraadrenal	Malignant	VHL	NA	NA	NA	C1B	Mi2	NA	NA	3	0.952709	C1B1 (VHL)	-7.74217	-6.51801
AGZ_064_U133_2	AGZ_064_U133_2.CEL	PHEO_AG_HS_064	P-MTAB-21827	E-MTAB-733	E-MTAB-733	adrenal	B	;VHL	Adrenal	Benign	VHL	NA	NA	NA	C1B	Mi4	NA	NA	3	0.934117	C1B1 (VHL)	-8.17261	-7.38445
AGZ_065_U133_2	AGZ_065_U133_2.CEL	PHEO_AG_HS_065	P-MTAB-21827	E-MTAB-733	E-MTAB-733	adrenal	B	;VHL	Adrenal	Benign	VHL	NA	NA	NA	C1B	Mi2	NA	NA	3	0.94591	C1B1 (VHL)	-6.85367	-7.36895
AGZ_078_U133_2	AGZ_078_U133_2.CEL	PHEO_AG_HS_078	P-MTAB-21827	E-MTAB-733	E-MTAB-733	adrenal	B	VHL;	Adrenal	Benign	VHL	NA	NA	NA	C1B	Mi2	M3	NA	3	0.888835	C1B1 (VHL)	-8.08558	-7.14897
AGZ_079_U133_2	AGZ_079_U133_2.CEL	PHEO_AG_HS_079	P-MTAB-21827	E-MTAB-733	E-MTAB-733	adrenal	B	VHL;	Adrenal	Benign	VHL	NA	NA	NA	C1B	Mi2	M2	NA	3	0.918643	C1B1 (VHL)	-8.27217	-7.30663
AGZ_084_U133_2	AGZ_084_U133_2.CEL	PHEO_AG_HS_084	P-MTAB-21827	E-MTAB-733	E-MTAB-733	adrenal	B	VHL;	Adrenal	Benign	VHL	NA	NA	NA	C1B	Mi2	M2	NA	3	0.960576	C1B1 (VHL)	-7.6552	-7.39905
AGZ_096_U133_2	AGZ_096_U133_2.CEL	PHEO_AG_HS_096	P-MTAB-21827	E-MTAB-733	E-MTAB-733	adrenal	B	;VHL	Adrenal	Benign	VHL	NA	NA	NA	C1B	Mi4	NA	NA	3	0.942724	C1B1 (VHL)	-6.62687	-7.29347
AGZ_102_U133_2	AGZ_102_U133_2.CEL	PHEO_AG_HS_102	P-MTAB-21827	E-MTAB-733	E-MTAB-733	adrenal	B	VHL;	Adrenal	Benign	VHL	NA	NA	NA	C1B	Mi3	NA	NA	3	0.954595	C1B1 (VHL)	-7.02431	-6.8632
AGZ_105b_U133_2	AGZ_105b_U133_2.CEL	PHEO_AG_HS_105	P-MTAB-21827	E-MTAB-733	E-MTAB-733	adrenal	B	VHL;	Adrenal	Benign	VHL	NA	NA	NA	C1B	Mi2	M3	NA	3	0.962441	C1B1 (VHL)	-7.21785	-7.44681
AGZ_108_U133_2	AGZ_108_U133_2.CEL	PHEO_AG_HS_108	P-MTAB-21827	E-MTAB-733	E-MTAB-733	adrenal	B	VHL;	Adrenal	Benign	VHL	NA	NA	NA	C1B	Mi2	M2	NA	3	0.957958	C1B1 (VHL)	-7.25823	-7.40587
AGZ_111_U133_2	AGZ_111_U133_2.CEL	PHEO_AG_HS_111	P-MTAB-21827	E-MTAB-733	E-MTAB-733	adrenal	B	VHL;	Adrenal	Benign	VHL	NA	NA	NA	C1B	Mi2	M2	NA	3	0.91432	C1B1 (VHL)	-8.28354	-6.817
AGZ_112_U133_2	AGZ_112_U133_2.CEL	PHEO_AG_HS_112	P-MTAB-21827	E-MTAB-733	E-MTAB-733	adrenal	B	VHL;	Adrenal	Benign	VHL	NA	NA	NA	C1B	Mi2	NA	NA	3	0.947728	C1B1 (VHL)	-6.87208	-7.39024
AGZ_124_U133_2	AGZ_124_U133_2.CEL	PHEO_AG_HS_124	P-MTAB-21827	E-MTAB-733	E-MTAB-733	adrenal	B	;VHL	Adrenal	Benign	VHL	NA	NA	NA	C1B	Mi2	M2	NA	3	0.956875	C1B1 (VHL)	-6.84011	-7.46058
AGZ_137_U133_2	AGZ_137_U133_2.CEL	PHEO_AG_HS_137	P-MTAB-21827	E-MTAB-733	E-MTAB-733	adrenal	M	VHL;	Adrenal	Malignant	VHL	NA	NA	NA	C1B	Mi2	M3	NA	3	0.908031	C1B1 (VHL)	-7.39726	-6.51218
AGZ_140_U133_2	AGZ_140_U133_2.CEL	PHEO_AG_HS_140	P-MTAB-21827	E-MTAB-733	E-MTAB-733	adrenal	M	VHL;	Adrenal	Malignant	VHL	NA	NA	NA	C1B	Mi2	NA	NA	3	0.94532	C1B1 (VHL)	-6.92987	-6.91156
AGZ_141_U133_2	AGZ_141_U133_2.CEL	PHEO_AG_HS_141	P-MTAB-21827	E-MTAB-733	E-MTAB-733	APG	B	VHL;	Extraadrenal	Benign	VHL	NA	NA	NA	C1B	NA	NA	NA	3	0.951724	C1B1 (VHL)	-7.92658	-6.5593
AGZ_143_U133_2	AGZ_143_U133_2.CEL	PHEO_AG_HS_143	P-MTAB-21827	E-MTAB-733	E-MTAB-733	adrenal	B	VHL;	Adrenal	Benign	VHL	NA	NA	NA	C1B	Mi2	NA	NA	3	0.935389	C1B1 (VHL)	-6.55898	-7.12206
AGZ_150_U133_2	AGZ_150_U133_2.CEL	PHEO_AG_HS_150	P-MTAB-21827	E-MTAB-733	E-MTAB-733	APG	M	VHL;	Extraadrenal	Malignant	VHL	NA	NA	NA	C1B	Mi2	M3	NA	3	0.959741	C1B1 (VHL)	-7.3461	-6.63516
AGZ_153_U133_2	AGZ_153_U133_2.CEL	PHEO_AG_HS_153	P-MTAB-21827	E-MTAB-733	E-MTAB-733	adrenal	B	VHL;	Adrenal	Benign	VHL	NA	NA	NA	C1B	Mi2	NA	NA	3	0.923517	C1B1 (VHL)	-6.68781	-6.9303
AGZ_155_U133_2	AGZ_155_U133_2.CEL	PHEO_AG_HS_155	P-MTAB-21827	E-MTAB-733	E-MTAB-733	adrenal	B	VHL;	Adrenal	Benign	VHL	NA	NA	NA	C1B	Mi2	M2	NA	3	0.956508	C1B1 (VHL)	-7.78866	-6.94147
AGZ_157_U133_2	AGZ_157_U133_2.CEL	PHEO_AG_HS_157	P-MTAB-21827	E-MTAB-733	E-MTAB-733	adrenal	B	VHL;	Adrenal	Benign	VHL	NA	NA	NA	C1B	Mi2	NA	NA	3	0.937491	C1B1 (VHL)	-6.61523	-7.15096
AGZ_159_U133_2	AGZ_159_U133_2.CEL	PHEO_AG_HS_159	P-MTAB-21827	E-MTAB-733	E-MTAB-733	adrenal	B	VHL;	Adrenal	Benign	VHL	NA	NA	NA	C1B	Mi2	NA	NA	3	0.943973	C1B1 (VHL)	-6.61886	-7.26252
AGZ_163_U133_2	AGZ_163_U133_2.CEL	PHEO_AG_HS_163	P-MTAB-21827	E-MTAB-733	E-MTAB-733	adrenal	B	VHL;	Adrenal	Benign	VHL	NA	NA	NA	C1B	Mi2	M3	NA	3	0.960545	C1B1 (VHL)	-7.55754	-6.75046
AGZ_177_U133_2	AGZ_177_U133_2.CEL	PHEO_AG_HS_177	P-MTAB-21827	E-MTAB-733	E-MTAB-733	adrenal	B	VHL;	Adrenal	Benign	VHL	NA	NA	NA	C1B	Mi2	M2	NA	3	0.950855	C1B1 (VHL)	-8.03466	-6.62491
AGZ_184_U133_2	AGZ_184_U133_2.CEL	PHEO_AG_HS_184	P-MTAB-21827	E-MTAB-733	E-MTAB-733	adrenal	B	;VHL	Adrenal	Benign	VHL	NA	NA	NA	C1B	Mi2	M2	NA	3	0.962391	C1B1 (VHL)	-7.38335	-7.32664
AGZ_189_U133_2	AGZ_189_U133_2.CEL	PHEO_AG_HS_189	P-MTAB-21827	E-MTAB-733	E-MTAB-733	adrenal	B	;VHL	Adrenal	Benign	VHL	NA	NA	NA	C1B	NA	M3	NA	3	0.955513	C1B1 (VHL)	-7.21432	-6.77068
AGZ_202_U133_2	AGZ_202_U133_2.CEL	PHEO_AG_HS_202	P-MTAB-21827	E-MTAB-733	E-MTAB-733	APG	B	VHL;	Extraadrenal	Benign	VHL	NA	NA	NA	C1B	Mi2	M2	NA	3	0.935077	C1B1 (VHL)	-7.7741	-6.95559
AGZ_203_U133_2	AGZ_203_U133_2.CEL	PHEO_AG_HS_203	P-MTAB-21827	E-MTAB-733	E-MTAB-733	adrenal	B	VHL;	Adrenal	Benign	VHL	NA	NA	NA	C1B	NA	NA	NA	3	0.909493	C1B1 (VHL)	-8.03552	-7.19808
AGZ_204_U133_2	AGZ_204_U133_2.CEL	PHEO_AG_HS_204	P-MTAB-21827	E-MTAB-733	E-MTAB-733	adrenal	B	VHL;	Adrenal	Benign	VHL	NA	NA	NA	C1B	Mi2	M3	NA	3	0.961124	C1B1 (VHL)	-7.7051	-6.81285
AGZ_205_U133_2	AGZ_205_U133_2.CEL	PHEO_AG_HS_205	P-MTAB-21827	E-MTAB-733	E-MTAB-733	adrenal	B	VHL;	Adrenal	Benign	VHL	NA	NA	NA	C1B	Mi6	M2	NA	3	0.951678	C1B1 (VHL)	-6.95797	-7.48064
AGZ_206_U133_2	AGZ_206_U133_2.CEL	PHEO_AG_HS_206	P-MTAB-21827	E-MTAB-733	E-MTAB-733	adrenal	B	VHL;	Adrenal	Benign	VHL	NA	NA	NA	C1B	Mi2	NA	NA	3	0.954853	C1B1 (VHL)	-6.91027	-7.36971
TCGA.P8.A6RX.01	TCGA.P8.A6RX.01A.11R.A35K.07	TCGA-P8-A6RX-01	NA	TCGA	TCGA	extra adrenal abdomen/pelvis	no	VHL	Extraadrenal	Benign	VHL	Paraganglioma	NA	0.73	NA	NA	NA	Pseudohypoxia	3	0.962033	C1B1 (VHL)	-7.76147	-7.4014
GSM482994	GSM482994	5	GSM482994	GSE19422	GSE19422	NA	NA	VHL	NA	NA	VHL	PCC	NA	NA	NA	NA	NA	NA	3	0.957443	C1B1 (VHL)	-7.29186	-7.27967
GSM483002	GSM483002	03T30	GSM483002	GSE19422	GSE19422	NA	NA	VHL	NA	NA	VHL	PCC	NA	NA	NA	NA	NA	NA	3	0.920184	C1B1 (VHL)	-8.2885	-7.27558
GSM483019	GSM483019	04T412	GSM483019	GSE19422	GSE19422	NA	NA	VHL	NA	NA	VHL	PCC	NA	NA	NA	NA	NA	NA	3	0.951791	C1B1 (VHL)	-8.06674	-6.64566
GSM483023	GSM483023	05T296	GSM483023	GSE19422	GSE19422	NA	NA	VHL	NA	NA	VHL	PCC	NA	NA	NA	NA	NA	NA	3	0.959254	C1B1 (VHL)	-7.85713	-7.42259
GSM483026	GSM483026	06T367	GSM483026	GSE19422	GSE19422	NA	NA	VHL	NA	NA	VHL	PCC	NA	NA	NA	NA	NA	NA	3	0.937489	C1B1 (VHL)	-8.01615	-6.53685
GSM483038	GSM483038	07T203	GSM483038	GSE19422	GSE19422	NA	NA	VHL	NA	NA	VHL	PCC	NA	NA	NA	NA	NA	NA	3	0.94818	C1B1 (VHL)	-6.88845	-7.15841
GSM483054	GSM483054	COLOM	GSM483054	GSE19422	GSE19422	NA	NA	VHL	NA	NA	VHL	PCC	NA	NA	NA	NA	NA	NA	3	0.836554	C1B1 (VHL)	-6.52758	-7.26935
GSM483057	GSM483057	142	GSM483057	GSE19422	GSE19422	NA	NA	VHL	NA	NA	VHL	PCC	NA	NA	NA	NA	NA	NA	3	0.960474	C1B1 (VHL)	-7.65238	-6.90891
GSM483065	GSM483065	08T79	GSM483065	GSE19422	GSE19422	NA	NA	VHL	NA	NA	VHL	PCC	NA	NA	NA	NA	NA	NA	3	0.9595	C1B1 (VHL)	-7.51041	-7.21646
GSM499572	GSM499572.CEL	P381	GSM499572	GSE19987	GSE19987	tumor location: adrenal	NA	VHL	Adrenal	NA	VHL	PCC	NA	NA	NA	NA	NA	NA	3	0.837485	C1B1 (VHL)	-8.09102	-6.64538
GSM499579	GSM499579.CEL	P234	GSM499579	GSE19987	GSE19987	tumor location: adrenal	NA	VHL	Adrenal	NA	VHL	PCC	NA	NA	NA	NA	NA	NA	3	0.790703	C1B1 (VHL)	-7.32227	-6.72928
GSM499587	GSM499587.CEL	P377	GSM499587	GSE19987	GSE19987	tumor location: adrenal	NA	VHL	Adrenal	NA	VHL	PCC	NA	NA	NA	NA	NA	NA	3	0.888369	C1B1 (VHL)	-8.23535	-6.76573
GSM62297	GSM62297.CEL	P153	GSM62297	GSE2841	GSE2841	tumor location: adrenal	NA	VHL	Adrenal	NA	VHL	PCC	NA	NA	NA	NA	NA	NA	3	0.918537	C1B1 (VHL)	-8.28573	-7.22703
GSM62298	GSM62298.CEL	P154	GSM62298	GSE2841	GSE2841	tumor location: adrenal	NA	VHL	Adrenal	NA	VHL	PCC	NA	NA	NA	NA	NA	NA	3	0.907656	C1B1 (VHL)	-8.3474	-7.15028
GSM62299	GSM62299.CEL	P156	GSM62299	GSE2841	GSE2841	tumor location: adrenal	NA	VHL	Adrenal	NA	VHL	PCC	NA	NA	NA	NA	NA	NA	3	0.926416	C1B1 (VHL)	-8.29651	-7.21302
VCBPH04T	VCBPH04T	VCB-PH-04T	NA	Flynn	Flynn_filtered	Bilateral phaeochromocytoma	Benign	VHL	Adrenal	Benign	VHL	Phaeo	Raised but no further details	73	NA	NA	NA	NA	3	0.957378	C1B1 (VHL)	-7.79052	-7.42882
VCBPH13T	VCBPH13T	VCB-PH-13T	NA	Flynn	Flynn_filtered	Right adrenal phaeochromocytoma	Benign	VHL	Adrenal	Benign	VHL	Phaeo	unknown	65	NA	NA	NA	NA	3	0.953896	C1B1 (VHL)	-7.3272	-7.10406
VCBPH14T	VCBPH14T	VCB-PH-14T	NA	Flynn	Flynn_filtered	Bilaterla phaeochromocytoma	Benign	VHL	Adrenal	Benign	VHL	Phaeo	unknown	71	NA	NA	NA	NA	3	0.944871	C1B1 (VHL)	-6.74602	-6.9455
VPH04T	VPH04T	V-PH-04T	NA	Flynn	Flynn_filtered	Recurrent phaeochromocytoma	Metastatic	VHL	Adrenal	Malignant	VHL	Phaeo	NK	57	NA	NA	NA	NA	3	0.952949	C1B1 (VHL)	-7.84866	-7.35989
VPH05T	VPH05T	V-PH-05T	NA	Flynn	Flynn_filtered	Recurrent phaeochromocytoma	Metastatic	VHL	Adrenal	Malignant	VHL	Phaeo	Raised but no further details	61	NA	NA	NA	NA	3	0.948664	C1B1 (VHL)	-7.38251	-6.62808
VPH26T	VPH26T	V-PH-26T	NA	Flynn	Flynn_filtered	Right adrenal phaeochromocytoma	Metastatic	VHL	Adrenal	Malignant	VHL	Phaeo	NK	70	NA	NA	NA	NA	3	0.753456	C1B1 (VHL)	-7.53918	-7.17925
VPH29T	VPH29T	V-PH-29T	NA	Flynn	Flynn_filtered	Bilateral phaeochromocytoma	Benign	VHL	Adrenal	Benign	VHL	Phaeo	NK	60	NA	NA	NA	NA	3	0.71711	C1B1 (VHL)	-8.05131	-6.35987
VPH33T	VPH33T	V-PH-33T	NA	Flynn	Flynn_filtered	Right adrenal phaeochromocytoma	Benign	VHL	Adrenal	Benign	VHL	Phaeo	NK	68	NA	NA	NA	NA	3	0.950941	C1B1 (VHL)	-7.17805	-6.9798
VPH34T	VPH34T	V-PH-34T	NA	Flynn	Flynn_filtered	Left adrenal phaeochromocytoma	Benign(Local)	VHL	Adrenal	Benign	VHL	Phaeo	Raised noradrenaline and normetanephrine	69	NA	NA	NA	NA	3	0.943267	C1B1 (VHL)	-6.99761	-6.81776
VPH35T	VPH35T	V-PH-35T	NA	Flynn	Flynn_filtered	Right adrenal phaeochromocytoma	Benign	VHL	Adrenal	Benign	VHL	Phaeo	NK	75	NA	NA	NA	NA	3	0.931316	C1B1 (VHL)	-6.63658	-6.99927
GSM978120	GSM978120_PKh_45.CEL	PKh_45	GSM978120	GSE39716	GSE39716	tissue type: adrenal_primary_benign	tissue type: adrenal_primary_benign	VHL	Adrenal	Benign	VHL	PHEO	NA	NA	NA	NA	NA	NA	3	0.938822	C1B1 (VHL)	-6.73949	-7.01544
GSM978121	GSM978121_PKh_46.CEL	PKh_46	GSM978121	GSE39716	GSE39716	tissue type: bilateral_adrenal_benign	tissue type: bilateral_adrenal_benign	VHL	Adrenal	Benign	VHL	PHEO	NA	NA	NA	NA	NA	NA	3	0.960642	C1B1 (VHL)	-7.74528	-6.94228
GSM978122	GSM978122_PKh_47.CEL	PKh_47	GSM978122	GSE39716	GSE39716	tissue type: bilateral_adrenal_benign	tissue type: bilateral_adrenal_benign	VHL	Adrenal	Benign	VHL	PHEO	NA	NA	NA	NA	NA	NA	3	0.95052	C1B1 (VHL)	-6.87338	-6.90128
GSM978123	GSM978123_PKh_48.CEL	PKh_48	GSM978123	GSE39716	GSE39716	tissue type: adrenal_primary_benign	tissue type: adrenal_primary_benign	VHL	Adrenal	Benign	VHL	PHEO	NA	NA	NA	NA	NA	NA	3	0.938774	C1B1 (VHL)	-8.02448	-7.20984
GSM978124	GSM978124_PKh_49.CEL	PKh_49	GSM978124	GSE39716	GSE39716	tissue type: bilateral_adrenal_benign	tissue type: bilateral_adrenal_benign	VHL	Adrenal	Benign	VHL	PHEO	NA	NA	NA	NA	NA	NA	3	0.958809	C1B1 (VHL)	-7.4268	-6.72607
GSM978125	GSM978125_PKh_50.CEL	PKh_50	GSM978125	GSE39716	GSE39716	tissue type: bilateral_adrenal_benign	tissue type: bilateral_adrenal_benign	VHL	Adrenal	Benign	VHL	PHEO	NA	NA	NA	NA	NA	NA	3	0.875308	C1B1 (VHL)	-8.17497	-6.62552
GSM978126	GSM978126_PKh_51.CEL	PKh_51	GSM978126	GSE39716	GSE39716	tissue type: bilateral_adrenal_benign	tissue type: bilateral_adrenal_benign	VHL	Adrenal	Benign	VHL	PHEO	NA	NA	NA	NA	NA	NA	3	0.928933	C1B1 (VHL)	-6.55485	-7.2298
GSM978127	GSM978127_PKh_52.CEL	PKh_52	GSM978127	GSE39716	GSE39716	tissue type: bilateral_adrenal_benign	tissue type: bilateral_adrenal_benign	VHL	Adrenal	Benign	VHL	PHEO	NA	NA	NA	NA	NA	NA	3	0.958916	C1B1 (VHL)	-8.01231	-7.03694
GSM978129	GSM978129_PKh_54.CEL	PKh_54	GSM978129	GSE39716	GSE39716	tissue type: bilateral_adrenal_benign	tissue type: bilateral_adrenal_benign	VHL	Adrenal	Benign	VHL	PHEO	NA	NA	NA	NA	NA	NA	3	0.948278	C1B1 (VHL)	-6.87381	-6.69029
GSM978130	GSM978130_PKh_55.CEL	PKh_55	GSM978130	GSE39716	GSE39716	tissue type: bilateral_adrenal_benign	tissue type: bilateral_adrenal_benign	VHL	Adrenal	Benign	VHL	PHEO	NA	NA	NA	NA	NA	NA	3	0.958187	C1B1 (VHL)	-7.68655	-7.51447
GSM978132	GSM978132_PKh_57.CEL	PKh_57	GSM978132	GSE39716	GSE39716	tissue type: bilateral_adrenal_benign	tissue type: bilateral_adrenal_benign	VHL	Adrenal	Benign	VHL	PHEO	NA	NA	NA	NA	NA	NA	3	0.948142	C1B1 (VHL)	-7.06704	-6.83115
TCGA.QR.A6H5.01	TCGA.QR.A6H5.01A.11R.A35K.07	TCGA-QR-A6H5-01	NA	TCGA	TCGA	adrenal	no	VHL	Adrenal	Benign	VHL	Pheochromocytoma	Norepinephrine.Secreting	0.53	NA	NA	NA	Pseudohypoxia	3	0.963435	C1B1 (VHL)	-7.52469	-6.7675
TCGA.QR.A6ZZ.01	TCGA.QR.A6ZZ.01A.11R.A35K.07	TCGA-QR-A6ZZ-01	NA	TCGA	TCGA	adrenal	no	VHL	Adrenal	Benign	VHL	Pheochromocytoma	Norepinephrine.Secreting	0.59	NA	NA	NA	Pseudohypoxia	3	0.957784	C1B1 (VHL)	-8.02849	-6.70773
TCGA.QR.A703.01	TCGA.QR.A703.01A.11R.A35K.07	TCGA-QR-A703-01	NA	TCGA	TCGA	adrenal	no	VHL	Adrenal	Benign	VHL	Pheochromocytoma	Norepinephrine.Secreting,Dopamine.Secreting	0.76	NA	NA	NA	Pseudohypoxia	3	0.948848	C1B1 (VHL)	-8.11878	-7.22073
TCGA.QR.A70N.01	TCGA.QR.A70N.01A.12R.A35K.07	TCGA-QR-A70N-01	NA	TCGA	TCGA	adrenal	no	VHL	Adrenal	Benign	VHL	Pheochromocytoma	Norepinephrine.Secreting	0.52	NA	NA	NA	Pseudohypoxia	3	0.961626	C1B1 (VHL)	-7.87875	-7.32908
TCGA.RW.A67X.01	TCGA.RW.A67X.01A.11R.A35K.07	TCGA-RW-A67X-01	NA	TCGA	TCGA	adrenal	no	VHL	Adrenal	Benign	VHL	Pheochromocytoma	NA	0.3	NA	NA	NA	Pseudohypoxia	3	0.961144	C1B1 (VHL)	-7.59455	-7.29754
TCGA.S7.A7WQ.01	TCGA.S7.A7WQ.01A.12R.A35L.07	TCGA-S7-A7WQ-01	NA	TCGA	TCGA	adrenal	no	VHL	Adrenal	Benign	VHL	Pheochromocytoma	NA	0.53	NA	NA	NA	Pseudohypoxia	3	0.959939	C1B1 (VHL)	-7.78949	-7.45873
TCGA.S7.A7X1.01	TCGA.S7.A7X1.01A.11R.A35L.07	TCGA-S7-A7X1-01	NA	TCGA	TCGA	adrenal	no	VHL	Adrenal	Benign	VHL	Pheochromocytoma	NA	0.64	NA	NA	NA	Pseudohypoxia	3	0.95986	C1B1 (VHL)	-7.80748	-7.10432
TCGA.TT.A6YP.01	TCGA.TT.A6YP.01A.21R.A35L.07	TCGA-TT-A6YP-01	NA	TCGA	TCGA	adrenal	no	VHL	Adrenal	Benign	VHL	Pheochromocytoma	NA	0.53	NA	NA	NA	Pseudohypoxia	3	0.953565	C1B1 (VHL)	-7.96335	-6.66485
AGZ_025_U133_2	AGZ_025_U133_2.CEL	PHEO_AG_HS_025	P-MTAB-21827	E-MTAB-733	E-MTAB-733	adrenal	B	VHL;	Adrenal	Benign	VHL	NA	NA	NA	C2C	Mi2	NA	NA	6	0.54494	C2C (Cortical Admixture)	1.61391	0.272102
GSM483042	GSM483042	08T64	GSM483042	GSE19422	GSE19422	NA	NA	VHL	NA	NA	VHL	PCC	NA	NA	NA	NA	NA	NA	6	0.60021	C2C (Cortical Admixture)	1.85177	0.00304611
GSM499588	GSM499588.CEL	P383_3	GSM499588	GSE19987	GSE19987	tumor location: adrenal	NA	VHL	Adrenal	NA	VHL	PCC	NA	NA	NA	NA	NA	NA	6	0.707859	C2C (Cortical Admixture)	1.02301	0.611182
GSM978128	GSM978128_PKh_53.CEL	PKh_53	GSM978128	GSE39716	GSE39716	tissue type: adrenal_primary_benign	tissue type: adrenal_primary_benign	VHL	Adrenal	Benign	VHL	PHEO	NA	NA	NA	NA	NA	NA	6	0.708226	C2C (Cortical Admixture)	1.32512	0.36618
VCBPH03T	VCBPH03T	VCB-PH-03T	NA	Flynn	Flynn_filtered	Right adrenal phaeochromocytoma	Benign	VHL	Adrenal	Benign	VHL	Phaeo	NK	69	NA	NA	NA	NA	7	0.859565	C1A2 (SDHx-HN)	-4.83111	-3.64735
GSM978131	GSM978131_PKh_56.CEL	PKh_56	GSM978131	GSE39716	GSE39716	tissue type: bilateral_adrenal_benign	tissue type: bilateral_adrenal_benign	VHL	Adrenal	Benign	VHL	PHEO	NA	NA	NA	NA	NA	NA	7	0.873115	C1A2 (SDHx-HN)	-4.8724	-3.62645
GSM483000	GSM483000	03T246	GSM483000	GSE19422	GSE19422	NA	NA	VHL	NA	NA	VHL	PCC	NA	NA	NA	NA	NA	NA	8	0.169244	C1A1 (SDHx)	-7.46218	-7.0295
GSM483001	GSM483001	03T29	GSM483001	GSE19422	GSE19422	NA	NA	VHL	NA	NA	VHL	PCC	NA	NA	NA	NA	NA	NA	8	0.287953	C1A1 (SDHx)	-7.21859	-6.80993
