# Supplementary material for: Single-nuclei and bulk-tissue gene-expression analysis of pheochromocytoma and paraganglioma links disease subtypes with tumor microenvironment
Source: Nat Commun. 2022 Oct 21;13:6262. doi: 10.1038/s41467-022-34011-3 (PMC9587261; doi:10.1038/s41467-022-34011-3)
Supplement: Supplementary file 7 — Supplementary Data 4 [file 41467_2022_34011_MOESM7_ESM.xlsx]

## Sheet: Supplementary Data 4
Supplementary Data 4. PCPG Genotype-subtype associations (Fisher's exact test, Benjamini-Hochberg multiple testing correction)
Cluster	Genotype	p.value	adj.p.value	Genotype.in.cluster	Genotype.not.in.cluster	Other.in.cluster	Other.not.in.cluster	OR	conf.int.lower	conf.int.upper
C1A1 (SDHx)	SDHB	8.10859e-49	7.13556e-47	63	14	40	601	66.5877	36.9696	Inf
C1A1 (SDHx)	SDHD	2.18281e-05	0.000384175	14	17	89	598	5.51251	2.74401	Inf
C1A1 (SDHx)	SDHC	0.0554656	0.464854	2	1	101	614	12.0857	0.938395	Inf
C1A1 (SDHx)	FH	0.143454	0.901711	1	0	102	615	Inf	0.314256	Inf
C1A1 (SDHx)	MAX	0.846452	1	1	11	102	604	0.5387	0.0251524	Inf
C1A1 (SDHx)	RET	0.999989	1	1	69	102	546	0.0777065	0.00386029	Inf
C1A1 (SDHx)	VHL	0.999996	1	2	90	101	525	0.115697	0.019951	Inf
C1A1 (SDHx)	Unknown	0.999996	1	19	245	84	370	0.342056	0.209765	Inf
C1A1 (SDHx)	HRAS	1	1	0	27	103	588	0	0	Inf
C1A1 (SDHx)	NF1	1	1	0	82	103	533	0	0	Inf
C1A1 (SDHx)	BRAF	1	1	0	2	103	613	0	0	Inf
C1A1 (SDHx)	TMEM127	1	1	0	13	103	602	0	0	Inf
C1A1 (SDHx)	NGFR	1	1	0	1	103	614	0	0	Inf
C1A1 (SDHx)	CSDE1	1	1	0	4	103	611	0	0	Inf
C1A1 (SDHx)	H3F3A	1	1	0	3	103	612	0	0	Inf
C1A1 (SDHx)	KIF1B	1	1	0	1	103	614	0	0	Inf
C1A1 (SDHx)	IDH1	1	1	0	1	103	614	0	0	Inf
C1A1 (SDHx)	MAML3	1	1	0	11	103	604	0	0	Inf
C1A1 (SDHx)	EPAS1	1	1	0	18	103	597	0	0	Inf
C1A1 (SDHx)	EGLN1	1	1	0	2	103	613	0	0	Inf
C1A1 (SDHx)	SDHA	1	1	0	2	103	613	0	0	Inf
C1A1 (SDHx)	SETD2	1	1	0	1	103	614	0	0	Inf
C1A2 (SDHx-HN)	SDHD	3.54844e-09	7.80658e-08	13	18	32	655	14.6374	6.89398	Inf
C1A2 (SDHx-HN)	SDHA	0.00384611	0.0440291	2	0	43	673	Inf	4.36452	Inf
C1A2 (SDHx-HN)	SDHB	0.0156517	0.162041	10	67	35	606	2.57957	1.24817	Inf
C1A2 (SDHx-HN)	SETD2	0.0626741	0.501393	1	0	44	673	Inf	0.787127	Inf
C1A2 (SDHx-HN)	SDHC	0.176715	1	1	2	44	671	7.57501	0.257242	Inf
C1A2 (SDHx-HN)	MAX	0.542924	1	1	11	44	662	1.36708	0.063051	Inf
C1A2 (SDHx-HN)	Unknown	0.740688	1	15	249	30	424	0.851622	0.466222	Inf
C1A2 (SDHx-HN)	VHL	0.986281	1	2	90	43	583	0.301627	0.0511576	Inf
C1A2 (SDHx-HN)	RET	1	1	0	70	45	603	0	0	Inf
C1A2 (SDHx-HN)	HRAS	1	1	0	27	45	646	0	0	Inf
C1A2 (SDHx-HN)	NF1	1	1	0	82	45	591	0	0	Inf
C1A2 (SDHx-HN)	BRAF	1	1	0	2	45	671	0	0	Inf
C1A2 (SDHx-HN)	TMEM127	1	1	0	13	45	660	0	0	Inf
C1A2 (SDHx-HN)	NGFR	1	1	0	1	45	672	0	0	Inf
C1A2 (SDHx-HN)	CSDE1	1	1	0	4	45	669	0	0	Inf
C1A2 (SDHx-HN)	H3F3A	1	1	0	3	45	670	0	0	Inf
C1A2 (SDHx-HN)	KIF1B	1	1	0	1	45	672	0	0	Inf
C1A2 (SDHx-HN)	IDH1	1	1	0	1	45	672	0	0	Inf
C1A2 (SDHx-HN)	MAML3	1	1	0	11	45	662	0	0	Inf
C1A2 (SDHx-HN)	FH	1	1	0	1	45	672	0	0	Inf
C1A2 (SDHx-HN)	EPAS1	1	1	0	18	45	655	0	0	Inf
C1A2 (SDHx-HN)	EGLN1	1	1	0	2	45	671	0	0	Inf
C1B1 (VHL)	VHL	2.12317e-81	3.73678e-79	84	8	18	608	345.031	159.499	Inf
C1B1 (VHL)	EPAS1	0.938819	1	1	17	101	599	0.349217	0.0167903	Inf
C1B1 (VHL)	NF1	0.999975	1	2	80	100	536	0.134206	0.0230997	Inf
C1B1 (VHL)	SDHB	0.999996	1	1	76	101	540	0.0704673	0.00350279	Inf
C1B1 (VHL)	Unknown	1	1	14	250	88	366	0.233309	0.13335	Inf
C1B1 (VHL)	RET	1	1	0	70	102	546	0	0	Inf
C1B1 (VHL)	HRAS	1	1	0	27	102	589	0	0	Inf
C1B1 (VHL)	BRAF	1	1	0	2	102	614	0	0	Inf
C1B1 (VHL)	TMEM127	1	1	0	13	102	603	0	0	Inf
C1B1 (VHL)	NGFR	1	1	0	1	102	615	0	0	Inf
C1B1 (VHL)	MAX	1	1	0	12	102	604	0	0	Inf
C1B1 (VHL)	CSDE1	1	1	0	4	102	612	0	0	Inf
C1B1 (VHL)	H3F3A	1	1	0	3	102	613	0	0	Inf
C1B1 (VHL)	KIF1B	1	1	0	1	102	615	0	0	Inf
C1B1 (VHL)	IDH1	1	1	0	1	102	615	0	0	Inf
C1B1 (VHL)	MAML3	1	1	0	11	102	605	0	0	Inf
C1B1 (VHL)	FH	1	1	0	1	102	615	0	0	Inf
C1B1 (VHL)	EGLN1	1	1	0	2	102	614	0	0	Inf
C1B1 (VHL)	SDHA	1	1	0	2	102	614	0	0	Inf
C1B1 (VHL)	SDHC	1	1	0	3	102	613	0	0	Inf
C1B1 (VHL)	SDHD	1	1	0	31	102	585	0	0	Inf
C1B1 (VHL)	SETD2	1	1	0	1	102	615	0	0	Inf
C1B2 (EPAS1)	EPAS1	2.94691e-21	1.72885e-19	15	3	12	688	269.847	78.6121	Inf
C1B2 (EPAS1)	IDH1	0.0376045	0.367688	1	0	26	691	Inf	1.34698	Inf
C1B2 (EPAS1)	EGLN1	0.0738453	0.565077	1	1	26	690	26.0615	0.664204	Inf
C1B2 (EPAS1)	NF1	0.835788	1	2	80	25	611	0.611352	0.101392	Inf
C1B2 (EPAS1)	Unknown	0.83823	1	8	256	19	435	0.715779	0.311982	Inf
C1B2 (EPAS1)	RET	1	1	0	70	27	621	0	0	Inf
C1B2 (EPAS1)	HRAS	1	1	0	27	27	664	0	0	Inf
C1B2 (EPAS1)	BRAF	1	1	0	2	27	689	0	0	Inf
C1B2 (EPAS1)	TMEM127	1	1	0	13	27	678	0	0	Inf
C1B2 (EPAS1)	NGFR	1	1	0	1	27	690	0	0	Inf
C1B2 (EPAS1)	MAX	1	1	0	12	27	679	0	0	Inf
C1B2 (EPAS1)	CSDE1	1	1	0	4	27	687	0	0	Inf
C1B2 (EPAS1)	H3F3A	1	1	0	3	27	688	0	0	Inf
C1B2 (EPAS1)	KIF1B	1	1	0	1	27	690	0	0	Inf
C1B2 (EPAS1)	MAML3	1	1	0	11	27	680	0	0	Inf
C1B2 (EPAS1)	FH	1	1	0	1	27	690	0	0	Inf
C1B2 (EPAS1)	VHL	1	1	0	92	27	599	0	0	Inf
C1B2 (EPAS1)	SDHA	1	1	0	2	27	689	0	0	Inf
C1B2 (EPAS1)	SDHB	1	1	0	77	27	614	0	0	Inf
C1B2 (EPAS1)	SDHC	1	1	0	3	27	688	0	0	Inf
C1B2 (EPAS1)	SDHD	1	1	0	31	27	660	0	0	Inf
C1B2 (EPAS1)	SETD2	1	1	0	1	27	690	0	0	Inf
C2A (Kinase)	NF1	4.93495e-17	2.17138e-15	64	18	190	446	8.31826	5.11941	Inf
C2A (Kinase)	RET	4.61012e-13	1.3523e-11	53	17	201	447	6.9123	4.16658	Inf
C2A (Kinase)	HRAS	6.56834e-09	1.28447e-07	24	3	230	461	15.9791	5.53215	Inf
C2A (Kinase)	TMEM127	0.000344871	0.00505811	11	2	243	462	10.4266	2.6992	Inf
C2A (Kinase)	BRAF	0.124828	0.83641	2	0	252	464	Inf	0.52698	Inf
C2A (Kinase)	Unknown	0.306963	1	97	167	157	297	1.09864	0.831536	Inf
C2A (Kinase)	NGFR	0.35376	1	1	0	253	464	Inf	0.0961432	Inf
C2A (Kinase)	MAX	0.994958	1	1	11	253	453	0.163028	0.00761367	Inf
C2A (Kinase)	CSDE1	1	1	0	4	254	460	0	0	Inf
C2A (Kinase)	H3F3A	1	1	0	3	254	461	0	0	Inf
C2A (Kinase)	KIF1B	1	1	0	1	254	463	0	0	Inf
C2A (Kinase)	IDH1	1	1	0	1	254	463	0	0	Inf
C2A (Kinase)	MAML3	1	1	0	11	254	453	0	0	Inf
C2A (Kinase)	FH	1	1	0	1	254	463	0	0	Inf
C2A (Kinase)	EPAS1	1	1	0	18	254	446	0	0	Inf
C2A (Kinase)	EGLN1	1	1	0	2	254	462	0	0	Inf
C2A (Kinase)	VHL	1	1	0	92	254	372	0	0	Inf
C2A (Kinase)	SDHA	1	1	0	2	254	462	0	0	Inf
C2A (Kinase)	SDHB	1	1	1	76	253	388	0.0202288	0.00100211	Inf
C2A (Kinase)	SDHC	1	1	0	3	254	461	0	0	Inf
C2A (Kinase)	SDHD	1	1	0	31	254	433	0	0	Inf
C2A (Kinase)	SETD2	1	1	0	1	254	463	0	0	Inf
C2B1 (MAX)	Unknown	1.20579e-10	3.0317e-09	52	212	20	434	5.30931	3.28371	Inf
C2B1 (MAX)	CSDE1	9.36861e-05	0.00149898	4	0	68	646	Inf	8.29492	Inf
C2B1 (MAX)	H3F3A	0.000970806	0.0131432	3	0	69	646	Inf	5.32992	Inf
C2B1 (MAX)	MAX	0.00400265	0.0440291	5	7	67	639	6.77761	2.04414	Inf
C2B1 (MAX)	KIF1B	0.100279	0.705961	1	0	71	646	Inf	0.472222	Inf
C2B1 (MAX)	EPAS1	0.554107	1	2	16	70	630	1.12478	0.181177	Inf
C2B1 (MAX)	MAML3	0.689942	1	1	10	71	636	0.895895	0.0413004	Inf
C2B1 (MAX)	SDHD	0.837822	1	2	29	70	617	0.608233	0.10134	Inf
C2B1 (MAX)	HRAS	0.945472	1	1	26	71	620	0.336202	0.0164073	Inf
C2B1 (MAX)	RET	0.99959	1	1	69	71	577	0.117954	0.00584781	Inf
C2B1 (MAX)	NF1	1	1	0	82	72	564	0	0	Inf
C2B1 (MAX)	BRAF	1	1	0	2	72	644	0	0	Inf
C2B1 (MAX)	TMEM127	1	1	0	13	72	633	0	0	Inf
C2B1 (MAX)	NGFR	1	1	0	1	72	645	0	0	Inf
C2B1 (MAX)	IDH1	1	1	0	1	72	645	0	0	Inf
C2B1 (MAX)	FH	1	1	0	1	72	645	0	0	Inf
C2B1 (MAX)	EGLN1	1	1	0	2	72	644	0	0	Inf
C2B1 (MAX)	VHL	1	1	0	92	72	554	0	0	Inf
C2B1 (MAX)	SDHA	1	1	0	2	72	644	0	0	Inf
C2B1 (MAX)	SDHB	1	1	0	77	72	569	0	0	Inf
C2B1 (MAX)	SDHC	1	1	0	3	72	643	0	0	Inf
C2B1 (MAX)	SETD2	1	1	0	1	72	645	0	0	Inf
C2B2 (MAML3)	MAML3	3.74272e-15	1.31744e-13	10	1	15	692	436.413	70.0097	Inf
C2B2 (MAML3)	Unknown	0.0830128	0.608761	13	251	12	442	1.90595	0.898558	Inf
C2B2 (MAML3)	RET	0.926518	1	1	69	24	624	0.377167	0.0183417	Inf
C2B2 (MAML3)	SDHB	0.944281	1	1	76	24	617	0.338611	0.0164899	Inf
C2B2 (MAML3)	HRAS	1	1	0	27	25	666	0	0	Inf
C2B2 (MAML3)	NF1	1	1	0	82	25	611	0	0	Inf
C2B2 (MAML3)	BRAF	1	1	0	2	25	691	0	0	Inf
C2B2 (MAML3)	TMEM127	1	1	0	13	25	680	0	0	Inf
C2B2 (MAML3)	NGFR	1	1	0	1	25	692	0	0	Inf
C2B2 (MAML3)	MAX	1	1	0	12	25	681	0	0	Inf
C2B2 (MAML3)	CSDE1	1	1	0	4	25	689	0	0	Inf
C2B2 (MAML3)	H3F3A	1	1	0	3	25	690	0	0	Inf
C2B2 (MAML3)	KIF1B	1	1	0	1	25	692	0	0	Inf
C2B2 (MAML3)	IDH1	1	1	0	1	25	692	0	0	Inf
C2B2 (MAML3)	FH	1	1	0	1	25	692	0	0	Inf
C2B2 (MAML3)	EPAS1	1	1	0	18	25	675	0	0	Inf
C2B2 (MAML3)	EGLN1	1	1	0	2	25	691	0	0	Inf
C2B2 (MAML3)	VHL	1	1	0	92	25	601	0	0	Inf
C2B2 (MAML3)	SDHA	1	1	0	2	25	691	0	0	Inf
C2B2 (MAML3)	SDHC	1	1	0	3	25	690	0	0	Inf
C2B2 (MAML3)	SDHD	1	1	0	31	25	662	0	0	Inf
C2B2 (MAML3)	SETD2	1	1	0	1	25	692	0	0	Inf
C2C (Cortical Admixture)	Unknown	0.00211582	0.0265988	46	218	44	410	1.96431	1.3193	Inf
C2C (Cortical Admixture)	RET	0.0418254	0.387435	14	56	76	572	1.87966	1.03068	Inf
C2C (Cortical Admixture)	MAX	0.0517551	0.455445	4	8	86	620	3.59523	0.987508	Inf
C2C (Cortical Admixture)	NF1	0.128313	0.83641	14	68	76	560	1.51604	0.838454	Inf
C2C (Cortical Admixture)	EGLN1	0.235137	1	1	1	89	627	7.01128	0.181011	Inf
C2C (Cortical Admixture)	TMEM127	0.499607	1	2	11	88	617	1.27432	0.199248	Inf
C2C (Cortical Admixture)	HRAS	0.873983	1	2	25	88	603	0.548555	0.0911092	Inf
C2C (Cortical Admixture)	SDHD	0.918986	1	2	29	88	599	0.469818	0.0785386	Inf
C2C (Cortical Admixture)	VHL	0.998756	1	4	88	86	540	0.285749	0.0934382	Inf
C2C (Cortical Admixture)	SDHB	0.999982	1	1	76	89	552	0.0817408	0.00406147	Inf
C2C (Cortical Admixture)	BRAF	1	1	0	2	90	626	0	0	Inf
C2C (Cortical Admixture)	NGFR	1	1	0	1	90	627	0	0	Inf
C2C (Cortical Admixture)	CSDE1	1	1	0	4	90	624	0	0	Inf
C2C (Cortical Admixture)	H3F3A	1	1	0	3	90	625	0	0	Inf
C2C (Cortical Admixture)	KIF1B	1	1	0	1	90	627	0	0	Inf
C2C (Cortical Admixture)	IDH1	1	1	0	1	90	627	0	0	Inf
C2C (Cortical Admixture)	MAML3	1	1	0	11	90	617	0	0	Inf
C2C (Cortical Admixture)	FH	1	1	0	1	90	627	0	0	Inf
C2C (Cortical Admixture)	EPAS1	1	1	0	18	90	610	0	0	Inf
C2C (Cortical Admixture)	SDHA	1	1	0	2	90	626	0	0	Inf
C2C (Cortical Admixture)	SDHC	1	1	0	3	90	625	0	0	Inf
C2C (Cortical Admixture)	SETD2	1	1	0	1	90	627	0	0	Inf
