# Supplementary material for: Single-nuclei and bulk-tissue gene-expression analysis of pheochromocytoma and paraganglioma links disease subtypes with tumor microenvironment
Source: Nat Commun. 2022 Oct 21;13:6262. doi: 10.1038/s41467-022-34011-3 (PMC9587261; doi:10.1038/s41467-022-34011-3)
Supplement: Supplementary file 8 — Supplementary Data 5 [file 41467_2022_34011_MOESM8_ESM.xlsx]

## Sheet: Supplementary Data 5
Supplementary Data 5. PCPG bulk-tissue one subtype vs rest differential gene expression analysis. Differential gene expression was determined by limma using empirical Bayes moderated t-statistics, and adjusted for FDR with Benjamini-Hochberg correction
gene	logFC	AveExpr	t	P.Value	adj.P.Val	B	Subtype
RGS22	-1.41186	5.78311	-21.3736	3.2839e-76	7.64164e-72	162.508	C1A1(SDHx)
TBL1X	1.28106	6.66549	19.3175	2.45839e-67	2.86033e-63	142.314	C1A1(SDHx)
ARG2	1.60722	6.20232	19.2835	3.79423e-67	2.94306e-63	141.885	C1A1(SDHx)
HTATIP2	-1.05638	6.52313	-19.1673	1.66887e-66	9.70866e-63	140.419	C1A1(SDHx)
KRT19	-2.22184	7.66505	-19.0479	7.62742e-66	3.5498e-62	138.915	C1A1(SDHx)
RBP1	-1.70019	8.19526	-18.8825	6.21749e-65	2.41135e-61	136.839	C1A1(SDHx)
TMEM220	-1.13766	6.30013	-19.0464	6.45896e-64	2.14714e-60	134.519	C1A1(SDHx)
MID1IP1	-1.02281	7.2429	-17.8365	3.12451e-59	9.08841e-56	123.85	C1A1(SDHx)
DNAJA4	-1.53599	7.40053	-17.4943	2.15454e-57	5.57068e-54	119.661	C1A1(SDHx)
MAPK13	-1.53556	7.54511	-17.4138	5.79959e-57	1.34957e-53	118.681	C1A1(SDHx)
JAKMIP1	-1.97452	7.24929	-17.471	8.5326e-56	1.80503e-52	116.025	C1A1(SDHx)
PARVA	-0.931604	6.87897	-17.1754	1.08013e-55	2.09456e-52	115.788	C1A1(SDHx)
B3GNT9	-0.900093	6.53734	-17.4065	1.81537e-55	3.24952e-52	115.278	C1A1(SDHx)
RET	-2.39605	8.58329	-16.9948	9.79338e-55	1.6278e-51	113.606	C1A1(SDHx)
FUCA2	-1.08761	7.59447	-16.7945	2.23487e-52	3.46702e-49	108.241	C1A1(SDHx)
CRYBA2	-2.526	7.06694	-16.6528	8.43128e-52	1.22622e-48	106.711	C1A1(SDHx)
EFS	-1.90635	7.86486	-16.3441	2.5349e-51	3.46982e-48	105.831	C1A1(SDHx)
SLC35F2	0.936342	5.55441	16.2856	5.10361e-51	6.59783e-48	105.139	C1A1(SDHx)
HCN3	0.766846	6.39422	16.4936	7.1379e-51	8.74205e-48	104.815	C1A1(SDHx)
ZNF560	0.917039	3.59548	16.4567	1.09029e-50	1.26856e-47	104.396	C1A1(SDHx)
DSP	1.76425	5.65978	15.9639	2.34733e-49	2.60106e-46	101.351	C1A1(SDHx)
NSD1	-0.7682	6.07026	-15.9342	3.33593e-49	3.5285e-46	101.004	C1A1(SDHx)
RPP25	-1.33013	7.16836	-15.8757	6.66377e-49	6.742e-46	100.319	C1A1(SDHx)
MTHFD2	1.23924	8.20862	15.5548	2.89485e-47	2.8068e-44	96.5886	C1A1(SDHx)
SHMT2	1.09856	7.90774	15.3767	2.31152e-46	2.15156e-43	94.5336	C1A1(SDHx)
GDAP1L1	0.97018	6.48102	15.3445	3.36097e-46	3.00807e-43	94.1634	C1A1(SDHx)
HSPB1	-1.40089	10.2438	-15.0804	7.12896e-45	6.14411e-42	91.1423	C1A1(SDHx)
ETNK1	-0.716656	6.50319	-14.9521	3.11417e-44	2.5881e-41	89.6841	C1A1(SDHx)
CNTN3	-1.8182	6.93829	-15.0694	6.68771e-44	5.36631e-41	88.9409	C1A1(SDHx)
C11orf45	-0.590148	4.66568	-15.0565	7.71551e-44	5.98467e-41	88.7995	C1A1(SDHx)
ARHGAP36	-3.97415	8.8845	-15.0465	8.61149e-44	6.46417e-41	88.6909	C1A1(SDHx)
CAMK2N1	-1.14666	9.40756	-14.8436	1.0785e-43	7.84274e-41	88.4556	C1A1(SDHx)
GADD45G	-1.36708	6.1381	-14.7615	2.75039e-43	1.93944e-40	87.5298	C1A1(SDHx)
LOC102724156	-1.50027	5.81465	-16.9707	1.0945e-42	7.49088e-40	85.9626	C1A1(SDHx)
SREBF1	-1.24599	7.96285	-14.6248	1.29976e-42	8.64152e-40	85.9941	C1A1(SDHx)
FBXL5	-0.816858	9.06435	-14.6564	5.09037e-42	3.29036e-39	84.5324	C1A1(SDHx)
DNAH14	0.623531	4.39886	14.6618	5.88146e-42	3.69896e-39	84.5149	C1A1(SDHx)
TMEM206	0.449729	5.47394	14.4629	8.10147e-42	4.96108e-39	84.1846	C1A1(SDHx)
RGN	-1.39475	6.65116	-14.4547	8.88453e-42	5.3011e-39	84.0934	C1A1(SDHx)
SESN2	0.72674	6.39638	14.5907	1.27614e-41	7.42393e-39	83.7491	C1A1(SDHx)
PRELID3B	-0.930663	7.1215	-14.4186	1.33413e-41	7.57198e-39	83.6914	C1A1(SDHx)
CHAC1	0.758281	6.2626	14.1396	3.02607e-40	1.67659e-37	80.605	C1A1(SDHx)
VILL	-0.60676	5.95706	-14.0991	4.74671e-40	2.56874e-37	80.1599	C1A1(SDHx)
ZNF423	-1.45152	7.05995	-14.0953	4.9486e-40	2.61713e-37	80.1188	C1A1(SDHx)
GYG2	1.11429	5.35008	14.0692	6.61438e-40	3.42037e-37	79.8319	C1A1(SDHx)
GARS	0.800732	9.8428	13.995	1.50464e-39	7.61151e-37	79.0194	C1A1(SDHx)
ZNF300	0.974982	5.66373	14.1339	1.77559e-39	8.79108e-37	78.8704	C1A1(SDHx)
RCN1	0.841524	7.72047	13.9725	1.92853e-39	9.34936e-37	78.774	C1A1(SDHx)
TRIB3	1.04073	6.77917	13.9679	2.0295e-39	9.63808e-37	78.7235	C1A1(SDHx)
PEX5L	0.540275	4.07813	13.9049	4.06816e-39	1.89059e-36	78.0361	C1A1(SDHx)
TRIM24	0.708304	6.89518	13.9033	4.14354e-39	1.89059e-36	78.0179	C1A1(SDHx)
CTSZ	-1.11746	7.8901	-13.7213	3.05671e-38	1.36788e-35	76.0425	C1A1(SDHx)
NAT8L	1.08466	6.01823	13.8397	4.09317e-38	1.79713e-35	75.7691	C1A1(SDHx)
SLC7A11	0.780194	4.31427	13.6576	6.12625e-38	2.63996e-35	75.3553	C1A1(SDHx)
SIX4	0.412632	4.62451	13.7352	1.23737e-37	5.23518e-35	74.6758	C1A1(SDHx)
LOC100049716	-0.850179	4.91148	-14.8314	1.80529e-37	7.50164e-35	73.9542	C1A1(SDHx)
STAT5A	-0.816779	6.97948	-13.4838	4.05422e-37	1.64677e-34	73.4875	C1A1(SDHx)
MSANTD3	0.485103	7.27648	13.6214	4.10453e-37	1.64677e-34	73.4909	C1A1(SDHx)
DLG3	0.456034	6.35037	13.4424	6.3439e-37	2.50208e-34	73.045	C1A1(SDHx)
EPHX2	-1.0425	7.15385	-13.299	2.97357e-36	1.15325e-33	71.5182	C1A1(SDHx)
ACTR3C	-0.769324	5.33646	-13.3637	6.09072e-36	2.32346e-33	70.8256	C1A1(SDHx)
CXADR	0.678467	6.27162	13.2257	6.52894e-36	2.45046e-33	70.741	C1A1(SDHx)
COX4I2	1.66166	7.04252	13.3274	8.88916e-36	3.28334e-33	70.4521	C1A1(SDHx)
TMTC4	1.12423	6.67124	13.3076	1.09164e-35	3.96912e-33	70.2491	C1A1(SDHx)
PURG	0.474724	4.14663	13.1745	1.12815e-35	4.03877e-33	70.2006	C1A1(SDHx)
MAP1LC3A	-0.839652	7.45066	-13.2996	1.18571e-35	4.18052e-33	70.1674	C1A1(SDHx)
STOX1	0.676071	5.05344	13.2655	1.68972e-35	5.86861e-33	69.8174	C1A1(SDHx)
SYCE2	0.556232	4.66648	13.424	1.817e-35	6.21789e-33	69.687	C1A1(SDHx)
ATP6AP1L	0.410666	5.03352	13.2555	1.87398e-35	6.31993e-33	69.7152	C1A1(SDHx)
DAPK1	-0.933219	6.38933	-13.123	1.95559e-35	6.50093e-33	69.657	C1A1(SDHx)
ZNF532	-0.801296	7.07768	-13.0896	2.78977e-35	9.01638e-33	69.3059	C1A1(SDHx)
UCP2	-1.02995	7.49618	-13.0907	2.75686e-35	9.01638e-33	69.3177	C1A1(SDHx)
GPM6A	1.16836	4.95015	12.9786	9.06111e-35	2.88838e-32	68.142	C1A1(SDHx)
LRRN1	0.784499	4.32415	13.0978	9.56547e-35	3.00795e-32	68.1047	C1A1(SDHx)
AARS	0.611341	9.24931	12.9522	1.1972e-34	3.71452e-32	67.8667	C1A1(SDHx)
RHPN2	1.01675	6.01226	13.0689	1.28722e-34	3.94125e-32	67.8114	C1A1(SDHx)
SSPN	-0.593183	5.7023	-12.8983	2.11546e-34	6.3931e-32	67.3043	C1A1(SDHx)
CD14	-1.23519	8.37422	-12.8674	2.93071e-34	8.74328e-32	66.9822	C1A1(SDHx)
NTNG2	1.27854	6.92581	12.948	4.4502e-34	1.31084e-31	66.586	C1A1(SDHx)
HPS1	-0.527017	6.35109	-12.812	5.24869e-34	1.52671e-31	66.4065	C1A1(SDHx)
TMEM74B	0.715509	5.78167	12.7943	6.31659e-34	1.81465e-31	66.2235	C1A1(SDHx)
PAPSS2	-1.32923	6.72883	-12.7551	9.53021e-34	2.70449e-31	65.8172	C1A1(SDHx)
CDH10	1.52777	5.23107	12.7524	9.80387e-34	2.74863e-31	65.7893	C1A1(SDHx)
C7	-2.20243	8.46748	-12.7506	9.99066e-34	2.76765e-31	65.7706	C1A1(SDHx)
IGSF10	-1.74036	6.68468	-12.8639	1.05041e-33	2.87565e-31	65.7376	C1A1(SDHx)
STX16	-0.775775	7.48604	-12.7363	1.15931e-33	3.13689e-31	65.6237	C1A1(SDHx)
SERPINB9	-0.82084	6.49216	-12.7003	1.6891e-33	4.51785e-31	65.2519	C1A1(SDHx)
ERMARD	-0.493665	6.88454	-12.806	1.89532e-33	5.01182e-31	65.1547	C1A1(SDHx)
FAM163B	-2.11475	7.4856	-13.7654	2.70116e-33	7.06246e-31	64.792	C1A1(SDHx)
CNIH3	0.634032	4.86297	12.6372	3.26133e-33	8.43235e-31	64.6019	C1A1(SDHx)
TWIST1	1.12625	4.93935	12.5935	5.14002e-33	1.31438e-30	64.1526	C1A1(SDHx)
CMAHP	-0.859839	6.16781	-12.5824	5.76863e-33	1.45909e-30	64.0386	C1A1(SDHx)
ELAVL3	1.41872	6.64864	12.5695	6.59132e-33	1.64925e-30	63.9069	C1A1(SDHx)
SEMA4F	0.658907	6.73817	12.5658	6.853e-33	1.69648e-30	63.8685	C1A1(SDHx)
ELAVL4	-1.2338	7.13463	-12.5032	1.31106e-32	3.21142e-30	63.2277	C1A1(SDHx)
ST8SIA2	1.16588	5.14179	12.4678	1.88891e-32	4.57863e-30	62.867	C1A1(SDHx)
FSD1	0.885509	6.14207	12.465	1.94563e-32	4.66752e-30	62.8378	C1A1(SDHx)
PHETA2	-0.572775	6.25884	-12.561	2.25683e-32	5.35883e-30	62.7081	C1A1(SDHx)
TLR4	-0.844876	5.92015	-12.4418	2.46954e-32	5.80467e-30	62.6023	C1A1(SDHx)
CACNA2D3	-1.36317	7.30343	-12.4109	3.39499e-32	7.90013e-30	62.288	C1A1(SDHx)
AKAP5	0.957253	5.03327	12.3821	4.56922e-32	1.05273e-29	61.9946	C1A1(SDHx)
SLC6A15	1.18038	4.75016	12.3704	5.1527e-32	1.17552e-29	61.8759	C1A1(SDHx)
SLC35F4	0.790656	3.73276	12.6144	5.33812e-32	1.206e-29	61.8314	C1A1(SDHx)
PHF11	-0.538454	6.7183	-12.3614	5.64822e-32	1.26379e-29	61.7852	C1A1(SDHx)
XYLT1	0.884124	7.20142	12.3534	6.13465e-32	1.35956e-29	61.7037	C1A1(SDHx)
GPR176	-1.07554	6.73051	-12.3513	6.26658e-32	1.37569e-29	61.6826	C1A1(SDHx)
ZNF274	0.603786	6.55587	12.3128	9.29729e-32	2.02194e-29	61.2931	C1A1(SDHx)
SIX1	0.574771	4.81311	12.2907	1.1663e-31	2.51293e-29	61.0692	C1A1(SDHx)
LARGE1	0.751844	5.86074	12.2829	1.26238e-31	2.695e-29	60.991	C1A1(SDHx)
GALC	-0.803552	7.29812	-12.2677	1.47579e-31	3.12196e-29	60.8368	C1A1(SDHx)
SERPINB1	-0.629881	7.53893	-12.197	3.03475e-31	6.36203e-29	60.1249	C1A1(SDHx)
PPM1M	-0.55598	6.42374	-12.2884	3.44221e-31	7.15181e-29	60.0175	C1A1(SDHx)
SBK1	0.399116	5.34473	12.279	3.77916e-31	7.78239e-29	59.9253	C1A1(SDHx)
ZNF354C	0.416401	5.00116	12.2663	4.28386e-31	8.74434e-29	59.8015	C1A1(SDHx)
HMGXB4	0.446773	7.02893	12.1596	4.43916e-31	8.98254e-29	59.7493	C1A1(SDHx)
MYD88	-0.642182	7.72313	-12.1542	4.68895e-31	9.40619e-29	59.6952	C1A1(SDHx)
CACNG7	1.27476	4.81791	12.2115	7.37801e-31	1.4674e-28	59.2648	C1A1(SDHx)
DUSP12	0.508872	7.15761	12.1025	7.92044e-31	1.56194e-28	59.1776	C1A1(SDHx)
RPH3A	-1.453	6.49959	-12.1007	8.0618e-31	1.57645e-28	59.1601	C1A1(SDHx)
SLITRK5	0.742007	4.23632	12.0995	8.16268e-31	1.58288e-28	59.1479	C1A1(SDHx)
WFS1	-0.884918	8.52791	-12.0622	1.19089e-30	2.27615e-28	58.7749	C1A1(SDHx)
WDR26	0.532474	7.8407	12.062	1.19334e-30	2.27615e-28	58.7729	C1A1(SDHx)
RER1	-0.480497	7.50934	-12.0525	1.31307e-30	2.48415e-28	58.6785	C1A1(SDHx)
NDRG3	0.581612	7.95913	12.0442	1.42853e-30	2.6808e-28	58.5953	C1A1(SDHx)
ZBED6CL	-0.752989	6.65694	-12.136	1.55475e-30	2.89432e-28	58.5289	C1A1(SDHx)
GAREM2	0.679823	5.42468	12.2585	1.6475e-30	3.04264e-28	58.4586	C1A1(SDHx)
FAR2P2	-1.41462	6.93251	-12.2	1.66737e-30	3.05509e-28	58.4086	C1A1(SDHx)
ANKDD1B	-0.528832	5.05508	-12.9425	2.31771e-30	4.21353e-28	58.1639	C1A1(SDHx)
HIST1H2BK	-0.907731	8.15597	-11.9798	2.73397e-30	4.93174e-28	57.9544	C1A1(SDHx)
FAM222B	0.524614	7.51896	11.9769	2.81342e-30	5.03602e-28	57.9262	C1A1(SDHx)
PDHA1	0.471543	7.98126	11.9496	3.70214e-30	6.57624e-28	57.6551	C1A1(SDHx)
EBF4	0.680698	6.70902	12.04	3.99457e-30	7.04194e-28	57.5973	C1A1(SDHx)
GNG3	1.42467	6.95136	11.9286	4.57185e-30	7.97922e-28	57.4468	C1A1(SDHx)
DNALI1	-0.693889	6.14022	-11.9281	4.59482e-30	7.97922e-28	57.4419	C1A1(SDHx)
STARD13	-0.624131	6.26533	-11.9245	4.76492e-30	8.21331e-28	57.406	C1A1(SDHx)
MPP3	0.5094	6.04723	11.8883	6.8472e-30	1.17158e-27	57.0481	C1A1(SDHx)
CPS1	0.603117	4.84688	11.8863	6.98675e-30	1.18673e-27	57.0282	C1A1(SDHx)
NPEPL1	-0.503009	6.59355	-11.8442	1.06365e-29	1.79357e-27	56.6133	C1A1(SDHx)
C4orf50	-0.822532	5.04363	-12.7192	1.42595e-29	2.38718e-27	56.381	C1A1(SDHx)
CDCA7	0.525427	4.55454	11.9086	1.44354e-29	2.39937e-27	56.3291	C1A1(SDHx)
ELOVL7	1.22287	6.12574	11.9036	1.51454e-29	2.49953e-27	56.2817	C1A1(SDHx)
PBX3	-0.672701	8.13355	-11.7939	1.75646e-29	2.87836e-27	56.1182	C1A1(SDHx)
SMIM10	-0.777192	5.56096	-12.0036	1.85993e-29	3.02661e-27	56.0752	C1A1(SDHx)
CDON	0.532929	5.06071	11.7866	1.88868e-29	3.05205e-27	56.0465	C1A1(SDHx)
NEFH	-1.35963	8.45052	-11.7608	2.44233e-29	3.91951e-27	55.7928	C1A1(SDHx)
RASL10B	0.531853	5.56323	11.8879	2.74761e-29	4.37924e-27	55.7016	C1A1(SDHx)
PPP1R36	-0.688884	5.53295	-11.8404	2.80211e-29	4.43572e-27	55.6745	C1A1(SDHx)
CCNE1	0.432044	5.9242	11.745	2.85642e-29	4.49114e-27	55.6382	C1A1(SDHx)
INTS6L	-0.758766	6.34276	-11.8362	2.91897e-29	4.55869e-27	55.6341	C1A1(SDHx)
NPY	-2.99011	10.0829	-11.7219	3.59355e-29	5.5748e-27	55.4116	C1A1(SDHx)
PRKACB	-0.949891	8.87483	-11.714	3.88437e-29	5.98605e-27	55.3348	C1A1(SDHx)
HACD4	-0.605091	5.17235	-11.7417	7.2825e-29	1.11489e-26	54.7318	C1A1(SDHx)
SHD	1.24512	5.8407	11.7352	7.75671e-29	1.17973e-26	54.6696	C1A1(SDHx)
TMEM132A	0.781205	6.44811	11.6389	8.16957e-29	1.23445e-26	54.601	C1A1(SDHx)
STK33	0.594387	5.53554	11.7137	9.54408e-29	1.43284e-26	54.4649	C1A1(SDHx)
AKNA	-0.580046	6.23584	-11.6951	1.14159e-28	1.70287e-26	54.2882	C1A1(SDHx)
PLCXD3	-1.19163	8.25224	-11.693	1.16492e-28	1.7266e-26	54.2682	C1A1(SDHx)
UHRF1BP1	0.369111	5.57295	11.6482	1.79329e-28	2.64113e-26	53.8425	C1A1(SDHx)
POMGNT2	0.630439	7.57806	11.6475	1.80624e-28	2.64347e-26	53.8354	C1A1(SDHx)
TMEM106C	0.468182	7.61257	11.5568	1.83245e-28	2.66506e-26	53.8038	C1A1(SDHx)
GFOD1	-0.600403	6.64198	-11.5383	2.19845e-28	3.17751e-26	53.6241	C1A1(SDHx)
SHB	-0.414944	5.57289	-11.5322	2.33519e-28	3.33664e-26	53.5645	C1A1(SDHx)
PLEKHA1	0.722743	8.02418	11.5321	2.33722e-28	3.33664e-26	53.5637	C1A1(SDHx)
IPO9	0.482673	7.74441	11.522	2.58056e-28	3.66156e-26	53.4659	C1A1(SDHx)
LDHA	0.875941	10.8872	11.5208	2.61047e-28	3.68156e-26	53.4546	C1A1(SDHx)
ASNS	0.762434	7.5893	11.5178	2.68753e-28	3.7674e-26	53.4259	C1A1(SDHx)
ZNF592	0.420129	7.29581	11.474	4.12731e-28	5.75105e-26	53.0025	C1A1(SDHx)
ZNF496	0.319251	5.85496	11.5577	4.27218e-28	5.91748e-26	52.9859	C1A1(SDHx)
LRP6	0.434556	6.90393	11.4563	4.90565e-28	6.7547e-26	52.832	C1A1(SDHx)
DGCR5	0.906051	5.58709	11.4481	5.31767e-28	7.27896e-26	52.7525	C1A1(SDHx)
ACBD6	0.404964	7.44314	11.5256	5.80256e-28	7.89623e-26	52.6838	C1A1(SDHx)
CREBL2	-0.593597	8.66396	-11.4323	6.20364e-28	8.39294e-26	52.6004	C1A1(SDHx)
SST	-2.79604	6.6229	-11.4214	6.89476e-28	9.27405e-26	52.4962	C1A1(SDHx)
PARP12	-0.731754	6.73424	-11.4059	8.02143e-28	1.07275e-25	52.3469	C1A1(SDHx)
SELENOV	0.4379	4.05099	11.8653	8.12492e-28	1.08038e-25	52.4177	C1A1(SDHx)
GPX3	-1.71364	9.7	-11.4002	8.48216e-28	1.12148e-25	52.2917	C1A1(SDHx)
CLDN12	0.582063	7.33671	11.4659	1.0254e-27	1.34808e-25	52.1221	C1A1(SDHx)
KY	-0.397512	5.07364	-11.4604	1.08005e-27	1.41195e-25	52.0708	C1A1(SDHx)
MACROD2	0.448181	5.00593	11.4527	1.16249e-27	1.51124e-25	51.9983	C1A1(SDHx)
CCDC6	0.559496	7.663	11.363	1.21743e-27	1.57386e-25	51.9352	C1A1(SDHx)
CDKN2A	0.630439	6.02042	11.3462	1.43232e-27	1.82933e-25	51.7748	C1A1(SDHx)
KDM5B	0.403418	6.82978	11.3455	1.44205e-27	1.82933e-25	51.7681	C1A1(SDHx)
RGS16	-1.39405	7.32946	-11.3455	1.44322e-27	1.82933e-25	51.7673	C1A1(SDHx)
ZBTB18	0.671234	6.23075	11.3452	1.44648e-27	1.82933e-25	51.7651	C1A1(SDHx)
LARP6	0.659869	6.97101	11.3334	1.62164e-27	2.03976e-25	51.6523	C1A1(SDHx)
DNAH5	-0.437156	4.72833	-11.4116	1.71853e-27	2.14242e-25	51.6126	C1A1(SDHx)
PNMT	-1.98153	8.39446	-11.3273	1.72167e-27	2.14242e-25	51.5933	C1A1(SDHx)
PRR3	0.48113	6.62902	11.3234	1.78694e-27	2.21181e-25	51.5566	C1A1(SDHx)
KCNJ9	0.693509	4.49182	11.3171	1.89907e-27	2.33817e-25	51.4965	C1A1(SDHx)
ARSG	-0.388537	5.67703	-11.3732	2.47127e-27	3.02665e-25	51.2542	C1A1(SDHx)
DPYS	-0.768788	5.19273	-11.2828	2.64861e-27	3.22686e-25	51.1683	C1A1(SDHx)
IRX4	-0.674093	4.51616	-11.2768	2.80578e-27	3.40055e-25	51.1115	C1A1(SDHx)
DHRS13	0.569656	6.44879	11.3167	4.21534e-27	5.08243e-25	50.7274	C1A1(SDHx)
TRIL	-1.00771	6.32116	-11.2296	4.4237e-27	5.30616e-25	50.6623	C1A1(SDHx)
SH2D2A	-0.860984	6.32289	-11.2117	5.25431e-27	6.27015e-25	50.4926	C1A1(SDHx)
BEND4	0.462266	3.96638	11.2883	5.50955e-27	6.54118e-25	50.4633	C1A1(SDHx)
CNNM2	0.418995	6.32909	11.2026	5.73912e-27	6.77915e-25	50.4055	C1A1(SDHx)
CAMSAP3	0.543527	5.95762	11.2799	5.9626e-27	7.00756e-25	50.3853	C1A1(SDHx)
TSPAN18	-0.90463	6.94905	-11.2704	6.52156e-27	7.62596e-25	50.297	C1A1(SDHx)
IL17D	0.696136	5.35984	11.2696	6.57124e-27	7.64564e-25	50.2895	C1A1(SDHx)
COCH	0.959337	5.42923	11.1561	8.96154e-27	1.03749e-24	49.9659	C1A1(SDHx)
DMGDH	-0.52729	4.41816	-11.2314	9.40928e-27	1.08393e-24	49.9354	C1A1(SDHx)
ZBTB5	0.350641	6.77691	11.1413	1.03324e-26	1.1844e-24	49.8255	C1A1(SDHx)
RRAGD	0.883707	7.49775	11.1351	1.09689e-26	1.25121e-24	49.7665	C1A1(SDHx)
CS	0.482394	9.1423	11.1275	1.17907e-26	1.33838e-24	49.6953	C1A1(SDHx)
GNG12	-0.700612	7.24396	-11.1166	1.30943e-26	1.47915e-24	49.5918	C1A1(SDHx)
CHST11	-0.68816	6.54045	-11.1121	1.36623e-26	1.53585e-24	49.5499	C1A1(SDHx)
GDPD1	0.568772	5.59534	11.1831	1.48119e-26	1.65708e-24	49.4878	C1A1(SDHx)
VPS37D	0.379013	5.7959	11.1817	1.49969e-26	1.66976e-24	49.4756	C1A1(SDHx)
CEBPG	0.543818	7.13075	11.0925	1.64846e-26	1.82665e-24	49.3647	C1A1(SDHx)
TRIM11	0.320343	6.22501	11.1594	1.84873e-26	2.03886e-24	49.2692	C1A1(SDHx)
TIMM9	0.479944	7.36168	11.072	2.0035e-26	2.19912e-24	49.1723	C1A1(SDHx)
ZNF185	-1.13136	6.66812	-11.047	2.54451e-26	2.77985e-24	48.9366	C1A1(SDHx)
NTRK1	-1.6817	7.10008	-11.0422	2.66284e-26	2.89553e-24	48.8917	C1A1(SDHx)
JPT2	0.391512	6.81159	11.0363	2.81543e-26	3.04721e-24	48.8368	C1A1(SDHx)
SGCZ	0.349798	3.41894	11.1094	2.94881e-26	3.17679e-24	48.8087	C1A1(SDHx)
DUSP7	-0.675859	6.77184	-11.0293	3.0102e-26	3.22799e-24	48.7708	C1A1(SDHx)
TRIM37	0.503506	7.84856	11.0262	3.09926e-26	3.30825e-24	48.7421	C1A1(SDHx)
SRSF12	0.400402	4.59677	11.0946	3.38548e-26	3.59727e-24	48.6725	C1A1(SDHx)
DKK3	-0.941267	8.72072	-11.015	3.45037e-26	3.64955e-24	48.6362	C1A1(SDHx)
TSPAN33	0.660483	6.44068	11.0426	5.48777e-26	5.7783e-24	48.1962	C1A1(SDHx)
DMAC2	0.341325	7.18115	10.964	5.59423e-26	5.86386e-24	48.1596	C1A1(SDHx)
TMEM63B	0.528887	7.59005	11.0315	6.08686e-26	6.35162e-24	48.094	C1A1(SDHx)
CTBP1-DT	0.313555	6.05677	11.0231	6.58138e-26	6.837e-24	48.017	C1A1(SDHx)
ZKSCAN2	0.326799	6.05997	11.0072	7.62293e-26	7.88381e-24	47.8721	C1A1(SDHx)
RNF157	0.685881	6.54951	10.9811	9.71181e-26	9.99973e-24	47.6333	C1A1(SDHx)
CAMK1D	-0.773208	6.43022	-10.8975	1.04939e-25	1.07574e-23	47.5393	C1A1(SDHx)
LACC1	-0.446196	5.50636	-10.9515	1.27637e-25	1.30268e-23	47.3638	C1A1(SDHx)
GTF2IRD1	0.468446	7.57314	10.8668	1.40198e-25	1.42463e-23	47.2537	C1A1(SDHx)
POU4F1	0.497851	3.87971	10.8592	1.50503e-25	1.5227e-23	47.1837	C1A1(SDHx)
CTNNA2	0.910474	6.98007	10.8532	1.59234e-25	1.59962e-23	47.1281	C1A1(SDHx)
CASZ1	-0.538708	5.61906	-10.8531	1.5948e-25	1.59962e-23	47.1266	C1A1(SDHx)
LINC00900	-0.595345	5.23319	-10.9667	1.80257e-25	1.80025e-23	47.0341	C1A1(SDHx)
ERP29	0.62876	10.0027	10.8237	2.10123e-25	2.08955e-23	46.8547	C1A1(SDHx)
TUBGCP4	0.386643	6.49733	10.8201	2.17436e-25	2.15308e-23	46.8209	C1A1(SDHx)
NLGN4X	1.07365	5.75307	10.8191	2.19556e-25	2.16486e-23	46.8114	C1A1(SDHx)
LINC01341	0.326226	5.07684	10.8807	2.45131e-25	2.40683e-23	46.7203	C1A1(SDHx)
TBC1D4	0.900447	7.61191	10.8023	2.57002e-25	2.51278e-23	46.6561	C1A1(SDHx)
RMDN2	-0.41577	5.36227	-10.8537	3.14319e-25	3.06034e-23	46.4752	C1A1(SDHx)
MAN1C1	-0.620863	6.54983	-10.7518	4.12389e-25	3.99846e-23	46.1899	C1A1(SDHx)
LPCAT4	0.564453	6.38203	10.7471	4.30737e-25	4.15902e-23	46.147	C1A1(SDHx)
MEIS3	0.781056	5.83962	10.8185	4.33923e-25	4.17248e-23	46.1573	C1A1(SDHx)
NME2	-0.61566	9.25834	-10.743	4.47427e-25	4.28462e-23	46.1095	C1A1(SDHx)
FNIP1	0.403999	6.25881	10.8096	4.70891e-25	4.49083e-23	46.0767	C1A1(SDHx)
PDP2	0.540191	6.25777	10.8086	4.75444e-25	4.51574e-23	46.0672	C1A1(SDHx)
PIK3R1	-0.810818	7.72999	-10.7281	5.14159e-25	4.86361e-23	45.9724	C1A1(SDHx)
RTKN2	0.313341	3.95743	10.7769	6.35039e-25	5.98274e-23	45.7819	C1A1(SDHx)
SPOCK2	-1.19232	9.06596	-10.7021	6.5569e-25	6.15238e-23	45.7327	C1A1(SDHx)
CPQ	-0.620888	8.26079	-10.6956	6.96175e-25	6.50602e-23	45.6736	C1A1(SDHx)
TMEM176A	-1.42218	8.05733	-10.6931	7.12611e-25	6.63298e-23	45.6506	C1A1(SDHx)
MPV17L	-0.483026	5.98281	-10.7554	7.73305e-25	7.16924e-23	45.5877	C1A1(SDHx)
CHAF1B	0.354128	5.47922	10.6735	8.55497e-25	7.89976e-23	45.4705	C1A1(SDHx)
UPK1A-AS1	0.417779	3.94892	11.0506	8.70847e-25	8.00972e-23	45.5385	C1A1(SDHx)
NRP2	-0.772271	6.00301	-10.6614	9.57431e-25	8.77142e-23	45.3595	C1A1(SDHx)
METTL9	0.433595	8.42066	10.6584	9.84604e-25	8.98499e-23	45.3319	C1A1(SDHx)
ABCF1	0.36838	8.02151	10.6568	9.99174e-25	9.08234e-23	45.3174	C1A1(SDHx)
BEND6	-0.547218	5.20589	-10.7249	1.02093e-24	9.244e-23	45.3138	C1A1(SDHx)
EBF1	-0.705011	6.5684	-10.7155	1.1126e-24	1.0035e-22	45.2291	C1A1(SDHx)
KIAA0319	0.566897	5.57272	10.631	1.26936e-24	1.14046e-22	45.0815	C1A1(SDHx)
SERPINB6	-0.562307	7.59796	-10.6264	1.32449e-24	1.18541e-22	45.0396	C1A1(SDHx)
CACUL1	0.35668	6.62893	10.69	1.4027e-24	1.25061e-22	45.0007	C1A1(SDHx)
KCNC2	0.481425	4.11323	10.6162	1.45542e-24	1.29072e-22	44.9467	C1A1(SDHx)
KCNK12	-0.833921	6.02433	-10.616	1.45878e-24	1.29072e-22	44.9444	C1A1(SDHx)
UBE2R2	0.305319	7.97104	10.682	1.50861e-24	1.32975e-22	44.9289	C1A1(SDHx)
SLC6A2	-1.37118	7.37051	-10.6093	1.5522e-24	1.36301e-22	44.8832	C1A1(SDHx)
CYLD	-0.455057	7.59713	-10.5945	1.77904e-24	1.55632e-22	44.7488	C1A1(SDHx)
TAFA5	0.840433	5.67805	10.6507	2.00444e-24	1.74694e-22	44.6488	C1A1(SDHx)
DLEU1	0.500211	6.30637	10.5718	2.19562e-24	1.90642e-22	44.5414	C1A1(SDHx)
LOC102723678	-0.84632	5.60353	-11.4379	2.28246e-24	1.97446e-22	44.6452	C1A1(SDHx)
ACAA1	-0.43656	7.07035	-10.539	2.96931e-24	2.5591e-22	44.2439	C1A1(SDHx)
PENK	-1.87181	10.0126	-10.5373	3.01615e-24	2.58988e-22	44.2285	C1A1(SDHx)
DACH2	0.944844	3.86601	10.6033	3.07959e-24	2.63463e-22	44.2256	C1A1(SDHx)
CDS1	0.46839	5.20097	10.5322	3.16293e-24	2.69602e-22	44.1816	C1A1(SDHx)
P3H4	0.597024	6.50874	10.522	3.474e-24	2.95037e-22	44.0892	C1A1(SDHx)
MYO1B	-0.803222	7.29407	-10.5154	3.69281e-24	3.12478e-22	44.029	C1A1(SDHx)
SNAP47	0.428672	7.86137	10.5699	4.16376e-24	3.51053e-22	43.9283	C1A1(SDHx)
RCBTB2	-0.410152	6.41348	-10.5009	4.21914e-24	3.54438e-22	43.8976	C1A1(SDHx)
LOC100506388	-1.91664	6.83327	-10.9729	4.26075e-24	3.56646e-22	43.8533	C1A1(SDHx)
C19orf48	0.858716	7.1805	10.5621	4.46634e-24	3.72515e-22	43.8591	C1A1(SDHx)
GOT2	0.391032	9.29695	10.4832	4.96054e-24	4.12256e-22	43.7381	C1A1(SDHx)
TMEM143	0.29619	6.01585	10.4727	5.46327e-24	4.52421e-22	43.643	C1A1(SDHx)
EIF3J	0.449911	8.00094	10.4698	5.60965e-24	4.62896e-22	43.6169	C1A1(SDHx)
MIF4GD	0.388925	6.66867	10.5354	5.68102e-24	4.67128e-22	43.6221	C1A1(SDHx)
XPO5	0.37229	7.25489	10.5169	6.70931e-24	5.49738e-22	43.4581	C1A1(SDHx)
F13A1	-1.34149	7.4971	-10.4443	7.08714e-24	5.78658e-22	43.3865	C1A1(SDHx)
HACD1	0.450767	5.4359	10.4288	8.17168e-24	6.64877e-22	43.2462	C1A1(SDHx)
RTN4R	0.397671	5.1976	10.4926	8.34942e-24	6.76972e-22	43.2426	C1A1(SDHx)
TTC7A	-0.442157	6.1393	-10.4883	8.6723e-24	7.0071e-22	43.2052	C1A1(SDHx)
SLC2A10	-0.905162	5.75364	-10.4024	1.03978e-23	8.37218e-22	43.0088	C1A1(SDHx)
SLIT3	-0.977808	8.27179	-10.3997	1.06519e-23	8.54727e-22	42.985	C1A1(SDHx)
USP51	-0.50266	6.14777	-10.4643	1.07545e-23	8.59987e-22	42.9932	C1A1(SDHx)
ATF6	0.424349	7.71621	10.3874	1.1922e-23	9.50083e-22	42.874	C1A1(SDHx)
RALGPS1	0.372579	5.83043	10.3763	1.31894e-23	1.0475e-21	42.7744	C1A1(SDHx)
CIART	0.975139	7.24543	10.4393	1.34538e-23	1.06486e-21	42.7725	C1A1(SDHx)
ZDHHC16	0.372993	7.22969	10.4356	1.3915e-23	1.09763e-21	42.7393	C1A1(SDHx)
DMD	-0.574375	5.30113	-10.365	1.46135e-23	1.14884e-21	42.6734	C1A1(SDHx)
ENDOG	0.499368	6.18561	10.3549	1.6023e-23	1.2554e-21	42.5827	C1A1(SDHx)
SPON1	-1.21232	5.92868	-10.3497	1.68045e-23	1.31222e-21	42.5358	C1A1(SDHx)
SLITRK3	0.636274	3.85681	10.3473	1.71666e-23	1.33601e-21	42.5147	C1A1(SDHx)
SLC4A5	0.280396	4.60359	10.346	1.73847e-23	1.34847e-21	42.5023	C1A1(SDHx)
EIF2S2	0.425868	7.68049	10.3425	1.79327e-23	1.38636e-21	42.4717	C1A1(SDHx)
MAN1A1	-0.858793	6.50723	-10.3401	1.83292e-23	1.41232e-21	42.4502	C1A1(SDHx)
CIAPIN1	0.362653	7.2607	10.3382	1.8652e-23	1.43245e-21	42.433	C1A1(SDHx)
C5orf15	0.371892	7.65031	10.3279	2.04764e-23	1.56739e-21	42.341	C1A1(SDHx)
TTC31	0.371086	6.64146	10.3154	2.29547e-23	1.75133e-21	42.2285	C1A1(SDHx)
FAM220A	0.32184	7.7652	10.3779	2.32833e-23	1.7706e-21	42.2321	C1A1(SDHx)
PLPPR3	0.499884	5.23601	10.3097	2.41558e-23	1.83096e-21	42.1782	C1A1(SDHx)
LOC100505938	-0.859191	6.81963	-11.1126	2.50885e-23	1.89548e-21	42.2951	C1A1(SDHx)
GSPT2	0.463807	7.18841	10.2905	2.87532e-23	2.16533e-21	42.0066	C1A1(SDHx)
PDS5B	0.467719	6.3149	10.2892	2.91041e-23	2.18469e-21	41.9946	C1A1(SDHx)
PARP9	-0.642714	7.26038	-10.3514	2.94894e-23	2.20649e-21	41.9993	C1A1(SDHx)
FAM216A	0.504617	6.72775	10.2873	2.95971e-23	2.20745e-21	41.9781	C1A1(SDHx)
ACYP2	-0.65425	7.61058	-10.286	2.99539e-23	2.22693e-21	41.9663	C1A1(SDHx)
RARRES2	-1.45455	7.54438	-10.2844	3.03988e-23	2.25281e-21	41.9517	C1A1(SDHx)
CRYZL2P	-0.633826	5.66557	-10.3639	3.92319e-23	2.89818e-21	41.7564	C1A1(SDHx)
PPM1D	0.380928	6.17449	10.2503	4.13817e-23	3.04731e-21	41.6479	C1A1(SDHx)
GOT1	0.691689	8.3252	10.2428	4.42519e-23	3.2484e-21	41.5818	C1A1(SDHx)
CYP27A1	-0.546841	7.23796	-10.2423	4.44469e-23	3.25245e-21	41.5775	C1A1(SDHx)
ZNF581	0.422341	6.48321	10.2867	5.23631e-23	3.81971e-21	41.4336	C1A1(SDHx)
EFNA2	0.350252	4.24318	10.2238	5.25289e-23	3.81983e-21	41.4129	C1A1(SDHx)
NPNT	0.823391	5.73513	10.2855	5.29226e-23	3.83648e-21	41.4231	C1A1(SDHx)
PXMP2	0.457341	5.8013	10.1957	6.76912e-23	4.89184e-21	41.1631	C1A1(SDHx)
CNTN4	0.829837	4.84952	10.2534	7.02788e-23	5.06312e-21	41.1437	C1A1(SDHx)
NHS	-0.482	5.45069	-10.2479	7.3774e-23	5.29852e-21	41.0959	C1A1(SDHx)
INPP1	-0.493072	7.73396	-10.1689	8.60611e-23	6.16198e-21	40.9265	C1A1(SDHx)
TYRO3	0.380121	5.6262	10.1673	8.73399e-23	6.23435e-21	40.912	C1A1(SDHx)
CADPS2	-0.665633	7.28891	-10.1593	9.38125e-23	6.67589e-21	40.8416	C1A1(SDHx)
SMARCD3	0.668223	6.48754	10.1519	1.00265e-22	7.11332e-21	40.7761	C1A1(SDHx)
S100A13	-0.619503	7.10806	-10.1513	1.00851e-22	7.13313e-21	40.7703	C1A1(SDHx)
DHCR24	-1.41805	7.46433	-10.1471	1.04685e-22	7.38191e-21	40.7336	C1A1(SDHx)
MBTPS2	0.400179	6.28574	10.1315	1.20358e-22	8.46142e-21	40.5962	C1A1(SDHx)
S100A6	-1.02697	9.44955	-10.1224	1.30562e-22	9.15112e-21	40.516	C1A1(SDHx)
DPYSL5	0.855489	5.92393	10.1793	1.35036e-22	9.43629e-21	40.5004	C1A1(SDHx)
ZNF71	0.218801	5.84422	10.1696	1.47039e-22	1.02443e-20	40.4165	C1A1(SDHx)
ACTG1	-0.541702	12.5815	-10.0968	1.64163e-22	1.14032e-20	40.2904	C1A1(SDHx)
G6PD	-0.579495	7.39116	-10.0804	1.90011e-22	1.31594e-20	40.1464	C1A1(SDHx)
KREMEN2	0.363063	5.53762	10.0749	1.9959e-22	1.37818e-20	40.098	C1A1(SDHx)
ADAP1	0.367207	5.65444	10.0731	2.02867e-22	1.39666e-20	40.0819	C1A1(SDHx)
MARS	0.426525	8.32619	10.0698	2.08937e-22	1.43421e-20	40.0529	C1A1(SDHx)
TRAF1	-0.467003	5.5625	-10.0658	2.1649e-22	1.48168e-20	40.0179	C1A1(SDHx)
VLDLR-AS1	0.727393	5.41568	10.12	2.27184e-22	1.55031e-20	39.988	C1A1(SDHx)
RAI2	-0.488051	7.13556	-10.0564	2.3534e-22	1.60127e-20	39.9357	C1A1(SDHx)
ABLIM3	0.694344	7.30925	10.0307	2.96047e-22	2.0061e-20	39.7097	C1A1(SDHx)
EPHA8	-0.851253	6.26782	-10.0896	2.96561e-22	2.0061e-20	39.7256	C1A1(SDHx)
FEV	-1.24223	7.37697	-10.0292	2.99797e-22	2.02211e-20	39.6973	C1A1(SDHx)
CAMK2B	-0.860032	8.33007	-10.0258	3.08989e-22	2.07808e-20	39.6676	C1A1(SDHx)
GABRG2	-1.57194	6.7655	-10.0236	3.15175e-22	2.11358e-20	39.648	C1A1(SDHx)
H2BFXP	0.617047	4.79806	10.764	3.19914e-22	2.13919e-20	39.7998	C1A1(SDHx)
FABP6	-1.02701	5.65286	-10.0126	3.47403e-22	2.31635e-20	39.5522	C1A1(SDHx)
ELOVL4	0.67987	6.47161	10.0099	3.55937e-22	2.36647e-20	39.5283	C1A1(SDHx)
GABRB1	0.727768	3.96793	10.0081	3.61604e-22	2.3973e-20	39.5127	C1A1(SDHx)
STAR	-1.55549	6.56906	-9.98457	4.45609e-22	2.94583e-20	39.307	C1A1(SDHx)
CES4A	-0.48926	5.75556	-10.0351	4.77116e-22	3.14518e-20	39.2573	C1A1(SDHx)
ABCA7	0.618333	6.45286	9.96681	5.21461e-22	3.4278e-20	39.1522	C1A1(SDHx)
SLC44A3	-0.943677	7.25622	-10.0223	5.33357e-22	3.49611e-20	39.1475	C1A1(SDHx)
LXN	-1.06432	7.2089	-9.95947	5.56443e-22	3.6372e-20	39.0883	C1A1(SDHx)
COQ5	0.310731	7.61346	10.0108	5.89156e-22	3.84024e-20	39.0496	C1A1(SDHx)
ABLIM1	-0.716133	8.05781	-9.94983	6.05925e-22	3.93851e-20	39.0044	C1A1(SDHx)
ACP6	0.521826	5.94254	9.94152	6.52077e-22	4.22669e-20	38.9321	C1A1(SDHx)
PYCR1	0.54895	6.70271	9.93416	6.9589e-22	4.49816e-20	38.8681	C1A1(SDHx)
GPRC5B	0.500812	5.80723	9.92859	7.3096e-22	4.71175e-20	38.8197	C1A1(SDHx)
HIST1H2AC	-1.01348	7.12835	-9.92632	7.4574e-22	4.79375e-20	38.8	C1A1(SDHx)
CUTC	0.407727	6.86526	9.91739	8.06813e-22	5.17205e-20	38.7225	C1A1(SDHx)
ESRRA	0.380591	6.89086	9.86826	1.24308e-21	7.94681e-20	38.2969	C1A1(SDHx)
SLITRK1	0.859239	4.29478	9.91449	1.35715e-21	8.6523e-20	38.2279	C1A1(SDHx)
FLRT1	-0.942776	7.59111	-9.85708	1.37127e-21	8.71843e-20	38.2002	C1A1(SDHx)
STX3	0.435244	6.28388	9.8435	1.54469e-21	9.79423e-20	38.083	C1A1(SDHx)
SMIM3	1.04529	7.84548	9.88868	1.69549e-21	1.07212e-19	38.0088	C1A1(SDHx)
ZNF536	0.971321	5.69171	9.82993	1.73978e-21	1.09715e-19	37.9659	C1A1(SDHx)
RILPL1	0.32958	6.72264	9.88337	1.77488e-21	1.11625e-19	37.9638	C1A1(SDHx)
SMAD7	-0.617912	6.61018	-9.82547	1.80894e-21	1.13461e-19	37.9275	C1A1(SDHx)
TMEM45B	-0.983122	6.41608	-9.88068	1.81641e-21	1.13623e-19	37.941	C1A1(SDHx)
GINS2	0.336361	5.69576	9.8197	1.90263e-21	1.18698e-19	37.8778	C1A1(SDHx)
KDM8	0.212249	5.1587	9.81809	1.92973e-21	1.20066e-19	37.8639	C1A1(SDHx)
TCTA	-0.493564	7.74138	-9.81516	1.97977e-21	1.22851e-19	37.8387	C1A1(SDHx)
CHD4	0.357056	8.97033	9.81433	1.99418e-21	1.23416e-19	37.8316	C1A1(SDHx)
SLC22A4	-0.621034	6.02846	-9.80179	2.22533e-21	1.37356e-19	37.7236	C1A1(SDHx)
FANCE	0.356207	6.25751	9.80087	2.24328e-21	1.38098e-19	37.7157	C1A1(SDHx)
DEGS1	0.520369	8.71996	9.79951	2.2701e-21	1.39381e-19	37.704	C1A1(SDHx)
C1QL1	-1.28907	6.92664	-9.79204	2.42311e-21	1.48384e-19	37.6398	C1A1(SDHx)
MTMR7	0.459608	5.19482	9.78832	2.50301e-21	1.52874e-19	37.6078	C1A1(SDHx)
TYMS	0.558427	6.36741	9.78424	2.59382e-21	1.58006e-19	37.5728	C1A1(SDHx)
B3GLCT	0.470702	5.29619	9.90631	2.66459e-21	1.61893e-19	37.6282	C1A1(SDHx)
PDZK1	-1.09773	5.49983	-9.77532	2.80378e-21	1.69906e-19	37.4961	C1A1(SDHx)
LAPTM4B	0.678964	8.95379	9.77429	2.82914e-21	1.70998e-19	37.4873	C1A1(SDHx)
PIGZ	0.473322	6.34423	9.7665	3.02778e-21	1.8253e-19	37.4205	C1A1(SDHx)
TNFSF13B	-0.796872	6.40373	-9.78759	4.0387e-21	2.42844e-19	37.1544	C1A1(SDHx)
SFXN3	0.511998	7.50439	9.72889	4.20012e-21	2.51899e-19	37.0983	C1A1(SDHx)
C15orf56	-0.331557	4.50494	-9.77379	4.5445e-21	2.71852e-19	37.0382	C1A1(SDHx)
ANO8	0.421862	5.80905	9.76071	5.08163e-21	3.03204e-19	36.9283	C1A1(SDHx)
MT1F	-0.894323	7.01093	-9.69621	5.57765e-21	3.31948e-19	36.8191	C1A1(SDHx)
CD9	-1.09102	8.32417	-9.6759	6.65048e-21	3.94787e-19	36.646	C1A1(SDHx)
ARSD	-0.583393	6.51061	-9.67191	6.88373e-21	4.07594e-19	36.6121	C1A1(SDHx)
ECRG4	-1.59291	6.94074	-9.9331	7.18619e-21	4.24423e-19	36.6761	C1A1(SDHx)
RAB29	0.493881	6.30067	9.66482	7.3194e-21	4.31196e-19	36.5517	C1A1(SDHx)
LOC101929709	0.340792	4.4784	10.3294	7.36466e-21	4.32767e-19	36.7261	C1A1(SDHx)
LGR5	1.28072	5.32402	9.66363	7.3947e-21	4.33437e-19	36.5416	C1A1(SDHx)
EDC3	0.264066	6.24698	9.65961	7.65658e-21	4.4766e-19	36.5074	C1A1(SDHx)
CDH11	-0.894022	6.40734	-9.65918	7.68514e-21	4.48204e-19	36.5037	C1A1(SDHx)
FNIP2	0.528001	7.66705	9.70627	8.0804e-21	4.70077e-19	36.4718	C1A1(SDHx)
TMSB15A	0.797217	5.46197	9.64652	8.5733e-21	4.97508e-19	36.3961	C1A1(SDHx)
REPS2	-0.601983	5.64827	-9.64466	8.71197e-21	5.04298e-19	36.3803	C1A1(SDHx)
SLC30A7	-0.349731	6.68301	-9.67848	1.02325e-20	5.89989e-19	36.2394	C1A1(SDHx)
PAWR	0.535679	5.25875	9.62589	1.0243e-20	5.89989e-19	36.2209	C1A1(SDHx)
PHGDH	0.611636	6.55905	9.62536	1.02898e-20	5.91218e-19	36.2165	C1A1(SDHx)
C3	-1.31168	8.09704	-9.62336	1.04686e-20	6.00012e-19	36.1995	C1A1(SDHx)
SEMA4G	0.439045	5.92729	9.6167	1.10874e-20	6.33916e-19	36.143	C1A1(SDHx)
TCEA1	0.37319	7.72561	9.60761	1.199e-20	6.83844e-19	36.066	C1A1(SDHx)
ENPP2	1.22221	8.78164	9.6047	1.22947e-20	6.97847e-19	36.0413	C1A1(SDHx)
B4GALNT4	0.651094	5.05453	9.65682	1.22955e-20	6.97847e-19	36.0587	C1A1(SDHx)
STXBP5	-0.509123	6.96329	-9.65448	1.25415e-20	7.10073e-19	36.0392	C1A1(SDHx)
CAMSAP2	0.479765	7.78557	9.59853	1.29641e-20	7.32218e-19	35.9891	C1A1(SDHx)
ENTPD8	0.443268	4.32779	9.86796	1.38207e-20	7.77276e-19	36.0122	C1A1(SDHx)
GCHFR	-0.558387	6.10964	-9.59103	1.38286e-20	7.77276e-19	35.9256	C1A1(SDHx)
FAM57B	0.647305	6.75174	9.64091	1.40682e-20	7.88837e-19	35.9261	C1A1(SDHx)
G0S2	-0.899051	6.97992	-9.58146	1.50139e-20	8.39841e-19	35.8447	C1A1(SDHx)
TRANK1	-0.79188	7.15307	-9.62532	1.53072e-20	8.54195e-19	35.8974	C1A1(SDHx)
ATL2	0.433555	6.7837	9.62772	1.57291e-20	8.75638e-19	35.8163	C1A1(SDHx)
ARID3B	0.384394	6.35311	9.56932	1.66638e-20	9.25457e-19	35.7421	C1A1(SDHx)
DEPTOR	0.683393	7.37203	9.56746	1.69317e-20	9.38096e-19	35.7264	C1A1(SDHx)
LINC01503	-0.539738	5.67292	-9.68291	1.71983e-20	9.50602e-19	35.7992	C1A1(SDHx)
CTBS	-0.476062	6.66077	-9.5651	1.72769e-20	9.52686e-19	35.7065	C1A1(SDHx)
SSR2	0.448362	9.54678	9.55883	1.82323e-20	1.00299e-18	35.6536	C1A1(SDHx)
HSD11B1L	0.400713	6.37992	9.60911	1.84059e-20	1.01016e-18	35.6617	C1A1(SDHx)
FOXRED2	0.491298	5.9434	9.5528	1.91993e-20	1.05122e-18	35.6027	C1A1(SDHx)
TRIM17	0.377548	4.84613	9.53711	2.19619e-20	1.19965e-18	35.4704	C1A1(SDHx)
EFHC1	-0.501416	6.69288	-9.53318	2.27132e-20	1.23779e-18	35.4373	C1A1(SDHx)
LRRC6	-0.37111	5.01334	-9.53089	2.31616e-20	1.25928e-18	35.4181	C1A1(SDHx)
HNMT	-0.36001	5.11471	-9.52857	2.36268e-20	1.28157e-18	35.3985	C1A1(SDHx)
CELF4	-0.698754	7.13125	-9.56482	2.67348e-20	1.44679e-18	35.2944	C1A1(SDHx)
SLC2A12	0.551552	4.63708	9.56301	2.71464e-20	1.46565e-18	35.2793	C1A1(SDHx)
ZNF777	0.246675	6.27296	9.5611	2.75854e-20	1.48591e-18	35.2636	C1A1(SDHx)
MKNK1	-0.40747	6.5627	-9.50805	2.81563e-20	1.51316e-18	35.226	C1A1(SDHx)
COX2	0.278966	13.7393	10.1292	3.07724e-20	1.64994e-18	35.3251	C1A1(SDHx)
PAFAH1B3	0.477379	6.88515	9.49649	3.10766e-20	1.66191e-18	35.1289	C1A1(SDHx)
AKR1C1	-0.766357	6.90897	-9.49626	3.11385e-20	1.66191e-18	35.1269	C1A1(SDHx)
BSPRY	-0.69027	5.67404	-9.48177	3.52339e-20	1.87618e-18	35.0054	C1A1(SDHx)
STOM	-0.623251	8.02802	-9.47453	3.74759e-20	1.99101e-18	34.9447	C1A1(SDHx)
SEC14L2	0.281277	4.75389	9.4692	3.92152e-20	2.07867e-18	34.9001	C1A1(SDHx)
RSPH1	-0.620969	6.27027	-9.51713	3.99076e-20	2.10909e-18	34.9002	C1A1(SDHx)
ADAM23	0.761944	6.35035	9.46696	3.99703e-20	2.10909e-18	34.8813	C1A1(SDHx)
ARMC2	-0.414413	5.27589	-9.51551	4.04549e-20	2.12983e-18	34.8868	C1A1(SDHx)
RAB37	-0.830254	5.32479	-9.51501	4.06247e-20	2.13394e-18	34.8827	C1A1(SDHx)
FBXO34	0.337751	7.01107	9.45774	4.3234e-20	2.26589e-18	34.8041	C1A1(SDHx)
PARD3	0.416253	6.54429	9.45025	4.60747e-20	2.40934e-18	34.7415	C1A1(SDHx)
DEPDC7	0.575901	4.53315	9.49844	4.66736e-20	2.43519e-18	34.7462	C1A1(SDHx)
SLC29A2	0.3089	5.20054	9.43299	5.33522e-20	2.77742e-18	34.5972	C1A1(SDHx)
GALNT6	-1.01915	6.94082	-9.42641	5.64149e-20	2.9303e-18	34.5423	C1A1(SDHx)
GDF10	-1.34693	5.98367	-9.41773	6.07257e-20	3.14719e-18	34.4699	C1A1(SDHx)
SYNDIG1	-0.828296	6.07719	-9.41705	6.10775e-20	3.15838e-18	34.4642	C1A1(SDHx)
SCP2	-0.521527	8.20407	-9.41499	6.2157e-20	3.20708e-18	34.447	C1A1(SDHx)
LRIF1	0.593515	6.4444	9.39988	7.06414e-20	3.63678e-18	34.3211	C1A1(SDHx)
SLC16A10	0.51009	4.59979	9.39502	7.36087e-20	3.78118e-18	34.2806	C1A1(SDHx)
KHK	0.349883	6.15562	9.39103	7.61397e-20	3.90258e-18	34.2474	C1A1(SDHx)
STX6	0.270003	6.53837	9.39058	7.64293e-20	3.90881e-18	34.2436	C1A1(SDHx)
LOXL1	-0.843657	6.84757	-9.38454	8.0435e-20	4.10466e-18	34.1934	C1A1(SDHx)
PSD2	0.380766	5.15212	9.42854	8.36651e-20	4.26015e-18	34.172	C1A1(SDHx)
UBAC2	0.32714	7.34562	9.42675	8.49193e-20	4.31457e-18	34.1574	C1A1(SDHx)
AP5B1	0.274191	5.10325	9.42333	8.73754e-20	4.42968e-18	34.1293	C1A1(SDHx)
SLC25A45	0.388401	5.34985	9.42157	8.86626e-20	4.48003e-18	34.115	C1A1(SDHx)
TFB1M	-0.411886	6.62284	-9.3729	8.87535e-20	4.48003e-18	34.0966	C1A1(SDHx)
SGPP2	0.919944	6.78636	9.41415	9.43085e-20	4.75013e-18	34.0542	C1A1(SDHx)
PLCL1	-0.772322	5.39192	-9.36526	9.46665e-20	4.75786e-18	34.0332	C1A1(SDHx)
PHTF2	0.38126	5.82055	9.36424	9.5489e-20	4.78885e-18	34.0246	C1A1(SDHx)
ILVBL	0.483633	8.4376	9.34931	1.08301e-19	5.41973e-18	33.9008	C1A1(SDHx)
RABIF	0.31937	6.5563	9.34785	1.09641e-19	5.47502e-18	33.8887	C1A1(SDHx)
PDLIM5	-0.569718	7.12377	-9.34648	1.10917e-19	5.52685e-18	33.8773	C1A1(SDHx)
DSE	-0.42149	5.6343	-9.3421	1.15095e-19	5.72277e-18	33.841	C1A1(SDHx)
BHMT2	-0.602196	4.96806	-9.33846	1.18672e-19	5.88808e-18	33.8109	C1A1(SDHx)
HPCAL4	-1.12047	5.80893	-9.33659	1.20564e-19	5.96919e-18	33.7953	C1A1(SDHx)
ZSWIM5	-0.601414	6.75861	-9.38368	1.21477e-19	6.00164e-18	33.8052	C1A1(SDHx)
NIPAL2	-0.551241	6.35509	-9.32585	1.31973e-19	6.50637e-18	33.7064	C1A1(SDHx)
BVES	0.561846	5.18427	9.37179	1.34068e-19	6.5957e-18	33.7082	C1A1(SDHx)
PRPSAP1	0.399016	7.27445	9.321	1.37463e-19	6.74847e-18	33.6663	C1A1(SDHx)
ZBTB26	0.349051	5.6043	9.36769	1.38706e-19	6.79514e-18	33.6748	C1A1(SDHx)
GLUD1	-0.364663	8.72772	-9.31857	1.40307e-19	6.85914e-18	33.6462	C1A1(SDHx)
ARRDC1-AS1	0.311003	6.2367	9.36461	1.42289e-19	6.94144e-18	33.6497	C1A1(SDHx)
TTC9	0.469643	5.02847	9.35457	1.48165e-19	7.21298e-18	33.6719	C1A1(SDHx)
NKIRAS2	0.328142	6.83925	9.30785	1.53534e-19	7.45875e-18	33.5576	C1A1(SDHx)
BLMH	0.422516	7.31736	9.30684	1.54848e-19	7.50691e-18	33.5492	C1A1(SDHx)
DGKQ	0.358523	5.79011	9.30493	1.57347e-19	7.61221e-18	33.5334	C1A1(SDHx)
AOC2	0.265753	4.37898	9.29551	1.70301e-19	8.22178e-18	33.4557	C1A1(SDHx)
ATP7B	0.411658	5.64803	9.29432	1.72014e-19	8.28729e-18	33.4458	C1A1(SDHx)
FMO3	-0.80112	4.97124	-9.28899	1.79881e-19	8.6484e-18	33.4018	C1A1(SDHx)
TTLL7	-0.53457	6.09046	-9.2862	1.84153e-19	8.83189e-18	33.3788	C1A1(SDHx)
KLHL42	0.389098	7.44054	9.33325	1.84456e-19	8.83189e-18	33.3945	C1A1(SDHx)
CA11	0.854819	7.94299	9.27637	1.99975e-19	9.55527e-18	33.2977	C1A1(SDHx)
CYGB	-0.774338	8.32231	-9.31517	2.14168e-19	1.02125e-17	33.2476	C1A1(SDHx)
ATL1	0.67488	8.21621	9.31383	2.16562e-19	1.03055e-17	33.2367	C1A1(SDHx)
DLK2	0.359421	5.33496	9.26628	2.176e-19	1.03338e-17	33.2146	C1A1(SDHx)
ERICH3	-0.871271	5.60258	-9.31011	2.23301e-19	1.05829e-17	33.2065	C1A1(SDHx)
UBQLN4	0.450926	6.67004	9.25531	2.38543e-19	1.12823e-17	33.1243	C1A1(SDHx)
COLEC11	-0.796795	6.84623	-9.24702	2.55676e-19	1.20681e-17	33.0561	C1A1(SDHx)
TMEM25	0.466685	7.01669	9.28136	2.8302e-19	1.33318e-17	32.9735	C1A1(SDHx)
PARP4	-0.576178	7.56597	-9.23084	2.92683e-19	1.3759e-17	32.9232	C1A1(SDHx)
TRHDE	-1.0903	5.47604	-9.22802	2.99651e-19	1.405e-17	32.9	C1A1(SDHx)
BIN1	-0.559033	8.45853	-9.22785	3.0008e-19	1.405e-17	32.8986	C1A1(SDHx)
TACO1	0.309153	6.30916	9.22372	3.10601e-19	1.45134e-17	32.8647	C1A1(SDHx)
ECE1	-0.491078	8.8606	-9.20793	3.54323e-19	1.65233e-17	32.7352	C1A1(SDHx)
TRIM32	0.355534	6.29397	9.19925	3.80895e-19	1.77268e-17	32.6641	C1A1(SDHx)
BMPR1A	0.31195	6.59064	9.1974	3.86822e-19	1.79668e-17	32.649	C1A1(SDHx)
MAPK6	0.357155	7.01796	9.19437	3.967e-19	1.83889e-17	32.6242	C1A1(SDHx)
RAB24	0.350727	7.59757	9.23413	4.17214e-19	1.93013e-17	32.5919	C1A1(SDHx)
RNFT2	0.401252	6.56321	9.18503	4.28738e-19	1.97951e-17	32.5478	C1A1(SDHx)
KCNJ5	-1.05778	6.64642	-9.17956	4.48721e-19	2.06767e-17	32.503	C1A1(SDHx)
CUX1	0.42245	7.56634	9.1793	4.49698e-19	2.06808e-17	32.5009	C1A1(SDHx)
GPR37	0.461626	3.86447	9.17363	4.71377e-19	2.1635e-17	32.4546	C1A1(SDHx)
RHPN1	0.580705	6.17041	9.21107	5.03986e-19	2.30861e-17	32.4061	C1A1(SDHx)
PLBD1	-0.478034	5.67769	-9.15645	5.43693e-19	2.48561e-17	32.3143	C1A1(SDHx)
ZNRF2	-0.274201	6.14152	-9.19631	5.68677e-19	2.59473e-17	32.2874	C1A1(SDHx)
CLDN15	0.300061	6.19511	9.14832	5.81622e-19	2.6486e-17	32.248	C1A1(SDHx)
CDH7	0.701423	5.03345	9.14564	5.94692e-19	2.70283e-17	32.2261	C1A1(SDHx)
DCBLD1	-0.397752	5.86823	-9.18568	6.20303e-19	2.81373e-17	32.2019	C1A1(SDHx)
KCNC4	-0.537039	6.30314	-9.1392	6.27309e-19	2.83998e-17	32.1736	C1A1(SDHx)
ZBTB10	0.308911	5.66801	9.1348	6.50568e-19	2.93956e-17	32.1378	C1A1(SDHx)
PNN	0.424248	8.45924	9.12601	6.99673e-19	3.15531e-17	32.0663	C1A1(SDHx)
COX19	0.267357	5.65011	9.16268	7.48441e-19	3.36871e-17	32.0173	C1A1(SDHx)
SNHG29	0.536322	8.27109	9.16116	7.57733e-19	3.39804e-17	32.0052	C1A1(SDHx)
KLC3	0.313217	5.56083	9.16114	7.57878e-19	3.39804e-17	32.005	C1A1(SDHx)
PFKFB2	0.296707	5.60724	9.1152	7.6514e-19	3.424e-17	31.9784	C1A1(SDHx)
CDYL	0.363576	6.89661	9.11435	7.70551e-19	3.4416e-17	31.9715	C1A1(SDHx)
PLA2R1	-0.419752	4.53251	-9.11071	7.94084e-19	3.53991e-17	31.9419	C1A1(SDHx)
TTC13	0.358132	6.69906	9.10728	8.1694e-19	3.63484e-17	31.914	C1A1(SDHx)
E2F6	0.306576	7.0874	9.10068	8.62697e-19	3.8311e-17	31.8604	C1A1(SDHx)
LOC101928409	-1.44655	6.53885	-9.64561	9.29688e-19	4.11828e-17	31.9869	C1A1(SDHx)
TANGO2	-0.42001	6.74394	-9.1359	9.30904e-19	4.11828e-17	31.8029	C1A1(SDHx)
EVI5L	0.299432	6.18508	9.12087	1.05187e-18	4.64458e-17	31.6828	C1A1(SDHx)
SUSD6	-0.459667	8.46696	-9.07592	1.05829e-18	4.66408e-17	31.6596	C1A1(SDHx)
SHC1	-0.739563	10.0105	-9.06754	1.13395e-18	4.98808e-17	31.5917	C1A1(SDHx)
EIF4EBP1	0.551934	7.10559	9.06639	1.14473e-18	5.02601e-17	31.5824	C1A1(SDHx)
CDCA4	0.285676	6.06074	9.06532	1.15488e-18	5.06105e-17	31.5737	C1A1(SDHx)
DDAH1	-0.641817	6.84339	-9.06045	1.20205e-18	5.25785e-17	31.5344	C1A1(SDHx)
RTN4RL1	0.452902	4.90479	9.09903	1.25605e-18	5.48372e-17	31.5084	C1A1(SDHx)
ASPHD2	0.685494	6.44929	9.09726	1.27419e-18	5.55253e-17	31.4943	C1A1(SDHx)
HOXD10	0.517258	4.46608	9.0529	1.27911e-18	5.56353e-17	31.4733	C1A1(SDHx)
AKT3	0.47668	7.54484	9.05097	1.2996e-18	5.6421e-17	31.4577	C1A1(SDHx)
ZFP64	0.21805	5.87699	9.04549	1.35951e-18	5.89122e-17	31.4134	C1A1(SDHx)
SAMD12	0.558432	5.21889	9.08467	1.41112e-18	6.10347e-17	31.394	C1A1(SDHx)
LPCAT2	-0.703082	6.37376	-9.08438	1.41439e-18	6.10627e-17	31.3917	C1A1(SDHx)
CADM2	-1.18923	6.93605	-9.07857	1.48263e-18	6.38902e-17	31.3454	C1A1(SDHx)
EFNB3	1.03427	6.81173	9.02321	1.63254e-18	7.02202e-17	31.2335	C1A1(SDHx)
ADA2	-1.08877	7.85925	-9.02156	1.65472e-18	7.10431e-17	31.2202	C1A1(SDHx)
PDE1C	-0.651417	5.56677	-9.01968	1.68049e-18	7.20167e-17	31.2051	C1A1(SDHx)
RHNO1	0.43008	6.80401	9.1148	1.73012e-18	7.40071e-17	31.2799	C1A1(SDHx)
CTSV	0.347529	5.36955	9.00916	1.8318e-18	7.82129e-17	31.1203	C1A1(SDHx)
SIMC1	0.418805	7.10204	9.05079	1.85632e-18	7.91145e-17	31.1245	C1A1(SDHx)
PRKCG	0.416301	4.6022	8.99541	2.05027e-18	8.72208e-17	31.0096	C1A1(SDHx)
KANK1	0.414641	5.86913	8.99396	2.07467e-18	8.80979e-17	30.998	C1A1(SDHx)
UNC5B	-0.842783	9.01388	-8.98896	2.16134e-18	9.16109e-17	30.9578	C1A1(SDHx)
DUSP23	-0.496212	7.48521	-9.03155	2.16824e-18	9.17361e-17	30.9718	C1A1(SDHx)
ARSF	0.717053	5.89988	8.98686	2.1988e-18	9.28606e-17	30.9409	C1A1(SDHx)
GNG13	0.410489	4.09404	8.98488	2.23472e-18	9.42064e-17	30.9249	C1A1(SDHx)
MAOB	-0.696143	6.07146	-8.98154	2.2965e-18	9.66357e-17	30.8982	C1A1(SDHx)
LINC00886	-0.543161	5.74033	-9.03263	2.74013e-18	1.15096e-16	30.8355	C1A1(SDHx)
MGAT4A	-0.604222	6.88381	-8.95836	2.77534e-18	1.16364e-16	30.712	C1A1(SDHx)
ZNF135	0.331399	5.26027	8.95712	2.80347e-18	1.17332e-16	30.7021	C1A1(SDHx)
WDFY1	0.358446	7.57028	8.99835	2.8332e-18	1.18364e-16	30.7089	C1A1(SDHx)
SLAIN1	0.435365	6.49652	8.9942	2.92952e-18	1.22168e-16	30.6761	C1A1(SDHx)
PCNX2	0.421121	6.30688	8.94051	3.21009e-18	1.33629e-16	30.5691	C1A1(SDHx)
OR2L5	0.53202	3.77056	9.33079	3.30416e-18	1.37299e-16	30.7185	C1A1(SDHx)
LLGL2	0.356436	4.95045	8.93672	3.31074e-18	1.37328e-16	30.5387	C1A1(SDHx)
CBLN4	-0.968228	5.15067	-8.97798	3.33751e-18	1.38192e-16	30.548	C1A1(SDHx)
AKAP13	-0.455313	7.28007	-8.93438	3.37446e-18	1.39474e-16	30.52	C1A1(SDHx)
TP53TG1	-0.465658	6.65407	-8.93198	3.44093e-18	1.41969e-16	30.5008	C1A1(SDHx)
SYNPO2	-0.669704	6.70175	-8.97112	3.52655e-18	1.45244e-16	30.4938	C1A1(SDHx)
CAMK2D	0.445465	6.67789	8.96212	3.7905e-18	1.55839e-16	30.4229	C1A1(SDHx)
IGSF8	0.603449	7.67933	8.95631	3.97128e-18	1.62984e-16	30.3771	C1A1(SDHx)
FAM49A	-0.602602	6.89743	-8.90811	4.1781e-18	1.7117e-16	30.3101	C1A1(SDHx)
ADAM21	0.287775	4.27726	8.90366	4.33187e-18	1.77157e-16	30.2746	C1A1(SDHx)
GLI2	-0.369578	4.98075	-8.90181	4.3976e-18	1.79492e-16	30.2598	C1A1(SDHx)
OR2AK2	0.499085	3.75102	9.29084	4.40438e-18	1.79492e-16	30.4371	C1A1(SDHx)
TRAPPC12	-0.386758	7.71394	-8.89969	4.47398e-18	1.8201e-16	30.2429	C1A1(SDHx)
LRATD2	0.49836	5.49869	8.94024	4.51729e-18	1.83451e-16	30.2505	C1A1(SDHx)
GOLGA2P10	0.417985	6.1341	8.91452	4.69893e-18	1.90495e-16	30.2953	C1A1(SDHx)
RTP4	-0.673428	5.77718	-8.8882	4.91121e-18	1.98754e-16	30.1513	C1A1(SDHx)
RHOU	0.837607	6.80687	8.92723	5.01278e-18	2.02513e-16	30.1483	C1A1(SDHx)
RARRES1	-0.647303	5.06171	-8.88465	5.05465e-18	2.03838e-16	30.123	C1A1(SDHx)
ARHGAP22	-0.536195	5.79756	-8.88444	5.06309e-18	2.03838e-16	30.1213	C1A1(SDHx)
HIST1H2AE	-0.697995	5.26973	-8.89351	5.28277e-18	2.12314e-16	30.0846	C1A1(SDHx)
POFUT1	0.285452	5.98133	8.87882	5.29894e-18	2.12486e-16	30.0766	C1A1(SDHx)
BCL11A	0.721521	5.72017	8.87868	5.3053e-18	2.12486e-16	30.0754	C1A1(SDHx)
CCNI	0.435592	9.9564	8.87763	5.3506e-18	2.13932e-16	30.0671	C1A1(SDHx)
GFRA3	-1.26883	6.2212	-8.87426	5.49849e-18	2.19468e-16	30.0403	C1A1(SDHx)
ERO1B	0.479064	5.75835	8.86554	5.90086e-18	2.35125e-16	29.9709	C1A1(SDHx)
ABCD4	0.296049	6.43818	8.8639	5.97984e-18	2.37865e-16	29.9578	C1A1(SDHx)
DESI2	0.363175	6.22566	8.86285	6.03052e-18	2.39471e-16	29.9496	C1A1(SDHx)
CACNG6	0.365185	4.86835	8.90304	6.08183e-18	2.41097e-16	29.9583	C1A1(SDHx)
MMP25-AS1	0.260253	4.51453	8.93093	6.14391e-18	2.43144e-16	30.046	C1A1(SDHx)
POLE	0.336113	5.64701	8.84973	6.70556e-18	2.64921e-16	29.8453	C1A1(SDHx)
IARS2	0.487199	8.77422	8.84904	6.74293e-18	2.65946e-16	29.8399	C1A1(SDHx)
SNHG32	0.470483	9.46871	8.84643	6.88696e-18	2.71167e-16	29.8191	C1A1(SDHx)
JPH3	0.825322	5.06579	8.84569	6.92837e-18	2.72336e-16	29.8132	C1A1(SDHx)
B3GALT4	-0.276993	5.76997	-8.83599	7.49272e-18	2.94023e-16	29.7363	C1A1(SDHx)
FAXDC2	-0.576101	8.19688	-8.83336	7.65345e-18	2.99824e-16	29.7154	C1A1(SDHx)
KNSTRN	0.395894	6.42911	8.86719	8.09386e-18	3.16545e-16	29.6776	C1A1(SDHx)
CDC6	0.419725	4.64055	8.82212	8.38006e-18	3.27188e-16	29.6263	C1A1(SDHx)
HEBP1	-0.571357	8.21701	-8.8206	8.48303e-18	3.30654e-16	29.6143	C1A1(SDHx)
PLAAT4	-0.725683	6.30676	-8.81583	8.81572e-18	3.43046e-16	29.5766	C1A1(SDHx)
MIR600HG	0.343399	5.29579	8.80619	9.52741e-18	3.70122e-16	29.5003	C1A1(SDHx)
MAPRE1	0.321046	9.08646	8.79664	1.02886e-17	3.9853e-16	29.4248	C1A1(SDHx)
DTWD2	0.262974	5.39059	8.83695	1.02929e-17	3.9853e-16	29.4415	C1A1(SDHx)
DRD2	-0.732715	7.78539	-8.79462	1.0457e-17	4.04211e-16	29.4088	C1A1(SDHx)
HSPB8	-0.900085	7.20451	-8.79318	1.05794e-17	4.08264e-16	29.3974	C1A1(SDHx)
HLA-DPA1	-0.893191	8.84868	-8.7878	1.1047e-17	4.25601e-16	29.3549	C1A1(SDHx)
CARHSP1	0.464417	7.48142	8.78403	1.13866e-17	4.37959e-16	29.3252	C1A1(SDHx)
AOX1	-0.9807	6.10184	-8.78133	1.16364e-17	4.46829e-16	29.3039	C1A1(SDHx)
WDR24	0.339694	6.31079	8.81932	1.18382e-17	4.53831e-16	29.3041	C1A1(SDHx)
ZNF605	0.276518	5.18874	8.81601	1.21527e-17	4.65121e-16	29.2783	C1A1(SDHx)
TICRR	0.203406	4.98899	8.81392	1.23553e-17	4.72097e-16	29.2621	C1A1(SDHx)
IGFBP2	-1.4225	8.54511	-8.7728	1.24618e-17	4.75387e-16	29.2366	C1A1(SDHx)
LOC100129175	0.482374	4.5141	9.26959	1.2549e-17	4.77929e-16	29.4392	C1A1(SDHx)
ZSCAN25	0.244475	6.31519	8.81105	1.26396e-17	4.80594e-16	29.2397	C1A1(SDHx)
PM20D1	-0.566716	4.56819	-8.81039	1.27056e-17	4.82317e-16	29.2346	C1A1(SDHx)
STAT5B	-0.399096	7.29399	-8.76966	1.27797e-17	4.8434e-16	29.2118	C1A1(SDHx)
HENMT1	-0.517827	5.98167	-8.80781	1.29677e-17	4.90664e-16	29.2146	C1A1(SDHx)
RNF26	0.358613	7.05441	8.80213	1.3564e-17	5.12394e-16	29.1704	C1A1(SDHx)
RANBP17	0.332452	5.73548	8.7586	1.39655e-17	5.26705e-16	29.1247	C1A1(SDHx)
PPP1R13L	0.49501	5.99821	8.75601	1.42584e-17	5.36808e-16	29.1043	C1A1(SDHx)
MGAT3	0.33097	5.25344	8.75582	1.42795e-17	5.36808e-16	29.1028	C1A1(SDHx)
BEND7	0.352781	5.77914	8.79325	1.45517e-17	5.46156e-16	29.1014	C1A1(SDHx)
PRSS45P	-0.550638	4.6051	-9.1208	1.48591e-17	5.56799e-16	29.2468	C1A1(SDHx)
TMEM8A	0.477848	7.29482	8.74689	1.53389e-17	5.73852e-16	29.0326	C1A1(SDHx)
AIFM2	-0.388172	6.65609	-8.7853	1.54961e-17	5.78666e-16	29.0396	C1A1(SDHx)
CHMP6	0.331673	6.51792	8.74545	1.55173e-17	5.78666e-16	29.0212	C1A1(SDHx)
KDM4D	0.230514	4.63502	8.73769	1.65115e-17	6.14757e-16	28.9602	C1A1(SDHx)
PDZRN3	-0.704255	5.22912	-8.73686	1.66212e-17	6.17852e-16	28.9537	C1A1(SDHx)
OR2L3	0.496022	3.81551	9.10084	1.71264e-17	6.35616e-16	29.1079	C1A1(SDHx)
MPP1	-0.402982	7.97284	-8.73264	1.71927e-17	6.37061e-16	28.9205	C1A1(SDHx)
ADI1	-0.52419	8.1192	-8.73091	1.74313e-17	6.44874e-16	28.907	C1A1(SDHx)
UBE2T	0.562936	6.96133	8.77003	1.74814e-17	6.45702e-16	28.9212	C1A1(SDHx)
TMEM176B	-1.13383	7.13368	-8.72949	1.76302e-17	6.50164e-16	28.8958	C1A1(SDHx)
HS1BP3	0.318464	6.58367	8.72445	1.83561e-17	6.75866e-16	28.8562	C1A1(SDHx)
CYP20A1	-0.334448	6.1394	-8.71818	1.92987e-17	7.09447e-16	28.807	C1A1(SDHx)
B3GALT5-AS1	-0.379106	4.60901	-8.75663	1.9431e-17	7.13184e-16	28.8174	C1A1(SDHx)
ZMYM3	0.345074	7.14633	8.71497	1.97993e-17	7.2556e-16	28.7819	C1A1(SDHx)
BTRC	0.351474	6.53971	8.71248	2.01974e-17	7.38983e-16	28.7623	C1A1(SDHx)
AIMP2	0.269738	7.12883	8.71213	2.02541e-17	7.39894e-16	28.7596	C1A1(SDHx)
C17orf58	0.394549	6.39935	8.74631	2.10774e-17	7.68765e-16	28.7375	C1A1(SDHx)
FGD6	-0.346481	5.11471	-8.70629	2.12208e-17	7.72782e-16	28.7138	C1A1(SDHx)
PKM	0.432911	10.1745	8.69854	2.25731e-17	8.20745e-16	28.6531	C1A1(SDHx)
GFPT1	0.483575	8.257	8.6963	2.2981e-17	8.34271e-16	28.6355	C1A1(SDHx)
COX15	0.282738	6.84355	8.69287	2.3617e-17	8.56024e-16	28.6087	C1A1(SDHx)
POPDC3	0.856295	5.44304	8.68483	2.51801e-17	9.11263e-16	28.5458	C1A1(SDHx)
CX3CR1	-0.626864	5.62803	-8.68182	2.5791e-17	9.31921e-16	28.5223	C1A1(SDHx)
TIGD7	0.294271	5.30554	8.70964	2.81246e-17	1.01467e-15	28.4542	C1A1(SDHx)
DTL	0.72152	5.40448	8.65856	3.10328e-17	1.11785e-15	28.3406	C1A1(SDHx)
SLC25A28	-0.445037	7.22238	-8.65372	3.22473e-17	1.15981e-15	28.3029	C1A1(SDHx)
PLCH2	-0.997761	6.97371	-8.65267	3.25181e-17	1.16774e-15	28.2947	C1A1(SDHx)
TLR5	-0.356757	5.18949	-8.65039	3.31124e-17	1.18725e-15	28.2769	C1A1(SDHx)
E2F1	0.392041	5.97598	8.64481	3.46114e-17	1.23909e-15	28.2334	C1A1(SDHx)
SLC48A1	0.404249	7.23849	8.64364	3.49361e-17	1.24879e-15	28.2243	C1A1(SDHx)
MMP24	0.324911	5.79329	8.63476	3.74846e-17	1.33783e-15	28.1551	C1A1(SDHx)
ADNP2	0.305935	7.07657	8.63359	3.78341e-17	1.34824e-15	28.146	C1A1(SDHx)
CHST15	-0.779086	7.33684	-8.63222	3.82472e-17	1.36087e-15	28.1354	C1A1(SDHx)
PAH	-0.589856	5.05475	-8.63164	3.84225e-17	1.36502e-15	28.1309	C1A1(SDHx)
OR2L2	0.453754	3.66684	8.71746	3.87315e-17	1.37391e-15	28.2365	C1A1(SDHx)
SHQ1	-0.275698	6.40689	-8.6285	3.93912e-17	1.39518e-15	28.1064	C1A1(SDHx)
TBKBP1	0.364252	6.1679	8.62816	3.94975e-17	1.39682e-15	28.1038	C1A1(SDHx)
SOX7	-0.741577	6.18078	-8.66423	4.01439e-17	1.41753e-15	28.1048	C1A1(SDHx)
LGALS1	-0.9089	10.1031	-8.60594	4.7091e-17	1.66032e-15	27.9312	C1A1(SDHx)
CDC25A	0.335154	5.23633	8.59006	5.33871e-17	1.87945e-15	27.808	C1A1(SDHx)
SYN2	0.672762	6.09382	8.58007	5.77665e-17	2.03055e-15	27.7306	C1A1(SDHx)
PKDCC	-0.790421	8.26063	-8.61719	5.79535e-17	2.03405e-15	27.7444	C1A1(SDHx)
TMEM100	-0.884346	6.42936	-8.57756	5.89225e-17	2.06495e-15	27.7111	C1A1(SDHx)
PRKAG2	-0.342052	5.7239	-8.57612	5.95969e-17	2.08544e-15	27.6999	C1A1(SDHx)
ICA1L	0.425297	5.94046	8.61165	6.05076e-17	2.11413e-15	27.702	C1A1(SDHx)
DEPDC1B	0.416412	4.17689	8.60774	6.23781e-17	2.17622e-15	27.6721	C1A1(SDHx)
CABYR	0.314724	5.01343	8.56658	6.42479e-17	2.2381e-15	27.6262	C1A1(SDHx)
HRH1	-0.792743	6.19085	-8.56569	6.47043e-17	2.25063e-15	27.6192	C1A1(SDHx)
SEPHS1	0.283428	7.67319	8.56054	6.73816e-17	2.34025e-15	27.5794	C1A1(SDHx)
ADAM32	-0.290698	4.32504	-8.59697	6.783e-17	2.35232e-15	27.5899	C1A1(SDHx)
GLT8D2	-0.66296	6.28565	-8.55342	7.1263e-17	2.46769e-15	27.5245	C1A1(SDHx)
ZNF571-AS1	0.975091	5.09124	8.66755	7.60745e-17	2.63039e-15	27.4205	C1A1(SDHx)
C6orf89	-0.299838	7.77309	-8.58139	7.65573e-17	2.64316e-15	27.4711	C1A1(SDHx)
CERS2	0.443543	9.53498	8.54279	7.74799e-17	2.67105e-15	27.4424	C1A1(SDHx)
SLC37A4	0.280148	6.81401	8.54205	7.79305e-17	2.68261e-15	27.4367	C1A1(SDHx)
PET117	0.341558	6.08488	8.622	8.0534e-17	2.76813e-15	27.5202	C1A1(SDHx)
KIT	-0.898701	6.28015	-8.53626	8.15597e-17	2.79926e-15	27.392	C1A1(SDHx)
UNK	0.316277	7.12594	8.57282	8.18243e-17	2.8042e-15	27.4057	C1A1(SDHx)
PKP2	0.593123	5.48639	8.53552	8.20368e-17	2.80735e-15	27.3863	C1A1(SDHx)
VPS11	0.37313	7.92681	8.53028	8.5484e-17	2.92102e-15	27.3459	C1A1(SDHx)
EHMT2	0.28105	6.60325	8.52546	8.87799e-17	3.02555e-15	27.3087	C1A1(SDHx)
NTPCR	0.415794	7.69719	8.56226	8.88032e-17	3.02555e-15	27.3254	C1A1(SDHx)
SETD3	0.333125	7.49102	8.51367	9.73789e-17	3.31288e-15	27.218	C1A1(SDHx)
VSIG4	-0.759489	6.6849	-8.51234	9.84016e-17	3.34278e-15	27.2077	C1A1(SDHx)
EGFLAM	1.17983	8.99422	8.54337	1.02792e-16	3.48685e-15	27.1818	C1A1(SDHx)
QSOX2	0.338863	6.656	8.51851	1.24572e-16	4.21949e-15	26.9932	C1A1(SDHx)
FRMD5	0.564512	5.48682	8.51828	1.24792e-16	4.2208e-15	26.9915	C1A1(SDHx)
ALKAL2	-0.997829	5.43177	-8.51548	1.27522e-16	4.30686e-15	26.9702	C1A1(SDHx)
SLCO5A1	0.448011	4.14713	8.47055	1.36458e-16	4.60201e-15	26.8869	C1A1(SDHx)
SP100	-0.58503	5.85218	-8.46777	1.39453e-16	4.69621e-15	26.8655	C1A1(SDHx)
CDH22	-0.797405	6.93561	-8.46693	1.40375e-16	4.7204e-15	26.8591	C1A1(SDHx)
KCNJ12	-0.633026	5.57153	-8.46598	1.41421e-16	4.74871e-15	26.8518	C1A1(SDHx)
CSF1R	-0.659737	7.51592	-8.46544	1.42009e-16	4.76161e-15	26.8477	C1A1(SDHx)
GLO1	0.447555	9.38789	8.46508	1.42415e-16	4.76835e-15	26.8449	C1A1(SDHx)
TPX2	0.598406	5.90554	8.46433	1.43254e-16	4.78717e-15	26.8392	C1A1(SDHx)
HOXC6	-0.804459	8.33412	-8.46421	1.43389e-16	4.78717e-15	26.8382	C1A1(SDHx)
HAP1	0.573325	5.50656	8.46337	1.44332e-16	4.81175e-15	26.8318	C1A1(SDHx)
VDAC2	0.363206	9.65563	8.45816	1.50318e-16	5.00414e-15	26.7919	C1A1(SDHx)
THAP8	0.263668	6.04686	8.48972	1.55543e-16	5.17069e-15	26.7753	C1A1(SDHx)
GALR1	-0.953095	5.99108	-8.45316	1.56293e-16	5.18822e-15	26.7537	C1A1(SDHx)
UBA7	-0.55476	6.91509	-8.4524	1.57219e-16	5.21151e-15	26.7479	C1A1(SDHx)
NAXE	0.434604	9.08057	8.47926	1.68577e-16	5.58006e-15	26.6963	C1A1(SDHx)
INPP5J	0.458805	6.05182	8.44102	1.71794e-16	5.67847e-15	26.6609	C1A1(SDHx)
TCHP	-0.424579	7.12235	-8.47627	1.72499e-16	5.69368e-15	26.6737	C1A1(SDHx)
TP73-AS1	-0.369923	6.05482	-8.439	1.74523e-16	5.75233e-15	26.6454	C1A1(SDHx)
XPOT	0.470293	8.45001	8.43794	1.75964e-16	5.79163e-15	26.6373	C1A1(SDHx)
ARNT2	0.66327	6.7141	8.43568	1.79089e-16	5.88617e-15	26.6201	C1A1(SDHx)
WSB1	0.527217	7.70694	8.43279	1.83162e-16	6.01153e-15	26.598	C1A1(SDHx)
LYSMD2	-0.322015	8.57	-8.46646	1.86011e-16	6.09644e-15	26.5997	C1A1(SDHx)
GUCY1A2	-0.541368	5.75143	-8.42998	1.87207e-16	6.12701e-15	26.5766	C1A1(SDHx)
TGFBR3	-0.784166	6.66163	-8.42201	1.99177e-16	6.5096e-15	26.5158	C1A1(SDHx)
GGTA1P	-0.58282	6.36645	-8.45608	2.01462e-16	6.57507e-15	26.5214	C1A1(SDHx)
TMTC1	-0.703526	7.55219	-8.45424	2.04323e-16	6.65911e-15	26.5076	C1A1(SDHx)
GFRA2	0.95925	6.58193	8.41836	2.04914e-16	6.66901e-15	26.4879	C1A1(SDHx)
PLCXD1	0.38972	6.06213	8.41613	2.08492e-16	6.77598e-15	26.4709	C1A1(SDHx)
MTMR11	0.595318	6.70934	8.40641	2.24833e-16	7.29688e-15	26.3969	C1A1(SDHx)
TLR7	-0.365604	4.78384	-8.40577	2.25953e-16	7.32303e-15	26.392	C1A1(SDHx)
MAFB	-0.65514	7.10632	-8.40535	2.2669e-16	7.33669e-15	26.3888	C1A1(SDHx)
BCAT2	0.421768	6.46421	8.40449	2.28219e-16	7.37592e-15	26.3822	C1A1(SDHx)
B4GALNT1	0.504813	5.97414	8.39914	2.37881e-16	7.67751e-15	26.3415	C1A1(SDHx)
KCNJ8	0.874866	7.37395	8.39368	2.48167e-16	7.9984e-15	26.3	C1A1(SDHx)
SLC35F6	0.292033	6.94333	8.39332	2.48864e-16	8.00272e-15	26.2972	C1A1(SDHx)
SCCPDH	0.404283	8.1491	8.39326	2.48989e-16	8.00272e-15	26.2967	C1A1(SDHx)
SDHB	-0.55809	6.84705	-8.39123	2.52928e-16	8.11813e-15	26.2813	C1A1(SDHx)
CYBB	-0.507265	5.72087	-8.39055	2.54275e-16	8.15009e-15	26.2761	C1A1(SDHx)
C15orf40	0.244001	5.98361	8.42331	2.58992e-16	8.28988e-15	26.2749	C1A1(SDHx)
RAB3GAP2	0.351156	7.49133	8.38688	2.61609e-16	8.36215e-15	26.2482	C1A1(SDHx)
RASSF6	0.872171	4.76834	8.41861	2.68481e-16	8.57005e-15	26.2396	C1A1(SDHx)
ZNF554	0.214962	5.94994	8.41265	2.80999e-16	8.95734e-15	26.1949	C1A1(SDHx)
GPR68	-0.463356	5.50164	-8.37739	2.8156e-16	8.96293e-15	26.1761	C1A1(SDHx)
STAT6	-0.613279	8.0775	-8.37614	2.84285e-16	9.03731e-15	26.1667	C1A1(SDHx)
FHL2	-0.815412	7.155	-8.37508	2.8664e-16	9.09974e-15	26.1586	C1A1(SDHx)
TUT7	-0.282073	6.11445	-8.36777	3.03311e-16	9.61588e-15	26.1031	C1A1(SDHx)
2003-03-01	-0.556208	6.08015	-8.36267	3.15508e-16	9.98894e-15	26.0645	C1A1(SDHx)
RRP1B	0.263697	6.9544	8.3623	3.16406e-16	9.99862e-15	26.0617	C1A1(SDHx)
MTSS1	-0.4649	7.22103	-8.36219	3.16673e-16	9.99862e-15	26.0608	C1A1(SDHx)
SLC24A3	-0.549088	4.99604	-8.36169	3.17894e-16	1.00236e-14	26.0571	C1A1(SDHx)
ZC4H2	0.271903	6.54992	8.35946	3.23426e-16	1.01842e-14	26.0401	C1A1(SDHx)
SETD7	-0.463969	7.38563	-8.3939	3.24291e-16	1.01976e-14	26.0543	C1A1(SDHx)
GLRX	-0.662842	8.23795	-8.35666	3.30501e-16	1.03789e-14	26.0189	C1A1(SDHx)
TYROBP	-0.776545	7.51476	-8.35441	3.36303e-16	1.05469e-14	26.0018	C1A1(SDHx)
PTPRC	-0.538653	5.44535	-8.35101	3.45234e-16	1.08124e-14	25.9761	C1A1(SDHx)
PIM3	-0.56841	8.91406	-8.38539	3.46042e-16	1.08231e-14	25.9907	C1A1(SDHx)
IGSF21	-0.89386	7.06173	-8.38281	3.52925e-16	1.10236e-14	25.9713	C1A1(SDHx)
FAM57A	0.403032	6.8289	8.3468	3.56655e-16	1.11251e-14	25.9442	C1A1(SDHx)
MVP	-0.470951	8.63043	-8.34548	3.60292e-16	1.12236e-14	25.9342	C1A1(SDHx)
SV2A	0.683075	8.57001	8.34353	3.65756e-16	1.13785e-14	25.9195	C1A1(SDHx)
TLR2	-0.485498	5.83427	-8.33537	3.89514e-16	1.21015e-14	25.8577	C1A1(SDHx)
ASS1	-0.983969	6.92063	-8.32891	4.09394e-16	1.27021e-14	25.8089	C1A1(SDHx)
SAMD1	0.37081	6.52356	8.36153	4.15041e-16	1.28602e-14	25.8123	C1A1(SDHx)
DPY19L3	-0.378879	7.34462	-8.35733	4.28533e-16	1.32606e-14	25.7809	C1A1(SDHx)
ZNF382	0.392672	5.84791	8.34815	4.59512e-16	1.42003e-14	25.7124	C1A1(SDHx)
NXPH4	0.850303	6.23227	8.31292	4.63058e-16	1.42909e-14	25.6881	C1A1(SDHx)
ASB8	0.263553	7.07978	8.31257	4.64284e-16	1.43098e-14	25.6855	C1A1(SDHx)
SMPD1	0.449418	7.10875	8.31175	4.67214e-16	1.4381e-14	25.6793	C1A1(SDHx)
KDF1	0.324959	4.41568	8.34196	4.8164e-16	1.48055e-14	25.6663	C1A1(SDHx)
LRRC4B	1.25987	7.08102	8.38365	4.88244e-16	1.49695e-14	25.7576	C1A1(SDHx)
MSH6	0.304406	6.80438	8.30602	4.88262e-16	1.49695e-14	25.6361	C1A1(SDHx)
LTB4R	0.318745	5.56727	8.30467	4.93384e-16	1.51066e-14	25.6259	C1A1(SDHx)
NLGN2	0.405167	6.97844	8.3377	4.97469e-16	1.52117e-14	25.6346	C1A1(SDHx)
KIF7	0.335595	5.7304	8.33585	5.04511e-16	1.54068e-14	25.6208	C1A1(SDHx)
TSKU	0.4182	6.39129	8.29435	5.34103e-16	1.62891e-14	25.5481	C1A1(SDHx)
PHYKPL	-0.265987	6.38799	-8.32776	5.3649e-16	1.63405e-14	25.5605	C1A1(SDHx)
LINC01102	-0.961438	4.7775	-8.35017	5.43041e-16	1.65184e-14	25.6677	C1A1(SDHx)
DEDD	0.26038	6.87053	8.29018	5.51465e-16	1.67527e-14	25.5167	C1A1(SDHx)
KRT9	-0.717719	5.22681	-8.28892	5.56832e-16	1.68937e-14	25.5072	C1A1(SDHx)
FAM241B	0.385089	6.83326	8.31525	5.89868e-16	1.78727e-14	25.4675	C1A1(SDHx)
P2RX4	0.408155	6.64918	8.27741	6.08199e-16	1.84041e-14	25.4207	C1A1(SDHx)
UBE2C	0.584366	6.11913	8.27617	6.14039e-16	1.85568e-14	25.4113	C1A1(SDHx)
C1orf115	0.462593	5.65888	8.27282	6.29994e-16	1.90142e-14	25.3861	C1A1(SDHx)
HLF	0.58217	7.2822	8.27194	6.34268e-16	1.91184e-14	25.3795	C1A1(SDHx)
PCGF2	0.337621	6.71624	8.28255	6.39288e-16	1.92448e-14	25.3765	C1A1(SDHx)
SOBP	0.63171	7.28912	8.26765	6.55443e-16	1.97056e-14	25.3473	C1A1(SDHx)
CALHM6	-0.482428	5.37471	-8.29455	6.89957e-16	2.07165e-14	25.3137	C1A1(SDHx)
ANKRD13B	0.387443	6.09567	8.29369	6.94478e-16	2.08254e-14	25.3073	C1A1(SDHx)
ATP6V0A4	0.272274	4.04922	8.257	7.11139e-16	2.12976e-14	25.2673	C1A1(SDHx)
RIPK1	-0.293854	6.77051	-8.2464	7.71188e-16	2.30662e-14	25.1878	C1A1(SDHx)
SLC11A2	0.369423	7.0954	8.24453	7.82302e-16	2.33686e-14	25.1738	C1A1(SDHx)
MAP10	-0.265113	4.42246	-8.2768	7.89053e-16	2.35401e-14	25.1821	C1A1(SDHx)
SNRPB2	0.31435	7.67564	8.24207	7.97123e-16	2.37504e-14	25.1554	C1A1(SDHx)
FMO2	-0.767342	5.55857	-8.23497	8.41521e-16	2.50412e-14	25.1022	C1A1(SDHx)
MKX	0.579821	4.31778	8.26565	8.58334e-16	2.55088e-14	25.0996	C1A1(SDHx)
EPCAM	-1.22346	6.54722	-8.23023	8.72546e-16	2.58914e-14	25.0667	C1A1(SDHx)
LINC00963	-0.500684	6.05074	-8.24676	8.7343e-16	2.58914e-14	25.1907	C1A1(SDHx)
PGAM5	0.242246	5.84724	8.26303	8.75432e-16	2.59177e-14	25.0802	C1A1(SDHx)
TPPP3	-0.90973	7.37073	-8.22902	8.80632e-16	2.60385e-14	25.0577	C1A1(SDHx)
STRBP	0.420404	6.34206	8.25831	9.07167e-16	2.67891e-14	25.0453	C1A1(SDHx)
SAMD14	0.430719	5.70453	8.22377	9.16654e-16	2.70349e-14	25.0184	C1A1(SDHx)
SYMPK	0.312859	7.071	8.21974	9.45217e-16	2.7842e-14	24.9883	C1A1(SDHx)
LOC100268168	0.277286	3.67029	8.62901	9.48057e-16	2.78904e-14	25.2089	C1A1(SDHx)
MFSD9	0.301274	5.30118	8.21915	9.49508e-16	2.78978e-14	24.9838	C1A1(SDHx)
FLOT2	0.382279	7.31224	8.21406	9.87092e-16	2.89655e-14	24.9458	C1A1(SDHx)
AKR1C3	-1.08937	7.08753	-8.21205	1.00233e-15	2.93755e-14	24.9307	C1A1(SDHx)
MTURN	-0.556477	7.31298	-8.24191	1.02649e-15	3.00457e-14	24.9241	C1A1(SDHx)
DDIT3	0.644707	8.15474	8.20764	1.0365e-15	3.03008e-14	24.8979	C1A1(SDHx)
PSMB10	-0.387711	7.20022	-8.20601	1.04945e-15	3.06406e-14	24.8857	C1A1(SDHx)
AP4B1	-0.245761	5.89794	-8.23779	1.0588e-15	3.08751e-14	24.8937	C1A1(SDHx)
EDEM1	0.424349	7.46221	8.20398	1.06582e-15	3.1041e-14	24.8705	C1A1(SDHx)
DGCR9	0.773347	5.58233	8.27174	1.09021e-15	3.17115e-14	24.8753	C1A1(SDHx)
LOC100652768	0.328873	6.03321	8.60675	1.09886e-15	3.19194e-14	25.0646	C1A1(SDHx)
TCEA3	-0.598986	5.44284	-8.2327	1.1001e-15	3.19194e-14	24.8562	C1A1(SDHx)
KCNK6	-0.35488	5.16466	-8.23228	1.10361e-15	3.19813e-14	24.8531	C1A1(SDHx)
RSPH9	-0.405546	5.38268	-8.22603	1.15671e-15	3.34785e-14	24.807	C1A1(SDHx)
PTPMT1	0.295846	6.95549	8.22581	1.1586e-15	3.34914e-14	24.8054	C1A1(SDHx)
CBS	0.46325	5.79401	8.19283	1.1602e-15	3.3496e-14	24.7873	C1A1(SDHx)
LINC01116	-0.743153	6.70874	-8.26716	1.16219e-15	3.35119e-14	24.9098	C1A1(SDHx)
CCDC184	0.761699	6.86723	8.22337	1.18001e-15	3.39837e-14	24.7874	C1A1(SDHx)
CENPA	0.33604	5.08564	8.18884	1.19588e-15	3.43981e-14	24.7576	C1A1(SDHx)
MSL3	-0.21522	5.90028	-8.18864	1.19773e-15	3.44089e-14	24.7561	C1A1(SDHx)
BCL9	0.330514	6.57587	8.18785	1.20491e-15	3.45724e-14	24.7503	C1A1(SDHx)
OTUD7B	0.24169	5.3256	8.18654	1.21703e-15	3.48772e-14	24.7404	C1A1(SDHx)
TMED1	0.30248	6.85608	8.18597	1.22229e-15	3.49848e-14	24.7362	C1A1(SDHx)
LINC00950	0.361707	5.01976	8.39694	1.23872e-15	3.54117e-14	24.8166	C1A1(SDHx)
CYP2U1	0.379435	6.63472	8.21412	1.26496e-15	3.61173e-14	24.7193	C1A1(SDHx)
TUBB2B	-0.907645	7.29354	-8.1775	1.30352e-15	3.71727e-14	24.6731	C1A1(SDHx)
C14orf39	0.667584	5.03537	8.20723	1.33212e-15	3.79417e-14	24.6686	C1A1(SDHx)
JAK2	-0.340469	5.56612	-8.17334	1.3453e-15	3.82252e-14	24.6422	C1A1(SDHx)
ZNF879	0.493829	5.71629	8.24739	1.34535e-15	3.82252e-14	24.7667	C1A1(SDHx)
ESPL1	0.288633	5.30725	8.17127	1.36665e-15	3.87829e-14	24.6268	C1A1(SDHx)
TMEM99	0.439612	6.8398	8.19826	1.42482e-15	4.03844e-14	24.6026	C1A1(SDHx)
WAC-AS1	0.347202	7.33144	8.21945	1.44363e-15	4.08678e-14	24.7134	C1A1(SDHx)
PPM1J	-0.576642	6.63581	-8.16383	1.44593e-15	4.08831e-14	24.5715	C1A1(SDHx)
ATG9B	-0.512517	5.2275	-8.1951	1.45895e-15	4.12012e-14	24.5794	C1A1(SDHx)
ENOSF1	-0.483125	7.16855	-8.1621	1.46507e-15	4.13099e-14	24.5586	C1A1(SDHx)
DNPH1	0.392988	6.76133	8.16198	1.46635e-15	4.13099e-14	24.5577	C1A1(SDHx)
HCN2	0.510404	6.5744	8.16082	1.47931e-15	4.16245e-14	24.5491	C1A1(SDHx)
LRRFIP1	-0.348102	7.54937	-8.15907	1.49907e-15	4.2126e-14	24.5361	C1A1(SDHx)
MAGEE1	0.364263	6.84217	8.19133	1.50075e-15	4.2126e-14	24.5517	C1A1(SDHx)
MMD2	0.336442	4.17639	8.18989	1.51698e-15	4.25301e-14	24.5411	C1A1(SDHx)
XKR6	0.21707	4.95138	8.18706	1.54949e-15	4.33895e-14	24.5203	C1A1(SDHx)
MESTIT1	-0.517215	4.46091	-8.45498	1.58535e-15	4.42939e-14	24.6926	C1A1(SDHx)
VSTM2L	-0.894228	7.25407	-8.18399	1.5856e-15	4.42939e-14	24.4978	C1A1(SDHx)
MBD4	-0.356518	6.83085	-8.15076	1.59656e-15	4.45467e-14	24.4743	C1A1(SDHx)
ZMAT4	0.624452	5.58888	8.14918	1.61568e-15	4.50261e-14	24.4626	C1A1(SDHx)
RGS3	-0.373823	6.88068	-8.14896	1.61845e-15	4.50493e-14	24.461	C1A1(SDHx)
CHCHD3	0.316901	7.31216	8.14771	1.63375e-15	4.54209e-14	24.4517	C1A1(SDHx)
CHMP7	0.347834	7.64914	8.14524	1.66466e-15	4.62252e-14	24.4334	C1A1(SDHx)
NARS2	0.392671	6.85738	8.14138	1.714e-15	4.75384e-14	24.4047	C1A1(SDHx)
DNAJC18	0.345676	6.70529	8.17083	1.74965e-15	4.84695e-14	24.4012	C1A1(SDHx)
FAM189B	0.332678	7.60294	8.13177	1.84322e-15	5.10009e-14	24.3335	C1A1(SDHx)
ELOVL2	0.488072	5.3368	8.12368	1.95932e-15	5.41489e-14	24.2736	C1A1(SDHx)
HECW2	-0.434745	5.99518	-8.15125	2.02515e-15	5.59019e-14	24.2579	C1A1(SDHx)
ZBTB39	0.250177	5.5714	8.11783	2.04783e-15	5.64609e-14	24.2303	C1A1(SDHx)
AP3B1	-0.38519	7.70815	-8.11655	2.0677e-15	5.69414e-14	24.2208	C1A1(SDHx)
AHCYL2	0.375714	6.90293	8.11596	2.07686e-15	5.7126e-14	24.2165	C1A1(SDHx)
CYP11A1	-0.9987	5.66524	-8.11174	2.14411e-15	5.89061e-14	24.1852	C1A1(SDHx)
HSD3B2	-1.6029	5.86876	-8.1114	2.14966e-15	5.89889e-14	24.1827	C1A1(SDHx)
GPR65	-0.444424	4.72776	-8.10894	2.18982e-15	6.00203e-14	24.1646	C1A1(SDHx)
RMND5B	0.280655	7.46624	8.10855	2.19639e-15	6.01294e-14	24.1616	C1A1(SDHx)
FZD5	0.645226	6.42336	8.10186	2.31002e-15	6.31659e-14	24.1122	C1A1(SDHx)
SIRPA	-0.503359	7.07032	-8.09257	2.47741e-15	6.76635e-14	24.0436	C1A1(SDHx)
AKAP1	0.330316	7.47598	8.09168	2.49394e-15	6.80351e-14	24.0371	C1A1(SDHx)
PIP5K1A	0.355791	6.97718	8.091	2.50673e-15	6.83041e-14	24.0321	C1A1(SDHx)
DPYSL3	-0.607102	8.32736	-8.08853	2.55385e-15	6.95066e-14	24.0138	C1A1(SDHx)
PIANP	0.828557	6.28043	8.11903	2.57485e-15	6.99963e-14	24.0224	C1A1(SDHx)
DBI	-0.522796	8.96347	-8.087	2.58341e-15	7.01468e-14	24.0025	C1A1(SDHx)
RNF135	-0.440853	6.67871	-8.11821	2.59054e-15	7.02586e-14	24.0165	C1A1(SDHx)
GLIPR1L2	-0.297116	4.85054	-8.25366	2.59961e-15	7.04045e-14	24.0796	C1A1(SDHx)
NECAB1	-0.953866	5.50312	-8.11762	2.60197e-15	7.04045e-14	24.0122	C1A1(SDHx)
CCDC28A	-0.448286	8.06451	-8.08434	2.63571e-15	7.12346e-14	23.9829	C1A1(SDHx)
LOC100505711	0.343854	6.00253	8.47029	2.70482e-15	7.29875e-14	24.1843	C1A1(SDHx)
ANO5	0.81023	7.64888	8.15242	2.70684e-15	7.29875e-14	24.0835	C1A1(SDHx)
CSGALNACT1	-0.731229	6.32497	-8.08028	2.71729e-15	7.31845e-14	23.953	C1A1(SDHx)
ZNF174	0.225181	5.49321	8.07885	2.7467e-15	7.38911e-14	23.9425	C1A1(SDHx)
PATL1	0.315476	6.38702	8.10693	2.81716e-15	7.56989e-14	23.9343	C1A1(SDHx)
LRRC46	0.196858	4.62341	8.10665	2.82297e-15	7.57677e-14	23.9323	C1A1(SDHx)
TAPBPL	-0.464181	6.67633	-8.07041	2.92664e-15	7.84595e-14	23.8803	C1A1(SDHx)
ODF2L	-0.346745	4.998	-8.10149	2.93348e-15	7.85525e-14	23.8946	C1A1(SDHx)
PARP1	0.378572	8.69618	8.06313	3.09109e-15	8.26779e-14	23.8267	C1A1(SDHx)
RGS4	0.940909	9.99684	8.05909	3.18636e-15	8.51282e-14	23.7969	C1A1(SDHx)
ZNF467	0.521294	6.01586	8.05757	3.22282e-15	8.59501e-14	23.7858	C1A1(SDHx)
TRAF3IP2	-0.328449	5.68127	-8.0575	3.22451e-15	8.59501e-14	23.7853	C1A1(SDHx)
ASB12	0.226963	4.73005	8.08642	3.28044e-15	8.73408e-14	23.7851	C1A1(SDHx)
SLC9A9	-0.385829	5.71013	-8.08586	3.29409e-15	8.7604e-14	23.781	C1A1(SDHx)
GASK1B	-0.737379	6.70658	-8.0519	3.36271e-15	8.93269e-14	23.7442	C1A1(SDHx)
NEK2	0.426491	4.52949	8.04627	3.50777e-15	9.30738e-14	23.7028	C1A1(SDHx)
CCNA1	0.618152	5.45712	8.04373	3.5753e-15	9.47578e-14	23.6841	C1A1(SDHx)
TAGLN3	-0.838436	9.33375	-8.04239	3.6112e-15	9.56001e-14	23.6743	C1A1(SDHx)
STMN1	-0.578687	7.60774	-8.03766	3.74151e-15	9.89375e-14	23.6395	C1A1(SDHx)
AQP2	-1.20475	6.01671	-8.03749	3.74617e-15	9.89482e-14	23.6383	C1A1(SDHx)
CDCA5	0.346365	5.91063	8.06703	3.78737e-15	9.99229e-14	23.6442	C1A1(SDHx)
RDH12	0.381835	4.84817	8.06603	3.81562e-15	1.00554e-13	23.6369	C1A1(SDHx)
LGALSL	0.349463	7.10379	8.03477	3.82323e-15	1.00641e-13	23.6184	C1A1(SDHx)
DIPK1B	0.426971	6.08803	8.06288	3.90572e-15	1.02696e-13	23.6141	C1A1(SDHx)
GALNT12	-0.44909	4.85755	-8.0309	3.93575e-15	1.03369e-13	23.5899	C1A1(SDHx)
IMPDH2	0.484266	8.90629	8.02654	4.06612e-15	1.06673e-13	23.558	C1A1(SDHx)
GLIPR1	-0.506335	5.79689	-8.02224	4.19893e-15	1.10033e-13	23.5265	C1A1(SDHx)
BIRC5	0.367994	5.53177	8.01837	4.32243e-15	1.13142e-13	23.4981	C1A1(SDHx)
PAMR1	-1.14975	6.92429	-8.01657	4.38096e-15	1.14545e-13	23.4849	C1A1(SDHx)
COIL	0.301396	6.83775	8.01252	4.51547e-15	1.17929e-13	23.4553	C1A1(SDHx)
KCTD10	-0.321579	8.17712	-8.04114	4.58641e-15	1.19648e-13	23.4566	C1A1(SDHx)
SOCS7	0.326681	6.06599	8.01953	4.63792e-15	1.20856e-13	23.4337	C1A1(SDHx)
MUC19	0.316992	3.78238	8.03403	4.83356e-15	1.25813e-13	23.4052	C1A1(SDHx)
NFKBIL1	0.322827	6.40429	7.99837	5.01843e-15	1.30479e-13	23.3518	C1A1(SDHx)
MAMLD1	-0.511415	6.03764	-7.99192	5.26562e-15	1.36753e-13	23.3047	C1A1(SDHx)
LOC643201	0.290292	3.83609	8.20005	5.37554e-15	1.39452e-13	23.4944	C1A1(SDHx)
RFTN1	-0.532065	6.53958	-7.98083	5.71906e-15	1.48199e-13	23.2238	C1A1(SDHx)
B3GNT4	0.489792	6.45395	7.97964	5.76977e-15	1.49315e-13	23.2151	C1A1(SDHx)
FAM181B	-0.572808	5.85634	-8.00989	5.77498e-15	1.49315e-13	23.2308	C1A1(SDHx)
EZH2	0.490673	5.28405	7.97765	5.85603e-15	1.51243e-13	23.2006	C1A1(SDHx)
RXYLT1	-0.316559	7.1207	-7.97664	5.90034e-15	1.52218e-13	23.1932	C1A1(SDHx)
FTL	-0.418566	12.1995	-7.97563	5.94489e-15	1.53198e-13	23.1858	C1A1(SDHx)
ZFAS1	0.505809	8.55501	8.00384	6.03779e-15	1.5542e-13	23.1872	C1A1(SDHx)
RBM11	0.62818	4.64967	8.00341	6.0573e-15	1.55749e-13	23.184	C1A1(SDHx)
NAP1L1	0.390104	9.91808	7.97241	6.08867e-15	1.56267e-13	23.1624	C1A1(SDHx)
NFIC	-0.407226	8.04045	-7.97237	6.09085e-15	1.56267e-13	23.162	C1A1(SDHx)
OXCT1	-0.493309	7.6954	-7.97023	6.18844e-15	1.58596e-13	23.1465	C1A1(SDHx)
CCDC69	-0.740129	5.52797	-7.96881	6.25419e-15	1.60105e-13	23.1361	C1A1(SDHx)
ANKRD13A	0.252117	6.23836	7.98899	6.73484e-15	1.72219e-13	23.0801	C1A1(SDHx)
SH3BGRL	-0.397061	9.5396	-7.9566	6.84796e-15	1.7492e-13	23.0473	C1A1(SDHx)
TOP2A	0.592395	5.1806	7.95548	6.90522e-15	1.76189e-13	23.0391	C1A1(SDHx)
TRHDE-AS1	-0.637483	5.25	-8.01896	7.15655e-15	1.82402e-13	23.1338	C1A1(SDHx)
CASP4	-0.375568	5.86213	-7.94916	7.23695e-15	1.84249e-13	22.9931	C1A1(SDHx)
SBF2	0.429789	6.73174	7.97896	7.24923e-15	1.8436e-13	23.008	C1A1(SDHx)
C17orf100	0.473562	5.47511	7.99691	7.42383e-15	1.88594e-13	23.1161	C1A1(SDHx)
NMRK1	-0.449948	6.24693	-7.94257	7.59949e-15	1.92846e-13	22.9452	C1A1(SDHx)
SLC35A5	-0.501994	7.45705	-7.93841	7.83741e-15	1.98667e-13	22.915	C1A1(SDHx)
FAM210B	-0.417415	9.13504	-7.96548	8.00263e-15	2.02635e-13	22.9111	C1A1(SDHx)
ACSS3	-0.83222	5.98646	-7.93361	8.12177e-15	2.05428e-13	22.8801	C1A1(SDHx)
MED27	0.262652	6.48594	7.93267	8.17801e-15	2.06626e-13	22.8734	C1A1(SDHx)
DUSP14	0.456178	7.19421	7.94213	8.22934e-15	2.07697e-13	22.8718	C1A1(SDHx)
AQP5	-0.406683	5.28096	-7.93039	8.3174e-15	2.09619e-13	22.8568	C1A1(SDHx)
CHRM4	0.398852	5.00479	7.93029	8.32352e-15	2.09619e-13	22.8561	C1A1(SDHx)
STC1	1.02572	7.42928	7.9274	8.50385e-15	2.13929e-13	22.8351	C1A1(SDHx)
SLC37A1	-0.364285	6.20941	-7.92648	8.56168e-15	2.15152e-13	22.8285	C1A1(SDHx)
GPR19	0.567426	7.20818	7.92401	8.72023e-15	2.18899e-13	22.8105	C1A1(SDHx)
LINC00638	0.169108	5.20429	7.94551	9.26325e-15	2.3228e-13	22.7678	C1A1(SDHx)
ZNF669	0.259801	5.2058	7.91307	9.45507e-15	2.36835e-13	22.7312	C1A1(SDHx)
SUZ12	0.345675	6.70719	7.9109	9.60808e-15	2.40409e-13	22.7155	C1A1(SDHx)
TMEM144	-0.353868	4.39747	-7.9089	9.75121e-15	2.43728e-13	22.701	C1A1(SDHx)
KDM2B	0.269238	6.75892	7.92059	1.11128e-14	2.77462e-13	22.5895	C1A1(SDHx)
SPRN	0.251334	5.44006	7.91889	1.1252e-14	2.80636e-13	22.5773	C1A1(SDHx)
SH3GL2	0.739702	4.05983	7.88883	1.13082e-14	2.81736e-13	22.5559	C1A1(SDHx)
TENM2	0.887782	5.13977	7.9509	1.16962e-14	2.91092e-13	22.6541	C1A1(SDHx)
FXYD7	0.343352	4.63108	7.88384	1.17325e-14	2.91683e-13	22.5198	C1A1(SDHx)
MRC1	-0.768571	6.53649	-7.88303	1.18026e-14	2.93114e-13	22.514	C1A1(SDHx)
SAAL1	0.326932	6.5472	7.90922	1.20738e-14	2.99528e-13	22.5082	C1A1(SDHx)
C20orf194	-0.349972	7.61236	-7.9061	1.23515e-14	3.0609e-13	22.486	C1A1(SDHx)
KCNH7	0.378468	4.08287	7.90556	1.24009e-14	3.06987e-13	22.4821	C1A1(SDHx)
RNF216P1	0.246069	6.60176	8.02736	1.27485e-14	3.15258e-13	22.521	C1A1(SDHx)
HDGF	0.351186	9.14574	7.86356	1.36215e-14	3.3649e-13	22.3736	C1A1(SDHx)
BLVRB	-0.457951	7.49251	-7.86219	1.37596e-14	3.3954e-13	22.3637	C1A1(SDHx)
LINC01128	-0.429015	6.12102	-7.92658	1.393e-14	3.4338e-13	22.4834	C1A1(SDHx)
FABP5	-0.583958	7.19937	-7.85968	1.40162e-14	3.4514e-13	22.3456	C1A1(SDHx)
MBNL1	-0.382358	6.92664	-7.85751	1.4242e-14	3.5033e-13	22.33	C1A1(SDHx)
NRK	-1.11497	5.26148	-7.91992	1.46119e-14	3.59049e-13	22.4367	C1A1(SDHx)
LDLR	-0.749717	6.21707	-7.85295	1.47272e-14	3.615e-13	22.2972	C1A1(SDHx)
SAMD13	-0.357075	4.89806	-7.87328	1.56825e-14	3.84544e-13	22.2521	C1A1(SDHx)
LOXL3	0.594902	7.8721	7.872	1.58293e-14	3.87735e-13	22.243	C1A1(SDHx)
SLC35B2	0.325587	7.84051	7.8681	1.62843e-14	3.9846e-13	22.2152	C1A1(SDHx)
CALY	-1.3074	7.40948	-7.83253	1.71087e-14	4.18193e-13	22.1504	C1A1(SDHx)
PRORSD1P	-0.355644	4.96911	-7.89391	1.76047e-14	4.29865e-13	22.2548	C1A1(SDHx)
HSPA9	0.361825	9.32989	7.82496	1.80842e-14	4.41111e-13	22.0961	C1A1(SDHx)
GPR34	-0.702953	5.96272	-7.85189	1.83161e-14	4.46299e-13	22.1001	C1A1(SDHx)
TUBA4A	-0.557856	8.34495	-7.8219	1.84944e-14	4.50172e-13	22.0741	C1A1(SDHx)
METTL24	-0.415445	4.69853	-8.08552	1.86784e-14	4.54175e-13	22.2699	C1A1(SDHx)
NDUFA9	0.294157	8.61744	7.82027	1.87165e-14	4.54626e-13	22.0624	C1A1(SDHx)
KREMEN1	0.284317	4.92087	7.846	1.91153e-14	4.63829e-13	22.0582	C1A1(SDHx)
CDT1	0.29271	5.31066	7.81429	1.95542e-14	4.73985e-13	22.0196	C1A1(SDHx)
C4A	-0.805023	6.11817	-7.83956	1.95838e-14	4.7421e-13	22.1351	C1A1(SDHx)
NSD2	0.306571	6.64602	7.81298	1.97436e-14	4.77581e-13	22.0101	C1A1(SDHx)
RPAP1	0.262001	7.06532	7.80948	2.02543e-14	4.89427e-13	21.9851	C1A1(SDHx)
SYN3	0.222603	4.36482	7.80932	2.02788e-14	4.8951e-13	21.9839	C1A1(SDHx)
GPR146	-0.42357	5.57767	-7.83606	2.0541e-14	4.95325e-13	21.9878	C1A1(SDHx)
MOB3C	-0.28179	6.21965	-7.83376	2.08859e-14	5.03122e-13	21.9715	C1A1(SDHx)
C3AR1	-0.509577	6.47251	-7.80238	2.13349e-14	5.13405e-13	21.9342	C1A1(SDHx)
RCOR3	0.380681	6.94483	7.80132	2.15005e-14	5.16856e-13	21.9266	C1A1(SDHx)
TRIM38	-0.405658	6.06617	-7.79986	2.17306e-14	5.21849e-13	21.9162	C1A1(SDHx)
FCGR1A	-0.460739	4.99063	-7.81957	2.26344e-14	5.42992e-13	21.9937	C1A1(SDHx)
MDGA1	-0.696575	6.57891	-7.82246	2.26632e-14	5.43123e-13	21.8915	C1A1(SDHx)
NIPAL1	0.299739	4.3303	7.85646	2.30022e-14	5.5068e-13	21.9938	C1A1(SDHx)
MPLKIP	0.294591	7.85139	7.81879	2.3273e-14	5.5659e-13	21.8655	C1A1(SDHx)
PRKAB1	0.302446	6.75771	7.78881	2.35573e-14	5.62811e-13	21.8372	C1A1(SDHx)
MRPL45	0.351793	7.61786	7.8275	2.41245e-14	5.75771e-13	21.8366	C1A1(SDHx)
SURF6	0.256141	6.8539	7.80412	2.5872e-14	6.16847e-13	21.7619	C1A1(SDHx)
AP4S1	-0.262376	5.77698	-7.77569	2.59228e-14	6.17041e-13	21.7435	C1A1(SDHx)
PCGF1	0.361401	7.6086	7.77564	2.59332e-14	6.17041e-13	21.7431	C1A1(SDHx)
MSANTD4	0.385701	6.93178	7.80159	2.63487e-14	6.25685e-13	21.744	C1A1(SDHx)
FCGR3B	-0.644057	5.35814	-7.77342	2.63555e-14	6.25685e-13	21.7273	C1A1(SDHx)
MFSD4A	0.344913	5.10944	7.80144	2.63772e-14	6.25685e-13	21.7429	C1A1(SDHx)
CLDND2	-0.298809	5.41849	-7.79933	2.67818e-14	6.34636e-13	21.728	C1A1(SDHx)
STXBP6	0.380849	4.44847	7.7689	2.72378e-14	6.44784e-13	21.6951	C1A1(SDHx)
FAM13C	-0.345701	5.43242	-7.76824	2.73691e-14	6.47235e-13	21.6903	C1A1(SDHx)
PPP1R16A	-0.459315	7.27322	-7.79574	2.74848e-14	6.4931e-13	21.7026	C1A1(SDHx)
SLC25A5	0.431455	10.196	7.76007	2.90466e-14	6.85512e-13	21.6321	C1A1(SDHx)
C2orf16	0.203893	4.97763	7.78739	2.9189e-14	6.88173e-13	21.6437	C1A1(SDHx)
CCDC191	-0.325169	5.66305	-7.78521	2.96493e-14	6.98319e-13	21.6284	C1A1(SDHx)
CNTNAP4	0.878231	5.08035	7.78273	3.01839e-14	7.10192e-13	21.6109	C1A1(SDHx)
R3HDM2	0.352745	8.3559	7.7532	3.05363e-14	7.17757e-13	21.5831	C1A1(SDHx)
ME2	0.3812	7.90502	7.75181	3.08449e-14	7.24278e-13	21.5733	C1A1(SDHx)
TMEM59L	0.70703	6.9219	7.82505	3.08933e-14	7.24683e-13	21.6683	C1A1(SDHx)
CACNG8	0.400574	4.96048	7.77587	3.17116e-14	7.4313e-13	21.5626	C1A1(SDHx)
ASPN	-0.834416	6.09468	-7.74602	3.21706e-14	7.53129e-13	21.5321	C1A1(SDHx)
TMEFF1	0.657527	4.63523	7.7587	3.24696e-14	7.59363e-13	21.6646	C1A1(SDHx)
NPAS1	0.232137	4.84434	7.74209	3.31044e-14	7.72933e-13	21.5041	C1A1(SDHx)
MAML3	-0.316761	5.72675	-7.74204	3.31162e-14	7.72933e-13	21.5037	C1A1(SDHx)
CSRP1	-0.456955	9.14775	-7.74095	3.33791e-14	7.78288e-13	21.496	C1A1(SDHx)
CD274	-0.377071	5.49267	-7.76595	3.40547e-14	7.93245e-13	21.4928	C1A1(SDHx)
MTMR9LP	-0.516472	6.33891	-7.80061	3.42173e-14	7.96236e-13	21.6062	C1A1(SDHx)
FAM162A	-0.426485	8.4869	-7.7355	3.47269e-14	8.07289e-13	21.4573	C1A1(SDHx)
ZCCHC8	0.298077	6.63975	7.73416	3.50654e-14	8.14343e-13	21.4478	C1A1(SDHx)
SMIM10L2A	0.872396	5.91133	7.79645	3.52419e-14	8.17627e-13	21.5774	C1A1(SDHx)
SHISAL1	-0.782627	5.54117	-7.72357	3.78647e-14	8.77601e-13	21.3726	C1A1(SDHx)
PLA2G12A	0.335476	6.73773	7.72089	3.86078e-14	8.93935e-13	21.3535	C1A1(SDHx)
LOC100288637	0.604734	3.64738	7.9586	3.892e-14	9.00268e-13	21.585	C1A1(SDHx)
KCNT2	0.953391	5.19207	7.77819	4.01052e-14	9.26761e-13	21.4512	C1A1(SDHx)
PPM1E	0.511309	6.22162	7.71521	4.02309e-14	9.28743e-13	21.3132	C1A1(SDHx)
NOTUM	0.345118	5.34109	7.74055	4.08633e-14	9.42408e-13	21.3144	C1A1(SDHx)
BBC3	0.381597	6.80779	7.71167	4.12748e-14	9.50955e-13	21.2882	C1A1(SDHx)
PUS1	-0.354628	6.32255	-7.70936	4.19691e-14	9.65994e-13	21.2718	C1A1(SDHx)
SLC9A2	0.419967	4.61182	7.7077	4.24789e-14	9.76762e-13	21.26	C1A1(SDHx)
ASB16	0.22595	5.84965	7.73462	4.2639e-14	9.79476e-13	21.2727	C1A1(SDHx)
ATP8B2	0.505678	7.35351	7.70648	4.2853e-14	9.82648e-13	21.2514	C1A1(SDHx)
CKB	-0.905977	8.74122	-7.70646	4.28615e-14	9.82648e-13	21.2512	C1A1(SDHx)
POMT1	0.328744	6.88984	7.70495	4.33302e-14	9.92415e-13	21.2406	C1A1(SDHx)
MAPK15	0.221096	4.68217	7.73034	4.39634e-14	1.00593e-12	21.2428	C1A1(SDHx)
RMI2	0.325643	5.68732	7.72925	4.431e-14	1.01286e-12	21.2351	C1A1(SDHx)
IRAK4	-0.281367	5.92948	-7.70151	4.44247e-14	1.01449e-12	21.2162	C1A1(SDHx)
SLC3A2	0.442897	8.64683	7.69753	4.57197e-14	1.04304e-12	21.1881	C1A1(SDHx)
PLEKHA7	0.476039	5.71227	7.72273	4.6427e-14	1.05814e-12	21.1894	C1A1(SDHx)
CDK1	0.447046	5.30467	7.69414	4.68541e-14	1.06683e-12	21.1641	C1A1(SDHx)
CBWD5	-0.296057	7.78393	-7.71996	4.73557e-14	1.07719e-12	21.17	C1A1(SDHx)
LRFN3	0.294949	5.99273	7.69138	4.77972e-14	1.08617e-12	21.1446	C1A1(SDHx)
C1orf198	0.419161	7.73941	7.71717	4.83099e-14	1.09675e-12	21.1505	C1A1(SDHx)
THEMIS2	-0.486289	5.96667	-7.68832	4.88648e-14	1.10827e-12	21.1229	C1A1(SDHx)
EDA2R	0.331308	5.56217	7.68338	5.06396e-14	1.14689e-12	21.088	C1A1(SDHx)
KRT222	-0.685354	6.33608	-7.7105	5.06662e-14	1.14689e-12	21.1039	C1A1(SDHx)
EML1	-0.449034	6.68851	-7.6819	5.11832e-14	1.15747e-12	21.0776	C1A1(SDHx)
F8	-0.613303	6.6337	-7.68175	5.12414e-14	1.15766e-12	21.0765	C1A1(SDHx)
DAB2IP	-0.353814	6.90825	-7.70813	5.15324e-14	1.1631e-12	21.0873	C1A1(SDHx)
ARX	0.322646	4.26782	7.70384	5.31367e-14	1.19815e-12	21.0573	C1A1(SDHx)
PHTF1	-0.360277	6.18465	-7.66929	5.60569e-14	1.26277e-12	20.9886	C1A1(SDHx)
CFH	-0.812955	6.36202	-7.66871	5.6294e-14	1.26689e-12	20.9844	C1A1(SDHx)
SLC8A1	-0.542246	6.18595	-7.66779	5.66658e-14	1.27402e-12	20.978	C1A1(SDHx)
ABHD18	0.261216	5.98968	7.6603	5.98095e-14	1.34341e-12	20.9251	C1A1(SDHx)
ELSPBP1	0.338703	4.42712	7.72707	6.15829e-14	1.3819e-12	20.994	C1A1(SDHx)
GIPC1	0.356836	7.90788	7.65573	6.1812e-14	1.38571e-12	20.8929	C1A1(SDHx)
TBCE	0.366378	7.11701	7.72638	6.18819e-14	1.38594e-12	20.9893	C1A1(SDHx)
NKAP	0.24517	7.17628	7.68208	6.20542e-14	1.38846e-12	20.9054	C1A1(SDHx)
HGF	-0.535835	4.91298	-7.65472	6.22614e-14	1.39117e-12	20.8858	C1A1(SDHx)
NETO1	0.331651	3.98044	7.68154	6.2295e-14	1.39117e-12	20.9016	C1A1(SDHx)
FLJ25758	0.337118	4.41594	7.78298	6.47268e-14	1.4441e-12	20.9789	C1A1(SDHx)
GNA13	0.455349	7.36303	7.647	6.58185e-14	1.46705e-12	20.8315	C1A1(SDHx)
LINC01607	-0.328639	4.68927	-7.70345	6.83257e-14	1.52147e-12	20.958	C1A1(SDHx)
ZNF48	0.258367	6.82953	7.66704	6.90697e-14	1.53657e-12	20.8006	C1A1(SDHx)
ADD2	0.623778	6.48164	7.63573	7.13687e-14	1.5862e-12	20.7522	C1A1(SDHx)
ALOX12B	0.381642	4.49741	7.63204	7.32856e-14	1.62725e-12	20.7263	C1A1(SDHx)
IGFL2	0.246908	4.14677	7.65761	7.386e-14	1.63844e-12	20.735	C1A1(SDHx)
AGK	0.202978	6.41334	7.63068	7.40015e-14	1.64001e-12	20.7168	C1A1(SDHx)
ZNF282	0.268508	6.33789	7.62793	7.5478e-14	1.67115e-12	20.6974	C1A1(SDHx)
IKBKB	-0.285104	6.21204	-7.62692	7.60268e-14	1.6817e-12	20.6904	C1A1(SDHx)
SEMA4B	0.502832	7.54672	7.65299	7.63239e-14	1.68666e-12	20.7029	C1A1(SDHx)
TRIM6	-0.583116	5.13165	-7.64831	7.89007e-14	1.74195e-12	20.6704	C1A1(SDHx)
DUSP6	-0.691614	8.31775	-7.62086	7.94034e-14	1.75139e-12	20.6478	C1A1(SDHx)
TMSB4XP6	-0.326553	4.71111	-7.86598	7.95492e-14	1.75295e-12	20.8556	C1A1(SDHx)
CYP17A1	-1.14005	5.88821	-7.62019	7.9789e-14	1.75656e-12	20.6431	C1A1(SDHx)
TMEM38B	0.434972	6.87424	7.61841	8.08113e-14	1.77739e-12	20.6306	C1A1(SDHx)
RAB27B	-0.613804	5.51702	-7.61676	8.17732e-14	1.79685e-12	20.6191	C1A1(SDHx)
SAMD3	-0.296143	4.16504	-7.64133	8.29086e-14	1.82008e-12	20.6219	C1A1(SDHx)
C19orf47	0.174043	5.68152	7.62694	9.18121e-14	2.01364e-12	20.5221	C1A1(SDHx)
RETREG3	0.365873	8.2983	7.59827	9.33503e-14	2.04544e-12	20.4895	C1A1(SDHx)
CCBE1	-0.44811	4.32237	-7.62434	9.35146e-14	2.04712e-12	20.5041	C1A1(SDHx)
SLC35F3	0.697812	5.89702	7.61995	9.6467e-14	2.10976e-12	20.4737	C1A1(SDHx)
CENPF	0.433112	5.20516	7.58861	1.00023e-13	2.18547e-12	20.422	C1A1(SDHx)
TSPAN2	-0.476484	4.46683	-7.58555	1.02236e-13	2.23173e-12	20.4006	C1A1(SDHx)
ZNF586	0.254011	5.37338	7.58427	1.03176e-13	2.24927e-12	20.3916	C1A1(SDHx)
PTPN20	-1.15591	5.39988	-7.58419	1.03232e-13	2.24927e-12	20.3911	C1A1(SDHx)
ENDOV	0.228157	5.8608	7.60707	1.05672e-13	2.30027e-12	20.3845	C1A1(SDHx)
PLA2G15	0.355398	6.62514	7.57718	1.08534e-13	2.36036e-12	20.3421	C1A1(SDHx)
MT1E	-0.662296	7.51712	-7.57702	1.08656e-13	2.3608e-12	20.341	C1A1(SDHx)
IGFALS	0.267302	5.4509	7.573	1.11817e-13	2.42723e-12	20.3129	C1A1(SDHx)
KRBA1	0.246785	6.89101	7.59871	1.12101e-13	2.43111e-12	20.3267	C1A1(SDHx)
PINLYP	-0.453245	5.71275	-7.59246	1.14851e-13	2.48844e-12	20.4092	C1A1(SDHx)
GMNN	0.375392	6.87074	7.56764	1.16175e-13	2.51479e-12	20.2755	C1A1(SDHx)
EPHB2	0.260696	5.50502	7.56717	1.16565e-13	2.52087e-12	20.2722	C1A1(SDHx)
SMOC1	-1.03375	6.24021	-7.59257	1.17063e-13	2.5293e-12	20.2843	C1A1(SDHx)
STK26	0.520221	6.24153	7.56115	1.21674e-13	2.62649e-12	20.2303	C1A1(SDHx)
NIT2	-0.36078	7.48019	-7.5607	1.22065e-13	2.6325e-12	20.2271	C1A1(SDHx)
ANKRD39	-0.320842	6.80639	-7.58545	1.23096e-13	2.65227e-12	20.2352	C1A1(SDHx)
RNLS	-0.344234	5.51725	-7.55157	1.3026e-13	2.80403e-12	20.1636	C1A1(SDHx)
DENND4B	0.453177	7.88036	7.57199	1.32705e-13	2.85281e-12	20.2683	C1A1(SDHx)
ANLN	0.545067	5.24469	7.57472	1.32772e-13	2.85281e-12	20.1611	C1A1(SDHx)
GAL3ST1	0.293568	4.613	7.54823	1.33396e-13	2.86358e-12	20.1403	C1A1(SDHx)
EDF1	-0.661653	10.3036	-7.53629	1.45215e-13	3.11442e-12	20.0573	C1A1(SDHx)
NLRP2	0.401562	4.15227	7.53167	1.50054e-13	3.21525e-12	20.0252	C1A1(SDHx)
IL13RA1	0.527443	7.48208	7.53109	1.50674e-13	3.22556e-12	20.0212	C1A1(SDHx)
TJP3	0.235407	4.6789	7.53081	1.50979e-13	3.22911e-12	20.0192	C1A1(SDHx)
HOXA13	0.38715	4.04461	7.54918	1.58901e-13	3.39544e-12	19.9854	C1A1(SDHx)
ZBTB42	-0.403144	5.41321	-7.58056	1.60178e-13	3.41957e-12	20.1004	C1A1(SDHx)
C4orf17	0.219011	4.03752	7.53953	1.70036e-13	3.62672e-12	19.9192	C1A1(SDHx)
NPAS2	-0.515487	5.74055	-7.5125	1.71917e-13	3.66346e-12	19.8922	C1A1(SDHx)
TRIM16L	0.243239	5.38887	7.53778	1.72136e-13	3.66479e-12	19.9071	C1A1(SDHx)
CPD	0.421668	7.26941	7.51113	1.73594e-13	3.69244e-12	19.8827	C1A1(SDHx)
TCEAL5	-0.778234	7.43596	-7.64214	1.78077e-13	3.78433e-12	19.9391	C1A1(SDHx)
CROT	-0.379933	6.32395	-7.50507	1.81208e-13	3.84737e-12	19.8407	C1A1(SDHx)
INKA2	0.255788	5.93024	7.50457	1.81849e-13	3.85744e-12	19.8372	C1A1(SDHx)
ELL2	-0.66811	7.20268	-7.50245	1.84599e-13	3.91223e-12	19.8225	C1A1(SDHx)
LINC00652	0.286251	4.93268	7.49866	1.89619e-13	4.01495e-12	19.7963	C1A1(SDHx)
RNF187	0.364393	8.12339	7.49655	1.92481e-13	4.07184e-12	19.7817	C1A1(SDHx)
GAD1	0.795334	5.34011	7.49631	1.92808e-13	4.07505e-12	19.78	C1A1(SDHx)
DPM3	-0.500883	7.63915	-7.49591	1.93344e-13	4.08267e-12	19.7773	C1A1(SDHx)
B3GAT1	-0.681577	7.58534	-7.49474	1.94953e-13	4.11292e-12	19.7692	C1A1(SDHx)
BCOR	-0.418476	6.0578	-7.49336	1.96865e-13	4.14951e-12	19.7596	C1A1(SDHx)
CATSPERG	0.187836	4.47553	7.493	1.97364e-13	4.15625e-12	19.7572	C1A1(SDHx)
PLXNC1	-0.660047	7.30541	-7.49125	1.99825e-13	4.20427e-12	19.745	C1A1(SDHx)
KLHL35	-0.276073	5.32393	-7.49076	2.00525e-13	4.21519e-12	19.7416	C1A1(SDHx)
KCNC1	0.421875	5.65415	7.4891	2.02886e-13	4.26097e-12	19.7302	C1A1(SDHx)
ERCC2	0.261472	6.24643	7.48847	2.03788e-13	4.27605e-12	19.7258	C1A1(SDHx)
PLXDC2	-0.471667	5.59764	-7.48756	2.05105e-13	4.29981e-12	19.7195	C1A1(SDHx)
MT1X	-0.665997	7.92035	-7.48576	2.07729e-13	4.35091e-12	19.7071	C1A1(SDHx)
IGF2BP3	0.295532	4.2197	7.48472	2.09266e-13	4.37915e-12	19.6999	C1A1(SDHx)
ENAH	0.435521	6.73578	7.48445	2.09656e-13	4.38338e-12	19.6981	C1A1(SDHx)
LOC101927278	-0.305046	4.81522	-7.79179	2.12919e-13	4.44759e-12	19.9216	C1A1(SDHx)
IL20RB	0.173218	4.47124	7.50434	2.17575e-13	4.54078e-12	19.678	C1A1(SDHx)
RHOBTB3	-0.559221	6.15147	-7.47901	2.1787e-13	4.54286e-12	19.6605	C1A1(SDHx)
FAM43A	-0.548818	6.68524	-7.50061	2.23324e-13	4.65242e-12	19.6525	C1A1(SDHx)
ECEL1	-1.43175	6.80753	-7.47415	2.25476e-13	4.69304e-12	19.6269	C1A1(SDHx)
LRRFIP2	-0.372856	6.53746	-7.47201	2.2891e-13	4.76026e-12	19.6122	C1A1(SDHx)
NOG	-0.679468	4.52831	-7.49499	2.32263e-13	4.82568e-12	19.6141	C1A1(SDHx)
TMEM192	0.320576	7.56827	7.49116	2.38574e-13	4.95239e-12	19.5879	C1A1(SDHx)
KCNIP1	-0.775397	5.09352	-7.4655	2.39659e-13	4.97047e-12	19.5673	C1A1(SDHx)
ARHGEF37	0.348379	6.47057	7.49036	2.39904e-13	4.97112e-12	19.5825	C1A1(SDHx)
PHLDA3	0.441204	7.32542	7.4635	2.43066e-13	5.03215e-12	19.5535	C1A1(SDHx)
EVI2B	-0.526789	5.50291	-7.4626	2.44607e-13	5.05956e-12	19.5473	C1A1(SDHx)
DIRAS2	-0.643828	6.0787	-7.45949	2.50041e-13	5.16737e-12	19.5258	C1A1(SDHx)
LRRC37B	0.291457	6.12066	7.59052	2.51807e-13	5.19924e-12	19.6001	C1A1(SDHx)
LSR	0.456897	5.71124	7.45262	2.62439e-13	5.41397e-12	19.4785	C1A1(SDHx)
GNS	0.395613	8.97456	7.45192	2.63727e-13	5.43571e-12	19.4737	C1A1(SDHx)
CDC42EP3	-0.563646	7.16847	-7.45158	2.64367e-13	5.44408e-12	19.4713	C1A1(SDHx)
TBXAS1	-0.310608	5.19038	-7.45008	2.67174e-13	5.49702e-12	19.461	C1A1(SDHx)
ABCB6	0.257925	6.25191	7.44921	2.68815e-13	5.5259e-12	19.455	C1A1(SDHx)
FAM122B	-0.318262	7.37502	-7.47308	2.70636e-13	5.55843e-12	19.4646	C1A1(SDHx)
OLIG1	0.344445	3.97853	7.46904	2.78365e-13	5.71213e-12	19.4371	C1A1(SDHx)
ACVR2B	0.346865	6.42786	7.44374	2.79359e-13	5.72748e-12	19.4174	C1A1(SDHx)
CDIPTOSP	0.363707	4.81467	7.48541	2.80559e-13	5.74379e-12	19.5776	C1A1(SDHx)
SULT1A1	-0.393881	7.0796	-7.44308	2.80648e-13	5.74379e-12	19.4129	C1A1(SDHx)
LAMP1	0.355996	9.59733	7.44284	2.81119e-13	5.74837e-12	19.4113	C1A1(SDHx)
ARNT	0.258212	6.61265	7.44211	2.82581e-13	5.77319e-12	19.4062	C1A1(SDHx)
LRRC8C	-0.363025	6.42587	-7.46269	2.90946e-13	5.93887e-12	19.3938	C1A1(SDHx)
C11orf80	0.35686	5.44669	7.43588	2.95214e-13	6.02071e-12	19.3634	C1A1(SDHx)
LRFN1	0.331431	5.04446	7.45832	2.99922e-13	6.11137e-12	19.3641	C1A1(SDHx)
FABP3	-0.573938	5.37863	-7.43313	3.00985e-13	6.12767e-12	19.3445	C1A1(SDHx)
UBE2E3	-0.36245	8.28327	-7.4323	3.02735e-13	6.15225e-12	19.3388	C1A1(SDHx)
CST3	-0.546594	9.16422	-7.43228	3.02786e-13	6.15225e-12	19.3387	C1A1(SDHx)
CACFD1	0.312636	6.97679	7.43219	3.02986e-13	6.15225e-12	19.338	C1A1(SDHx)
ZSWIM1	0.215931	5.83277	7.4316	3.0424e-13	6.17233e-12	19.334	C1A1(SDHx)
NUF2	0.541794	5.04213	7.45467	3.07641e-13	6.2359e-12	19.3393	C1A1(SDHx)
LHCGR	-0.569803	3.99425	-7.42969	3.08342e-13	6.24465e-12	19.3209	C1A1(SDHx)
SLC50A1	0.329634	6.60421	7.42717	3.13845e-13	6.35058e-12	19.3036	C1A1(SDHx)
CYP21A2	-0.896029	6.11082	-7.4265	3.15326e-13	6.37501e-12	19.299	C1A1(SDHx)
FITM2	0.320381	6.56694	7.44916	3.19659e-13	6.457e-12	19.3018	C1A1(SDHx)
IGSF1	-1.21596	7.04594	-7.4224	3.24521e-13	6.54953e-12	19.2709	C1A1(SDHx)
LOC100132874	0.352906	6.52028	7.71984	3.34342e-13	6.74188e-12	19.4815	C1A1(SDHx)
DOLK	0.255065	6.99125	7.41536	3.40964e-13	6.86946e-12	19.2226	C1A1(SDHx)
SHANK2	-0.356912	4.78264	-7.41343	3.45606e-13	6.95696e-12	19.2093	C1A1(SDHx)
PURPL	0.465578	3.69526	7.45316	3.50545e-13	7.05028e-12	19.3608	C1A1(SDHx)
RNASE6	-0.568692	6.36734	-7.40995	3.54128e-13	7.11619e-12	19.1855	C1A1(SDHx)
TPT1-AS1	0.2738	5.94356	7.42966	3.66e-13	7.34837e-12	19.1694	C1A1(SDHx)
APC2	0.550356	6.5557	7.40512	3.66313e-13	7.34837e-12	19.1525	C1A1(SDHx)
MAPK12	0.370503	6.11912	7.40365	3.70107e-13	7.41809e-12	19.1424	C1A1(SDHx)
CARTPT	1.46597	10.9386	7.40183	3.7485e-13	7.50669e-12	19.1299	C1A1(SDHx)
PIP4K2A	-0.334932	6.78106	-7.4003	3.78888e-13	7.58101e-12	19.1195	C1A1(SDHx)
B3GALT5	-0.380499	4.58172	-7.39921	3.81788e-13	7.63249e-12	19.112	C1A1(SDHx)
ONECUT2	0.444236	5.53165	7.39825	3.84359e-13	7.67727e-12	19.1055	C1A1(SDHx)
ABHD2	-0.425737	7.27528	-7.39622	3.89858e-13	7.78044e-12	19.0916	C1A1(SDHx)
GLS	-0.314245	7.06289	-7.39094	4.04543e-13	8.06659e-12	19.0554	C1A1(SDHx)
NKRF	0.265569	7.15088	7.3904	4.06059e-13	8.08988e-12	19.0518	C1A1(SDHx)
KLF3-AS1	-0.458095	5.42833	-7.38836	4.11913e-13	8.19949e-12	19.0378	C1A1(SDHx)
DCAF7	0.289911	7.58517	7.38761	4.14073e-13	8.23545e-12	19.0327	C1A1(SDHx)
LINC01106	-0.318847	5.07574	-7.40695	4.2838e-13	8.50467e-12	19.0156	C1A1(SDHx)
N4BP1	0.218823	7.07541	7.44635	4.2858e-13	8.50467e-12	19.0989	C1A1(SDHx)
ZNF398	0.230678	6.7664	7.40684	4.28705e-13	8.50467e-12	19.0148	C1A1(SDHx)
C9orf78	-0.29948	7.90097	-7.38236	4.29536e-13	8.51389e-12	18.9968	C1A1(SDHx)
IER2	-0.802061	10.0014	-7.38199	4.30662e-13	8.52893e-12	18.9943	C1A1(SDHx)
GTDC1	-0.307419	6.15177	-7.38025	4.35922e-13	8.62576e-12	18.9824	C1A1(SDHx)
UPF1	-0.406483	8.46748	-7.37564	4.5016e-13	8.89994e-12	18.951	C1A1(SDHx)
PLEK	-0.454871	5.9348	-7.37544	4.50804e-13	8.9051e-12	18.9496	C1A1(SDHx)
BEX2	-0.711775	9.70781	-7.39706	4.58684e-13	9.05308e-12	18.9488	C1A1(SDHx)
ARL2	0.468004	8.97999	7.37267	4.59593e-13	9.06333e-12	18.9307	C1A1(SDHx)
CLCN7	0.349132	7.73353	7.37212	4.61354e-13	9.09035e-12	18.927	C1A1(SDHx)
LRRK2	-0.570271	5.44715	-7.39547	4.63775e-13	9.13033e-12	18.938	C1A1(SDHx)
DEPP1	-0.721047	7.43063	-7.36483	4.85421e-13	9.54321e-12	18.8773	C1A1(SDHx)
LOC692247	0.233202	5.20225	7.66006	4.85568e-13	9.54321e-12	19.1176	C1A1(SDHx)
DNAJC15	-0.460184	7.81293	-7.36054	5.00166e-13	9.82182e-12	18.848	C1A1(SDHx)
IMPA2	-0.391303	5.88717	-7.36023	5.01256e-13	9.83492e-12	18.8459	C1A1(SDHx)
PTGR1	-0.485043	7.08926	-7.38276	5.06294e-13	9.9254e-12	18.8522	C1A1(SDHx)
CHRNB4	-0.612912	5.42488	-7.35838	5.07739e-13	9.94537e-12	18.8333	C1A1(SDHx)
CDAN1	0.195996	5.7515	7.38158	5.10448e-13	9.99e-12	18.8442	C1A1(SDHx)
NMNAT3	-0.302484	5.71499	-7.38122	5.11733e-13	1.00034e-11	18.8418	C1A1(SDHx)
LMBR1	0.310926	7.10849	7.38107	5.12257e-13	1.00034e-11	18.8408	C1A1(SDHx)
LOC100288656	0.239979	4.31044	7.65141	5.1242e-13	1.00034e-11	19.0652	C1A1(SDHx)
LRRC37BP1	0.285934	5.62173	7.36823	5.15447e-13	1.0054e-11	18.9727	C1A1(SDHx)
C20orf203	0.200456	4.59033	7.37996	5.16202e-13	1.00603e-11	18.8333	C1A1(SDHx)
MRPL10	0.291615	7.68702	7.37914	5.19107e-13	1.01066e-11	18.8278	C1A1(SDHx)
ADCK2	0.280363	6.54853	7.35511	5.19447e-13	1.01066e-11	18.8111	C1A1(SDHx)
IRAK3	-0.380732	4.79813	-7.35463	5.21197e-13	1.01322e-11	18.8078	C1A1(SDHx)
VAV2	-0.446356	7.00755	-7.35357	5.25031e-13	1.01982e-11	18.8006	C1A1(SDHx)
INTS7	0.329006	6.04208	7.35342	5.25612e-13	1.0201e-11	18.7995	C1A1(SDHx)
NRG3	0.730881	5.41724	7.40358	5.40782e-13	1.04867e-11	18.9144	C1A1(SDHx)
FOXD4L1	0.304298	4.82713	7.56935	5.42035e-13	1.05022e-11	18.9842	C1A1(SDHx)
ZNF333	0.196636	5.4532	7.36831	5.59358e-13	1.08288e-11	18.7548	C1A1(SDHx)
LARS	0.334976	8.66583	7.34384	5.6183e-13	1.08676e-11	18.7344	C1A1(SDHx)
GRPEL2	0.279238	6.62404	7.36736	5.63033e-13	1.08819e-11	18.7484	C1A1(SDHx)
MEAK7	0.157509	5.5122	7.34327	5.6406e-13	1.08927e-11	18.7305	C1A1(SDHx)
TDH	0.228962	4.33582	7.3633	5.79003e-13	1.1172e-11	18.7211	C1A1(SDHx)
SLC26A5	-0.395302	4.60207	-7.55855	5.80766e-13	1.11967e-11	18.9169	C1A1(SDHx)
SLC35B3	-0.356384	7.04488	-7.36272	5.81337e-13	1.11984e-11	18.7171	C1A1(SDHx)
ARAP3	-0.415543	7.08299	-7.33795	5.8531e-13	1.12656e-11	18.6944	C1A1(SDHx)
SNX30	0.360141	7.00759	7.39002	5.931e-13	1.14061e-11	18.8244	C1A1(SDHx)
TEX15	0.3215	3.81341	7.3341	6.01193e-13	1.15522e-11	18.6682	C1A1(SDHx)
SSBP3	-0.509513	8.22025	-7.33357	6.03411e-13	1.15853e-11	18.6646	C1A1(SDHx)
HIST2H2BE	-0.696725	7.56026	-7.33249	6.07957e-13	1.1663e-11	18.6573	C1A1(SDHx)
GPR143	0.25464	4.37471	7.32564	6.37584e-13	1.22212e-11	18.6108	C1A1(SDHx)
MS4A6A	-0.523618	6.62055	-7.32542	6.38527e-13	1.22292e-11	18.6093	C1A1(SDHx)
TSPYL5	-0.66214	7.97221	-7.32529	6.39117e-13	1.22305e-11	18.6084	C1A1(SDHx)
ASIC2	-0.513062	5.23065	-7.32421	6.4394e-13	1.23126e-11	18.6011	C1A1(SDHx)
C1orf162	-0.520717	6.15345	-7.34644	6.50241e-13	1.24166e-11	18.6077	C1A1(SDHx)
HCN1	-0.688904	6.55103	-7.34639	6.50443e-13	1.24166e-11	18.6074	C1A1(SDHx)
TMEM53	-0.439581	6.62906	-7.3223	6.52529e-13	1.24462e-11	18.5881	C1A1(SDHx)
NCAPH	0.279353	5.30562	7.32102	6.58332e-13	1.25466e-11	18.5795	C1A1(SDHx)
EMB	0.497708	5.9095	7.34362	6.62953e-13	1.26243e-11	18.5887	C1A1(SDHx)
MAGEL2	0.749426	5.07366	7.33399	6.96012e-13	1.3243e-11	18.6531	C1A1(SDHx)
KIF14	0.384329	4.40777	7.31112	7.05133e-13	1.33979e-11	18.5124	C1A1(SDHx)
FAM50B	-0.458593	6.84837	-7.31108	7.05302e-13	1.33979e-11	18.5121	C1A1(SDHx)
CYP11B1	-1.23755	5.59145	-7.30924	7.14339e-13	1.35585e-11	18.4997	C1A1(SDHx)
CD53	-0.441839	6.47971	-7.30514	7.34952e-13	1.39383e-11	18.4719	C1A1(SDHx)
ESD	0.326297	7.66746	7.302	7.51087e-13	1.42327e-11	18.4507	C1A1(SDHx)
HCLS1	-0.55347	7.21129	-7.30168	7.52739e-13	1.42524e-11	18.4485	C1A1(SDHx)
TP53BP2	0.333546	6.90379	7.29849	7.69546e-13	1.45588e-11	18.427	C1A1(SDHx)
DGCR2	0.326686	8.04887	7.29796	7.72375e-13	1.46005e-11	18.4234	C1A1(SDHx)
FDX1	-0.699481	7.53841	-7.29509	7.87883e-13	1.48815e-11	18.4039	C1A1(SDHx)
FBXO5	0.329662	5.36227	7.29386	7.94592e-13	1.49961e-11	18.3957	C1A1(SDHx)
LINC02210	0.307935	6.11725	7.31635	7.99376e-13	1.50741e-11	18.4059	C1A1(SDHx)
CACNB1	0.399009	6.07128	7.29185	8.05709e-13	1.51812e-11	18.3821	C1A1(SDHx)
PCED1B	-0.443857	5.78428	-7.31386	8.13126e-13	1.53086e-11	18.3892	C1A1(SDHx)
SNTG1	-0.469746	4.5668	-7.28577	8.40339e-13	1.58082e-11	18.341	C1A1(SDHx)
PCDH8	-0.78099	4.50512	-7.28549	8.41935e-13	1.58254e-11	18.3391	C1A1(SDHx)
OSCP1	-0.377762	6.69754	-7.30788	8.47108e-13	1.59098e-11	18.3492	C1A1(SDHx)
C4orf3	-0.360644	9.0306	-7.30742	8.49762e-13	1.59466e-11	18.3461	C1A1(SDHx)
PACSIN1	0.476494	5.3018	7.3073	8.50437e-13	1.59466e-11	18.3454	C1A1(SDHx)
TMEM106A	-0.182743	4.78872	-7.30468	8.65867e-13	1.62228e-11	18.3278	C1A1(SDHx)
NABP1	-0.404658	4.83337	-7.28123	8.67053e-13	1.62319e-11	18.3104	C1A1(SDHx)
KCNAB1	-0.63996	5.96924	-7.28054	8.71201e-13	1.62965e-11	18.3057	C1A1(SDHx)
VAV3	-0.355051	4.9923	-7.27799	8.86674e-13	1.65726e-11	18.2885	C1A1(SDHx)
ILRUN	0.230028	7.36429	7.27764	8.88866e-13	1.65919e-11	18.2861	C1A1(SDHx)
SLC38A11	-1.2697	6.38886	-7.3008	8.89133e-13	1.65919e-11	18.3019	C1A1(SDHx)
ZBTB38	-0.437294	7.73019	-7.27636	8.96743e-13	1.67205e-11	18.2775	C1A1(SDHx)
IARS	0.439396	9.72988	7.2759	8.99605e-13	1.67605e-11	18.2744	C1A1(SDHx)
DLG2	-0.668895	5.99312	-7.27566	9.01092e-13	1.67747e-11	18.2728	C1A1(SDHx)
DERL3	-0.373905	5.69247	-7.29666	9.14681e-13	1.70141e-11	18.2742	C1A1(SDHx)
ANGPTL2	-0.757212	7.0327	-7.27086	9.31439e-13	1.7312e-11	18.2404	C1A1(SDHx)
EID2	0.239439	7.60738	7.29323	9.36339e-13	1.73892e-11	18.2513	C1A1(SDHx)
DOCK2	-0.337799	4.88315	-7.26953	9.39983e-13	1.74429e-11	18.2315	C1A1(SDHx)
AXIN2	0.176927	5.40997	7.29209	9.43719e-13	1.74983e-11	18.2437	C1A1(SDHx)
SYT17	0.875655	6.85151	7.26712	9.55757e-13	1.77074e-11	18.2152	C1A1(SDHx)
VPS33A	0.342775	6.98777	7.26526	9.68116e-13	1.79221e-11	18.2027	C1A1(SDHx)
ZNF280B	0.313058	5.36891	7.273	9.69673e-13	1.79366e-11	18.2054	C1A1(SDHx)
OTUD6B-AS1	-0.480889	8.15446	-7.30256	9.81925e-13	1.81488e-11	18.3588	C1A1(SDHx)
USF3	-0.233487	5.49654	-7.28414	9.96374e-13	1.84013e-11	18.1906	C1A1(SDHx)
NDUFA4L2	1.03474	8.46924	7.26079	9.98407e-13	1.84242e-11	18.1726	C1A1(SDHx)
RDM1	0.247983	4.5216	7.29323	1.01046e-12	1.86319e-11	18.1828	C1A1(SDHx)
MSR1	-0.399987	5.00127	-7.25889	1.01151e-12	1.86364e-11	18.1598	C1A1(SDHx)
CATSPER2P1	0.263564	5.12494	7.46973	1.02188e-12	1.88125e-11	18.3663	C1A1(SDHx)
KIAA0930	-0.467815	7.66888	-7.25415	1.0451e-12	1.92248e-11	18.1279	C1A1(SDHx)
ZNF839	0.189293	5.9522	7.25381	1.04755e-12	1.92547e-11	18.1256	C1A1(SDHx)
GSTK1	-0.334035	8.02451	-7.25218	1.0594e-12	1.94572e-11	18.1146	C1A1(SDHx)
ESYT2	-0.366103	8.28313	-7.27486	1.06149e-12	1.94803e-11	18.1287	C1A1(SDHx)
C1orf122	-0.447851	8.64688	-7.27445	1.06448e-12	1.95196e-11	18.126	C1A1(SDHx)
CHEK1	0.306068	5.10949	7.24871	1.085e-12	1.98803e-11	18.0913	C1A1(SDHx)
C2orf76	-0.307917	6.40758	-7.27111	1.08894e-12	1.99368e-11	18.1038	C1A1(SDHx)
RHOT1	0.324209	7.27419	7.24777	1.09198e-12	1.99768e-11	18.0851	C1A1(SDHx)
NAALADL2	-0.231377	4.22966	-7.29783	1.10703e-12	2.02361e-11	18.2165	C1A1(SDHx)
TLR1	-0.438581	5.1478	-7.24082	1.1455e-12	2.09228e-11	18.0383	C1A1(SDHx)
MGST2	-0.34413	8.57279	-7.24021	1.15027e-12	2.09772e-11	18.0343	C1A1(SDHx)
SLC15A4	0.229952	6.96368	7.26307	1.15028e-12	2.09772e-11	18.0503	C1A1(SDHx)
CNNM4	-0.372783	6.8003	-7.23949	1.156e-12	2.1065e-11	18.0294	C1A1(SDHx)
FZD7	-0.6616	6.02087	-7.23851	1.1638e-12	2.11907e-11	18.0228	C1A1(SDHx)
LOXL1-AS1	-0.673376	4.78944	-7.27715	1.16645e-12	2.12224e-11	18.1913	C1A1(SDHx)
BOD1	0.24983	7.91408	7.26047	1.17081e-12	2.1285e-11	18.033	C1A1(SDHx)
CEP250	0.300013	6.64588	7.23718	1.1745e-12	2.13289e-11	18.0139	C1A1(SDHx)
ABCB9	0.263776	5.57811	7.23711	1.17506e-12	2.13289e-11	18.0134	C1A1(SDHx)
ZNF419	0.220851	6.53389	7.23662	1.17902e-12	2.13841e-11	18.0101	C1A1(SDHx)
GPR162	0.636073	7.25037	7.23199	1.21712e-12	2.2058e-11	17.9791	C1A1(SDHx)
OR2W3	0.319192	4.26887	7.35231	1.21918e-12	2.20781e-11	18.0578	C1A1(SDHx)
TPRG1L	-0.447503	8.97011	-7.25387	1.22466e-12	2.21601e-11	17.9891	C1A1(SDHx)
MROH2A	0.324933	3.71542	7.28267	1.22596e-12	2.21663e-11	18.1171	C1A1(SDHx)
GLDN	-0.732843	5.5109	-7.25286	1.23307e-12	2.22776e-11	17.9824	C1A1(SDHx)
UBXN10	-0.311157	5.24677	-7.25184	1.24165e-12	2.2413e-11	17.9756	C1A1(SDHx)
COX10	0.234832	5.92577	7.22898	1.24249e-12	2.2413e-11	17.9589	C1A1(SDHx)
C2orf68	0.272543	5.99435	7.22792	1.25164e-12	2.25606e-11	17.9518	C1A1(SDHx)
CD320	0.399743	7.81078	7.2272	1.25778e-12	2.26537e-11	17.947	C1A1(SDHx)
MARK4	0.31278	7.73187	7.22674	1.26182e-12	2.26947e-11	17.9438	C1A1(SDHx)
EIF3K	0.351237	9.98987	7.22671	1.26201e-12	2.26947e-11	17.9437	C1A1(SDHx)
TMEM62	0.212619	6.12415	7.22648	1.26406e-12	2.27141e-11	17.9421	C1A1(SDHx)
FAM83H	0.29603	4.77537	7.24659	1.2868e-12	2.31049e-11	17.9407	C1A1(SDHx)
PPP1R3C	0.455806	6.0902	7.22367	1.28869e-12	2.31209e-11	17.9233	C1A1(SDHx)
ADGRL3	-0.622284	4.96508	-7.2235	1.29015e-12	2.31292e-11	17.9222	C1A1(SDHx)
CBFA2T3	0.451617	5.56862	7.22267	1.29749e-12	2.3243e-11	17.9166	C1A1(SDHx)
C11orf87	-0.527614	4.52923	-7.2449	1.30171e-12	2.33006e-11	17.9294	C1A1(SDHx)
PCOLCE	-0.948305	7.92468	-7.22071	1.31506e-12	2.35216e-11	17.9035	C1A1(SDHx)
H2AFY2	0.44376	7.26356	7.2197	1.32418e-12	2.36664e-11	17.8967	C1A1(SDHx)
POF1B	-0.530448	4.70727	-7.21874	1.333e-12	2.38057e-11	17.8902	C1A1(SDHx)
TMEM161A	0.294917	7.06529	7.21119	1.40373e-12	2.50497e-11	17.8397	C1A1(SDHx)
LAPTM5	-0.62598	8.00238	-7.20931	1.42191e-12	2.53547e-11	17.8272	C1A1(SDHx)
ANKRD18B	0.283353	4.39727	7.22991	1.44117e-12	2.56784e-11	17.83	C1A1(SDHx)
TIPARP	-0.753786	7.72074	-7.2069	1.4456e-12	2.57376e-11	17.811	C1A1(SDHx)
PIGU	0.243356	7.03233	7.22913	1.44883e-12	2.57755e-11	17.8248	C1A1(SDHx)
INKA2-AS1	0.441398	4.95848	7.28012	1.45597e-12	2.58827e-11	18.0042	C1A1(SDHx)
HASPIN	0.197311	4.27611	7.22547	1.48528e-12	2.63835e-11	17.8006	C1A1(SDHx)
PLAAT1	-0.587702	5.09483	-7.20182	1.49681e-12	2.65681e-11	17.777	C1A1(SDHx)
HTR2B	-0.758315	5.18527	-7.19407	1.57824e-12	2.79921e-11	17.7253	C1A1(SDHx)
SLC7A3	0.263	4.04304	7.21249	1.62184e-12	2.87435e-11	17.7147	C1A1(SDHx)
TPP2	-0.259332	6.74617	-7.18871	1.63717e-12	2.89932e-11	17.6895	C1A1(SDHx)
CDKN1C	-0.730593	7.19388	-7.18491	1.68026e-12	2.97336e-11	17.6641	C1A1(SDHx)
DTX3L	-0.415613	7.34246	-7.20629	1.6913e-12	2.99062e-11	17.6737	C1A1(SDHx)
GNG5	-0.390018	8.67096	-7.1822	1.71156e-12	3.02415e-11	17.6461	C1A1(SDHx)
DVL2	0.263463	6.72964	7.17961	1.74218e-12	3.07591e-11	17.6288	C1A1(SDHx)
PDE2A	-0.688904	7.25531	-7.1786	1.7542e-12	3.09478e-11	17.6221	C1A1(SDHx)
EYA1	-0.661633	5.20758	-7.17766	1.76545e-12	3.11227e-11	17.6158	C1A1(SDHx)
RB1	0.302215	6.76481	7.17672	1.7768e-12	3.12991e-11	17.6096	C1A1(SDHx)
APBB1IP	-0.294131	5.05209	-7.17575	1.7886e-12	3.14832e-11	17.6031	C1A1(SDHx)
LNCOC1	0.280208	4.58525	7.33778	1.80609e-12	3.1767e-11	17.8201	C1A1(SDHx)
TLR3	-0.374564	4.65659	-7.17256	1.82797e-12	3.21275e-11	17.5818	C1A1(SDHx)
TRAP1	0.278235	7.17447	7.17146	1.84181e-12	3.23464e-11	17.5745	C1A1(SDHx)
VCAM1	-0.829978	6.70043	-7.1711	1.84632e-12	3.2401e-11	17.5721	C1A1(SDHx)
MRPS27	0.265985	6.91323	7.17088	1.84905e-12	3.24245e-11	17.5706	C1A1(SDHx)
SLA	-0.411433	6.19579	-7.16879	1.87561e-12	3.28656e-11	17.5567	C1A1(SDHx)
PIMREG	0.313937	5.34985	7.16803	1.88529e-12	3.30102e-11	17.5517	C1A1(SDHx)
RBM27	0.247732	7.11995	7.21763	1.89578e-12	3.31691e-11	17.6926	C1A1(SDHx)
RPS6KA4	0.257149	6.51351	7.16526	1.92129e-12	3.359e-11	17.5332	C1A1(SDHx)
BEX4	-0.529977	9.29652	-7.16499	1.92481e-12	3.36157e-11	17.5314	C1A1(SDHx)
RSBN1L	0.311471	6.96077	7.21529	1.92565e-12	3.36157e-11	17.6774	C1A1(SDHx)
SFT2D3	0.132866	4.86193	7.1862	1.93739e-12	3.37954e-11	17.541	C1A1(SDHx)
DCAF16	0.327184	6.62867	7.16306	1.95024e-12	3.3985e-11	17.5186	C1A1(SDHx)
PSMD11	0.281738	7.81046	7.16299	1.95118e-12	3.3985e-11	17.5181	C1A1(SDHx)
ADAMTSL2	0.452923	6.41237	7.15972	1.99519e-12	3.47256e-11	17.4964	C1A1(SDHx)
HOXD11	0.320253	4.11754	7.15957	1.99726e-12	3.47356e-11	17.4953	C1A1(SDHx)
FGD4	-0.40418	5.54394	-7.18114	2.00467e-12	3.48385e-11	17.5077	C1A1(SDHx)
VPS25	0.281029	7.67673	7.18048	2.0136e-12	3.49675e-11	17.5033	C1A1(SDHx)
SPNS1	0.217066	6.35817	7.17903	2.03339e-12	3.52779e-11	17.4938	C1A1(SDHx)
PRRG2	0.188209	4.72432	7.15685	2.0345e-12	3.52779e-11	17.4773	C1A1(SDHx)
EPN2	-0.326601	7.14764	-7.15577	2.0496e-12	3.55132e-11	17.4701	C1A1(SDHx)
HBQ1	0.290192	4.98953	7.15281	2.09121e-12	3.62072e-11	17.4505	C1A1(SDHx)
COLGALT2	-0.774474	6.41376	-7.15268	2.09317e-12	3.62142e-11	17.4495	C1A1(SDHx)
ECE2	-0.684345	6.97937	-7.15201	2.10265e-12	3.63511e-11	17.4451	C1A1(SDHx)
HS6ST3	-0.511474	6.51574	-7.16973	2.165e-12	3.74013e-11	17.4326	C1A1(SDHx)
HADH	0.328251	7.85047	7.14357	2.22692e-12	3.84425e-11	17.3891	C1A1(SDHx)
LNPK	0.458134	8.17561	7.16258	2.27185e-12	3.91891e-11	17.3855	C1A1(SDHx)
DUSP28	-0.25142	6.75374	-7.18781	2.31284e-12	3.98665e-11	17.4991	C1A1(SDHx)
PLXNA4	-0.648456	5.48652	-7.15886	2.32946e-12	4.01233e-11	17.3611	C1A1(SDHx)
EME1	0.198717	5.00126	7.15441	2.40033e-12	4.13135e-11	17.3318	C1A1(SDHx)
MFSD4B	0.214628	5.39122	7.15406	2.40599e-12	4.13801e-11	17.3295	C1A1(SDHx)
OR2L8	0.572966	3.96204	7.38757	2.47222e-12	4.24879e-11	17.5292	C1A1(SDHx)
AUH	-0.284399	7.78848	-7.12748	2.48394e-12	4.26301e-11	17.2824	C1A1(SDHx)
SMAP1	0.289193	7.14648	7.12747	2.48416e-12	4.26301e-11	17.2823	C1A1(SDHx)
LEKR1	-0.218006	4.38289	-7.17539	2.51203e-12	4.30765e-11	17.4186	C1A1(SDHx)
EPS15	-0.321285	8.04107	-7.12104	2.59487e-12	4.44643e-11	17.2398	C1A1(SDHx)
ARC	-1.31139	8.69048	-7.12079	2.59938e-12	4.45089e-11	17.2381	C1A1(SDHx)
TSHZ2	-0.557953	6.49891	-7.12029	2.6081e-12	4.46253e-11	17.2348	C1A1(SDHx)
GPX7	-0.396069	5.96712	-7.11963	2.61976e-12	4.4792e-11	17.2304	C1A1(SDHx)
OTX1	0.250348	4.60885	7.1369	2.70022e-12	4.61338e-11	17.2168	C1A1(SDHx)
PLK1	0.238083	5.28726	7.11298	2.74067e-12	4.6761e-11	17.1864	C1A1(SDHx)
LARP1B	0.260753	5.93869	7.13467	2.74096e-12	4.6761e-11	17.2022	C1A1(SDHx)
GPX1	-0.471517	9.67171	-7.11198	2.75926e-12	4.70387e-11	17.1798	C1A1(SDHx)
VLDLR	0.7743	8.52732	7.11074	2.78254e-12	4.7401e-11	17.1716	C1A1(SDHx)
POC1B	-0.255077	5.79242	-7.13042	2.82016e-12	4.80067e-11	17.1744	C1A1(SDHx)
FERD3L	0.259537	4.26755	7.12904	2.84646e-12	4.84189e-11	17.1653	C1A1(SDHx)
EFEMP1	-0.776785	6.21824	-7.10547	2.88355e-12	4.90141e-11	17.1368	C1A1(SDHx)
JAG2	0.454718	6.79233	7.10429	2.90668e-12	4.93711e-11	17.129	C1A1(SDHx)
DUX1	0.369283	6.54682	7.23973	2.99517e-12	5.08371e-11	17.1872	C1A1(SDHx)
CARMIL2	0.397384	6.05261	7.11871	3.05051e-12	5.17386e-11	17.0977	C1A1(SDHx)
SLC16A13	0.199923	4.82044	7.20973	3.08025e-12	5.2205e-11	17.1522	C1A1(SDHx)
GRAMD1A	0.279278	6.89679	7.11619	3.1025e-12	5.25438e-11	17.0812	C1A1(SDHx)
CEP162	-0.267213	5.71053	-7.09243	3.14926e-12	5.3297e-11	17.0507	C1A1(SDHx)
E2F3	0.293543	6.22669	7.08984	3.20498e-12	5.42005e-11	17.0336	C1A1(SDHx)
NFATC2	-0.415392	5.41949	-7.10913	3.25281e-12	5.49585e-11	17.0351	C1A1(SDHx)
LOC101929759	0.444179	3.87368	7.35097	3.25452e-12	5.49585e-11	17.2638	C1A1(SDHx)
SAMD5	-0.774827	5.78887	-7.10875	3.26112e-12	5.503e-11	17.0326	C1A1(SDHx)
EFCAB7	-0.369418	6.31407	-7.10768	3.2844e-12	5.53826e-11	17.0256	C1A1(SDHx)
RTN3	0.414133	9.63548	7.08575	3.29469e-12	5.55159e-11	17.0067	C1A1(SDHx)
GPT2	0.402974	6.26114	7.10636	3.31362e-12	5.57945e-11	17.017	C1A1(SDHx)
PROM2	0.158016	5.02336	7.10502	3.34344e-12	5.62559e-11	17.0082	C1A1(SDHx)
LMNB2	0.256731	6.62569	7.08171	3.38578e-12	5.69271e-11	16.98	C1A1(SDHx)
INO80C	-0.265947	6.80841	-7.10145	3.42425e-12	5.75324e-11	16.9849	C1A1(SDHx)
RDH13	0.234866	6.00958	7.10122	3.42965e-12	5.75816e-11	16.9834	C1A1(SDHx)
MEIS1	-0.52625	7.17097	-7.07868	3.45582e-12	5.79378e-11	16.9601	C1A1(SDHx)
PLPP6	0.271703	6.55793	7.10008	3.45585e-12	5.79378e-11	16.9759	C1A1(SDHx)
HOXB13	0.298778	4.52915	7.07814	3.46827e-12	5.81041e-11	16.9566	C1A1(SDHx)
JMJD1C-AS1	0.140245	4.82294	7.10942	3.47928e-12	5.82467e-11	16.9751	C1A1(SDHx)
MCCC2	0.321677	6.78061	7.07628	3.51202e-12	5.87525e-11	16.9443	C1A1(SDHx)
LUM	-1.0192	6.39983	-7.07201	3.61463e-12	6.04256e-11	16.9162	C1A1(SDHx)
SMYD3	0.303697	6.81133	7.07056	3.65032e-12	6.09784e-11	16.9066	C1A1(SDHx)
SRP68	0.278593	8.87726	7.09109	3.66983e-12	6.12604e-11	16.9173	C1A1(SDHx)
WNK4	0.174168	4.48919	7.08965	3.70536e-12	6.18092e-11	16.9079	C1A1(SDHx)
EXTL2	-0.327838	7.37501	-7.06431	3.80718e-12	6.34621e-11	16.8656	C1A1(SDHx)
ZHX1	-0.350482	7.64888	-7.07997	3.95249e-12	6.5837e-11	16.8449	C1A1(SDHx)
ICA1	-0.452151	7.10818	-7.05853	3.95814e-12	6.58841e-11	16.8276	C1A1(SDHx)
CYYR1	-0.526865	7.53948	-7.07947	3.96576e-12	6.59637e-11	16.8416	C1A1(SDHx)
DLL3	0.229542	4.90173	7.11369	3.9757e-12	6.60817e-11	16.9259	C1A1(SDHx)
ELMO3	-0.451649	5.74472	-7.05709	3.99672e-12	6.63839e-11	16.8181	C1A1(SDHx)
SPPL3	0.225032	7.45419	7.0761	4.05591e-12	6.73189e-11	16.8197	C1A1(SDHx)
PTTG1	0.505996	7.44301	7.05423	4.07445e-12	6.755e-11	16.7993	C1A1(SDHx)
STN1	-0.275472	6.5342	-7.05419	4.07564e-12	6.755e-11	16.799	C1A1(SDHx)
ADM	0.828898	9.6453	7.05314	4.10438e-12	6.7978e-11	16.7922	C1A1(SDHx)
ACBD3	0.31241	7.92612	7.05275	4.11514e-12	6.81076e-11	16.7896	C1A1(SDHx)
2001-03-01	-0.30863	4.65533	-7.05208	4.13388e-12	6.83692e-11	16.7852	C1A1(SDHx)
ZNF256	0.261443	5.72207	7.06866	4.26224e-12	7.04421e-11	16.7712	C1A1(SDHx)
WIPF1	-0.311331	6.45484	-7.04392	4.36677e-12	7.21183e-11	16.7317	C1A1(SDHx)
USP39	0.215619	7.70949	7.04316	4.38924e-12	7.24381e-11	16.7267	C1A1(SDHx)
LOC101928516	0.281269	4.51478	7.30144	4.39591e-12	7.24967e-11	16.971	C1A1(SDHx)
SMIM20	-0.49941	7.15504	-7.08925	4.44176e-12	7.3201e-11	16.8639	C1A1(SDHx)
TDRP	0.338348	6.44782	7.05876	4.55253e-12	7.49734e-11	16.7069	C1A1(SDHx)
GAGE2C	0.465154	3.64353	7.17305	4.5806e-12	7.53823e-11	16.7722	C1A1(SDHx)
MTMR4	0.329895	7.63868	7.0355	4.62103e-12	7.59939e-11	16.6765	C1A1(SDHx)
ANKRD35	-0.606576	6.3157	-7.05598	4.63763e-12	7.6213e-11	16.6888	C1A1(SDHx)
ZNF821	0.212766	6.00034	7.02817	4.85377e-12	7.97087e-11	16.6285	C1A1(SDHx)
PAQR4	0.256388	6.0213	7.0278	4.86574e-12	7.9849e-11	16.6261	C1A1(SDHx)
NME3	-0.435339	8.6894	-7.02651	4.90805e-12	8.04835e-11	16.6177	C1A1(SDHx)
CENPK	0.472501	4.89845	7.04736	4.91133e-12	8.04835e-11	16.6329	C1A1(SDHx)
EEF1G	0.232337	9.94933	7.02583	4.9305e-12	8.07408e-11	16.6132	C1A1(SDHx)
IGFL4	0.357976	4.85609	7.2184	4.94013e-12	8.0799e-11	16.8317	C1A1(SDHx)
TPM1	-0.39012	8.47397	-7.02551	4.941e-12	8.0799e-11	16.6111	C1A1(SDHx)
TNFRSF10D	-0.480959	5.0949	-7.02389	4.99499e-12	8.16245e-11	16.6005	C1A1(SDHx)
NECAB3	0.354343	7.56103	7.02373	5.00032e-12	8.16544e-11	16.5995	C1A1(SDHx)
USP20	-0.479126	7.48424	-7.0223	5.04875e-12	8.23874e-11	16.5901	C1A1(SDHx)
SNRPB	0.370558	9.04564	7.02162	5.07159e-12	8.26769e-11	16.5857	C1A1(SDHx)
NET1	-0.483734	7.14789	-7.02156	5.07359e-12	8.26769e-11	16.5853	C1A1(SDHx)
CCNB3	0.166199	4.54731	7.04166	5.10067e-12	8.30599e-11	16.596	C1A1(SDHx)
NINJ1	-0.421747	8.04804	-7.01997	5.12789e-12	8.34447e-11	16.5749	C1A1(SDHx)
DERA	-0.296014	7.36121	-7.0183	5.18562e-12	8.43253e-11	16.564	C1A1(SDHx)
KCNK15	-0.347699	5.11121	-7.01795	5.19784e-12	8.44648e-11	16.5617	C1A1(SDHx)
KLHL12	0.29823	7.10241	7.01771	5.20623e-12	8.45422e-11	16.5601	C1A1(SDHx)
RAP1GAP2	-0.638218	8.03651	-7.01756	5.21163e-12	8.45709e-11	16.5591	C1A1(SDHx)
PTRH2	0.282032	7.54531	7.01709	5.22793e-12	8.47286e-11	16.5561	C1A1(SDHx)
ANAPC7	0.224565	7.37562	7.03793	5.22863e-12	8.47286e-11	16.5718	C1A1(SDHx)
TIPRL	0.329616	7.61534	7.01537	5.28849e-12	8.56389e-11	16.5448	C1A1(SDHx)
SMCO4	-0.545404	7.82219	-7.01424	5.32872e-12	8.62304e-11	16.5374	C1A1(SDHx)
CDCA8	0.264026	5.65602	7.01364	5.35024e-12	8.65185e-11	16.5335	C1A1(SDHx)
NAA25	0.237775	5.98616	7.03421	5.35931e-12	8.6605e-11	16.5477	C1A1(SDHx)
FYB1	-0.333627	5.42889	-7.01141	5.43052e-12	8.76948e-11	16.519	C1A1(SDHx)
TAFA3	-1.03923	6.10137	-7.12118	5.44101e-12	8.78033e-11	16.5966	C1A1(SDHx)
STYK1	0.227867	3.59451	7.00917	5.51261e-12	8.8897e-11	16.5043	C1A1(SDHx)
LAMP5	-0.889231	6.58103	-7.00794	5.5581e-12	8.95686e-11	16.4963	C1A1(SDHx)
GHR	-0.760576	5.58201	-7.00751	5.57417e-12	8.9716e-11	16.4935	C1A1(SDHx)
ZNF671	0.331854	6.24235	7.00749	5.57496e-12	8.9716e-11	16.4934	C1A1(SDHx)
MAST2	0.288238	6.66492	7.00735	5.57999e-12	8.97349e-11	16.4925	C1A1(SDHx)
COL20A1	0.66957	5.0067	7.02675	5.63128e-12	9.04972e-11	16.4994	C1A1(SDHx)
PFKP	0.706607	9.51626	7.0054	5.65324e-12	9.07584e-11	16.4797	C1A1(SDHx)
HADHA	0.241475	9.05667	7.00535	5.65533e-12	9.07584e-11	16.4794	C1A1(SDHx)
PRKAG1	0.247004	8.35096	7.00434	5.69355e-12	9.13086e-11	16.4728	C1A1(SDHx)
PDLIM1	-0.748364	8.49659	-7.004	5.70669e-12	9.14564e-11	16.4706	C1A1(SDHx)
SNX14	0.295541	7.92976	7.0217	5.82313e-12	9.32582e-11	16.4667	C1A1(SDHx)
ITGB2	-0.484192	6.44231	-6.99662	5.99521e-12	9.59481e-11	16.4224	C1A1(SDHx)
NIPA1	0.398137	7.01416	7.01666	6.0209e-12	9.6293e-11	16.4341	C1A1(SDHx)
REEP3	-0.362032	7.68056	-7.01589	6.0516e-12	9.67175e-11	16.4291	C1A1(SDHx)
KLHL21	-0.380443	6.6302	-6.99373	6.11206e-12	9.76168e-11	16.4036	C1A1(SDHx)
MGMT	-0.426043	6.60873	-6.99292	6.14517e-12	9.80782e-11	16.3983	C1A1(SDHx)
HIST1H2BC	-0.497904	4.85084	-6.98997	6.26721e-12	9.9898e-11	16.3792	C1A1(SDHx)
MDK	-0.924061	8.59353	-6.98996	6.26777e-12	9.9898e-11	16.3791	C1A1(SDHx)
CLSTN3	0.58168	8.67018	6.98899	6.30827e-12	1.00475e-10	16.3728	C1A1(SDHx)
PLCG1	0.293378	7.49472	6.98399	6.52262e-12	1.03818e-10	16.3402	C1A1(SDHx)
CZIB	-0.295407	7.92662	-6.98376	6.53266e-12	1.03906e-10	16.3387	C1A1(SDHx)
MOS	0.215206	4.03201	6.97562	6.89672e-12	1.09622e-10	16.2858	C1A1(SDHx)
IQCH	-0.176636	4.21004	-6.97543	6.90546e-12	1.09686e-10	16.2845	C1A1(SDHx)
KIF11	0.475578	4.86874	6.97524	6.91423e-12	1.0975e-10	16.2833	C1A1(SDHx)
LINC01315	-0.596237	6.91756	-7.00997	6.92495e-12	1.09836e-10	16.4604	C1A1(SDHx)
NRSN1	-0.74916	6.3963	-6.99542	6.92906e-12	1.09836e-10	16.297	C1A1(SDHx)
IGSF22	-0.215286	5.27997	-6.99428	6.9814e-12	1.1059e-10	16.2897	C1A1(SDHx)
EFNA3	0.343006	5.65971	6.97344	6.99778e-12	1.10774e-10	16.2716	C1A1(SDHx)
TUBG1	0.413256	7.22672	6.97325	7.00667e-12	1.10798e-10	16.2703	C1A1(SDHx)
SLC5A5	0.260539	5.20364	6.9732	7.00882e-12	1.10798e-10	16.27	C1A1(SDHx)
AGO3	-0.332841	6.37328	-6.9731	7.01354e-12	1.10798e-10	16.2694	C1A1(SDHx)
ERCC6L	0.199381	4.32423	6.97147	7.08998e-12	1.11929e-10	16.2588	C1A1(SDHx)
RASD1	-1.11644	8.66579	-6.99023	7.17077e-12	1.13128e-10	16.2636	C1A1(SDHx)
SSPO	0.351777	5.78285	6.98922	7.21871e-12	1.13807e-10	16.2571	C1A1(SDHx)
ARMC12	0.182413	4.85478	6.98611	7.36828e-12	1.16087e-10	16.2371	C1A1(SDHx)
POLR1A	0.238909	6.55764	6.98486	7.42912e-12	1.16966e-10	16.229	C1A1(SDHx)
FCGR3A	-0.700909	6.50862	-7.07156	7.46787e-12	1.17497e-10	16.2875	C1A1(SDHx)
PRTG	-0.411559	5.80836	-6.98023	7.65973e-12	1.20434e-10	16.1992	C1A1(SDHx)
MFSD1	-0.432784	9.35616	-6.9593	7.68829e-12	1.20791e-10	16.1798	C1A1(SDHx)
CCDC9B	0.356454	6.23286	6.97958	7.69282e-12	1.20791e-10	16.195	C1A1(SDHx)
KCTD7	0.266182	6.24217	6.95866	7.7213e-12	1.21156e-10	16.1756	C1A1(SDHx)
ERO1A	0.44432	8.29017	6.95767	7.77224e-12	1.21856e-10	16.1692	C1A1(SDHx)
HAGLROS	-0.862172	6.32077	-7.0246	7.77636e-12	1.21856e-10	16.4083	C1A1(SDHx)
TMA7	-0.479737	10.3576	-6.95565	7.87726e-12	1.23354e-10	16.1561	C1A1(SDHx)
GCC1	0.229135	6.28139	6.95505	7.90841e-12	1.23758e-10	16.1522	C1A1(SDHx)
ARHGEF2	0.371192	6.42535	6.95312	8.01104e-12	1.25218e-10	16.1397	C1A1(SDHx)
TNFSF10	-0.538976	6.15916	-6.95309	8.01245e-12	1.25218e-10	16.1395	C1A1(SDHx)
ATXN2L	0.270327	6.87752	6.95085	8.13256e-12	1.2701e-10	16.125	C1A1(SDHx)
CDK18	-0.514767	6.33501	-6.95062	8.14516e-12	1.27121e-10	16.1235	C1A1(SDHx)
HIST1H4H	-0.49889	5.08315	-6.94685	8.35175e-12	1.30258e-10	16.099	C1A1(SDHx)
PPCS	-0.294827	6.70905	-6.94464	8.47479e-12	1.32089e-10	16.0848	C1A1(SDHx)
CSKMT	0.214506	5.07369	6.9779	8.54507e-12	1.33095e-10	16.2562	C1A1(SDHx)
PSD3	-0.670474	5.69602	-6.94266	8.58714e-12	1.33661e-10	16.0719	C1A1(SDHx)
PIGK	-0.388976	7.23207	-6.93963	8.76127e-12	1.36218e-10	16.0523	C1A1(SDHx)
GCFC2	0.279771	6.10034	6.9396	8.76314e-12	1.36218e-10	16.0521	C1A1(SDHx)
RBCK1	0.287669	8.01009	6.93443	9.06881e-12	1.40875e-10	16.0187	C1A1(SDHx)
TROAP	0.302393	5.86041	6.93349	9.1259e-12	1.41668e-10	16.0126	C1A1(SDHx)
FLCN	0.300655	6.00609	6.93309	9.15012e-12	1.41949e-10	16.01	C1A1(SDHx)
RIMS1	-0.471522	5.45083	-6.92766	9.48543e-12	1.47053e-10	15.9749	C1A1(SDHx)
C6orf132	-0.379481	4.54736	-6.97269	9.52261e-12	1.47531e-10	16.1221	C1A1(SDHx)
ZNF846	-0.264468	4.82962	-6.97228	9.54789e-12	1.47824e-10	16.1195	C1A1(SDHx)
CPSF4	0.264011	7.7338	6.92553	9.61987e-12	1.48839e-10	15.9612	C1A1(SDHx)
CHCHD10	-0.555024	8.70288	-6.94014	9.97171e-12	1.54181e-10	15.9419	C1A1(SDHx)
GABRB3	0.504842	7.05884	6.91951	1.00111e-11	1.54687e-10	15.9223	C1A1(SDHx)
SRPK1	0.237386	7.21963	6.91833	1.00896e-11	1.55797e-10	15.9147	C1A1(SDHx)
BUB1B	0.568043	5.5693	6.92735	1.01575e-11	1.56741e-10	16.0755	C1A1(SDHx)
SEMA6A	-0.571663	6.74329	-6.91644	1.02167e-11	1.5755e-10	15.9024	C1A1(SDHx)
VAMP8	-0.517063	6.2061	-6.91583	1.02579e-11	1.5808e-10	15.8985	C1A1(SDHx)
ANKDD1A	-0.279112	6.09165	-6.93451	1.03473e-11	1.59352e-10	15.9058	C1A1(SDHx)
RPF1	-0.285448	6.39403	-6.91441	1.03545e-11	1.59358e-10	15.8894	C1A1(SDHx)
MYCBP	-0.259329	6.47541	-6.91105	1.05873e-11	1.62833e-10	15.8677	C1A1(SDHx)
KLHL2	-0.304344	6.93661	-6.90885	1.07428e-11	1.65116e-10	15.8535	C1A1(SDHx)
SOWAHC	0.299939	5.89867	6.9074	1.08464e-11	1.66598e-10	15.8441	C1A1(SDHx)
VN1R1	0.27952	4.92859	6.90603	1.09444e-11	1.67993e-10	15.8353	C1A1(SDHx)
DNAJA3	0.249203	8.50564	6.90372	1.11132e-11	1.70465e-10	15.8204	C1A1(SDHx)
CMTM7	-0.251441	5.78297	-6.92352	1.11202e-11	1.70465e-10	15.8356	C1A1(SDHx)
C5orf30	0.383635	6.2746	6.90313	1.11565e-11	1.70909e-10	15.8166	C1A1(SDHx)
ZNF610	0.401036	5.65448	6.92133	1.12807e-11	1.72699e-10	15.8216	C1A1(SDHx)
ACTA1	-0.535141	5.20235	-6.90032	1.13652e-11	1.73878e-10	15.7986	C1A1(SDHx)
UPP2	-0.259994	4.31048	-6.91605	1.16776e-11	1.7854e-10	15.7879	C1A1(SDHx)
GEMIN5	0.21942	6.92123	6.91575	1.16999e-11	1.78764e-10	15.786	C1A1(SDHx)
GNPTAB	-0.276239	6.49377	-6.89534	1.17453e-11	1.7934e-10	15.7665	C1A1(SDHx)
WDR55	0.248101	6.7632	6.89489	1.17804e-11	1.79758e-10	15.7636	C1A1(SDHx)
PITPNM1	0.500254	6.91073	6.89168	1.20327e-11	1.83487e-10	15.7429	C1A1(SDHx)
KRT82	0.171916	3.8576	6.91131	1.20449e-11	1.83553e-10	15.7577	C1A1(SDHx)
GIPC2	-0.499104	4.36736	-6.89106	1.20815e-11	1.8399e-10	15.739	C1A1(SDHx)
SPINT2	-0.914707	8.28581	-6.8908	1.21025e-11	1.84189e-10	15.7373	C1A1(SDHx)
PRC1	0.514566	6.65456	6.88989	1.21757e-11	1.85168e-10	15.7314	C1A1(SDHx)
FANCA	0.174089	5.17244	6.8898	1.21827e-11	1.85168e-10	15.7308	C1A1(SDHx)
PQLC3	-0.314603	6.10928	-6.88887	1.22571e-11	1.86177e-10	15.7249	C1A1(SDHx)
CEP170	0.315345	7.60099	6.88624	1.24715e-11	1.8931e-10	15.708	C1A1(SDHx)
OLFML2A	0.695371	7.53818	6.8843	1.26324e-11	1.91622e-10	15.6955	C1A1(SDHx)
HSPB6	-0.91503	6.98888	-6.88421	1.26403e-11	1.91622e-10	15.6949	C1A1(SDHx)
ARMH4	0.317144	5.06818	6.9033	1.2693e-11	1.92295e-10	15.7065	C1A1(SDHx)
SLC35B1	0.397877	8.60579	6.87825	1.31465e-11	1.99037e-10	15.6566	C1A1(SDHx)
PAPPA	-0.429014	4.91348	-6.87663	1.32873e-11	2.01037e-10	15.6462	C1A1(SDHx)
GLCCI1	0.54919	8.24413	6.89501	1.3399e-11	2.02596e-10	15.6538	C1A1(SDHx)
KCTD1	-0.244114	6.3179	-6.89359	1.35243e-11	2.04357e-10	15.6447	C1A1(SDHx)
WASF3	0.622709	6.29229	6.86948	1.3927e-11	2.10306e-10	15.6003	C1A1(SDHx)
SAMSN1	-0.439982	5.063	-6.86615	1.42361e-11	2.14834e-10	15.5789	C1A1(SDHx)
XPO6	0.23807	8.47264	6.86285	1.45482e-11	2.19402e-10	15.5578	C1A1(SDHx)
BRIP1	0.273276	4.16101	6.86062	1.47631e-11	2.22499e-10	15.5435	C1A1(SDHx)
MIEF1	0.290564	7.22681	6.85943	1.48785e-11	2.24092e-10	15.5359	C1A1(SDHx)
CCNYL2	0.556013	3.76901	6.90034	1.52105e-11	2.28944e-10	15.6668	C1A1(SDHx)
AOAH	-0.375562	5.43037	-6.85491	1.5327e-11	2.30549e-10	15.507	C1A1(SDHx)
RABL3	-0.324316	6.66835	-6.85375	1.54444e-11	2.32165e-10	15.4995	C1A1(SDHx)
PRH1	0.21581	5.10649	6.85229	1.55935e-11	2.34255e-10	15.4901	C1A1(SDHx)
PHLPP2	0.237575	6.02623	6.85206	1.56165e-11	2.34449e-10	15.4887	C1A1(SDHx)
IGSF11	-0.640966	5.35583	-6.87126	1.56432e-11	2.34699e-10	15.5028	C1A1(SDHx)
ZNF74	0.204178	5.73149	6.85097	1.57283e-11	2.35824e-10	15.4818	C1A1(SDHx)
SLC26A11	0.368208	8.6352	6.86683	1.61008e-11	2.41252e-10	15.4746	C1A1(SDHx)
RGS18	-0.424753	4.79436	-6.86606	1.61821e-11	2.42314e-10	15.4697	C1A1(SDHx)
SUCLG1	0.280255	8.21231	6.84519	1.63368e-11	2.44474e-10	15.4447	C1A1(SDHx)
ABCC9	-0.618807	5.14829	-6.84385	1.64813e-11	2.46477e-10	15.4362	C1A1(SDHx)
ARMCX6	0.241588	7.02126	6.8429	1.65845e-11	2.47862e-10	15.4301	C1A1(SDHx)
TTLL12	0.339869	7.0505	6.84178	1.6706e-11	2.49364e-10	15.423	C1A1(SDHx)
ZSWIM3	0.163813	5.68557	6.86116	1.67064e-11	2.49364e-10	15.4386	C1A1(SDHx)
TMEM147	0.376066	9.4733	6.84083	1.68106e-11	2.50757e-10	15.4169	C1A1(SDHx)
TSSK6	0.132854	4.67246	6.85957	1.68794e-11	2.51488e-10	15.4286	C1A1(SDHx)
CD40	-0.360931	6.07161	-6.84019	1.68812e-11	2.51488e-10	15.4128	C1A1(SDHx)
AR	-0.343363	4.85525	-6.84007	1.68948e-11	2.5153e-10	15.412	C1A1(SDHx)
PDCD2L	0.220021	6.50399	6.85841	1.70075e-11	2.53046e-10	15.4212	C1A1(SDHx)
CMC4	-0.306765	6.24402	-6.85617	1.70235e-11	2.53123e-10	15.5423	C1A1(SDHx)
GRK5	0.418112	7.52039	6.83833	1.70887e-11	2.53929e-10	15.4009	C1A1(SDHx)
ALKBH1	0.22373	6.44425	6.83763	1.71664e-11	2.54922e-10	15.3965	C1A1(SDHx)
RTL10	0.240361	5.9643	6.83591	1.73616e-11	2.57657e-10	15.3854	C1A1(SDHx)
RNF217	-0.370058	5.85543	-6.85507	1.73807e-11	2.57775e-10	15.4001	C1A1(SDHx)
PLS1	0.461402	5.2254	6.83357	1.76296e-11	2.613e-10	15.3705	C1A1(SDHx)
BCL7A	0.274996	6.29137	6.83344	1.76442e-11	2.61349e-10	15.3697	C1A1(SDHx)
MGC70870	0.486832	4.93206	6.99961	1.76785e-11	2.61692e-10	15.6516	C1A1(SDHx)
RBKS	-0.455683	6.75785	-6.83244	1.77611e-11	2.62747e-10	15.3633	C1A1(SDHx)
SUGP1	-0.317963	7.11963	-6.88236	1.7855e-11	2.63968e-10	15.4626	C1A1(SDHx)
CCDC80	-0.753155	6.2653	-6.84976	1.799e-11	2.65795e-10	15.3665	C1A1(SDHx)
MIER2	0.226556	6.10415	6.82938	1.81203e-11	2.6755e-10	15.3437	C1A1(SDHx)
ALOXE3	0.250573	4.37824	6.82815	1.82671e-11	2.69547e-10	15.3359	C1A1(SDHx)
OPCML	-0.661482	4.90664	-6.82722	1.83781e-11	2.71013e-10	15.33	C1A1(SDHx)
MYT1	-0.36406	6.99606	-6.82483	1.86677e-11	2.75109e-10	15.3147	C1A1(SDHx)
SAMD9	-0.48648	6.04231	-6.82391	1.87802e-11	2.76592e-10	15.3089	C1A1(SDHx)
GINS1	0.372784	4.83173	6.82275	1.8924e-11	2.78534e-10	15.3014	C1A1(SDHx)
INPP4B	-0.392355	5.11545	-6.82189	1.90302e-11	2.7992e-10	15.296	C1A1(SDHx)
MGARP	-0.955065	7.30167	-6.83918	1.92691e-11	2.83254e-10	15.2995	C1A1(SDHx)
MT1DP	-0.505719	5.11789	-6.99578	1.93679e-11	2.84527e-10	15.5025	C1A1(SDHx)
KPNB1	0.296385	9.67308	6.81707	1.96402e-11	2.88327e-10	15.2652	C1A1(SDHx)
ERBB2	0.218807	5.27049	6.81698	1.96514e-11	2.88327e-10	15.2647	C1A1(SDHx)
UPK1A	0.242975	4.19233	6.81669	1.96883e-11	2.88688e-10	15.2628	C1A1(SDHx)
AMH	0.389073	5.165	6.81557	1.98327e-11	2.90622e-10	15.2557	C1A1(SDHx)
LRRC1	0.274068	4.9661	6.81469	1.99474e-11	2.92118e-10	15.2501	C1A1(SDHx)
CSF2RA	-0.266104	4.87891	-6.81243	2.02449e-11	2.96289e-10	15.2357	C1A1(SDHx)
MED1	0.263454	6.69452	6.8123	2.02617e-11	2.96348e-10	15.2349	C1A1(SDHx)
TFAP4	0.263432	5.7103	6.81171	2.03395e-11	2.973e-10	15.2311	C1A1(SDHx)
PAXIP1	0.272484	6.19407	6.81131	2.03931e-11	2.97895e-10	15.2286	C1A1(SDHx)
NOX3	-0.492937	4.37744	-6.80994	2.05757e-11	3.00374e-10	15.2199	C1A1(SDHx)
ZNF426	0.23336	6.10365	6.80916	2.06812e-11	3.01725e-10	15.2149	C1A1(SDHx)
CHRM1	-0.94713	5.18437	-6.82753	2.07806e-11	3.02986e-10	15.2259	C1A1(SDHx)
CLNS1A	0.319432	8.21064	6.80759	2.08945e-11	3.04289e-10	15.2049	C1A1(SDHx)
HARS2	0.265598	7.32348	6.80758	2.08962e-11	3.04289e-10	15.2048	C1A1(SDHx)
DMKN	0.363973	4.92252	6.82644	2.09273e-11	3.04552e-10	15.219	C1A1(SDHx)
EIF4B	0.334281	9.5075	6.80703	2.09707e-11	3.04992e-10	15.2013	C1A1(SDHx)
ZNF559	0.392913	7.18691	6.83769	2.12288e-11	3.08554e-10	15.3729	C1A1(SDHx)
VPS37C	0.222439	7.31307	6.80403	2.1385e-11	3.1063e-10	15.1823	C1A1(SDHx)
SRGAP1	-0.334715	6.24907	-6.82187	2.15558e-11	3.12915e-10	15.1902	C1A1(SDHx)
ELF1	-0.318945	7.07671	-6.80257	2.15908e-11	3.13228e-10	15.1729	C1A1(SDHx)
TPCN1	-0.363029	7.731	-6.80236	2.16205e-11	3.13464e-10	15.1716	C1A1(SDHx)
RNF185	0.251362	6.90731	6.82126	2.16409e-11	3.13563e-10	15.1863	C1A1(SDHx)
SFR1	-0.323354	6.01075	-6.82055	2.17417e-11	3.14828e-10	15.1818	C1A1(SDHx)
CREB3L4	0.251546	6.33188	6.81789	2.21184e-11	3.19898e-10	15.1651	C1A1(SDHx)
ACSL4	-0.416102	6.79288	-6.79886	2.21193e-11	3.19898e-10	15.1494	C1A1(SDHx)
USP42	0.162171	5.97264	6.81744	2.21822e-11	3.20609e-10	15.1623	C1A1(SDHx)
ATP2C1	-0.330583	8.03784	-6.79666	2.24386e-11	3.24113e-10	15.1354	C1A1(SDHx)
LINC00304	0.255648	4.41663	6.83881	2.25835e-11	3.26004e-10	15.2827	C1A1(SDHx)
MAP2K3	-0.464206	7.97531	-6.79425	2.27939e-11	3.28838e-10	15.1201	C1A1(SDHx)
EVI2A	-0.477945	5.4386	-6.79171	2.31747e-11	3.34123e-10	15.1039	C1A1(SDHx)
GALNT3	-0.242027	4.74056	-6.79016	2.34092e-11	3.37295e-10	15.0941	C1A1(SDHx)
DECR1	-0.333381	8.57677	-6.78984	2.34581e-11	3.3779e-10	15.0921	C1A1(SDHx)
RECK	0.266933	6.50952	6.78856	2.36554e-11	3.40421e-10	15.0839	C1A1(SDHx)
TET2	0.288397	5.93311	6.80714	2.37107e-11	3.41006e-10	15.0973	C1A1(SDHx)
ST6GALNAC5	-0.515459	5.62919	-6.78725	2.38583e-11	3.42917e-10	15.0756	C1A1(SDHx)
PIGB	0.244496	6.63428	6.78386	2.43903e-11	3.50347e-10	15.0541	C1A1(SDHx)
SNX12	0.22734	7.2703	6.79979	2.48632e-11	3.5692e-10	15.051	C1A1(SDHx)
TAGAP	-0.225429	4.64197	-6.79963	2.48887e-11	3.57066e-10	15.05	C1A1(SDHx)
AKR1C2	-0.828243	6.88564	-6.79555	2.52191e-11	3.61582e-10	15.1604	C1A1(SDHx)
RNPEP	0.338216	7.38568	6.77475	2.58805e-11	3.70793e-10	14.9963	C1A1(SDHx)
DCN	-0.877782	7.2331	-6.77467	2.58933e-11	3.70793e-10	14.9958	C1A1(SDHx)
STAG3L4	0.305379	5.90185	6.774	2.60069e-11	3.7219e-10	14.9916	C1A1(SDHx)
GPR137	0.313783	6.5373	6.77299	2.61781e-11	3.74409e-10	14.9852	C1A1(SDHx)
AADAC	-0.660048	4.74385	-6.7726	2.62436e-11	3.75116e-10	14.9827	C1A1(SDHx)
PIK3CG	-0.260519	4.32609	-6.77241	2.62764e-11	3.75354e-10	14.9815	C1A1(SDHx)
PTBP3	0.32681	6.78486	6.77007	2.66797e-11	3.80881e-10	14.9667	C1A1(SDHx)
CXCL12	-0.720484	6.79282	-6.76813	2.70181e-11	3.85476e-10	14.9544	C1A1(SDHx)
ELFN1	-0.551265	5.59928	-6.80922	2.72846e-11	3.89039e-10	15.0989	C1A1(SDHx)
RALB	-0.288552	7.43282	-6.76402	2.77493e-11	3.95424e-10	14.9284	C1A1(SDHx)
GIMAP2	-0.516769	5.69634	-6.77892	2.84436e-11	4.05069e-10	14.9199	C1A1(SDHx)
MGAT4C	-0.810022	6.36858	-6.75587	2.92553e-11	4.16374e-10	14.8769	C1A1(SDHx)
SPAG4	-0.431175	6.24772	-6.75537	2.93515e-11	4.17488e-10	14.8737	C1A1(SDHx)
IGIP	-0.353188	7.81173	-6.77198	2.97426e-11	4.22793e-10	14.8764	C1A1(SDHx)
ZNF284	0.219324	5.8834	6.77145	2.98445e-11	4.23982e-10	14.8731	C1A1(SDHx)
KIF23	0.338782	4.05099	6.80088	3.00257e-11	4.26295e-10	14.9566	C1A1(SDHx)
KTN1-AS1	0.19069	5.27587	6.92243	3.0192e-11	4.28396e-10	15.0709	C1A1(SDHx)
PON3	-0.859783	5.67251	-6.7505	3.02937e-11	4.29576e-10	14.8429	C1A1(SDHx)
MYO1F	-0.329656	5.93146	-6.74966	3.04581e-11	4.31644e-10	14.8376	C1A1(SDHx)
CCND3	-0.359579	7.70393	-6.74595	3.11993e-11	4.41879e-10	14.8142	C1A1(SDHx)
NSUN6	-0.331171	6.00064	-6.74575	3.12402e-11	4.4217e-10	14.8129	C1A1(SDHx)
CACNA1B	-0.539761	6.42058	-6.74566	3.12578e-11	4.4217e-10	14.8124	C1A1(SDHx)
PRR36	0.630751	6.99089	6.74554	3.1283e-11	4.42257e-10	14.8116	C1A1(SDHx)
USP38	0.247096	6.64837	6.7626	3.15913e-11	4.46345e-10	14.8176	C1A1(SDHx)
SLC16A12	-0.703099	5.31682	-6.84109	3.18109e-11	4.49175e-10	14.8738	C1A1(SDHx)
CNIH4	0.353445	6.9158	6.74212	3.19826e-11	4.51325e-10	14.79	C1A1(SDHx)
PLEKHG4	0.456511	6.05669	6.76028	3.20672e-11	4.52202e-10	14.8031	C1A1(SDHx)
FAM222A-AS1	-0.470489	4.86866	-6.7602	3.20836e-11	4.52202e-10	14.8026	C1A1(SDHx)
ZFAT	0.195258	5.94971	6.76001	3.2123e-11	4.52483e-10	14.8014	C1A1(SDHx)
LOC101929372	0.259086	4.81171	6.96748	3.23045e-11	4.54765e-10	15.0303	C1A1(SDHx)
RGS9BP	0.211621	4.14983	6.75845	3.24454e-11	4.56472e-10	14.7917	C1A1(SDHx)
SCAMP5	0.38174	8.46336	6.73692	3.30783e-11	4.65095e-10	14.7572	C1A1(SDHx)
FAM30A	-1.0153	5.99166	-6.73425	3.36543e-11	4.72908e-10	14.7404	C1A1(SDHx)
ATP6V1F	0.318684	9.48513	6.73035	3.45149e-11	4.84709e-10	14.7158	C1A1(SDHx)
KIF9	-0.216055	5.97791	-6.74851	3.45839e-11	4.85385e-10	14.7295	C1A1(SDHx)
GTSE1	0.205914	5.06321	6.72945	3.47157e-11	4.86864e-10	14.7101	C1A1(SDHx)
ASIC4	-0.551462	6.56183	-6.72938	3.47311e-11	4.86864e-10	14.7097	C1A1(SDHx)
SH2B3	-0.425086	7.72919	-6.72779	3.50914e-11	4.91472e-10	14.6996	C1A1(SDHx)
BLVRA	0.287697	7.62392	6.72774	3.51022e-11	4.91472e-10	14.6994	C1A1(SDHx)
CBFA2T2	0.298122	6.5076	6.72561	3.55895e-11	4.97996e-10	14.6859	C1A1(SDHx)
C12orf66	-0.243488	5.72496	-6.74394	3.56123e-11	4.98015e-10	14.7009	C1A1(SDHx)
ZNF346	0.175797	5.8885	6.74375	3.5655e-11	4.98314e-10	14.6997	C1A1(SDHx)
LOC101928343	0.239424	6.19256	6.95011	3.57806e-11	4.99769e-10	14.931	C1A1(SDHx)
FOXJ2	0.238624	6.94973	6.72461	3.58203e-11	5.00022e-10	14.6796	C1A1(SDHx)
LOC100507507	0.315615	5.26802	6.94717	3.6404e-11	5.07867e-10	14.9142	C1A1(SDHx)
KLHL25	0.233795	6.26406	6.71787	3.74125e-11	5.2138e-10	14.6373	C1A1(SDHx)
ELAVL2	0.482704	5.71454	6.71785	3.74175e-11	5.2138e-10	14.6371	C1A1(SDHx)
ISM2	0.224501	4.93712	6.73604	3.74604e-11	5.21665e-10	14.6516	C1A1(SDHx)
OGDH	-0.421462	7.67805	-6.71699	3.76261e-11	5.2366e-10	14.6317	C1A1(SDHx)
C19orf54	0.297627	6.07884	6.73224	3.78986e-11	5.27138e-10	14.7647	C1A1(SDHx)
CLTA	0.243509	9.02636	6.71348	3.84893e-11	5.35033e-10	14.6096	C1A1(SDHx)
PANK4	-0.326622	6.69958	-6.70898	3.96218e-11	5.50448e-10	14.5814	C1A1(SDHx)
SLC4A10	0.618585	4.2992	6.70691	4.01559e-11	5.57534e-10	14.5683	C1A1(SDHx)
TNFSF13	-0.241668	5.89102	-6.70548	4.05273e-11	5.62355e-10	14.5594	C1A1(SDHx)
GLI1	0.245744	5.23253	6.70452	4.07771e-11	5.65484e-10	14.5534	C1A1(SDHx)
CRTAC1	-1.02189	6.04745	-6.70211	4.14155e-11	5.73996e-10	14.5382	C1A1(SDHx)
RFXAP	0.231067	5.41543	6.70129	4.16363e-11	5.76712e-10	14.5331	C1A1(SDHx)
DLGAP5	0.421194	4.67909	6.69958	4.2097e-11	5.82746e-10	14.5223	C1A1(SDHx)
BAIAP2-DT	0.324877	6.32326	6.74001	4.23496e-11	5.85895e-10	14.6718	C1A1(SDHx)
ACTL6B	0.392151	6.55959	6.6976	4.26368e-11	5.89518e-10	14.5099	C1A1(SDHx)
ZNF649	0.294024	5.53041	6.71475	4.2928e-11	5.93191e-10	14.5189	C1A1(SDHx)
RASEF	-0.501655	5.99027	-6.71457	4.29755e-11	5.93496e-10	14.5178	C1A1(SDHx)
FCHSD1	-0.329878	5.30401	-6.71417	4.3087e-11	5.94682e-10	14.5153	C1A1(SDHx)
LPIN1	-0.410273	8.38659	-6.69529	4.3277e-11	5.96951e-10	14.4954	C1A1(SDHx)
SIRT2	0.3115	7.56626	6.69394	4.36539e-11	6.01793e-10	14.487	C1A1(SDHx)
FOXA1	0.279504	4.12113	6.69341	4.38043e-11	6.03509e-10	14.4836	C1A1(SDHx)
TRIP4	-0.228888	7.35068	-6.69311	4.38886e-11	6.04312e-10	14.4817	C1A1(SDHx)
FAM171A2	0.482438	6.00556	6.73416	4.39469e-11	6.04758e-10	14.6359	C1A1(SDHx)
KIF20A	0.436261	5.08765	6.69158	4.43222e-11	6.09561e-10	14.4722	C1A1(SDHx)
ECHDC2	-0.439257	7.52557	-6.69036	4.46705e-11	6.13773e-10	14.4645	C1A1(SDHx)
VPS13D	-0.360998	6.83487	-6.69033	4.46812e-11	6.13773e-10	14.4643	C1A1(SDHx)
FPR1	-0.38607	5.30218	-6.68945	4.49344e-11	6.16887e-10	14.4588	C1A1(SDHx)
SLC39A5	0.14069	4.98465	6.7064	4.52767e-11	6.20919e-10	14.467	C1A1(SDHx)
MCEE	-0.375419	6.9506	-6.70639	4.52814e-11	6.20919e-10	14.4669	C1A1(SDHx)
MAPRE3	0.358418	6.96388	6.68621	4.58789e-11	6.28741e-10	14.4385	C1A1(SDHx)
PCDHA1	0.378571	5.21322	6.78175	4.59341e-11	6.29126e-10	14.5156	C1A1(SDHx)
EFEMP2	-0.441884	6.733	-6.68481	4.62951e-11	6.33698e-10	14.4297	C1A1(SDHx)
PDCD6IPP2	-0.580772	6.64336	-6.68825	4.79987e-11	6.56335e-10	14.5688	C1A1(SDHx)
MTHFD1L	0.267685	6.08754	6.69723	4.80053e-11	6.56335e-10	14.41	C1A1(SDHx)
ATP7A	0.553071	7.38249	6.69281	4.8766e-11	6.66328e-10	14.5199	C1A1(SDHx)
LOC101926963	0.250671	5.27379	6.89721	4.87935e-11	6.66328e-10	14.6295	C1A1(SDHx)
ZFYVE27	-0.313704	8.74615	-6.69241	4.95031e-11	6.75624e-10	14.38	C1A1(SDHx)
HSPB11	-0.285795	6.6752	-6.67351	4.97805e-11	6.79011e-10	14.359	C1A1(SDHx)
NEURL4	0.24293	6.62553	6.69038	5.01459e-11	6.83594e-10	14.3675	C1A1(SDHx)
AIP	0.319212	8.28301	6.67078	5.06607e-11	6.90207e-10	14.342	C1A1(SDHx)
AEN	0.317946	7.39701	6.66745	5.17572e-11	7.04734e-10	14.3211	C1A1(SDHx)
TLCD2	0.304324	5.10757	6.68478	5.19681e-11	7.07192e-10	14.3327	C1A1(SDHx)
ZHX1-C8orf76	0.244086	5.08729	6.70534	5.27128e-11	7.16907e-10	14.4593	C1A1(SDHx)
MAP3K7	0.260714	7.32234	6.66441	5.27738e-11	7.17003e-10	14.3022	C1A1(SDHx)
LCP2	-0.35953	5.51554	-6.66439	5.27815e-11	7.17003e-10	14.302	C1A1(SDHx)
C17orf53	0.21618	5.16485	6.66352	5.30775e-11	7.20603e-10	14.2966	C1A1(SDHx)
NCKAP1L	-0.351894	5.68008	-6.66326	5.31669e-11	7.21396e-10	14.2949	C1A1(SDHx)
GRIK4	0.314788	4.52502	6.66315	5.32026e-11	7.2146e-10	14.2943	C1A1(SDHx)
HMGN5	0.29855	5.64298	6.65934	5.45187e-11	7.38877e-10	14.2705	C1A1(SDHx)
NNT	0.375555	6.86727	6.65825	5.49012e-11	7.43627e-10	14.2637	C1A1(SDHx)
CD74	-0.557713	9.41773	-6.65723	5.52624e-11	7.48083e-10	14.2573	C1A1(SDHx)
PPAT	0.24485	6.24089	6.65699	5.53456e-11	7.48774e-10	14.2558	C1A1(SDHx)
TET1	0.408162	5.19161	6.69587	5.59527e-11	7.56186e-10	14.4013	C1A1(SDHx)
TTLL6	0.234178	4.30618	6.67306	5.59876e-11	7.56186e-10	14.2602	C1A1(SDHx)
MMP2	-0.563188	6.75629	-6.65518	5.59909e-11	7.56186e-10	14.2445	C1A1(SDHx)
LOC283335	0.289231	5.74725	6.87336	5.60889e-11	7.5707e-10	14.494	C1A1(SDHx)
UBE2Q2P2	0.247886	5.10983	6.81762	5.66247e-11	7.63859e-10	14.4598	C1A1(SDHx)
NIM1K	0.354445	6.45218	6.67115	5.66744e-11	7.64086e-10	14.2483	C1A1(SDHx)
ZNF106	-0.319209	7.94773	-6.65251	5.69581e-11	7.66948e-10	14.2279	C1A1(SDHx)
SHROOM3	-0.484368	6.57906	-6.67026	5.69953e-11	7.66948e-10	14.2428	C1A1(SDHx)
FBXL3	-0.362991	7.72549	-6.6702	5.70163e-11	7.66948e-10	14.2424	C1A1(SDHx)
PEBP4	-0.446356	5.16669	-6.67019	5.70185e-11	7.66948e-10	14.2424	C1A1(SDHx)
PHYHIP	-0.628881	7.54365	-6.65193	5.71682e-11	7.68517e-10	14.2243	C1A1(SDHx)
SPAG6	0.62078	4.59237	6.65137	5.73758e-11	7.70863e-10	14.2208	C1A1(SDHx)
MYLK4	-0.17803	4.5893	-6.69076	5.77794e-11	7.75838e-10	14.3702	C1A1(SDHx)
POM121C	0.334214	8.47518	6.67273	5.84356e-11	7.84196e-10	14.3485	C1A1(SDHx)
FXYD3	0.294358	5.36313	6.64662	5.91436e-11	7.9324e-10	14.1912	C1A1(SDHx)
PCBP3	0.506282	7.57611	6.64446	5.99696e-11	8.03855e-10	14.1777	C1A1(SDHx)
LRSAM1	0.270602	6.44419	6.66198	6.00721e-11	8.04766e-10	14.1916	C1A1(SDHx)
LOC101928429	-0.616825	4.26571	-6.86123	6.0204e-11	8.06069e-10	14.4252	C1A1(SDHx)
ERAL1	0.301259	7.12833	6.64268	6.06536e-11	8.11621e-10	14.1667	C1A1(SDHx)
OAS3	-0.540057	6.77214	-6.64225	6.08205e-11	8.13387e-10	14.164	C1A1(SDHx)
LOC101928222	0.290535	4.67462	6.85814	6.12976e-11	8.19297e-10	14.4077	C1A1(SDHx)
KIAA0825	-0.165736	4.204	-6.65756	6.17789e-11	8.25256e-10	14.1643	C1A1(SDHx)
KCND3	-0.537631	4.92062	-6.63958	6.18695e-11	8.25992e-10	14.1473	C1A1(SDHx)
COL26A1	0.261982	4.87888	6.65406	6.31685e-11	8.4285e-10	14.1426	C1A1(SDHx)
ASF1B	0.312359	5.72891	6.63517	6.36364e-11	8.48606e-10	14.1199	C1A1(SDHx)
CLU	-0.690082	10.6593	-6.64906	6.44127e-11	8.58467e-10	14.2498	C1A1(SDHx)
ABCA3	0.405171	8.1973	6.63289	6.45711e-11	8.60086e-10	14.1057	C1A1(SDHx)
TMEM87B	-0.318831	7.00146	-6.65032	6.46814e-11	8.61062e-10	14.1196	C1A1(SDHx)
AUNIP	0.229393	4.70797	6.63148	6.51575e-11	8.66904e-10	14.0969	C1A1(SDHx)
SMG7	0.207666	6.91556	6.63116	6.52901e-11	8.68172e-10	14.0949	C1A1(SDHx)
NACAD	0.765069	8.46562	6.64684	6.53295e-11	8.68199e-10	14.236	C1A1(SDHx)
SPG21	0.190669	8.37603	6.63024	6.56734e-11	8.72272e-10	14.0892	C1A1(SDHx)
ARL8A	0.255245	8.10607	6.64626	6.63661e-11	8.8097e-10	14.0945	C1A1(SDHx)
TFAP2A-AS1	0.254607	4.52611	6.66807	6.66325e-11	8.84002e-10	14.2317	C1A1(SDHx)
CD163	-0.697226	6.82315	-6.61849	7.07875e-11	9.3859e-10	14.0162	C1A1(SDHx)
APLP2	0.387429	9.43929	6.61596	7.19404e-11	9.53333e-10	14.0005	C1A1(SDHx)
HRK	0.484777	5.80645	6.61392	7.28812e-11	9.64986e-10	13.9878	C1A1(SDHx)
RD3	-0.845434	6.35965	-6.65372	7.29027e-11	9.64986e-10	14.1444	C1A1(SDHx)
SIK2	0.389839	7.24133	6.61342	7.31099e-11	9.67179e-10	13.9848	C1A1(SDHx)
OTOGL	0.225578	3.74278	6.6304	7.33758e-11	9.70145e-10	13.9968	C1A1(SDHx)
MAP3K5	-0.518422	8.52219	-6.61107	7.42148e-11	9.80681e-10	13.9702	C1A1(SDHx)
KLC2	0.372525	7.898	6.61046	7.4502e-11	9.83917e-10	13.9664	C1A1(SDHx)
AARS2	0.207157	6.4312	6.62519	7.58338e-11	1.00094e-09	13.9647	C1A1(SDHx)
C1QB	-0.762604	7.84999	-6.60728	7.60304e-11	1.00296e-09	13.9467	C1A1(SDHx)
PDGFRA	-0.460555	5.06029	-6.60511	7.70864e-11	1.01632e-09	13.9332	C1A1(SDHx)
GOLGA8A	0.521132	6.54704	6.60098	7.91383e-11	1.04278e-09	13.9077	C1A1(SDHx)
PCSK2	1.05291	10.105	6.60031	7.94764e-11	1.04664e-09	13.9035	C1A1(SDHx)
ZNF641	0.222895	6.25625	6.61657	8.00732e-11	1.05391e-09	13.9117	C1A1(SDHx)
SKIDA1	-0.243484	4.90998	-6.61593	8.03963e-11	1.05756e-09	13.9078	C1A1(SDHx)
DNAJB6	-0.328985	7.6677	-6.59208	8.3745e-11	1.10099e-09	13.8526	C1A1(SDHx)
KCTD12	-0.536854	7.95206	-6.59019	8.47589e-11	1.11369e-09	13.8409	C1A1(SDHx)
ISL1	0.768785	7.81142	6.58925	8.52628e-11	1.11968e-09	13.8351	C1A1(SDHx)
CKAP2L	0.266726	4.85352	6.60528	8.59821e-11	1.12848e-09	13.8424	C1A1(SDHx)
SPINDOC	0.248492	6.54398	6.60353	8.69395e-11	1.14041e-09	13.8316	C1A1(SDHx)
RCE1	0.206348	5.94333	6.58603	8.70268e-11	1.14091e-09	13.8152	C1A1(SDHx)
SATB1	-0.414178	7.43006	-6.5833	8.855e-11	1.16022e-09	13.7983	C1A1(SDHx)
FNDC9	-0.847439	5.23975	-6.60014	8.88116e-11	1.163e-09	13.8109	C1A1(SDHx)
SLC40A1	-0.485572	7.83235	-6.59988	8.89588e-11	1.16427e-09	13.8093	C1A1(SDHx)
SERPING1	-0.729411	7.5351	-6.58245	8.90273e-11	1.16451e-09	13.793	C1A1(SDHx)
MRPS23	0.27791	7.4671	6.59943	8.92096e-11	1.16624e-09	13.8065	C1A1(SDHx)
NPTXR	0.432475	6.16683	6.5805	9.01345e-11	1.17767e-09	13.781	C1A1(SDHx)
ZNF365	0.526941	6.53865	6.57979	9.05434e-11	1.18235e-09	13.7766	C1A1(SDHx)
GID8	0.216872	8.13229	6.5791	9.09369e-11	1.18682e-09	13.7724	C1A1(SDHx)
SLC35A4	0.273303	8.08922	6.59373	9.24688e-11	1.20614e-09	13.7716	C1A1(SDHx)
TRIB2	-0.514771	7.42058	-6.57588	9.28151e-11	1.20998e-09	13.7525	C1A1(SDHx)
PRDX6	0.326886	9.51927	6.57475	9.34853e-11	1.21803e-09	13.7455	C1A1(SDHx)
SERPINA5	-0.968242	6.67486	-6.57398	9.39414e-11	1.22329e-09	13.7407	C1A1(SDHx)
CORIN	-0.31776	4.40786	-6.57268	9.47195e-11	1.23273e-09	13.7327	C1A1(SDHx)
PELI3	0.264636	6.79491	6.58936	9.50477e-11	1.23575e-09	13.7448	C1A1(SDHx)
RRAGC	0.238854	7.22342	6.57212	9.50575e-11	1.23575e-09	13.7292	C1A1(SDHx)
SLC38A1	0.667601	8.447	6.56897	9.69718e-11	1.25993e-09	13.7098	C1A1(SDHx)
CES5A	-0.332707	4.17788	-6.58396	9.83338e-11	1.27691e-09	13.7117	C1A1(SDHx)
FLJ30901	-0.590844	5.85662	-6.95475	9.86981e-11	1.28093e-09	14.0601	C1A1(SDHx)
MTX1	0.211644	7.54806	6.56484	9.95434e-11	1.29118e-09	13.6844	C1A1(SDHx)
TRO	0.397577	6.36922	6.5642	9.9945e-11	1.29567e-09	13.6804	C1A1(SDHx)
FLRT2	-0.398106	4.98918	-6.5636	1.00328e-10	1.2999e-09	13.6767	C1A1(SDHx)
SSR1	0.279081	8.51182	6.55707	1.0456e-10	1.35398e-09	13.6365	C1A1(SDHx)
MORN3	-0.208005	5.0536	-6.57334	1.05114e-10	1.3604e-09	13.6468	C1A1(SDHx)
IL6ST	-0.374029	7.35584	-6.55383	1.06726e-10	1.3805e-09	13.6165	C1A1(SDHx)
DIP2C	0.238795	6.84956	6.54949	1.09695e-10	1.41812e-09	13.5898	C1A1(SDHx)
DLGAP1	-0.425276	4.85787	-6.54922	1.0988e-10	1.41972e-09	13.5882	C1A1(SDHx)
ZNF438	-0.177331	5.9853	-6.56604	1.10039e-10	1.42093e-09	13.6023	C1A1(SDHx)
ACP4	0.216279	4.91981	6.56593	1.10119e-10	1.42093e-09	13.6016	C1A1(SDHx)
MEIS3P1	-0.443359	6.51563	-6.54882	1.10157e-10	1.42093e-09	13.5858	C1A1(SDHx)
TFEC	-0.271732	4.12754	-6.54842	1.10434e-10	1.42371e-09	13.5833	C1A1(SDHx)
B3GALNT2	0.236102	5.53706	6.56529	1.1056e-10	1.42455e-09	13.5977	C1A1(SDHx)
NMRAL1	-0.357574	7.41755	-6.56417	1.11339e-10	1.43379e-09	13.5908	C1A1(SDHx)
SEPHS2	0.251056	8.22799	6.54625	1.11964e-10	1.44104e-09	13.5699	C1A1(SDHx)
HOXC13	0.261438	4.3285	6.54519	1.12711e-10	1.44985e-09	13.5635	C1A1(SDHx)
ZNF622	0.246358	7.90117	6.56127	1.13385e-10	1.45772e-09	13.5731	C1A1(SDHx)
OTUD3	0.288832	6.01129	6.54404	1.13537e-10	1.45886e-09	13.5563	C1A1(SDHx)
AMIGO2	-0.907496	7.3891	-6.54391	1.13628e-10	1.45923e-09	13.5556	C1A1(SDHx)
TRIM58	0.333921	3.87224	6.54597	1.18349e-10	1.519e-09	13.6942	C1A1(SDHx)
ZNF628	0.164089	5.64044	6.55434	1.18413e-10	1.519e-09	13.5309	C1A1(SDHx)
ZBTB2	0.229608	5.88566	6.55302	1.19399e-10	1.53081e-09	13.5228	C1A1(SDHx)
TARS	0.344487	8.15409	6.53501	1.20195e-10	1.54016e-09	13.5009	C1A1(SDHx)
BMPR1B	-0.61519	6.51602	-6.53487	1.20298e-10	1.54064e-09	13.5001	C1A1(SDHx)
PCIF1	0.221423	6.70459	6.53173	1.22707e-10	1.57062e-09	13.4808	C1A1(SDHx)
PCGF6	0.191792	6.08972	6.54671	1.24203e-10	1.58889e-09	13.4844	C1A1(SDHx)
ATR	-0.327976	6.33732	-6.5278	1.25782e-10	1.60821e-09	13.4567	C1A1(SDHx)
KLF11	-0.322997	6.05506	-6.52625	1.27018e-10	1.62313e-09	13.4472	C1A1(SDHx)
GMPPA	-0.316153	6.77417	-6.52434	1.28554e-10	1.64185e-09	13.4355	C1A1(SDHx)
IRF2BP2	0.297021	8.57833	6.5399	1.29607e-10	1.65439e-09	13.443	C1A1(SDHx)
CARS2	-0.268736	6.60546	-6.52066	1.31568e-10	1.6785e-09	13.4129	C1A1(SDHx)
FRMD3	-0.466607	6.83954	-6.53464	1.33945e-10	1.70789e-09	13.4109	C1A1(SDHx)
GSTP1	-0.458241	9.86943	-6.51727	1.34406e-10	1.71283e-09	13.3921	C1A1(SDHx)
ADORA1	-0.398011	5.39334	-6.51698	1.34651e-10	1.71501e-09	13.3904	C1A1(SDHx)
LHX4	0.178795	4.23744	6.53351	1.34888e-10	1.71709e-09	13.4041	C1A1(SDHx)
P2RY13	-0.42242	4.80475	-6.51498	1.36355e-10	1.73482e-09	13.3781	C1A1(SDHx)
ICAM5	0.229211	4.50697	6.51446	1.36806e-10	1.7396e-09	13.3749	C1A1(SDHx)
KCNG3	0.362433	4.3442	6.53061	1.37351e-10	1.74558e-09	13.3865	C1A1(SDHx)
IGSF5	-0.400432	4.30031	-6.54892	1.39937e-10	1.77748e-09	13.5116	C1A1(SDHx)
MAN2B2	-0.38035	8.18265	-6.5104	1.40341e-10	1.78163e-09	13.3501	C1A1(SDHx)
ERAP2	-0.614543	5.3856	-6.50938	1.4125e-10	1.7922e-09	13.3438	C1A1(SDHx)
AIF1	-0.37174	7.01306	-6.50667	1.43673e-10	1.82138e-09	13.3273	C1A1(SDHx)
SYT6	-0.517721	5.12044	-6.52337	1.43706e-10	1.82138e-09	13.3425	C1A1(SDHx)
ZFR2	-0.676187	6.76303	-6.52123	1.43997e-10	1.82407e-09	13.4691	C1A1(SDHx)
ZNF75A	0.221604	6.17218	6.52295	1.44083e-10	1.82416e-09	13.3399	C1A1(SDHx)
HTR6	0.298748	4.53379	6.50598	1.44302e-10	1.82595e-09	13.323	C1A1(SDHx)
PTTG3P	0.221232	4.05957	6.50465	1.45506e-10	1.84017e-09	13.3149	C1A1(SDHx)
NAV1	-0.37769	7.05174	-6.52128	1.45589e-10	1.84023e-09	13.3298	C1A1(SDHx)
MVB12A	0.389465	6.96679	6.52117	1.45687e-10	1.84046e-09	13.3292	C1A1(SDHx)
CPB1	-0.659953	4.6648	-6.50369	1.4639e-10	1.84834e-09	13.3091	C1A1(SDHx)
CAPG	-0.519048	6.39804	-6.5035	1.4656e-10	1.84948e-09	13.3079	C1A1(SDHx)
AGTR1	-0.769155	5.409	-6.50216	1.47799e-10	1.86411e-09	13.2997	C1A1(SDHx)
CCNA2	0.365652	5.12835	6.50079	1.49079e-10	1.87924e-09	13.2913	C1A1(SDHx)
BCDIN3D	0.208484	6.01929	6.5169	1.49616e-10	1.88498e-09	13.3033	C1A1(SDHx)
NUSAP1	0.505748	5.76486	6.49954	1.50252e-10	1.89197e-09	13.2837	C1A1(SDHx)
THSD7A	-0.628809	6.41428	-6.4989	1.50856e-10	1.89855e-09	13.2798	C1A1(SDHx)
TMEM203	0.231416	8.26013	6.51381	1.52527e-10	1.91809e-09	13.2845	C1A1(SDHx)
TNNI3	0.241918	4.20397	6.5409	1.52574e-10	1.91809e-09	13.3758	C1A1(SDHx)
ZDHHC6	-0.193443	7.64491	-6.49476	1.54829e-10	1.9454e-09	13.2545	C1A1(SDHx)
FCGR1B	-0.654082	5.52866	-6.50256	1.55364e-10	1.95106e-09	13.4306	C1A1(SDHx)
FGF1	-0.706901	6.26812	-6.49339	1.56168e-10	1.9601e-09	13.2461	C1A1(SDHx)
CISD1	0.35718	8.52158	6.4925	1.57038e-10	1.96996e-09	13.2407	C1A1(SDHx)
PHACTR2	-0.544524	6.25104	-6.49132	1.58211e-10	1.98267e-09	13.2335	C1A1(SDHx)
CENPE	0.314595	4.98859	6.49131	1.58222e-10	1.98267e-09	13.2334	C1A1(SDHx)
SNX4	0.357253	7.33259	6.49095	1.58575e-10	1.98603e-09	13.2313	C1A1(SDHx)
ALDH6A1	-0.368454	6.49006	-6.48957	1.59957e-10	2.00225e-09	13.2228	C1A1(SDHx)
LOC643072	-0.342761	5.87545	-6.69164	1.60581e-10	2.00899e-09	13.4723	C1A1(SDHx)
ALOX5AP	-0.47932	5.92346	-6.48842	1.61116e-10	2.0146e-09	13.2158	C1A1(SDHx)
EXO1	0.26455	4.94647	6.48635	1.63213e-10	2.03972e-09	13.2032	C1A1(SDHx)
CD200	-0.558936	8.01091	-6.48517	1.64432e-10	2.05385e-09	13.196	C1A1(SDHx)
MBOAT2	0.384235	7.38052	6.48419	1.65447e-10	2.06542e-09	13.19	C1A1(SDHx)
NUFIP1	0.171036	5.88468	6.4836	1.66051e-10	2.07185e-09	13.1865	C1A1(SDHx)
PRCP	-0.369531	8.30114	-6.48289	1.66799e-10	2.08008e-09	13.1821	C1A1(SDHx)
ABHD4	0.241263	6.89814	6.48161	1.6814e-10	2.09568e-09	13.1743	C1A1(SDHx)
FOXD4	0.227144	4.57579	6.48976	1.68297e-10	2.09598e-09	13.3532	C1A1(SDHx)
LY86	-0.396184	6.39489	-6.48141	1.68345e-10	2.09598e-09	13.1731	C1A1(SDHx)
ZSWIM9	0.229036	6.53609	6.49711	1.6923e-10	2.10587e-09	13.1834	C1A1(SDHx)
C19orf57	0.213423	5.92913	6.48044	1.6938e-10	2.10661e-09	13.1671	C1A1(SDHx)
GUCY1A1	-0.582203	7.96328	-6.47996	1.6988e-10	2.11171e-09	13.1643	C1A1(SDHx)
CDKN3	0.444964	5.86825	6.47849	1.71452e-10	2.1301e-09	13.1553	C1A1(SDHx)
ARPC2	-0.262234	9.95704	-6.47801	1.71975e-10	2.13546e-09	13.1524	C1A1(SDHx)
CEND1	0.51372	7.68132	6.4777	1.72303e-10	2.1384e-09	13.1505	C1A1(SDHx)
CDK8	0.337689	5.94412	6.47642	1.73691e-10	2.15447e-09	13.1427	C1A1(SDHx)
BCL6	-0.423	6.8862	-6.47551	1.74685e-10	2.16523e-09	13.1371	C1A1(SDHx)
DACH1	-0.54861	6.67658	-6.48116	1.74744e-10	2.16523e-09	13.1408	C1A1(SDHx)
VPS18	0.310143	7.1757	6.49036	1.76487e-10	2.18566e-09	13.1426	C1A1(SDHx)
PGRMC2	0.277132	8.77487	6.47374	1.76626e-10	2.18622e-09	13.1264	C1A1(SDHx)
RUSC2	0.273635	8.04785	6.47272	1.77766e-10	2.19916e-09	13.1201	C1A1(SDHx)
DOCK10	-0.436353	5.2842	-6.46838	1.8265e-10	2.25798e-09	13.0938	C1A1(SDHx)
PAQR6	0.467114	6.80447	6.46833	1.82715e-10	2.25798e-09	13.0934	C1A1(SDHx)
PABPC1L	0.289074	5.40317	6.48456	1.82961e-10	2.25982e-09	13.1075	C1A1(SDHx)
SELPLG	-0.310012	6.00684	-6.46772	1.83405e-10	2.26411e-09	13.0898	C1A1(SDHx)
OIP5	0.289303	4.70369	6.46672	1.84562e-10	2.27718e-09	13.0836	C1A1(SDHx)
TSPEAR	0.325954	4.13125	6.48249	1.85319e-10	2.28531e-09	13.0951	C1A1(SDHx)
ZNF449	0.170295	5.84493	6.48208	1.85791e-10	2.28991e-09	13.0926	C1A1(SDHx)
NLRC4	-0.151263	4.6562	-6.47887	1.8953e-10	2.33359e-09	13.0732	C1A1(SDHx)
DIP2B	0.24981	6.56656	6.47887	1.89535e-10	2.33359e-09	13.0732	C1A1(SDHx)
CARD6	-0.401774	5.7281	-6.47837	1.90114e-10	2.33948e-09	13.0702	C1A1(SDHx)
STRA6	-0.98857	7.26541	-6.46185	1.90259e-10	2.34002e-09	13.0541	C1A1(SDHx)
ADAMTS12	-0.323736	5.43724	-6.46101	1.91268e-10	2.3512e-09	13.0489	C1A1(SDHx)
CMPK2	-0.488651	7.07657	-6.47682	1.91961e-10	2.35847e-09	13.0608	C1A1(SDHx)
HJURP	0.298683	5.32305	6.4601	1.92349e-10	2.36141e-09	13.0434	C1A1(SDHx)
ZNF439	0.428728	5.25702	6.47644	1.92403e-10	2.36141e-09	13.0586	C1A1(SDHx)
KDM3A	0.38662	7.12231	6.45981	1.92707e-10	2.36389e-09	13.0416	C1A1(SDHx)
MME	-0.664798	5.11653	-6.45888	1.9382e-10	2.37628e-09	13.036	C1A1(SDHx)
UBXN1	0.320791	8.08342	6.45476	1.98879e-10	2.43702e-09	13.011	C1A1(SDHx)
TSPOAP1	0.342164	6.29261	6.45407	1.99732e-10	2.44551e-09	13.0068	C1A1(SDHx)
MCM10	0.31398	4.74629	6.45403	1.99782e-10	2.44551e-09	13.0066	C1A1(SDHx)
KPNA2	0.451046	8.83403	6.4531	2.00943e-10	2.4573e-09	13.0009	C1A1(SDHx)
PDZD8	0.377022	7.08368	6.45309	2.00955e-10	2.4573e-09	13.0009	C1A1(SDHx)
THBS3	0.331851	7.20675	6.45152	2.02933e-10	2.48017e-09	12.9913	C1A1(SDHx)
ASIC3	0.358712	5.17291	6.45132	2.03187e-10	2.48197e-09	12.9901	C1A1(SDHx)
MIER1	-0.23412	6.43015	-6.46647	2.04667e-10	2.49874e-09	12.9985	C1A1(SDHx)
HTT	0.241238	7.73675	6.4483	2.07056e-10	2.52658e-09	12.9718	C1A1(SDHx)
GTF3C4	0.272292	6.83181	6.44752	2.08065e-10	2.53757e-09	12.9671	C1A1(SDHx)
WDR66	-0.252467	4.88631	-6.46331	2.08716e-10	2.54417e-09	12.9794	C1A1(SDHx)
FEN1	0.306447	6.71189	6.44478	2.11649e-10	2.57846e-09	12.9504	C1A1(SDHx)
ZFYVE19	0.215321	6.68323	6.46098	2.1175e-10	2.57846e-09	12.9654	C1A1(SDHx)
FANK1	-0.247115	4.77775	-6.45972	2.13402e-10	2.5972e-09	12.9578	C1A1(SDHx)
IPW	-0.67269	8.12957	-6.54805	2.14068e-10	2.60396e-09	13.0229	C1A1(SDHx)
ASPM	0.385479	4.64837	6.43869	2.19842e-10	2.67279e-09	12.9135	C1A1(SDHx)
SATB2	0.386274	4.69023	6.43753	2.2143e-10	2.6907e-09	12.9065	C1A1(SDHx)
MLLT3	0.256823	5.78822	6.43532	2.24502e-10	2.72542e-09	12.8931	C1A1(SDHx)
HOXB5	-0.610309	6.45297	-6.4353	2.24522e-10	2.72542e-09	12.893	C1A1(SDHx)
RHBDF2	-0.305334	5.82945	-6.43366	2.26828e-10	2.75198e-09	12.8831	C1A1(SDHx)
JADE3	0.28902	5.85009	6.4331	2.27618e-10	2.76012e-09	12.8797	C1A1(SDHx)
NUDT16P1	-0.218894	4.64993	-6.44897	2.28075e-10	2.76298e-09	12.8931	C1A1(SDHx)
ATCAY	0.608643	8.9745	6.44896	2.28091e-10	2.76298e-09	12.8931	C1A1(SDHx)
KIF2C	0.235863	5.54082	6.43138	2.3007e-10	2.78549e-09	12.8693	C1A1(SDHx)
AKR1B1	-0.438852	10.2301	-6.43123	2.30283e-10	2.78663e-09	12.8684	C1A1(SDHx)
AKIRIN2	0.244479	6.80226	6.42934	2.33016e-10	2.81823e-09	12.8569	C1A1(SDHx)
HAND2-AS1	0.818106	10.0619	6.42762	2.35516e-10	2.847e-09	12.8465	C1A1(SDHx)
RPRD1A	0.270315	7.62447	6.42538	2.38825e-10	2.88549e-09	12.833	C1A1(SDHx)
LINC01480	-0.464006	4.99851	-6.56937	2.47175e-10	2.98445e-09	13.0598	C1A1(SDHx)
PANX2	0.226141	5.82926	6.43588	2.47272e-10	2.98445e-09	12.8145	C1A1(SDHx)
GPRIN1	0.323465	6.29025	6.4356	2.4769e-10	2.98794e-09	12.8129	C1A1(SDHx)
ADGRL1	0.41395	8.18836	6.41924	2.48107e-10	2.99143e-09	12.7959	C1A1(SDHx)
LOC102724880	-1.10253	6.75307	-6.61328	2.51336e-10	3.02879e-09	13.0374	C1A1(SDHx)
CASP1	-0.370086	5.65017	-6.41686	2.51807e-10	3.0329e-09	12.7815	C1A1(SDHx)
ANGPT1	-0.396502	5.37461	-6.41553	2.53896e-10	3.05647e-09	12.7735	C1A1(SDHx)
ELL3	0.188352	5.44744	6.41128	2.60687e-10	3.13661e-09	12.7478	C1A1(SDHx)
UBXN8	-0.294674	6.68062	-6.40999	2.62788e-10	3.16024e-09	12.74	C1A1(SDHx)
MRPL20	-0.281918	7.3273	-6.40951	2.6357e-10	3.16802e-09	12.7371	C1A1(SDHx)
PXYLP1	0.291643	6.42685	6.42479	2.64759e-10	3.18066e-09	12.7481	C1A1(SDHx)
SKA3	0.217373	5.01055	6.42427	2.6561e-10	3.18862e-09	12.745	C1A1(SDHx)
CSNK2A1	0.203674	7.62557	6.40821	2.65696e-10	3.18862e-09	12.7293	C1A1(SDHx)
LINC01587	-0.524055	4.33183	-6.40582	2.69672e-10	3.23468e-09	12.7149	C1A1(SDHx)
CHST14	0.245336	7.27684	6.42018	2.72384e-10	3.26552e-09	12.7205	C1A1(SDHx)
CEP57	0.306343	6.68139	6.40319	2.74104e-10	3.28445e-09	12.699	C1A1(SDHx)
MTM1	-0.219747	5.32178	-6.40269	2.7496e-10	3.29301e-09	12.696	C1A1(SDHx)
MNDA	-0.535957	5.32694	-6.40077	2.78247e-10	3.33002e-09	12.6844	C1A1(SDHx)
H2AFJ	-0.365696	6.39245	-6.40072	2.78336e-10	3.33002e-09	12.6841	C1A1(SDHx)
YIF1B	0.252819	6.5209	6.41366	2.83539e-10	3.39052e-09	12.6814	C1A1(SDHx)
PIGF	-0.239822	7.19578	-6.39545	2.87569e-10	3.43694e-09	12.6524	C1A1(SDHx)
EPHB1	-0.345793	4.71756	-6.39344	2.91174e-10	3.47825e-09	12.6403	C1A1(SDHx)
LINC01018	-0.897784	5.9619	-6.44442	2.93512e-10	3.50437e-09	12.9566	C1A1(SDHx)
ERCC5	-0.310464	7.70329	-6.39202	2.93749e-10	3.5054e-09	12.6317	C1A1(SDHx)
CDC45	0.250919	5.42764	6.39171	2.94303e-10	3.51021e-09	12.6299	C1A1(SDHx)
DOCK8	-0.357644	5.12199	-6.40708	2.95234e-10	3.51952e-09	12.6421	C1A1(SDHx)
COL4A6	-0.487186	4.87768	-6.39111	2.95406e-10	3.51976e-09	12.6262	C1A1(SDHx)
SH3GL3	0.4968	5.06392	6.3897	2.97985e-10	3.54867e-09	12.6178	C1A1(SDHx)
BARD1	0.355552	5.66832	6.38897	2.99333e-10	3.5629e-09	12.6134	C1A1(SDHx)
GPHN	0.269426	6.39024	6.38816	3.00837e-10	3.57817e-09	12.6085	C1A1(SDHx)
MORC1	0.216474	3.61513	6.38812	3.00923e-10	3.57817e-09	12.6082	C1A1(SDHx)
ATP1A1	-0.348736	10.0995	-6.3875	3.02084e-10	3.59014e-09	12.6045	C1A1(SDHx)
CNTD1	0.140606	4.33703	6.40056	3.07313e-10	3.65042e-09	12.6031	C1A1(SDHx)
MDM1	-0.257043	5.33425	-6.38157	3.13359e-10	3.72034e-09	12.5689	C1A1(SDHx)
ALDH4A1	-0.360114	6.0489	-6.37987	3.16679e-10	3.75784e-09	12.5586	C1A1(SDHx)
SPINK4	0.552023	5.04817	6.3788	3.18769e-10	3.78071e-09	12.5522	C1A1(SDHx)
ZCCHC17	-0.353964	7.96035	-6.39417	3.1959e-10	3.78852e-09	12.5651	C1A1(SDHx)
HNRNPA0	0.225482	8.86128	6.37807	3.2022e-10	3.79405e-09	12.5478	C1A1(SDHx)
KCNH3	0.325153	5.80016	6.391	3.25867e-10	3.859e-09	12.5461	C1A1(SDHx)
ATMIN	0.264191	7.58177	6.37459	3.2717e-10	3.87246e-09	12.527	C1A1(SDHx)
AKT1	-0.339727	8.33901	-6.37408	3.28214e-10	3.88283e-09	12.5239	C1A1(SDHx)
ICK	-0.272958	4.67842	-6.3715	3.33479e-10	3.94312e-09	12.5084	C1A1(SDHx)
SLC35D1	-0.226761	5.41678	-6.37129	3.33904e-10	3.94614e-09	12.5071	C1A1(SDHx)
SEPTIN9	-0.307277	7.43588	-6.41182	3.35586e-10	3.964e-09	12.6101	C1A1(SDHx)
RNF150	-0.455107	7.49196	-6.38479	3.38507e-10	3.99647e-09	12.5092	C1A1(SDHx)
LINC00515	0.489967	4.28602	6.47694	3.38978e-10	4.00001e-09	12.8129	C1A1(SDHx)
SLC9A3R1	-0.428394	6.70235	-6.36792	3.40932e-10	4.02103e-09	12.4869	C1A1(SDHx)
DPF3	-0.283014	5.42588	-6.36503	3.47055e-10	4.09117e-09	12.4696	C1A1(SDHx)
LMTK3	0.548107	6.06588	6.39819	3.52284e-10	4.14957e-09	12.6164	C1A1(SDHx)
ZNF711	-0.400751	5.96089	-6.36257	3.52366e-10	4.14957e-09	12.4548	C1A1(SDHx)
ADAM11	0.211997	5.12921	6.36238	3.52771e-10	4.15224e-09	12.4537	C1A1(SDHx)
LRRTM2	-0.534335	6.80469	-6.36071	3.56428e-10	4.19317e-09	12.4437	C1A1(SDHx)
TLK2	0.169442	6.37804	6.36009	3.57788e-10	4.20703e-09	12.44	C1A1(SDHx)
MYL5	0.254332	5.95975	6.35834	3.61677e-10	4.25062e-09	12.4295	C1A1(SDHx)
KIAA0232	0.297922	8.1069	6.35549	3.68083e-10	4.32372e-09	12.4124	C1A1(SDHx)
LYVE1	-0.594607	5.67528	-6.35476	3.6974e-10	4.341e-09	12.4081	C1A1(SDHx)
IL33	-0.52622	5.33238	-6.35418	3.71064e-10	4.35435e-09	12.4046	C1A1(SDHx)
PCP4	-0.955794	5.86259	-6.35035	3.7993e-10	4.45613e-09	12.3816	C1A1(SDHx)
TFAP2B	-0.634798	7.8247	-6.3485	3.8427e-10	4.50477e-09	12.3706	C1A1(SDHx)
POLA2	0.193964	5.74272	6.3455	3.91424e-10	4.58632e-09	12.3527	C1A1(SDHx)
SPC24	0.212528	4.88051	6.35858	3.9739e-10	4.65389e-09	12.3533	C1A1(SDHx)
LOC93429	0.317719	4.16478	6.53191	3.98772e-10	4.66772e-09	12.5895	C1A1(SDHx)
GLCE	-0.564202	6.06436	-6.34202	3.9989e-10	4.67845e-09	12.3319	C1A1(SDHx)
PVALEF	0.293352	4.63364	6.48426	4.00548e-10	4.6838e-09	12.5608	C1A1(SDHx)
ARHGAP35	0.25163	7.01256	6.34129	4.01692e-10	4.69481e-09	12.3275	C1A1(SDHx)
CRYZ	-0.50917	7.65862	-6.34022	4.04341e-10	4.7234e-09	12.3211	C1A1(SDHx)
PBLD	-0.265079	5.43619	-6.33906	4.07246e-10	4.75495e-09	12.3142	C1A1(SDHx)
GSAP	0.439987	7.1113	6.33895	4.07513e-10	4.75568e-09	12.3135	C1A1(SDHx)
FANCC	0.178827	5.46637	6.33876	4.07994e-10	4.75891e-09	12.3124	C1A1(SDHx)
ALOX5	-0.258417	5.07231	-6.33696	4.12539e-10	4.80951e-09	12.3016	C1A1(SDHx)
BEST1	0.201123	5.49959	6.33564	4.15892e-10	4.84618e-09	12.2937	C1A1(SDHx)
LAMA3	0.404005	5.33094	6.33322	4.22137e-10	4.91648e-09	12.2793	C1A1(SDHx)
[truncated: 69,604 more rows]
