# Supplementary material for: Single-nuclei and bulk-tissue gene-expression analysis of pheochromocytoma and paraganglioma links disease subtypes with tumor microenvironment
Source: Nat Commun. 2022 Oct 21;13:6262. doi: 10.1038/s41467-022-34011-3 (PMC9587261; doi:10.1038/s41467-022-34011-3)
Supplement: Supplementary file 9 — Supplementary Data 6 [file 41467_2022_34011_MOESM9_ESM.xlsx]

## Sheet: Supplementary Data 6
Supplementary Data 6. Pseudobulk DE analysis contrasting PCPG and NAM tissues by subtype or major normal cell type (Differential gene expression was determined by limma using empirical Bayes moderated t-statistics, and adjusted for FDR with Benjamini-Hochberg correction, adj.P.Val < 0.05)
Gene	logFC	AveExpr	t	P.Value	adj.P.Val	B	Contrast
VIPR2	12.0215	1.9303	7.33773	2.41e-11	6.58e-08	13.8936	C2B2 (MAML3)
EGR4	11.9987	2.62309	5.5808	1.41e-07	0.000103	6.28254	C1B2 (EPAS1)
IRX4	11.9552	0.945726	9.85034	2.7e-17	8.84e-13	24.977	C2B2 (MAML3)
GPR139	11.8669	2.49692	7.64771	4.72e-12	6.44e-09	15.7288	C1B1 (VHL)
RP11-473A10.2	11.5063	1.29405	9.1793	1.14e-15	7.47e-12	22.439	C1B1 (VHL)
GPR139	11.1172	2.49692	7.14878	6.43e-11	1.75e-08	13.6378	C1A2 (SDHx-HN)
RP11-120I21.2	10.3543	2.48574	5.11838	1.13e-06	0.000167	5.08639	C1B1 (VHL)
HS3ST4	10.0585	2.47006	5.70065	8.12e-08	2.83e-05	7.23783	C2B2 (MAML3)
LEF1	9.95181	4.60577	6.25872	5.67e-09	8.71e-07	9.92184	C1A2 (SDHx-HN)
HMGA2	9.9131	2.17273	8.21868	2.22e-13	1.04e-09	17.9335	C2B2 (MAML3)
COX4I2	9.76411	3.08047	6.0234	1.77e-08	5.04e-06	8.53626	C1A1 (SDHx)
TFAP2C	9.52792	2.12342	7.48052	1.14e-11	1.33e-08	15.169	C1B1 (VHL)
SLC6A5	9.48143	1.13822	4.86517	3.37e-06	0.000529	3.82933	C2B2 (MAML3)
F11-AS1	9.39112	1.29658	5.80678	4.95e-08	5.78e-06	7.74151	C1A2 (SDHx-HN)
COX4I2	9.37897	3.08047	5.6725	9.26e-08	2.49e-05	7.04374	C1B1 (VHL)
GPR139	9.2956	2.49692	6.06587	1.44e-08	4.37e-06	8.83143	C1A1 (SDHx)
LINC00925	9.25471	1.91764	3.60121	0.000455	0.024718	-0.327532	C1B2 (EPAS1)
NETO1	9.1565	1.64224	5.91714	2.94e-08	9.33e-06	7.94421	C1B1 (VHL)
PCSK6	9.15156	3.39429	5.88211	3.47e-08	1.06e-05	8.35867	C1B1 (VHL)
DUOX2	9.10806	1.48295	7.20756	4.74e-11	1.04e-07	13.3308	C2B2 (MAML3)
NALCN-AS1	9.10141	2.08429	8.13691	3.45e-13	1.03e-09	18.7873	C1B1 (VHL)
PTHLH	9.07331	1.82618	8.01219	6.75e-13	1.47e-09	17.3173	C1B1 (VHL)
NPAS4	9.05405	3.2452	5.11171	1.16e-06	0.000452	5.16639	C1B2 (EPAS1)
KCNG3	9.03119	1.93077	5.63816	1.09e-07	3.7e-05	6.90066	C2B2 (MAML3)
PDE4C	8.9931	1.97913	5.54766	1.65e-07	3.91e-05	6.52281	C1B1 (VHL)
AC002480.3	8.94796	1.77793	7.0596	1.02e-10	8.34e-08	12.7826	C1B1 (VHL)
C20orf166-AS1	8.86878	1.02394	7.54229	8.24e-12	9.99e-09	14.829	C1B1 (VHL)
ACTL8	8.85426	1.00075	7.2447	3.91e-11	3.88e-08	13.5192	C1B1 (VHL)
ATF3	8.83347	5.90263	7.21857	4.48e-11	2.93e-07	14.2502	C1B2 (EPAS1)
CDH23	8.8009	3.33053	7.41327	1.62e-11	1.83e-08	15.222	C1B1 (VHL)
RP11-431D12.1	8.74677	1.5962	5.75332	6.35e-08	7.05e-06	7.53734	C1A2 (SDHx-HN)
SYN3	8.74604	3.90747	5.41273	3.05e-07	8.31e-05	6.38889	C2B2 (MAML3)
KCNG3	8.74027	1.93077	5.56115	1.55e-07	1.51e-05	6.74633	C1A2 (SDHx-HN)
POU6F2	8.72942	2.00916	7.94268	9.8e-13	1.78e-09	17.7431	C1B1 (VHL)
NRG3	8.72682	6.33164	6.46669	2.04e-09	3.54e-07	11.2142	C1A2 (SDHx-HN)
AC092657.2	8.70379	1.07048	6.34875	3.65e-09	1.57e-06	9.71036	C1B1 (VHL)
GRM4	8.69265	1.13021	6.91164	2.17e-10	2.74e-07	12.2633	C2B2 (MAML3)
AQP2	8.6479	1.48324	5.49723	2.08e-07	6.12e-05	6.43585	C2B2 (MAML3)
AIM2	8.61608	2.68083	5.65054	1.03e-07	2.66e-05	7.02621	C1B1 (VHL)
HMX1	8.60118	0.871739	6.08697	1.3e-08	6.88e-06	8.4147	C2B2 (MAML3)
COX4I2	8.58428	3.08047	5.20824	7.61e-07	5.82e-05	5.33024	C1A2 (SDHx-HN)
RSPO1	8.57064	1.08874	6.02957	1.72e-08	5.99e-06	8.50223	C1B1 (VHL)
FGF3	8.53978	0.758889	5.29948	5.07e-07	0.000121	5.34118	C2B2 (MAML3)
RP11-449D8.1	8.52711	0.934891	6.61826	9.58e-10	8.79e-07	10.5996	C2B2 (MAML3)
COX4I2	8.5021	3.08047	4.96354	2.21e-06	0.000722	3.92522	C1B2 (EPAS1)
HK2	8.46472	2.68936	7.10856	7.92e-11	6.98e-08	13.4167	C1B1 (VHL)
KCNC2	8.42683	1.70624	4.38267	2.46e-05	0.00108374	2.31615	C1A2 (SDHx-HN)
EGR3	8.39505	4.59691	4.92481	2.61e-06	0.000792	4.33749	C1B2 (EPAS1)
SYT15	8.39462	1.59936	5.84869	4.06e-08	1.66e-05	7.54572	C2B2 (MAML3)
RASSF6	8.27978	2.79204	5.53262	1.77e-07	1.68e-05	6.89812	C1A2 (SDHx-HN)
EGR4	8.14853	2.62309	3.92449	0.000143	0.0112463	0.792009	C2A (Kinase)
LYPD6B	8.14842	1.89276	5.68589	8.7e-08	9.34e-06	7.4173	C1A2 (SDHx-HN)
GADL1	8.06998	1.79621	5.2412	6.57e-07	0.000145	5.50754	C2B2 (MAML3)
COL27A1	8.04889	3.47201	5.89873	3.2e-08	9.99e-06	8.33285	C1B1 (VHL)
CLCNKA	8.03539	1.56791	4.97032	2.15e-06	0.00027	4.37465	C1B1 (VHL)
IGDCC3	8.02012	1.85118	4.88773	3.06e-06	0.000489	4.15433	C2B2 (MAML3)
CTD-2194D22.4	7.99072	0.819739	6.4051	2.76e-09	1.81e-06	9.71646	C2B2 (MAML3)
SLC5A7	7.93647	1.93222	3.78406	0.000238	0.0138216	0.348123	C2B2 (MAML3)
DGCR5	7.92651	3.06658	8.26431	1.73e-13	6.3e-10	19.634	C1B1 (VHL)
EBF3	7.83216	2.63118	3.77818	0.000243	0.0140427	0.375754	C2B2 (MAML3)
STAC2	7.81189	1.79437	4.65691	8.07e-06	0.000432	3.30841	C1A2 (SDHx-HN)
FOSB	7.80968	6.48522	6.10691	1.18e-08	2.15e-05	9.48534	C1B2 (EPAS1)
TFAP2C	7.80909	2.12342	5.85672	3.91e-08	1.62e-05	7.91867	C2B2 (MAML3)
UPB1	7.79008	2.61277	7.14398	6.59e-11	6e-08	13.7786	C1B1 (VHL)
KRT9	7.76779	1.0632	6.93402	1.94e-10	2.7e-07	12.6762	C2B2 (MAML3)
VIPR2	7.72763	1.9303	4.68515	7.18e-06	0.000691	3.27498	C1B1 (VHL)
AC002480.4	7.6857	1.42852	5.73959	6.78e-08	1.86e-05	7.22592	C1B1 (VHL)
RP11-1252I4.2	7.64775	2.79745	7.77232	2.44e-12	1.01e-09	17.0408	C1A2 (SDHx-HN)
ABTB2	7.62981	3.65606	6.54505	1.38e-09	1.08e-06	11.4247	C2B2 (MAML3)
PRSS12	7.59923	1.88647	5.00876	1.82e-06	0.000322	4.64727	C2B2 (MAML3)
GABRE	7.52016	2.79133	5.30344	4.98e-07	0.00012	5.57775	C2B2 (MAML3)
PCSK6	7.51985	3.39429	4.58229	1.1e-05	0.00219871	3.02153	C1B2 (EPAS1)
BDNF	7.50562	2.6658	5.16	9.41e-07	0.000197	5.29811	C2B2 (MAML3)
SLC30A3	7.50065	1.13875	4.54231	1.29e-05	0.00147798	2.66429	C2B2 (MAML3)
HIF1A-AS2	7.49082	4.50637	10.2641	2.65e-18	8.67e-14	30.6474	C1B1 (VHL)
RYR3	7.46699	3.42829	6.37782	3.16e-09	2.03e-06	10.7082	C2B2 (MAML3)
RP11-54O7.17	7.46695	2.23294	4.72499	6.08e-06	0.00154395	3.00577	C1B2 (EPAS1)
KISS1R	7.45883	1.19563	5.54746	1.65e-07	3.91e-05	6.44468	C1B1 (VHL)
GDNF-AS1	7.45712	2.69932	3.6098	0.000442	0.0152888	-0.137356	C1B1 (VHL)
IL6	7.4209	2.13343	4.81281	4.21e-06	0.000249	3.82268	C1A2 (SDHx-HN)
SALL1	7.38532	0.879499	5.0789	1.34e-06	0.00026	4.53145	C2B2 (MAML3)
OSBPL10	7.37492	4.59509	6.87374	2.64e-10	5.79e-08	12.8041	C1A2 (SDHx-HN)
GPR63	7.37284	2.41995	5.50719	1.98e-07	4.51e-05	6.55461	C1B1 (VHL)
FGF11	7.35801	2.07531	5.77451	5.75e-08	1.64e-05	7.66657	C1B1 (VHL)
COL13A1	7.31636	2.18767	4.21696	4.71e-05	0.0040643	1.69332	C2B2 (MAML3)
DUSP2	7.31376	3.33334	6.56404	1.26e-09	3.74e-06	11.2802	C1B2 (EPAS1)
CTD-2194D22.3	7.3129	0.770467	5.79864	5.14e-08	2.05e-05	7.25506	C2B2 (MAML3)
AC002480.3	7.29134	1.77793	5.75969	6.17e-08	6.89e-06	7.46468	C1A2 (SDHx-HN)
AC023669.1	7.25465	0.882471	5.76357	6.06e-08	1.69e-05	7.28391	C1B1 (VHL)
TMEM163	7.24389	4.77019	6.74286	5.12e-10	5.41e-07	12.475	C2B2 (MAML3)
LINC00842	7.22242	1.55388	7.1498	6.4e-11	1.22e-07	13.9915	C2B2 (MAML3)
LINGO1	7.20653	3.06239	7.22168	4.41e-11	4.25e-08	14.6273	C1B1 (VHL)
EGR2	7.19268	3.18849	4.29311	3.5e-05	0.00495911	1.9995	C1B2 (EPAS1)
GALNTL6	7.1735	3.22217	6.65787	7.85e-10	7.56e-07	12.0879	C2B2 (MAML3)
TACR1	7.15218	2.16799	4.29008	3.54e-05	0.00322016	2.01238	C2B2 (MAML3)
EGFR	7.14656	4.28861	7.65926	4.44e-12	6.32e-09	17.0345	C1B1 (VHL)
GADL1	7.14647	1.79621	4.58139	1.1e-05	0.00219871	2.85087	C1B2 (EPAS1)
KCND3	7.12451	3.56322	7.99862	7.26e-13	1.49e-09	18.6447	C1B1 (VHL)
CD300A	7.12404	2.78991	5.86157	3.82e-08	1.15e-05	7.8796	C1B1 (VHL)
COL9A1	7.12357	1.49764	4.86464	3.38e-06	0.000209	4.00273	C1A2 (SDHx-HN)
FAT3	7.06246	3.08656	6.71785	5.81e-10	5.94e-07	12.1825	C2B2 (MAML3)
AC011043.1	7.0592	5.42695	5.0996	1.23e-06	0.000167	5.16409	C1A1 (SDHx)
MEIS3	7.05673	2.95886	4.86049	3.44e-06	0.000212	4.20779	C1A2 (SDHx-HN)
SGCZ	6.93728	2.48738	4.03888	9.31e-05	0.00499411	1.23475	C1A1 (SDHx)
CNTN4	6.93673	4.42968	6.05412	1.53e-08	2.11e-06	9.30283	C1A2 (SDHx-HN)
CYSLTR2	6.93643	1.52418	4.72244	6.15e-06	0.000625	3.39237	C1B1 (VHL)
ITIH5	6.92454	2.93807	4.8501	3.59e-06	0.00183833	3.34671	Endothelial.cells
PRMT8	6.91986	2.43133	6.31539	4.3e-09	2.56e-06	10.1465	C2B2 (MAML3)
SLC9A2	6.81666	2.10472	3.82403	0.000206	0.0150576	0.38905	C1B2 (EPAS1)
KCNC2	6.81582	1.70624	3.56196	0.000522	0.0183426	-0.295951	C1A1 (SDHx)
MCHR2-AS1	6.79821	1.32702	5.21835	7.28e-07	0.000159	5.23379	C2B2 (MAML3)
STC2	6.79728	2.20805	5.93757	2.66e-08	8.64e-06	8.25241	C1B1 (VHL)
RP11-993B23.3	6.79383	1.01386	5.16235	9.32e-07	0.000144	4.96683	C1B1 (VHL)
SLC12A1	6.78821	1.56986	5.38176	3.5e-07	7e-05	6.01781	C1B1 (VHL)
CRABP1	6.77716	1.19249	3.94611	0.000132	0.00868886	0.759018	C2B2 (MAML3)
RP11-449D8.5	6.76553	1.05547	5.37767	3.57e-07	9.4e-05	5.71358	C2B2 (MAML3)
STC1	6.74971	3.77929	4.83989	3.75e-06	0.000571	4.06763	C2B2 (MAML3)
COL4A6	6.74509	2.42524	4.5831	1.09e-05	0.0012927	3.16382	C2B2 (MAML3)
POTEC	6.7383	0.881785	4.30412	3.35e-05	0.00308172	1.86493	C2B2 (MAML3)
RP11-368I23.2	6.73738	1.37866	4.18193	5.39e-05	0.00453889	1.58781	C2B2 (MAML3)
RP11-766N7.3	6.73541	3.2351	7.02532	1.22e-10	9.7e-08	13.6918	C1B1 (VHL)
UNC13C	6.72215	2.38796	7.20502	4.81e-11	1.41e-08	14.7249	C1A2 (SDHx-HN)
SCUBE1	6.71918	2.30438	6.00481	1.93e-08	9.45e-06	8.95041	C2B2 (MAML3)
EGLN3	6.71753	3.812	10.0547	8.59e-18	1.41e-13	29.4042	C1B1 (VHL)
MATN2	6.69786	3.90179	7.26269	3.56e-11	8.33e-08	14.8582	C2B2 (MAML3)
QRFPR	6.69306	1.65146	4.78994	4.63e-06	0.000499	3.71484	C1B1 (VHL)
NPNT	6.69213	3.00367	5.21259	7.46e-07	0.000112597	5.41685	C1A1 (SDHx)
IL6	6.68379	2.13343	4.24654	4.2e-05	0.0026533	1.79102	C1B1 (VHL)
ADAMTS18	6.65489	1.99016	3.76966	0.000251	0.0485794	0.151824	Endothelial.cells
RP11-238I10.1	6.65103	1.05074	4.37965	2.49e-05	0.00109536	2.31448	C1A2 (SDHx-HN)
DGCR5	6.64365	3.06658	7.01809	1.26e-10	9.38e-08	13.6196	C1A1 (SDHx)
NELL1	6.62427	2.62048	5.02243	1.72e-06	0.000309	4.82691	C2B2 (MAML3)
BCL11B	6.61494	3.14443	5.35122	4.02e-07	3.41e-05	6.16742	C1A2 (SDHx-HN)
NTNG2	6.61389	3.41911	8.09367	4.35e-13	1.19e-09	19.0364	C1B1 (VHL)
AC002480.3	6.60965	1.77793	5.25906	6.07e-07	9.48e-05	5.43689	C1A1 (SDHx)
ACTN2	6.59565	1.82093	4.87428	3.24e-06	0.000378	4.06723	C1B1 (VHL)
PDLIM3	6.59383	4.51388	3.7901	0.000233	0.0163675	0.417343	C1B2 (EPAS1)
BCL2	6.58973	8.18139	3.92725	0.000141	0.0336298	0.658146	Endothelial.cells
SGCZ	6.57777	2.48738	3.78897	0.000234	0.00673555	0.41087	C1A2 (SDHx-HN)
TPH1	6.57037	2.80706	6.03795	1.65e-08	2.26e-06	9.19736	C1A2 (SDHx-HN)
PLXDC1	6.53563	4.02659	4.89463	2.97e-06	0.00048	4.06892	C2B2 (MAML3)
INHBA	6.51945	2.65673	4.34641	2.84e-05	0.00533649	1.84567	Fibroblasts
WNT10A	6.51106	1.90368	3.86326	0.000179	0.0137908	0.42316	C1B2 (EPAS1)
AR	6.50705	2.72662	5.08511	1.31e-06	0.000255	4.92018	C2B2 (MAML3)
PRKCQ	6.50404	3.01365	4.88338	3.12e-06	0.000195	4.22665	C1A2 (SDHx-HN)
SLC44A5	6.50378	3.38494	6.12414	1.09e-08	1.56e-06	9.62287	C1A2 (SDHx-HN)
SMOC2	6.50134	2.35065	4.86269	3.41e-06	0.00039	4.10124	C1B1 (VHL)
CHRNA2	6.49859	0.966544	5.11479	1.15e-06	0.000169	4.84194	C1B1 (VHL)
RP11-286N22.10	6.48581	1.71043	5.26028	6.04e-07	0.0003	5.38402	C1B2 (EPAS1)
PCSK6	6.46649	3.39429	4.12187	6.79e-05	0.00246233	1.51429	C1A2 (SDHx-HN)
NOS1	6.43033	1.94515	6.50329	1.7e-09	1.29e-06	11.1721	C2B2 (MAML3)
WNT3	6.41676	1.59595	5.40321	3.18e-07	6.59e-05	6.0663	C1B1 (VHL)
LAMB1	6.40695	5.24978	5.36161	3.84e-07	9.81e-05	6.23384	C2B2 (MAML3)
IRGM	6.40276	2.16242	5.94505	2.57e-08	8.42e-06	8.41383	C1B1 (VHL)
RP11-401P9.4	6.40035	1.5895	3.67544	0.000351	0.018232	-0.0160692	C2B2 (MAML3)
CXADRP3	6.38831	0.928453	4.09623	7.49e-05	0.00572792	1.20632	C2B2 (MAML3)
CTD-2541J13.1	6.35022	1.29191	4.20189	4.99e-05	0.00305531	1.65613	C1B1 (VHL)
CASP16	6.34338	1.85151	4.22351	4.59e-05	0.00285234	1.85438	C1B1 (VHL)
RP11-88H9.2	6.32481	1.2006	5.21495	7.39e-07	0.00012	5.15491	C1B1 (VHL)
AURKA	6.32419	2.54564	4.90728	2.82e-06	0.000461	4.20193	C2B2 (MAML3)
RP11-676J15.1	6.32102	0.936295	4.7434	5.63e-06	0.00058	3.43399	C1B1 (VHL)
RRAD	6.31434	1.90099	4.17832	5.47e-05	0.00637158	1.37769	C1B2 (EPAS1)
STK32B	6.31131	4.40933	3.77345	0.000247	0.0141836	0.358422	C2B2 (MAML3)
NKD1	6.31066	3.26369	3.76819	0.000252	0.0143539	0.351197	C2B2 (MAML3)
NPNT	6.30539	3.00367	4.86015	3.44e-06	0.000212	4.10476	C1A2 (SDHx-HN)
COL27A1	6.29617	3.47201	4.61239	9.7e-06	0.000508	3.2527	C1A2 (SDHx-HN)
HSPB7	6.29288	2.2745	5.39538	3.3e-07	6.7e-05	6.2978	C1B1 (VHL)
TMEM132D	6.27181	3.57273	4.74955	5.49e-06	0.00144952	3.77445	C1B2 (EPAS1)
SYN3	6.26904	3.90747	4.00558	0.000105	0.00548012	1.11806	C1A1 (SDHx)
GPR1	6.26603	2.05341	4.08385	7.85e-05	0.00829213	1.26369	C1B2 (EPAS1)
KBTBD11-OT1	6.26175	1.57441	4.50409	1.51e-05	0.00122873	2.76081	C1B1 (VHL)
CAP2	6.25507	3.57349	4.71125	6.44e-06	0.000359	3.64969	C1A2 (SDHx-HN)
CERKL	6.24796	1.33938	3.89389	0.00016	0.00737119	0.676636	C1B1 (VHL)
PRMT8	6.23743	2.43133	5.79906	5.13e-08	1.5e-05	7.95489	C1B1 (VHL)
RP5-1142A6.2	6.23055	1.52072	5.32484	4.53e-07	8.23e-05	5.75821	C1B1 (VHL)
GPC6	6.2196	5.91607	4.3292	3.04e-05	0.00289941	2.06277	C2B2 (MAML3)
COL9A1	6.21125	1.49764	4.24557	4.21e-05	0.00268405	1.8113	C1A1 (SDHx)
EPHA7	6.2043	2.81139	4.17082	5.63e-05	0.002111	1.67132	C1A2 (SDHx-HN)
FXYD7	6.20261	1.86126	5.54149	1.69e-07	1.62e-05	6.62352	C1A2 (SDHx-HN)
RP11-431D12.1	6.19762	1.5962	3.97559	0.000118	0.00595604	0.957136	C1B1 (VHL)
C20orf166	6.19412	0.799501	5.01366	1.78e-06	0.000238	4.39109	C1B1 (VHL)
PRKCG	6.19046	1.39026	3.95543	0.000127	0.00417138	0.896496	C1A2 (SDHx-HN)
SLC9A2	6.18219	2.10472	3.61508	0.000434	0.0107323	-0.118059	C1A2 (SDHx-HN)
FAM153C	6.18042	3.06162	4.96704	2.18e-06	0.000271	4.63575	C1B1 (VHL)
NR4A3	6.17711	7.34736	4.69674	6.84e-06	0.00168455	3.53503	C1B2 (EPAS1)
RBFOX3	6.17183	1.76505	3.70474	0.000316	0.0121189	0.156401	C1B1 (VHL)
AC002480.4	6.17071	1.42852	4.63679	8.77e-06	0.000464	3.18174	C1A2 (SDHx-HN)
ZNF676	6.16481	2.16495	3.62666	0.000417	0.014662	-0.0882226	C1B1 (VHL)
TESC	6.14488	3.33295	4.33947	2.92e-05	0.00280702	2.2689	C2B2 (MAML3)
SLITRK6	6.13637	1.76839	3.86624	0.000177	0.00789604	0.57415	C1B1 (VHL)
MCHR2	6.13488	1.16833	5.08639	1.3e-06	0.000255	4.77373	C2B2 (MAML3)
SCUBE1	6.13285	2.30438	5.62375	1.16e-07	2.92e-05	7.32933	C1B1 (VHL)
LRRC7	6.10357	3.44298	5.64872	1.03e-07	1.08e-05	7.49228	C1A2 (SDHx-HN)
AC011043.1	6.08975	5.42695	4.28134	3.66e-05	0.00240864	2.06949	C1B1 (VHL)
GSG1L	6.0879	1.99094	4.46001	1.8e-05	0.00083	2.67038	C1A2 (SDHx-HN)
TMEM132B	6.08135	2.19824	3.87214	0.000173	0.00779671	0.661995	C1B1 (VHL)
ST8SIA6	6.08015	2.71493	4.76056	5.24e-06	0.000737	3.79533	C2B2 (MAML3)
GRID2IP	6.07486	1.63889	5.07645	1.36e-06	9.64e-05	4.82996	C1A2 (SDHx-HN)
RP11-667K14.3	6.06736	3.0964	4.58628	1.08e-05	0.00218171	3.06333	C1B2 (EPAS1)
RP5-1120P11.1	6.05672	2.89623	7.75087	2.73e-12	4.47e-09	17.3903	C1B1 (VHL)
PDE1B	6.04859	2.74867	5.74067	6.74e-08	2.54e-05	7.44734	C2B2 (MAML3)
GRIN2C	6.04234	1.83017	3.76522	0.000255	0.0144049	0.283191	C2B2 (MAML3)
KCTD8	6.04095	2.73514	5.58543	1.39e-07	1.39e-05	7.19912	C1A2 (SDHx-HN)
IFFO2	6.02084	3.28125	6.48383	1.87e-09	1.39e-06	11.055	C2B2 (MAML3)
IL1RAPL1	6.01741	3.93625	4.94707	2.38e-06	0.000676	4.211	Fibroblasts
MYLK3	6.0113	2.0596	4.55436	1.23e-05	0.00106252	3.01795	C1B1 (VHL)
THSD7B	6.00815	3.52879	3.86977	0.000174	0.01087	0.677888	C2B2 (MAML3)
GNA14	5.9988	4.54047	5.216	7.35e-07	0.00012	5.64844	C1B1 (VHL)
PTGS2	5.9937	3.27512	4.06418	8.46e-05	0.00455399	1.29538	C1B1 (VHL)
KCNK17	5.98675	1.04285	3.76514	0.000255	0.0144049	0.206827	C2B2 (MAML3)
FSTL4	5.98606	3.52676	4.88396	3.11e-06	0.000495	4.28066	C2B2 (MAML3)
SMO	5.98179	2.04969	4.55907	1.21e-05	0.0010506	2.8191	C1B1 (VHL)
ADAMTS2	5.97342	3.25448	5.3847	3.46e-07	9.28e-05	6.35139	C2B2 (MAML3)
GPM6A	5.96618	3.70585	4.32577	3.08e-05	0.00130375	2.16296	C1A2 (SDHx-HN)
CRTAC1	5.94763	2.43265	3.8461	0.00019	0.00826736	0.592618	C1B1 (VHL)
CPAMD8	-8.88173	2.01976	-15.4139	1.07e-30	3.49e-26	56.6683	All_tumour
RP11-180P8.1	5.94393	1.4787	5.22974	6.92e-07	0.000114	5.27186	C1B1 (VHL)
AMZ1	5.93562	3.39937	6.45724	2.14e-09	1.01e-06	11.0182	C1B1 (VHL)
MYL4	5.92538	1.14198	4.60136	1.01e-05	0.00122603	2.846	C2B2 (MAML3)
KCNE3	5.92399	2.85104	5.26923	5.8e-07	0.000412	5.15143	Endothelial.cells
DCN	5.90986	2.40146	4.78941	4.64e-06	0.000673	3.93601	C2B2 (MAML3)
RP11-346L1.2	5.90897	1.23501	4.7032	6.66e-06	0.000869	3.27517	C2B2 (MAML3)
CDCA7L	5.90521	2.452	3.72337	0.000296	0.0116464	0.212667	C1B1 (VHL)
MTCP1	5.9021	2.3209	7.06608	9.85e-11	8.27e-08	13.8508	C1B1 (VHL)
CALCA	5.89681	0.817204	4.42116	2.11e-05	0.00217247	2.27051	C2B2 (MAML3)
PMAIP1	5.89426	1.74622	3.9528	0.000128	0.0113621	0.604064	C1B2 (EPAS1)
ANO2	5.89345	3.53873	4.69212	6.98e-06	0.00068	3.43575	C1B1 (VHL)
CDH13	5.89214	5.69545	5.31044	4.83e-07	0.000117	6.04817	C2B2 (MAML3)
LGR5	5.89185	3.14228	3.57367	0.000501	0.0119794	-0.400628	C1A2 (SDHx-HN)
KBTBD11-OT1	5.88912	1.57441	4.00125	0.000107	0.00743433	1.03849	C2B2 (MAML3)
GRIN3A	5.88579	1.63829	6.03308	1.69e-08	8.51e-06	8.97043	C2B2 (MAML3)
RP11-103J8.1	5.88133	3.81985	5.16091	9.38e-07	0.000197	5.23368	C2B2 (MAML3)
FAP	5.86586	2.66564	4.1385	6.37e-05	0.0105912	1.22534	Fibroblasts
SEMA4A	5.86394	3.60736	3.89834	0.000157	0.0127263	0.578961	C1B2 (EPAS1)
RP11-553P9.3	5.8611	1.12401	4.1265	6.67e-05	0.00243263	1.44091	C1A2 (SDHx-HN)
HNF1A-AS1	5.85795	0.810868	4.67871	7.38e-06	0.000704	3.20405	C1B1 (VHL)
RP11-87H9.3	5.85747	3.16122	4.93962	2.45e-06	0.000157	4.52454	C1A2 (SDHx-HN)
MNX1	5.83293	1.05805	3.64065	0.000397	0.0194827	-0.139988	C2B2 (MAML3)
MME	5.8142	2.08262	6.55024	1.35e-09	1.07e-06	11.3976	C2B2 (MAML3)
NR4A1	5.80268	9.10816	5.42472	2.89e-07	0.000169	6.42741	C1B2 (EPAS1)
SLC7A11	5.80187	2.81945	4.4124	2.18e-05	0.000975	2.5382	C1A2 (SDHx-HN)
NR4A2	5.80186	7.46465	5.78033	5.6e-08	5.05e-05	8.07115	C1B2 (EPAS1)
WNT5B	5.79706	3.43996	8.37666	9.41e-14	6.16e-10	20.4759	C2B2 (MAML3)
SYNDIG1L	5.79681	1.53015	4.03585	9.41e-05	0.0067342	1.02323	C2B2 (MAML3)
NRG3	5.78822	6.33164	4.16242	5.81e-05	0.00478256	1.52084	C2B2 (MAML3)
ADCY8	5.78646	1.52396	3.48028	0.00069	0.015466	-0.521716	C1A2 (SDHx-HN)
PRMT8	5.77856	2.43133	5.44588	2.62e-07	2.35e-05	6.53821	C1A2 (SDHx-HN)
TNFAIP8	5.77572	5.38537	7.04294	1.11e-10	2.71e-08	13.6023	C1A2 (SDHx-HN)
PPP1R13L	5.77147	3.25902	4.71338	6.39e-06	0.00063	3.48799	C1A1 (SDHx)
DNAJC5G	5.77065	0.962878	3.64931	0.000385	0.0192575	-0.126236	C2B2 (MAML3)
DUOXA2	5.75517	0.809804	4.37479	2.53e-05	0.00252199	2.11891	C2B2 (MAML3)
RP5-1142A6.8	5.75026	0.911597	4.4977	1.55e-05	0.00125018	2.58243	C1B1 (VHL)
CRNDE	5.74588	3.50371	4.20439	4.95e-05	0.00305961	1.79215	C1A1 (SDHx)
DGCR5	5.74326	3.06658	5.97738	2.2e-08	2.84e-06	8.87733	C1A2 (SDHx-HN)
LCP2	5.74292	5.26399	5.12186	1.11e-06	0.000675	4.653	Endothelial.cells
MCHR1	5.74008	1.60617	4.12447	6.72e-05	0.00381538	1.43024	C1B1 (VHL)
SHISA6	5.72662	2.11062	5.23649	6.71e-07	0.000147	5.61438	C2B2 (MAML3)
HEYL	5.72409	3.29018	4.99697	1.92e-06	0.000332	4.76762	C2B2 (MAML3)
DUSP5	5.71473	4.5603	4.59826	1.03e-05	0.00214336	3.15729	C1B2 (EPAS1)
ANGPT2	5.70317	4.01216	5.55112	1.62e-07	0.000156	6.41818	Endothelial.cells
CDH6	5.69836	3.323	4.5742	1.13e-05	0.00252617	2.82013	Fibroblasts
WLS	5.68707	5.13257	5.01165	1.8e-06	0.000122	4.81726	C1A2 (SDHx-HN)
RP11-94M14.2	5.68704	1.28539	4.63918	8.69e-06	0.000461	3.17126	C1A2 (SDHx-HN)
NPPC	5.68071	1.08164	3.87044	0.000174	0.0108697	0.530942	C2B2 (MAML3)
XKR4	5.67997	4.16674	5.5646	1.52e-07	4.8e-05	7.10328	C2B2 (MAML3)
PTPRQ	5.67844	2.08089	8.22921	2.09e-13	6.86e-10	19.7131	C1B1 (VHL)
SLC35F4	5.66109	2.00942	3.8901	0.000162	0.00761433	0.743548	C1A1 (SDHx)
MCTP2	5.65706	4.32106	3.25361	0.00146548	0.0351737	-1.27144	C1B1 (VHL)
TMEM132B	5.63772	2.19824	3.54497	0.000553	0.0250457	-0.334084	C2B2 (MAML3)
ARSJ	5.63545	2.56521	3.90332	0.000154	0.004832	0.784397	C1A2 (SDHx-HN)
RP5-907D15.3	5.63376	1.66827	4.4153	2.16e-05	0.00352701	2.26611	C1B2 (EPAS1)
HK2	5.62527	2.68936	4.42446	2.08e-05	0.00216073	2.44756	C2B2 (MAML3)
AQP4	5.61685	1.05275	4.03598	9.41e-05	0.0067342	1.04445	C2B2 (MAML3)
C11orf88	5.61674	0.788022	4.69864	6.79e-06	0.000666	3.26805	C1B1 (VHL)
CNTN4	5.60673	4.42968	4.89765	2.94e-06	0.000338	4.3496	C1A1 (SDHx)
PRRX1	5.60668	3.02065	3.90198	0.000155	0.00483606	0.773894	C1A2 (SDHx-HN)
SLC4A4	5.59691	4.79422	4.3509	2.79e-05	0.00193263	2.22795	C1B1 (VHL)
GPM6A	5.58542	3.70585	4.05145	8.87e-05	0.00482164	1.20202	C1A1 (SDHx)
BCAT1	5.58494	4.52901	5.32857	4.45e-07	8.22e-05	6.12002	C1B1 (VHL)
BID	5.57578	3.35007	4.87442	3.24e-06	0.000202	4.05149	C1A2 (SDHx-HN)
GPER1	5.57422	1.36126	4.97356	2.12e-06	0.000268	4.34341	C1B1 (VHL)
ELOVL7	5.57238	3.47926	5.96391	2.35e-08	3.02e-06	8.83734	C1A2 (SDHx-HN)
ELOVL7	5.56727	3.47926	6.02522	1.75e-08	5.04e-06	9.09022	C1A1 (SDHx)
SEMA4A	5.56652	3.60736	3.91995	0.000145	0.00461397	0.825441	C1A2 (SDHx-HN)
STC1	5.56276	3.77929	4.13701	6.41e-05	0.00368777	1.56382	C1B1 (VHL)
STK32B	5.55251	4.40933	3.48773	0.000673	0.0151408	-0.572851	C1A2 (SDHx-HN)
RP11-489D6.2	5.5404	0.857258	4.10438	7.26e-05	0.00561913	1.23819	C2B2 (MAML3)
F3	5.53015	3.77549	4.32246	3.12e-05	0.00294998	2.1623	C2B2 (MAML3)
SLC9A2	5.52614	2.10472	3.25066	0.00147953	0.0401633	-1.16554	C1A1 (SDHx)
GPR149	5.52245	1.51406	4.03857	9.32e-05	0.00671792	1.16051	C2B2 (MAML3)
MDFI	5.51313	1.5394	5.45695	2.49e-07	5.37e-05	6.12968	C1B1 (VHL)
RP11-159H10.3	5.50977	1.54781	3.6981	0.000324	0.0123123	0.0916181	C1B1 (VHL)
GPC6	5.50689	5.91607	3.94181	0.000134	0.00647763	0.648838	C1B1 (VHL)
MOV10L1	5.50463	1.93376	4.29592	3.46e-05	0.0119265	1.58206	Endothelial.cells
MAMLD1	5.50105	4.6308	5.90231	3.15e-08	1.39e-05	8.57604	C2B2 (MAML3)
KIRREL3-AS1	5.49412	1.8846	5.48201	2.22e-07	4.95e-05	6.7026	C1B1 (VHL)
RP11-10H3.1	5.49018	1.01775	3.51336	0.000617	0.0189239	-0.45392	C1B1 (VHL)
TRIM36	5.4888	2.89102	4.34937	2.8e-05	0.00422925	2.08239	C1B2 (EPAS1)
ANKRD60	5.48771	1.32743	3.81753	0.000211	0.00898141	0.419873	C1B1 (VHL)
RP11-1112C15.1	5.48317	0.934689	3.98893	0.000112	0.00574135	0.935264	C1B1 (VHL)
LINC00890	5.47791	1.78163	3.80471	0.000221	0.00927574	0.437952	C1B1 (VHL)
HEY1	5.47638	2.77256	4.81857	4.11e-06	0.00199485	3.26078	Endothelial.cells
SPNS2	5.45568	2.29352	4.4534	1.85e-05	0.00141718	2.50471	C1B1 (VHL)
CASC15	5.45211	5.36225	4.74079	5.7e-06	0.00139138	3.52029	Fibroblasts
TMEM132E	5.452	1.32163	3.11936	0.00225022	0.0364872	-1.51205	C1A2 (SDHx-HN)
HTR4	5.43948	2.812	4.29669	3.45e-05	0.00230027	2.10078	C1B1 (VHL)
SLC45A4	5.4353	5.24616	5.02805	1.68e-06	0.000946	4.34468	Endothelial.cells
PAX7	5.4255	0.886681	3.85747	0.000182	0.0111965	0.483828	C2B2 (MAML3)
ADRA1B	5.40205	2.03208	3.60049	0.000456	0.0156441	-0.181332	C1B1 (VHL)
GAD1	5.40175	2.90416	3.36566	0.00101455	0.0306122	-0.916171	C1A1 (SDHx)
CRH	5.3976	1.08314	4.11514	6.97e-05	0.00548394	1.34406	C2B2 (MAML3)
BOC	5.3957	3.36329	4.35404	2.75e-05	0.00268125	2.32481	C2B2 (MAML3)
FLNC	5.39402	1.5717	4.00183	0.000107	0.00550527	0.986597	C1B1 (VHL)
HES4	5.3905	3.31205	4.206	4.91e-05	0.00602556	1.68976	C1B2 (EPAS1)
KCNIP4	5.38356	7.07841	3.75692	0.000263	0.01058	-0.297644	C1B1 (VHL)
PGF	5.38271	3.33763	4.9045	2.85e-06	0.00034	4.3956	C1B1 (VHL)
RP11-588P8.1	5.3801	1.17907	4.46256	1.78e-05	0.00138415	2.53307	C1B1 (VHL)
ABCA12	5.37611	1.75486	3.69142	0.000332	0.0131732	0.0761857	C1A1 (SDHx)
ZNF676	5.3757	2.16495	3.23689	0.00154693	0.041545	-1.20561	C1A1 (SDHx)
PGF	5.37489	3.33763	4.99869	1.9e-06	0.000126	4.77474	C1A2 (SDHx-HN)
FAM153C	5.37461	3.06162	4.36674	2.62e-05	0.0011499	2.29383	C1A2 (SDHx-HN)
LGALS3	5.37221	3.8099	4.77981	4.84e-06	0.000687	3.84732	C2B2 (MAML3)
ANKRD60	5.37005	1.32743	3.50282	0.000639	0.0279746	-0.528039	C2B2 (MAML3)
HAAO	5.35943	2.3771	5.44919	2.58e-07	7.25e-05	6.19828	C2B2 (MAML3)
HPSE2	5.3519	3.72631	3.41349	0.000865	0.0357942	-0.825871	C2B2 (MAML3)
RP11-65J21.3	5.34792	2.21046	3.24927	0.00148624	0.0402074	-1.18106	C1A1 (SDHx)
MEIS3	5.34702	2.95886	3.66712	0.000361	0.0140315	0.0315126	C1A1 (SDHx)
ACKR3	5.33568	2.7759	3.4805	0.00069	0.020507	-0.534259	C1B1 (VHL)
GAD1	5.32276	2.90416	3.23997	0.00153164	0.0361781	-1.2644	C1B1 (VHL)
DUOXA1	5.31039	2.02951	4.05452	8.77e-05	0.00643904	1.2504	C2B2 (MAML3)
SULF2	5.30469	3.85722	5.54086	1.7e-07	5.2e-05	6.99845	C2B2 (MAML3)
MYO5C	5.30142	3.22915	4.55835	1.21e-05	0.00103838	3.03065	C1A1 (SDHx)
ZNF560	5.28747	1.104	3.51369	0.000616	0.0210451	-0.450166	C1A1 (SDHx)
RP11-766N7.3	5.28455	3.2351	5.52228	1.85e-07	1.74e-05	6.93281	C1A2 (SDHx-HN)
TNFAIP8L3	5.27758	2.2362	3.19509	0.00176948	0.0304731	-1.31339	C1A2 (SDHx-HN)
SEZ6	5.27209	2.26678	4.58965	1.06e-05	0.00126759	3.18711	C2B2 (MAML3)
CNGA3	5.27068	1.50646	3.27939	0.00134761	0.0330518	-1.10088	C1B1 (VHL)
KCNK5	5.27016	2.12758	5.53492	1.75e-07	0.000159	6.09376	Endothelial.cells
HS3ST4	5.2681	2.47006	3.03528	0.00292415	0.0441766	-1.74379	C1A2 (SDHx-HN)
COL27A1	5.26696	3.47201	3.86928	0.000175	0.00802238	0.676784	C1A1 (SDHx)
HTR5A	5.2632	0.871206	3.51073	0.000622	0.019034	-0.477715	C1B1 (VHL)
BAALC	5.25325	2.68712	4.78596	4.71e-06	0.00068	3.93129	C2B2 (MAML3)
DDO	5.25195	2.23993	4.33749	2.94e-05	0.00201669	2.19638	C1B1 (VHL)
RP11-667K14.4	5.24731	1.96705	3.69935	0.000322	0.0169406	0.108362	C2B2 (MAML3)
LAYN	5.2364	2.83954	6.77513	4.35e-10	2.89e-07	12.4663	C1B1 (VHL)
KIF18A	5.23548	2.52016	3.91586	0.000147	0.0114981	0.73311	C2A (Kinase)
COL8A1	5.23472	4.57838	3.93951	0.000135	0.00885084	0.897758	C2B2 (MAML3)
AC104809.3	5.23309	1.35489	4.00617	0.000105	0.00543366	0.993013	C1B1 (VHL)
PDE3B	5.2299	6.62402	4.93638	2.49e-06	0.000415	4.48489	C2B2 (MAML3)
KIF18B	5.22921	2.09933	3.64558	0.00039	0.0194029	-0.0599759	C2B2 (MAML3)
PLSCR5	5.22885	0.841068	3.86877	0.000175	0.00536067	0.614468	C1A2 (SDHx-HN)
TNNT2	5.22604	1.24107	3.59197	0.00047	0.0221237	-0.276358	C2B2 (MAML3)
CLCNKB	5.22597	1.07123	3.51355	0.000616	0.0189239	-0.447653	C1B1 (VHL)
ACAN	5.22215	1.35881	4.30534	3.34e-05	0.00223735	2.06735	C1B1 (VHL)
RP11-667K14.3	5.21326	3.0964	3.93801	0.000136	0.00886433	0.900188	C2B2 (MAML3)
SOX11	5.20852	1.80552	3.81795	0.000211	0.0433729	0.191763	Endothelial.cells
SEMA5B	5.20649	2.69486	4.48794	1.61e-05	0.00173872	2.8131	C2B2 (MAML3)
ASPN	5.20503	2.12499	5.7535	6.35e-08	2.45e-05	7.77394	C2B2 (MAML3)
CDH11	5.19664	3.63349	5.73813	6.82e-08	2.54e-05	7.8702	C2B2 (MAML3)
CRYM-AS1	5.19378	2.04003	4.00795	0.000105	0.00729625	0.946922	C2B2 (MAML3)
GRIK3	5.18197	3.42444	5.06699	1.41e-06	0.000272	5.03421	C2B2 (MAML3)
GDNF	5.18036	1.98317	3.36193	0.00102719	0.0276548	-0.857555	C1B1 (VHL)
ANKRD60	5.17222	1.32743	3.40783	0.000881	0.0375235	-0.901086	C1B2 (EPAS1)
FXYD5	5.16861	4.29163	4.46543	1.76e-05	0.000814	2.72762	C1A2 (SDHx-HN)
AC011043.1	5.15548	5.42695	3.66851	0.00036	0.00936042	0.000677	C1A2 (SDHx-HN)
CPNE4	5.15415	3.5043	4.60527	9.99e-06	0.00213695	3.24099	C1B2 (EPAS1)
RBM20	5.15035	2.57127	3.97733	0.000117	0.0166106	0.794923	Fibroblasts
RP11-7F17.7	5.14612	1.29298	3.59063	0.000472	0.0253205	-0.301026	C1B2 (EPAS1)
FGL1	5.14574	1.13714	3.66534	0.000364	0.0133433	-0.0358256	C1B1 (VHL)
CGNL1	5.14183	3.25134	6.00463	1.94e-08	6.47e-06	9.07731	C1B1 (VHL)
STC1	5.14165	3.77929	3.89333	0.00016	0.00754614	0.753727	C1A1 (SDHx)
TEX15	5.13591	1.08367	3.06255	0.00268746	0.0415206	-1.65826	C1A2 (SDHx-HN)
KIF18A	5.13358	2.52016	3.77362	0.000247	0.0104571	0.327354	C1A1 (SDHx)
SLIT2	5.13274	4.62278	4.19783	5.07e-05	0.00195351	1.70517	C1A2 (SDHx-HN)
RP11-30J20.1	5.13143	4.09503	5.26655	5.87e-07	4.74e-05	5.73806	C1A2 (SDHx-HN)
SLITRK1	5.12916	1.5109	3.3206	0.00117749	0.0228504	-0.975844	C1A2 (SDHx-HN)
AC133680.1	5.11466	3.28417	5.16685	9.13e-07	6.78e-05	5.45324	C1A2 (SDHx-HN)
BRINP3	-8.54007	1.58701	-10.2709	2.55e-18	8.34e-15	30.5437	All_tumour
GABRD	5.10931	2.44403	3.89919	0.000157	0.034866	0.484433	Endothelial.cells
NTNG2	5.10375	3.41911	6.25972	5.64e-09	8.71e-07	10.2165	C1A2 (SDHx-HN)
RP11-328M4.2	5.10351	1.25505	4.14945	6.11e-05	0.00356625	1.49166	C1B1 (VHL)
WNT4	5.10106	1.83286	4.43395	2e-05	0.00210683	2.58262	C2B2 (MAML3)
DGCR5	5.0922	3.06658	4.95212	2.33e-06	0.000739	4.42392	C1B2 (EPAS1)
RP11-308N19.1	5.08187	4.28503	6.59637	1.07e-09	5.77e-07	11.8283	C1B1 (VHL)
KIF18A	5.08	2.52016	3.70336	0.000318	0.0282013	0.0869789	C2B1 (MAX)
TNFSF11	5.07952	1.07872	3.86933	0.000175	0.00784478	0.56678	C1B1 (VHL)
PCP4L1	5.07564	1.32105	3.71672	0.000303	0.0117839	0.119225	C1B1 (VHL)
HOMER1	5.07083	5.93171	4.98196	2.04e-06	0.000699	4.66568	C1B2 (EPAS1)
KB-1299A7.2	5.06836	0.905129	3.43607	0.000802	0.0171077	-0.656798	C1A2 (SDHx-HN)
MTUS2	5.06787	3.03292	5.42244	2.92e-07	8.09e-05	6.52195	C2B2 (MAML3)
RASSF6	5.06722	2.79204	3.37442	0.000985	0.0299825	-0.846819	C1A1 (SDHx)
SYNDIG1	5.06625	3.91716	4.10482	7.25e-05	0.00561913	1.3469	C2B2 (MAML3)
TMTC4	5.05784	4.49802	8.02601	6.27e-13	1.47e-09	18.8876	C1B1 (VHL)
PPP1R13L	5.05092	3.25902	3.96015	0.000125	0.00618856	0.905517	C1B1 (VHL)
RP11-6F2.5	5.04874	1.06174	3.35089	0.00106548	0.0415257	-0.945522	C2B2 (MAML3)
STRADA	5.04642	1.48443	3.67526	0.000351	0.0208976	-0.199619	C1B2 (EPAS1)
ZNF703	5.04366	1.98003	3.86404	0.000178	0.0110187	0.527158	C2B2 (MAML3)
RP11-557H15.3	5.04121	1.86649	3.56109	0.000523	0.0171798	-0.311825	C1B1 (VHL)
CA9	5.04073	0.912403	3.3327	0.00113149	0.0292828	-0.966832	C1B1 (VHL)
AC073321.3	5.03951	0.865167	4.01925	0.0001	0.00521454	1.05502	C1B1 (VHL)
GJC1	5.03779	3.34183	4.20396	4.95e-05	0.00305961	1.71167	C1A1 (SDHx)
PRKCG	5.02364	1.39026	3.21337	0.00166873	0.0437046	-1.26751	C1A1 (SDHx)
RP11-94M14.2	5.02257	1.28539	4.10512	7.24e-05	0.00413644	1.34003	C1A1 (SDHx)
SP6	5.00697	1.14454	3.36752	0.00100829	0.0401087	-0.90435	C2B2 (MAML3)
NETO2	4.98933	4.13361	4.26415	3.92e-05	0.00349509	1.99164	C2B2 (MAML3)
AC139099.5	4.98891	0.938813	3.50889	0.000626	0.0274733	-0.51657	C2B2 (MAML3)
OGN	4.98439	1.64321	4.68174	7.28e-06	0.000924	3.3485	C2B2 (MAML3)
OSBPL10	4.98151	4.59509	4.23793	4.34e-05	0.00557062	1.77562	C1B2 (EPAS1)
TRIB3	4.97845	2.90532	5.24909	6.35e-07	5.07e-05	5.77571	C1A2 (SDHx-HN)
CACNG7	4.97822	1.91067	3.27828	0.00135252	0.0253022	-1.18651	C1A2 (SDHx-HN)
EYS	4.96968	4.29961	3.85516	0.000184	0.00808444	0.462289	C1B1 (VHL)
ABCC9	4.96602	3.27096	3.90429	0.000154	0.00716512	0.714745	C1B1 (VHL)
RP11-308N19.4	4.96388	2.04538	4.38696	2.41e-05	0.00172266	2.42769	C1B1 (VHL)
CTD-2568A17.1	4.96036	1.1442	3.57591	0.000497	0.0119472	-0.256731	C1A2 (SDHx-HN)
RERG	4.95741	5.30264	5.4421	2.67e-07	2.37e-05	6.54716	C1A2 (SDHx-HN)
TBC1D30	4.95543	4.59294	6.93895	1.89e-10	1.38e-07	13.4642	C1B1 (VHL)
RP11-87H9.3	4.94805	3.16122	3.86949	0.000175	0.0135762	0.64426	C1B2 (EPAS1)
NKD1	4.94659	3.26369	3.10764	0.00233463	0.037503	-1.64767	C1A2 (SDHx-HN)
OSBPL10	4.94613	4.59509	4.42002	2.12e-05	0.00156519	2.53717	C1B1 (VHL)
APCDD1L	4.94487	2.36701	3.75019	0.000269	0.0177504	0.285281	C1B2 (EPAS1)
GLA	4.94065	3.95586	4.8136	4.19e-06	0.00120237	3.97623	C1B2 (EPAS1)
AATK	4.92683	4.68533	4.41907	2.12e-05	0.00790292	2.1361	Endothelial.cells
RBM24	4.92533	1.47687	3.45672	0.000748	0.0162196	-0.598089	C1A2 (SDHx-HN)
LMO2	4.92527	2.57473	3.87963	0.000168	0.0105906	0.67948	C2B2 (MAML3)
MBOAT1	4.91538	3.9825	4.03132	9.57e-05	0.00681391	1.08554	C2B2 (MAML3)
UST	4.91238	5.49865	3.87778	0.000169	0.005216	0.566993	C1A2 (SDHx-HN)
BID	4.90511	3.35007	3.95451	0.000128	0.0113206	0.615662	C1B2 (EPAS1)
EVC	4.90023	3.74987	4.38799	2.4e-05	0.00242989	2.44964	C2B2 (MAML3)
DARC	4.89683	2.0067	3.4395	0.000792	0.0351041	-0.68658	C1B2 (EPAS1)
PITPNC1	4.89616	7.95023	5.52614	1.82e-07	5.46e-05	6.96399	C2B2 (MAML3)
GLI3	4.89546	4.08891	5.27601	5.63e-07	9.6e-05	5.90357	C1B1 (VHL)
CDH12	4.89257	3.7506	4.29887	3.42e-05	0.00141408	2.01649	C1A2 (SDHx-HN)
ATHL1	4.88819	4.02137	3.81344	0.000214	0.0154406	0.259055	C1B2 (EPAS1)
KIF18A	4.88028	2.52016	3.29328	0.00128785	0.046635	-1.16563	C1B2 (EPAS1)
IGFBP2	4.87893	3.07617	3.96557	0.000122	0.00610201	0.990515	C1B1 (VHL)
CTD-2020K17.1	4.87754	3.63787	4.78503	4.73e-06	0.000277	3.91928	C1A2 (SDHx-HN)
CDH4	4.8714	3.07627	4.41151	2.19e-05	0.000977	2.34383	C1A2 (SDHx-HN)
TRIM36	4.8658	2.89102	4.05561	8.74e-05	0.00305657	1.28466	C1A2 (SDHx-HN)
KRTAP21-3	4.85494	0.855926	3.72243	0.000297	0.0116573	0.125298	C1B1 (VHL)
RP11-150O12.4	4.8541	0.902741	3.92464	0.000143	0.00925829	0.71177	C2B2 (MAML3)
BEND4	4.85397	1.13617	3.23702	0.00154627	0.0277809	-1.2019	C1A2 (SDHx-HN)
PLA2G4A	4.85393	4.42014	5.34527	4.13e-07	7.88e-05	6.18004	C1B1 (VHL)
CAV1	4.85247	2.68789	3.85124	0.000187	0.024537	0.417592	Fibroblasts
AC009498.1	4.8507	1.17793	3.40777	0.000882	0.0434667	-0.742715	C2A (Kinase)
LINC00960	4.84561	1.50992	3.71207	0.000308	0.0164827	0.0437643	C2B2 (MAML3)
GSG1L	4.83957	1.99094	3.40505	0.00089	0.0366347	-0.734355	C2B2 (MAML3)
ZNF208	4.83212	4.27649	3.20569	0.00171038	0.0392117	-1.46919	C1B1 (VHL)
SLCO4A1	4.83145	1.6873	3.16927	0.00192146	0.0425032	-1.38688	C1B1 (VHL)
PRSS12	4.81843	1.88647	3.30568	0.00123662	0.0237445	-1.03313	C1A2 (SDHx-HN)
MEGF11	4.81717	2.4756	4.72678	6.04e-06	0.000814	3.7033	C2B2 (MAML3)
NOD2	4.80681	1.81986	3.76271	0.000257	0.0104307	0.253109	C1B1 (VHL)
GAD1	4.80635	2.90416	2.98918	0.00336855	0.0489696	-1.99489	C1A2 (SDHx-HN)
NTNG2	4.80394	3.41911	5.62323	1.16e-07	3.81e-05	7.3518	C2B2 (MAML3)
TMEM45A	4.80341	4.13728	7.55834	7.57e-12	9.53e-09	16.5797	C1B1 (VHL)
GPR3	4.80243	1.75822	3.50946	0.000625	0.0302187	-0.498707	C1B2 (EPAS1)
ELF4	4.79434	3.45018	4.03853	9.32e-05	0.00491219	1.23249	C1B1 (VHL)
TRIM36	4.7934	2.89102	3.91156	0.00015	0.007046	0.800213	C1B1 (VHL)
ELOVL7	4.79312	3.47926	4.73663	5.8e-06	0.00149385	3.64148	C1B2 (EPAS1)
TMC4	4.78959	2.132	4.11918	6.86e-05	0.0113458	1.14338	Fibroblasts
PPP1R1A	4.78926	0.937276	3.49537	0.000656	0.0284668	-0.550189	C2B2 (MAML3)
PSTPIP1	4.78217	2.50033	3.12209	0.00223093	0.0362833	-1.50757	C1A2 (SDHx-HN)
CTB-140J7.2	4.77952	1.40223	4.36377	2.65e-05	0.00186019	2.19094	C1B1 (VHL)
EPAS1	4.77757	7.45217	4.85325	3.55e-06	0.000217	4.05295	C1A2 (SDHx-HN)
OPRK1	4.77062	2.27132	3.15686	0.00199878	0.0438221	-1.42367	C1B1 (VHL)
CD9	4.76973	5.47401	4.48902	1.6e-05	0.00173872	2.7987	C2B2 (MAML3)
TRIM54	4.76319	1.0228	3.73291	0.000286	0.0155882	0.137827	C2B2 (MAML3)
GRP	4.76216	0.783931	3.58673	0.000479	0.0223574	-0.317367	C2B2 (MAML3)
VWF	4.7617	3.99822	4.79102	4.61e-06	0.000498	3.90623	C1B1 (VHL)
PIRT	4.76006	1.9613	3.81338	0.000214	0.0127019	0.486228	C2B2 (MAML3)
RP11-466A17.1	4.75946	1.73857	3.46868	0.000718	0.0212701	-0.575899	C1B1 (VHL)
DSEL	4.7583	3.5633	4.6466	8.42e-06	0.000786	3.40037	C1B1 (VHL)
SKAP1	4.75809	4.54332	3.86606	0.000177	0.00789604	0.591559	C1B1 (VHL)
PPP1R3C	4.75626	2.10839	3.43436	0.000806	0.0231534	-0.655507	C1B1 (VHL)
TMEM114	4.75414	1.46416	3.41043	0.000874	0.0432106	-0.719703	C2A (Kinase)
CRNDE	4.74535	3.50371	3.42485	0.000832	0.0176402	-0.696606	C1A2 (SDHx-HN)
AP001046.5	4.7441	2.40973	4.59182	1.06e-05	0.00218171	3.1622	C1B2 (EPAS1)
SNORD3B-1	4.73927	1.54517	3.71732	0.000302	0.0162845	0.112265	C2B2 (MAML3)
FAM19A5	4.73686	2.8586	5.00891	1.82e-06	0.000123	4.80058	C1A2 (SDHx-HN)
FOXI2	4.73358	0.763429	3.55603	0.000532	0.0241751	-0.402486	C2B2 (MAML3)
AC002480.3	4.72636	1.77793	3.37911	0.00097	0.0393571	-0.963191	C1B2 (EPAS1)
DUOX1	4.71953	2.19394	4.02908	9.66e-05	0.00681426	1.18869	C2B2 (MAML3)
AC093391.2	4.71151	2.61327	6.67515	7.2e-10	4.29e-07	11.8774	C1B1 (VHL)
CSPG4	4.70763	2.66599	4.35816	2.71e-05	0.00515306	2.07635	Fibroblasts
EGFL7	4.70329	4.26002	4.38875	2.4e-05	0.00172129	2.45273	C1B1 (VHL)
SSTR1	4.70158	1.45667	3.68912	0.000334	0.0209649	0.0448553	C2A (Kinase)
NRG3	4.70036	6.33164	3.50023	0.000645	0.0218308	-0.742781	C1A1 (SDHx)
ADAMTSL3	4.69984	2.73842	3.70445	0.000317	0.0167442	0.155799	C2B2 (MAML3)
C1QL1	4.68983	2.95578	3.5701	0.000507	0.0233726	-0.271135	C2B2 (MAML3)
NTNG2	4.671	3.41911	5.76331	6.06e-08	1.37e-05	7.98193	C1A1 (SDHx)
FOSL2	4.66849	7.26553	4.94162	2.43e-06	0.000751	4.52338	C1B2 (EPAS1)
EPAS1	4.66628	7.45217	4.48734	1.61e-05	0.00173872	2.68738	C2B2 (MAML3)
DDIT4L	4.66378	1.16246	4.23808	4.34e-05	0.00272633	1.87004	C1B1 (VHL)
AP001046.5	4.66321	2.40973	4.70058	6.74e-06	0.000662	3.60992	C1B1 (VHL)
RP11-779P15.2	4.66111	0.998814	3.77657	0.000245	0.0140748	0.219528	C2B2 (MAML3)
GEM	4.65739	5.19673	4.03311	9.51e-05	0.00921114	1.07889	C1B2 (EPAS1)
ITPRIP	4.6553	5.01778	4.39267	2.36e-05	0.00169837	2.4663	C1B1 (VHL)
CPNE4	4.65079	3.5043	4.45002	1.88e-05	0.000858	2.62431	C1A2 (SDHx-HN)
VEGFA	4.65023	6.07242	7.28689	3.14e-11	3.21e-08	15.2206	C1B1 (VHL)
CTD-3064M3.7	4.64293	1.8206	3.50037	0.000645	0.0195705	-0.469412	C1B1 (VHL)
PFKP	4.64199	4.85909	8.50131	4.77e-14	1.95e-10	21.417	C1B1 (VHL)
PPFIA4	4.63765	2.67033	4.68729	7.12e-06	0.000688	3.537	C1B1 (VHL)
AC002480.4	4.63538	1.42852	3.46108	0.000737	0.0241409	-0.591756	C1A1 (SDHx)
LINC00702	4.6321	1.64387	4.26415	3.92e-05	0.00701159	1.63554	Fibroblasts
RP11-1022B3.1	4.62968	1.33196	3.45878	0.000742	0.021799	-0.608453	C1B1 (VHL)
SLC7A5	4.62436	4.83453	4.61357	9.65e-06	0.00212078	3.27801	C1B2 (EPAS1)
SFTA1P	4.62383	1.09197	3.74823	0.000271	0.0332063	0.0535613	Fibroblasts
LAMB1	4.61865	5.24978	4.02452	9.82e-05	0.00519484	1.15806	C1A1 (SDHx)
ADAMTS5	4.61608	2.91678	4.15266	6.04e-05	0.0188203	1.54629	Endothelial.cells
SEMA3C	4.61581	3.99655	3.85092	0.000187	0.00562856	0.565215	C1A2 (SDHx-HN)
ATF3	4.61566	5.90263	3.87863	0.000169	0.00784016	0.670603	C1A1 (SDHx)
CTD-2058B24.2	4.61421	2.51226	4.29358	3.49e-05	0.00366488	2.06806	C2A (Kinase)
MYO5C	4.60887	3.22915	3.81616	0.000212	0.00899904	0.502169	C1B1 (VHL)
PRKCQ-AS1	4.60667	1.97753	3.09238	0.0024489	0.0388055	-1.58197	C1A2 (SDHx-HN)
RP11-13G14.4	4.60481	1.18199	3.17433	0.00189076	0.0419929	-1.37958	C1B1 (VHL)
GABRA2	4.60136	1.85858	4.62559	9.19e-06	0.00085	3.28468	C1B1 (VHL)
RP11-421P23.1	4.60071	1.10931	4.11323	7.02e-05	0.00390826	1.45948	C1B1 (VHL)
SEMA4A	4.59765	3.60736	3.27334	0.00137448	0.0378769	-1.10249	C1A1 (SDHx)
AC079117.1	4.59636	1.11557	3.3631	0.00102321	0.0207546	-0.860102	C1A2 (SDHx-HN)
NPR3	4.59056	2.28474	3.21087	0.00168221	0.0387288	-1.27165	C1B1 (VHL)
RP11-366L20.2	4.58604	1.10373	3.35749	0.00104244	0.0409694	-0.936545	C2B2 (MAML3)
EPHA6	4.58552	4.02878	3.42469	0.000833	0.0237492	-1.04175	C1B1 (VHL)
GPR83	4.58136	2.1765	3.95208	0.000129	0.00421213	0.94649	C1A2 (SDHx-HN)
RP4-536B24.4	4.58057	1.26731	3.35202	0.00106148	0.0212673	-0.890081	C1A2 (SDHx-HN)
SLC7A5	4.57277	4.83453	4.75455	5.38e-06	0.000559	3.76594	C1B1 (VHL)
SMIM2-AS1	4.57057	1.75622	3.83058	0.000201	0.00867878	0.510457	C1B1 (VHL)
ADARB2	4.56879	3.66533	4.0987	7.42e-05	0.00408904	1.37279	C1B1 (VHL)
KLC3	4.56516	0.995179	3.37694	0.000977	0.0199701	-0.822519	C1A2 (SDHx-HN)
MAFK	4.56397	4.15833	5.82618	4.51e-08	5.28e-05	7.38585	Endothelial.cells
LPAR2	4.56303	3.20238	4.30205	3.38e-05	0.00482989	2.03521	C1B2 (EPAS1)
GLI1	4.56194	1.17895	3.27335	0.0013744	0.0255884	-1.10515	C1A2 (SDHx-HN)
ATF3	4.56091	5.90263	3.74394	0.000275	0.00761532	0.222601	C1A2 (SDHx-HN)
CACNA1I	4.56038	1.6095	3.66972	0.000358	0.00935404	0.0476741	C1A2 (SDHx-HN)
LY86-AS1	4.55978	1.69282	3.8917	0.000161	0.0102101	0.716714	C2B2 (MAML3)
ESM1	4.55909	2.27468	3.29386	0.00128544	0.0319535	-1.06036	C1B1 (VHL)
MYO5B	4.55617	2.82214	4.5808	1.1e-05	0.000564	3.15217	C1A2 (SDHx-HN)
MEGF6	4.55043	2.90824	3.97958	0.000116	0.00591767	0.982032	C1B1 (VHL)
CCDC64	4.55025	4.85107	3.91073	0.00015	0.020467	0.587393	Fibroblasts
MUM1L1	-8.5052	1.32768	-11.7742	5.36e-22	4.39e-18	38.0592	All_tumour
SLC9A3R1	4.53852	3.20569	5.25965	6.06e-07	0.000137	5.71153	C2B2 (MAML3)
CBLN2	4.53832	0.969539	3.25958	0.00143735	0.026423	-1.14268	C1A2 (SDHx-HN)
IGFBP3	4.52759	2.82868	4.11099	7.08e-05	0.0208806	1.28418	Endothelial.cells
CTD-2194D22.2	4.52615	0.704074	3.39098	0.000933	0.0378164	-0.842766	C2B2 (MAML3)
WSCD2	4.51926	1.79709	3.34572	0.00108388	0.042128	-0.903406	C2B2 (MAML3)
ARG2	4.51677	3.4752	5.87022	3.67e-08	9.1e-06	8.45488	C1A1 (SDHx)
BID	4.51628	3.35007	3.79606	0.000228	0.00948534	0.367719	C1B1 (VHL)
ANK1	4.51275	3.13468	3.91488	0.000148	0.00468738	0.742401	C1A2 (SDHx-HN)
SLC35F4	4.51009	2.00942	3.06192	0.0026927	0.0415819	-1.71006	C1A2 (SDHx-HN)
FAM60A	4.50822	4.8514	4.68696	7.13e-06	0.000688	3.55806	C1B1 (VHL)
RP11-518I13.1	4.506	1.01861	3.32089	0.00117636	0.0302054	-0.98689	C1B1 (VHL)
ATF3	4.50538	5.90263	3.47263	0.000708	0.0302752	-0.578213	C2B2 (MAML3)
NDRG1	4.50155	6.35454	5.55341	1.6e-07	3.86e-05	7.02157	C1B1 (VHL)
RP11-563J2.2	4.49999	3.42399	4.69673	6.84e-06	0.000669	3.53479	C1B1 (VHL)
PLA2G4D	4.4995	0.876822	3.4978	0.00065	0.0283069	-0.500378	C2B2 (MAML3)
PKNOX2	4.4991	3.3216	4.67874	7.37e-06	0.000932	3.52665	C2B2 (MAML3)
AC097467.2	4.49396	1.69889	4.62453	9.23e-06	0.00113556	3.27412	C2B2 (MAML3)
CHAT	4.48983	0.935944	3.4396	0.000792	0.022909	-0.676671	C1B1 (VHL)
PPP1R13L	4.48916	3.25902	3.60287	0.000453	0.0111237	-0.160013	C1A2 (SDHx-HN)
ADORA2B	4.48041	1.35311	3.82945	0.000202	0.00870103	0.471425	C1B1 (VHL)
HBEGF	4.46836	4.77198	3.95255	0.000129	0.0321816	0.884509	Endothelial.cells
AKAP5	4.46801	2.34977	4.33478	2.97e-05	0.00205982	2.25869	C1A1 (SDHx)
SEL1L3	4.46591	4.95437	3.19071	0.00179448	0.0404599	-1.44538	C1B1 (VHL)
NPAS2	4.46539	4.27209	5.3104	4.83e-07	8.59e-05	6.02165	C1B1 (VHL)
PTPRO	4.46386	3.74813	3.56799	0.000511	0.0263373	-0.32232	C1B2 (EPAS1)
COBL	4.46177	3.69115	4.15007	6.1e-05	0.00496409	1.51224	C2B2 (MAML3)
TMEM132D	4.46094	3.57273	3.60406	0.000451	0.0262549	-0.421581	C2A (Kinase)
ARHGEF2	4.46001	5.1947	5.4887	2.16e-07	1.98e-05	6.75283	C1A2 (SDHx-HN)
C8orf56	4.45979	1.2604	3.70558	0.000315	0.0167268	0.103196	C2B2 (MAML3)
TRIM17	4.45967	1.42815	3.4025	0.000897	0.0280566	-0.752081	C1A1 (SDHx)
CALCR	4.45923	2.16552	2.99356	0.0033238	0.0484914	-1.83384	C1A2 (SDHx-HN)
NTNG2	4.45268	3.41911	5.03218	1.65e-06	0.000579	4.82788	C1B2 (EPAS1)
LOXL2	4.44615	5.36376	5.50748	1.98e-07	4.51e-05	6.88285	C1B1 (VHL)
HSPB8	4.44536	3.44531	4.69906	6.78e-06	0.00168265	3.60399	C1B2 (EPAS1)
ONECUT2	4.44375	2.71994	4.24223	4.27e-05	0.00430062	1.93197	C2A (Kinase)
FGF12	4.44324	5.57603	4.85175	3.57e-06	0.000217	4.0202	C1A2 (SDHx-HN)
CITED1	4.43558	1.65503	4.38508	2.43e-05	0.00244312	2.39939	C2B2 (MAML3)
CACNA1A	-8.00274	3.0117	-7.73941	2.9e-12	2.32e-09	17.5235	All_tumour
CHAC1	4.42999	1.75806	3.3571	0.00104379	0.0210154	-0.870195	C1A2 (SDHx-HN)
CACNA2D2	4.4296	2.47154	5.17065	8.98e-07	6.68e-05	5.46213	C1A2 (SDHx-HN)
IRGM	4.42843	2.16242	4.14104	6.31e-05	0.00369633	1.55884	C1A1 (SDHx)
ITPRIP	4.42537	5.01778	3.98171	0.000115	0.0104857	1.02045	C1B2 (EPAS1)
RP6-191P20.4	4.4219	1.44229	4.06329	8.49e-05	0.00456194	1.29584	C1B1 (VHL)
RP1-310O13.7	4.41803	1.06852	3.00813	0.00317886	0.0470052	-1.79622	C1A2 (SDHx-HN)
ANK1	4.41485	3.13468	3.66284	0.000367	0.0187051	-0.0367482	C2B2 (MAML3)
AFF2	4.41075	3.07991	4.05862	8.64e-05	0.00638305	1.30023	C2B2 (MAML3)
PFKFB3	4.4103	6.38042	5.48037	2.24e-07	4.96e-05	6.7684	C1B1 (VHL)
SSC5D	4.41006	3.63558	4.06285	8.5e-05	0.0029955	1.23801	C1A2 (SDHx-HN)
SESN2	4.40819	3.92668	5.7632	6.07e-08	6.83e-06	7.97274	C1A2 (SDHx-HN)
ENC1	4.40148	3.51889	3.96456	0.000123	0.00824589	0.986972	C2B2 (MAML3)
ROBO3	4.40106	2.52833	3.40469	0.000891	0.0366347	-0.799695	C2B2 (MAML3)
HIF1A-AS2	4.39346	4.50637	5.98077	2.17e-08	5.96e-06	8.97003	C1A1 (SDHx)
ZNF571-AS1	4.39338	1.6034	3.32528	0.0011595	0.0337119	-0.963243	C1A1 (SDHx)
EBF2	4.39124	2.38743	5.02551	1.69e-06	0.000518	4.69727	Fibroblasts
CTD-2562J15.6	4.39106	1.74762	3.64146	0.000395	0.0100196	-0.0661605	C1A2 (SDHx-HN)
LINC00881	4.39011	1.34658	3.45435	0.000754	0.0318355	-0.606488	C2B2 (MAML3)
AC011625.1	4.38865	1.23964	3.20247	0.00172813	0.0394307	-1.29661	C1B1 (VHL)
37681	4.3852	6.8974	4.65722	8.06e-06	0.00100378	3.35838	C2B2 (MAML3)
IGFBP5	4.38336	5.40334	5.01051	1.81e-06	0.000322	4.76976	C2B2 (MAML3)
LTBP4	4.38289	4.96661	5.06497	1.43e-06	0.000247	5.03852	C2A (Kinase)
CAP2	4.38255	3.57349	3.26081	0.00143161	0.0391872	-1.23351	C1A1 (SDHx)
PTK6	4.36986	1.70144	4.5242	1.39e-05	0.00115767	2.91932	C1B1 (VHL)
FAM19A5	4.36964	2.8586	4.45667	1.83e-05	0.00140551	2.67701	C1B1 (VHL)
TNFRSF11B	4.36537	1.7192	3.40272	0.000897	0.0186609	-0.750344	C1A2 (SDHx-HN)
PSMA1	4.3624	5.40628	4.73935	5.73e-06	0.000785	3.75505	C2B2 (MAML3)
CTRC	4.36033	1.18158	3.5465	0.00055	0.0176765	-0.378357	C1B1 (VHL)
B4GALNT3	4.34818	3.63437	4.6195	9.42e-06	0.000495	3.27701	C1A2 (SDHx-HN)
FAM101B	4.34781	2.73897	3.97606	0.000118	0.00794919	1.00855	C2B2 (MAML3)
IRGM	4.34738	2.16242	4.04189	9.2e-05	0.00319416	1.23728	C1A2 (SDHx-HN)
LOXL2	4.34718	5.36376	5.50276	2.02e-07	1.89e-05	6.8514	C1A2 (SDHx-HN)
IGFBP2	4.3458	3.07617	3.32166	0.00117338	0.0447323	-0.976153	C2B2 (MAML3)
DUSP4	4.34311	4.28447	3.63908	0.000399	0.0228413	-0.0484586	C1B2 (EPAS1)
CNTN4	4.34299	4.42968	3.48055	0.00069	0.029665	-0.641377	C2B2 (MAML3)
NPAS2	4.34292	4.27209	4.9343	2.51e-06	0.000417	4.48411	C2B2 (MAML3)
PRMT8	4.33868	2.43133	4.07528	8.11e-05	0.00450204	1.35704	C1A1 (SDHx)
PLEKHH2	4.33854	3.28938	3.99328	0.00011	0.0076271	1.08263	C2B2 (MAML3)
OCA2	4.33029	2.01196	5.14932	9.87e-07	7.28e-05	5.38381	C1A2 (SDHx-HN)
DAAM2	4.32906	3.22828	4.17605	5.52e-05	0.00463106	1.67524	C2B2 (MAML3)
PPP1R3C	4.3266	2.10839	3.22016	0.00163267	0.0431051	-1.24674	C1A1 (SDHx)
RAI14	4.32213	5.07321	3.80141	0.000224	0.0131216	0.446736	C2B2 (MAML3)
SLC2A1	4.32201	2.9264	6.49852	1.74e-09	8.38e-07	11.2099	C1B1 (VHL)
AC137932.6	4.31938	1.89681	4.06063	8.57e-05	0.00460052	1.29314	C1B1 (VHL)
MYC	4.31802	3.29978	4.71881	6.24e-06	0.000838	3.67165	C2B2 (MAML3)
IL1R1	4.31741	4.5112	3.70185	0.00032	0.00862234	0.0657214	C1A2 (SDHx-HN)
ISLR2	4.31374	1.6439	3.38627	0.000947	0.0454057	-0.791269	C2A (Kinase)
GJC2	4.31216	2.23992	4.10099	7.35e-05	0.00264588	1.42354	C1A2 (SDHx-HN)
RTN4RL1	4.31161	2.565	3.31877	0.0011846	0.0303453	-0.992513	C1B1 (VHL)
LAMB1	4.30956	5.24978	3.99913	0.000108	0.028524	1.09589	Endothelial.cells
DEPDC7	4.30671	1.86726	3.33902	0.00110813	0.0326534	-0.931875	C1A1 (SDHx)
PAQR8	4.30605	4.81956	5.90518	3.11e-08	3.85e-06	8.58777	C1A2 (SDHx-HN)
CENPP	4.30455	7.03856	9.1065	1.71e-15	1.86e-11	24.7574	C2B2 (MAML3)
PAPPA	4.29601	4.2095	6.26043	5.62e-09	3.12e-06	10.2481	C2B2 (MAML3)
NPR3	4.29364	2.28474	3.08848	0.00247893	0.0391299	-1.61145	C1A2 (SDHx-HN)
RP11-449H15.2	4.29292	1.3672	3.03888	0.00289189	0.04377	-1.71876	C1A2 (SDHx-HN)
ACTN2	4.28743	1.82093	3.18908	0.00180386	0.0463901	-1.33022	C1A1 (SDHx)
ELFN1	4.28644	1.9827	4.04244	9.18e-05	0.00667968	1.2443	C2B2 (MAML3)
NPY2R	4.28629	1.02402	3.39661	0.000915	0.0373095	-0.769155	C2B2 (MAML3)
ELOVL2	4.28088	3.06612	4.29715	3.44e-05	0.00229835	2.12037	C1A1 (SDHx)
STXBP6	4.27931	2.96146	2.9941	0.0033183	0.0484542	-1.88683	C1A2 (SDHx-HN)
BARHL1	4.27681	0.802602	3.07357	0.00259696	0.0405776	-1.63009	C1A2 (SDHx-HN)
PRODH	4.27626	2.07233	3.69753	0.000324	0.00874256	0.111991	C1A2 (SDHx-HN)
TMEM74B	4.27234	2.34788	3.53549	0.000571	0.0197556	-0.360222	C1A1 (SDHx)
SNAI2	4.2712	1.55856	3.64195	0.000395	0.0194366	-0.0526081	C2B2 (MAML3)
RP11-491F9.1	4.26996	1.59771	3.33999	0.0011046	0.0218371	-0.925675	C1A2 (SDHx-HN)
SMO	4.26684	2.04969	3.29109	0.00129715	0.0366086	-1.06125	C1A1 (SDHx)
ITPKB	4.26304	5.82385	3.56204	0.000521	0.0171411	-0.283468	C1B1 (VHL)
PDZD7	4.26173	2.98557	6.18532	8.1e-09	3.12e-06	9.88112	C1B1 (VHL)
RP11-661P17.1	4.26119	3.10096	5.07747	1.35e-06	0.000188	5.07162	C1B1 (VHL)
SLC4A7	4.25936	7.46422	4.57599	1.13e-05	0.00478748	3.11616	Endothelial.cells
CHRM2	4.25783	1.22346	3.27905	0.0013491	0.0252612	-1.08615	C1A2 (SDHx-HN)
SLC6A12	4.25513	1.87318	3.7089	0.000312	0.0166156	0.143632	C2B2 (MAML3)
ST3GAL1	4.249	6.60261	4.83687	3.8e-06	0.00023	4.11277	C1A2 (SDHx-HN)
TBC1D4	4.24805	7.28398	7.02506	1.22e-10	2.91e-08	13.8635	C1A2 (SDHx-HN)
CSMD2	4.24538	3.70918	3.87279	0.000172	0.0107969	0.604544	C2B2 (MAML3)
CTB-178M22.1	4.24323	1.43634	3.33495	0.00112313	0.0291818	-0.93428	C1B1 (VHL)
RP11-152K4.2	4.24071	1.80821	3.76726	0.000253	0.0316069	0.111409	Fibroblasts
LINGO1	4.23978	3.06239	4.21833	4.68e-05	0.00185235	1.83097	C1A2 (SDHx-HN)
SLC4A4	4.23978	4.79422	3.30042	0.00125815	0.024003	-1.32278	C1A2 (SDHx-HN)
LARGE	4.23691	7.40756	6.54868	1.36e-09	6.94e-07	11.5611	C1B1 (VHL)
EGFR-AS1	4.23613	0.792328	3.4913	0.000665	0.0199962	-0.536841	C1B1 (VHL)
SLC24A3	4.23499	3.70694	3.67101	0.000356	0.0183739	-0.115659	C2B2 (MAML3)
ARHGAP31	4.23091	6.04767	4.51529	1.44e-05	0.00162209	2.91332	C2B2 (MAML3)
FAM155A	4.22663	9.51497	5.15369	9.68e-07	0.000634	5.40199	Endothelial.cells
FGF12	4.22646	5.57603	4.51615	1.44e-05	0.00118784	2.74685	C1B1 (VHL)
FAM189A2	4.22626	3.25492	4.29126	3.52e-05	0.00234056	2.08603	C1B1 (VHL)
PLEKHH2	4.2221	3.28938	4.35269	2.77e-05	0.00120502	2.31705	C1A2 (SDHx-HN)
RP11-115C10.1	4.2175	1.4037	3.85366	0.000185	0.00811794	0.623356	C1B1 (VHL)
EPHA10	4.21681	2.29751	4.65717	8.06e-06	0.00100378	3.44093	C2B2 (MAML3)
PDE2A	4.21659	3.57927	4.04569	9.07e-05	0.00662757	1.22972	C2B2 (MAML3)
AC114765.1	4.21323	1.24783	3.21579	0.00165581	0.0292202	-1.2593	C1A2 (SDHx-HN)
EFCAB8	4.21224	1.86375	3.767	0.000253	0.00716592	0.325969	C1A2 (SDHx-HN)
LRFN2	4.20943	2.90657	3.52216	0.000598	0.0265498	-0.609602	C2B2 (MAML3)
DPP10	4.19868	3.90869	3.84974	0.000188	0.0114398	0.508365	C2B2 (MAML3)
DPYSL3	4.19665	6.33757	4.15749	5.93e-05	0.0187997	1.62776	Endothelial.cells
TPM4	4.19435	7.45874	6.28858	4.9e-09	1e-05	10.3803	C1B2 (EPAS1)
UBASH3B	4.19407	6.12964	4.31972	3.15e-05	0.00297329	2.15768	C2B2 (MAML3)
CLIC4	4.18886	6.82673	6.55942	1.29e-09	2.36e-07	11.6563	C1A2 (SDHx-HN)
CTD-2058B24.2	4.18716	2.51226	3.65266	0.00038	0.0138144	-0.005412	C1B1 (VHL)
FRMPD4	4.18702	2.7098	3.30899	0.00122325	0.0462131	-1.18086	C2B2 (MAML3)
BID	4.18685	3.35007	3.6326	0.000408	0.0337249	-0.119327	C2B1 (MAX)
KCNT2	4.1855	5.45137	4.12262	6.77e-05	0.00246233	1.09498	C1A2 (SDHx-HN)
TRABD2B	4.18546	3.17969	4.52619	1.38e-05	0.00156182	2.9422	C2B2 (MAML3)
RTN2	4.18384	3.01712	6.00358	1.95e-08	2.59e-06	8.96301	C1A2 (SDHx-HN)
AKAP12	4.18281	5.50756	3.3899	0.000936	0.0193551	-0.989218	C1A2 (SDHx-HN)
HOTAIRM1	4.17896	4.39169	4.19142	5.2e-05	0.00621211	1.73085	C1B2 (EPAS1)
CTC-457E21.9	4.17608	1.31151	3.25134	0.0014763	0.0353296	-1.17272	C1B1 (VHL)
RP11-863P13.5	4.17551	1.92931	4.8041	4.37e-06	0.00048	3.99639	C1B1 (VHL)
EFCAB1	4.175	1.1465	3.43253	0.000811	0.0339619	-0.674385	C2B2 (MAML3)
RTN2	4.17399	3.01712	5.57669	1.44e-07	0.000103	6.79223	C1B2 (EPAS1)
HK2	4.17303	2.68936	3.47134	0.000711	0.0234563	-0.543576	C1A1 (SDHx)
TRPC5	4.17268	2.65252	3.58057	0.000489	0.0226784	-0.418255	C2B2 (MAML3)
KLF6	4.17172	7.28923	4.18075	5.42e-05	0.0063346	1.70195	C1B2 (EPAS1)
TTYH3	4.16942	5.2218	7.16984	5.77e-11	5.4e-08	14.625	C1B1 (VHL)
RP11-554D13.1	4.16875	1.6642	3.97697	0.000117	0.00793861	1.02684	C2B2 (MAML3)
RP11-513H8.1	4.1651	2.42124	4.54854	1.26e-05	0.00108513	3.02994	C1B1 (VHL)
FOSB	4.16487	6.48522	3.27308	0.00137564	0.0255884	-1.38033	C1A2 (SDHx-HN)
LLGL2	4.16288	3.56955	4.22541	4.56e-05	0.00180867	1.87319	C1A2 (SDHx-HN)
UGT3A2	4.1607	1.31798	4.3767	2.52e-05	0.00251783	2.39971	C2B2 (MAML3)
RP11-550H2.2	4.15823	1.07304	3.14923	0.0020477	0.0341159	-1.4348	C1A2 (SDHx-HN)
RP5-1142A6.2	4.15613	1.52072	3.55235	0.000539	0.0127551	-0.307387	C1A2 (SDHx-HN)
FBLN2	4.1524	2.15328	3.93741	0.000136	0.0334655	0.574107	Endothelial.cells
NEDD9	4.1512	6.93805	4.71579	6.32e-06	0.000641	3.66537	C1B1 (VHL)
TMEM74B	4.14955	2.34788	3.41444	0.000862	0.0181265	-0.72511	C1A2 (SDHx-HN)
TBC1D4	4.14929	7.28398	6.88167	2.53e-10	1.69e-07	13.1665	C1A1 (SDHx)
CDKN2B-AS1	4.14731	4.01961	3.55314	0.000538	0.029688	-0.354364	C2A (Kinase)
E2F7	4.14698	2.1207	3.19819	0.001752	0.0398103	-1.30479	C1B1 (VHL)
PDE4D	4.14556	8.80682	3.66764	0.000361	0.00936438	-0.557828	C1A2 (SDHx-HN)
HECW1	4.14368	1.94807	3.52277	0.000597	0.013734	-0.531636	C1A2 (SDHx-HN)
DLL4	4.14074	2.40361	3.28838	0.00130866	0.0323586	-1.07662	C1B1 (VHL)
LYPD6	4.13918	2.37874	4.01178	0.000103	0.0034956	1.11437	C1A2 (SDHx-HN)
EDNRA	4.13781	3.09128	3.58364	0.000484	0.0162478	-0.237368	C1B1 (VHL)
RP11-638L3.1	4.13743	2.90368	4.25234	4.1e-05	0.0026091	1.94052	C1B1 (VHL)
CYR61	4.13732	4.41157	3.7744	0.000247	0.0483303	0.346886	Endothelial.cells
RP5-921G16.1	4.12168	3.25559	3.40354	0.000894	0.0249984	-1.07143	C1B1 (VHL)
RAB33A	4.1188	1.89748	3.70181	0.00032	0.0196287	0.0140652	C1B2 (EPAS1)
WLS	4.11853	5.13257	3.34546	0.00108479	0.042128	-0.927678	C2B2 (MAML3)
EPHA4	4.11728	3.99396	3.13828	0.00211989	0.0350142	-1.58955	C1A2 (SDHx-HN)
BPIFC	4.11163	1.11105	2.99777	0.0032813	0.0481428	-1.82156	C1A2 (SDHx-HN)
LINC01021	4.11129	2.36885	3.41512	0.00086	0.0270757	-0.755661	C1A1 (SDHx)
MYOZ3	4.10074	1.64505	3.94484	0.000132	0.00641478	0.855427	C1B1 (VHL)
EDIL3	4.09171	4.53143	3.2399	0.00153198	0.0276788	-1.3974	C1A2 (SDHx-HN)
LMNA	4.09124	7.43793	4.74671	5.56e-06	0.0014551	3.74018	C1B2 (EPAS1)
GJC2	4.08936	2.23992	3.59427	0.000466	0.0251521	-0.286811	C1B2 (EPAS1)
AKAP5	4.08603	2.34977	3.9565	0.000127	0.00416789	0.950608	C1A2 (SDHx-HN)
ITPKA	4.08109	1.4029	3.11245	0.00229964	0.0370864	-1.53067	C1A2 (SDHx-HN)
CABP1	4.07964	2.91248	3.19565	0.00176634	0.0400183	-1.42363	C1B1 (VHL)
SLCO5A1	4.0783	6.73996	4.1928	5.17e-05	0.00620175	1.70367	C1B2 (EPAS1)
CHST8	4.07756	3.0813	3.95906	0.000125	0.00834798	0.830782	C2B2 (MAML3)
GJC1	4.0742	3.34183	3.34568	0.00108402	0.0215473	-0.901871	C1A2 (SDHx-HN)
HSPB7	4.07053	2.2745	3.49158	0.000664	0.0478927	-0.492939	C2B1 (MAX)
CYP2S1	4.06885	1.40687	3.10392	0.002362	0.0378313	-1.55206	C1A2 (SDHx-HN)
ENPP2	4.06826	5.08965	3.22103	0.00162814	0.0430812	-1.43551	C1A1 (SDHx)
FGF13	4.0674	4.41684	4.24536	4.22e-05	0.00368202	1.83779	C2B2 (MAML3)
DPP10	4.06643	3.90869	4.1883	5.26e-05	0.00201021	1.58672	C1A2 (SDHx-HN)
VIM-AS1	4.0653	3.39073	3.22572	0.00160373	0.0374001	-1.25873	C1B1 (VHL)
CCDC147	4.06308	2.39866	4.27805	3.71e-05	0.0024283	2.05639	C1B1 (VHL)
CENPI	4.06307	2.8772	3.51167	0.00062	0.0211693	-0.428852	C1A1 (SDHx)
AC017002.1	4.05815	1.65018	4.31839	3.17e-05	0.0111272	1.6235	Endothelial.cells
SLC28A1	4.05762	1.89614	4.24975	4.15e-05	0.00263043	1.9535	C1B1 (VHL)
PDE3A	4.05739	8.21849	4.10923	7.13e-05	0.00767554	1.14947	C1B2 (EPAS1)
SGMS2	4.05076	3.2517	3.34914	0.00107167	0.0214417	-0.915823	C1A2 (SDHx-HN)
TRPV2	4.05042	4.11255	3.39695	0.000914	0.0383174	-0.782742	C1B2 (EPAS1)
C1QTNF2	4.04917	1.60964	3.49793	0.00065	0.0196647	-0.489963	C1B1 (VHL)
RAB33A	4.04632	1.89748	3.61241	0.000438	0.0209874	-0.150909	C2B2 (MAML3)
EFCAB8	4.04557	1.86375	3.49247	0.000662	0.0199601	-0.509175	C1B1 (VHL)
PCDH1	4.0439	3.59052	3.70195	0.000319	0.037751	0.0107194	Fibroblasts
RP11-863P13.4	4.03971	1.77727	4.4104	2.2e-05	0.00162158	2.51854	C1B1 (VHL)
SSTR1	4.03516	1.45667	3.04096	0.00287332	0.0435293	-1.7133	C1A2 (SDHx-HN)
GNA14	4.03142	4.54047	3.48035	0.00069	0.0228646	-0.708729	C1A1 (SDHx)
IL6R	4.03082	4.65962	3.84813	0.000189	0.0114859	0.59726	C2B2 (MAML3)
RP11-202G18.1	4.02912	2.1565	3.02251	0.00304149	0.0454876	-1.76353	C1A2 (SDHx-HN)
NALCN-AS1	4.02244	2.08429	3.53924	0.000564	0.0195434	-0.360418	C1A1 (SDHx)
AQP1	4.02176	3.36356	5.4693	2.36e-07	5.11e-05	6.66895	C1B1 (VHL)
MIR143HG	4.02123	3.24178	4.12881	6.61e-05	0.00241929	1.53369	C1A2 (SDHx-HN)
RP1-288L1.4	4.01725	0.982627	3.10066	0.00238628	0.0492884	-1.56044	C1B1 (VHL)
ANO1	4.00766	2.7064	5.33885	4.25e-07	0.000156	5.95775	Fibroblasts
SHROOM4	4.00747	4.39642	3.93913	0.000135	0.00885084	0.891169	C2B2 (MAML3)
PTPRG	4.00575	7.36432	5.1279	1.08e-06	0.00022	5.16539	C2B2 (MAML3)
TSPAN18	4.00358	4.11555	5.02373	1.71e-06	0.000309	4.85569	C2B2 (MAML3)
DGKH	3.99977	7.64251	7.90753	1.18e-12	5.46e-10	18.3663	C1A2 (SDHx-HN)
NETO2	3.99523	4.13361	3.56757	0.000512	0.0121857	-0.281502	C1A2 (SDHx-HN)
GLA	3.99512	3.95586	4.21354	4.77e-05	0.00296493	1.80984	C1A1 (SDHx)
ZNF331	3.99293	7.52685	3.70627	0.000315	0.0194664	-0.174399	C1B2 (EPAS1)
CABP1	3.99145	2.91248	3.24103	0.0015264	0.0276329	-1.34331	C1A2 (SDHx-HN)
MIR143HG	3.98785	3.24178	3.96624	0.000122	0.00609608	0.99195	C1B1 (VHL)
OSBPL10	3.9859	4.59509	3.42476	0.000833	0.0347143	-0.679968	C2B2 (MAML3)
ACSM5	3.97927	2.11009	3.87126	0.000173	0.00781104	0.574727	C1B1 (VHL)
GRM7	-7.29134	4.14178	-9.53318	1.59e-16	3.72e-13	27.0628	All_tumour
RAB3IL1	3.97397	2.26621	3.48792	0.000672	0.0151408	-0.497543	C1A2 (SDHx-HN)
NR2F2-AS1	3.97347	4.41669	3.25041	0.00148076	0.0269917	-1.27212	C1A2 (SDHx-HN)
PDE3A	3.9673	8.21849	4.27623	3.74e-05	0.0015204	1.51529	C1A2 (SDHx-HN)
BID	3.96506	3.35007	3.46935	0.000716	0.0235446	-0.56326	C1A1 (SDHx)
CRYM-AS1	3.96331	2.04003	3.28644	0.00131698	0.0247932	-1.06919	C1A2 (SDHx-HN)
RP11-13K12.1	3.96002	1.01907	3.74254	0.000276	0.0337334	0.0277517	Fibroblasts
ADAMTS12	3.95535	4.13446	4.06284	8.5e-05	0.00746079	1.14833	C2A (Kinase)
AC006486.9	3.95489	1.69301	3.47715	0.000698	0.0324854	-0.658264	C1B2 (EPAS1)
PIK3R6	3.95473	2.19576	3.92611	0.000142	0.0336298	0.504966	Endothelial.cells
ADAMTS20	3.95006	1.6347	3.28426	0.00132639	0.024913	-1.08896	C1A2 (SDHx-HN)
ZNF300	3.94968	2.96233	4.57178	1.15e-05	0.00100548	3.11322	C1A1 (SDHx)
ACSF2	3.9461	3.02174	3.25316	0.00146758	0.0400046	-1.16141	C1A1 (SDHx)
PPM1H	3.94581	4.89733	4.18964	5.24e-05	0.0169694	1.62575	Endothelial.cells
HSPE1-MOB4	3.94426	2.23682	3.87204	0.000173	0.0134822	0.59722	C1B2 (EPAS1)
C1orf110	3.94326	1.55465	3.37007	0.001	0.0271466	-0.833113	C1B1 (VHL)
FAM167A	3.94317	2.31908	4.09885	7.41e-05	0.00408904	1.42267	C1B1 (VHL)
ISG15	3.94297	3.6356	3.76238	0.000257	0.0172668	0.320671	C1B2 (EPAS1)
PTPRO	3.94279	3.74813	3.23814	0.00154072	0.036314	-1.43362	C1B1 (VHL)
ANGPT2	3.9302	4.01216	3.76957	0.000251	0.0314664	0.298458	Fibroblasts
PCDH19	3.92067	2.79323	3.30042	0.00125811	0.0470721	-1.11433	C2B2 (MAML3)
RP11-286N22.10	3.9188	1.71043	3.16607	0.00194116	0.0428496	-1.40271	C1B1 (VHL)
ISM1	-7.08077	2.01639	-10.666	2.76e-19	1.29e-15	32.3488	All_tumour
TIPARP	3.9162	5.69293	4.07097	8.24e-05	0.0084705	1.29202	C1B2 (EPAS1)
ZNF703	3.91588	1.98003	3.1418	0.00209644	0.0347221	-1.45399	C1A2 (SDHx-HN)
NRXN1	3.91044	6.81783	3.40685	0.000884	0.0184633	-1.38858	C1A2 (SDHx-HN)
CRYBB1	3.90921	1.47756	3.77862	0.000243	0.00994943	0.383664	C1B1 (VHL)
RELB	3.90901	4.70396	4.18276	5.38e-05	0.00453615	1.72288	C2B2 (MAML3)
CBFA2T3	3.90472	3.0853	3.32093	0.0011762	0.0302054	-1.01833	C1B1 (VHL)
DCC	3.89921	3.89602	4.05586	8.73e-05	0.00642092	1.03473	C2B2 (MAML3)
P4HA1	3.89575	6.39422	7.36064	2.14e-11	2.26e-08	15.5879	C1B1 (VHL)
LTBP4	3.89514	4.96661	4.02363	9.86e-05	0.00946161	1.18047	C1B2 (EPAS1)
NCALD	3.89249	7.20172	6.53486	1.45e-09	7.32e-07	11.453	C1B1 (VHL)
EPHB1	3.89143	4.80692	6.81873	3.49e-10	4.08e-07	12.9078	C2B2 (MAML3)
MYO3B	3.89139	2.26254	3.81203	0.000215	0.00910409	0.475489	C1B1 (VHL)
SEC14L2	3.88981	2.10109	4.05919	8.62e-05	0.00474623	1.24538	C1A1 (SDHx)
DSP	3.88941	1.99763	3.66106	0.000369	0.0142682	0.0184396	C1A1 (SDHx)
EYS	3.88691	4.29961	3.05175	0.00277904	0.0426137	-2.06739	C1A2 (SDHx-HN)
RTKN2	3.88079	2.89899	3.62124	0.000424	0.0105676	-0.145967	C1A2 (SDHx-HN)
OLFML2A	3.87706	3.19587	3.59349	0.000468	0.0489097	-0.272552	Fibroblasts
RP11-1252I4.2	3.87451	2.79745	3.49391	0.000659	0.0312573	-0.512436	C1B2 (EPAS1)
RP11-227F19.1	3.87337	4.07708	6.91699	2.12e-10	2.74e-07	13.3616	C2B2 (MAML3)
TRPM3	3.87312	4.3166	3.33806	0.00111165	0.0428659	-1.2097	C2B2 (MAML3)
GRIK1	-6.95451	4.00095	-6.91162	2.17e-10	1.15e-07	13.2234	All_tumour
ANKFN1	3.86409	3.00758	5.17291	8.89e-07	0.00019	5.41961	C2B2 (MAML3)
LRRC4	3.86284	2.20124	3.41653	0.000856	0.0355214	-0.717603	C2B2 (MAML3)
RP11-321E8.4	3.86208	1.06607	3.12387	0.00221852	0.0471011	-1.50274	C1B1 (VHL)
SRF	3.8592	4.15741	6.39562	2.9e-09	7.29e-06	10.7216	C1B2 (EPAS1)
STRIP2	3.85866	3.13988	4.10663	7.2e-05	0.00559763	1.45439	C2B2 (MAML3)
CD101	3.85815	1.48941	3.30972	0.00122034	0.0309702	-1.03218	C1B1 (VHL)
AC007563.5	3.85522	2.93868	4.21188	4.8e-05	0.00410645	1.75418	C2B2 (MAML3)
EGFR	3.85459	4.28861	3.72454	0.000295	0.0159761	0.117785	C2B2 (MAML3)
ADAM28	3.85364	4.35508	4.24364	4.25e-05	0.00267829	1.92518	C1B1 (VHL)
VEGFA	3.85037	6.07242	5.71457	7.62e-08	2.77e-05	7.73931	C2B2 (MAML3)
TUBB2A	3.84785	2.76263	4.41127	2.19e-05	0.00354001	2.4632	C1B2 (EPAS1)
ARL4D	3.8474	2.04038	3.5857	0.00048	0.0224053	-0.206607	C2B2 (MAML3)
SYT10	-6.82213	2.0629	-9.48653	2.06e-16	4.22e-13	26.3421	All_tumour
OMD	3.84518	1.79636	3.53564	0.000571	0.0256148	-0.360313	C2B2 (MAML3)
FHOD1	3.84413	4.465	3.92076	0.000145	0.0122437	0.773861	C1B2 (EPAS1)
RP11-673E1.1	3.84361	2.47842	4.26058	3.97e-05	0.0025515	1.99376	C1B1 (VHL)
PDE3A	3.84313	8.21849	3.81277	0.000215	0.0127068	-0.0126789	C2B2 (MAML3)
ELOVL7	3.83853	3.47926	4.17996	5.43e-05	0.00518686	1.7134	C2A (Kinase)
NPR1	3.83829	2.44453	3.53057	0.000581	0.0135329	-0.391588	C1A2 (SDHx-HN)
LTBP2	3.833	3.35353	3.00712	0.00318865	0.0470437	-1.83464	C1A2 (SDHx-HN)
SYTL1	3.83187	2.62787	3.75046	0.000269	0.00747285	0.288343	C1A2 (SDHx-HN)
CXCL12	3.83048	3.53256	3.35389	0.00105493	0.0413608	-0.904489	C2B2 (MAML3)
KBTBD11	3.83027	2.92256	4.35274	2.77e-05	0.00193085	2.30384	C1B1 (VHL)
GABRD	3.828	2.44403	3.55491	0.000534	0.0173588	-0.307356	C1B1 (VHL)
TYRO3	3.82548	2.11223	3.87586	0.000171	0.00524289	0.667487	C1A2 (SDHx-HN)
RERG	3.82411	5.30264	4.03777	9.34e-05	0.00491825	1.06705	C1B1 (VHL)
CTNNA3	3.82241	5.32333	3.65469	0.000377	0.0430591	-0.00130736	Fibroblasts
NECAB2	3.81892	1.36161	3.34322	0.00109285	0.028737	-0.908425	C1B1 (VHL)
IGFBP3	3.81885	2.82868	3.11501	0.00228122	0.0479224	-1.53067	C1B1 (VHL)
CPNE7	3.81809	2.19716	3.40027	0.000904	0.0251666	-0.826517	C1B1 (VHL)
SOX7	3.81781	2.63735	4.1233	6.75e-05	0.00381927	1.51568	C1B1 (VHL)
ADRB2	3.81695	2.23939	3.53293	0.000577	0.0258188	-0.379004	C2B2 (MAML3)
APLF	3.81556	5.26815	3.93327	0.000138	0.0119566	0.882797	C1B2 (EPAS1)
EDNRA	3.8148	3.09128	3.37079	0.000997	0.030206	-0.888578	C1A1 (SDHx)
PRR7-AS1	3.81079	1.60934	3.541	0.000561	0.0178461	-0.339292	C1B1 (VHL)
AC004257.1	3.81063	0.922442	3.59466	0.000466	0.0489097	-0.374432	Fibroblasts
MAMDC2	3.80329	5.18287	3.67286	0.000354	0.0182961	-0.15839	C2B2 (MAML3)
SH3D21	3.80242	2.83477	5.47885	2.26e-07	4.96e-05	6.71951	C1B1 (VHL)
RP11-297J22.1	3.80142	0.814407	3.28493	0.00132351	0.0489594	-1.08233	C2B2 (MAML3)
CTB-178M22.1	3.80056	1.43634	3.06791	0.00264308	0.0410675	-1.65498	C1A2 (SDHx-HN)
PEG10	3.80016	4.5284	4.18472	5.34e-05	0.00203113	1.50933	C1A2 (SDHx-HN)
FAM126A	3.79877	6.51328	4.01849	0.0001	0.00522113	1.04287	C1B1 (VHL)
EFHD1	3.79767	2.29566	3.34762	0.00107708	0.0215008	-0.898152	C1A2 (SDHx-HN)
RASSF3	3.79278	6.12352	4.57652	1.12e-05	0.00220558	3.13632	C1B2 (EPAS1)
MECOM	3.79134	4.44588	6.32788	4.04e-09	6.62e-06	10.4456	Endothelial.cells
B3GNT7	3.78695	3.0603	3.94182	0.000134	0.00881037	0.908852	C2B2 (MAML3)
COL5A1	3.78614	3.53078	3.49069	0.000666	0.0200081	-0.488437	C1B1 (VHL)
C14orf80	3.78588	2.70458	3.58717	0.000478	0.0495138	-0.36229	Fibroblasts
SLC6A6	3.78476	4.66678	5.19162	8.19e-07	0.00013	5.55299	C1B1 (VHL)
RP11-1252I4.2	3.78161	2.79745	3.59806	0.00046	0.0157278	-0.168956	C1B1 (VHL)
SLC35F2	3.77628	3.01708	3.86358	0.000178	0.0384242	0.38625	Endothelial.cells
FAM126A	3.77622	6.51328	4.13426	6.48e-05	0.00378006	1.42428	C1A1 (SDHx)
GALNT10	3.77455	5.92374	4.65087	8.28e-06	0.00102638	3.42044	C2B2 (MAML3)
PCDH19	3.77348	2.79323	3.51765	0.000608	0.0139283	-0.546332	C1A2 (SDHx-HN)
ENOX1	3.77227	5.45838	5.27441	5.67e-07	0.00013	5.74997	C2B2 (MAML3)
ITPRIP	3.76597	5.01778	3.62193	0.000423	0.0105509	-0.145273	C1A2 (SDHx-HN)
LINC00473	3.7625	4.21363	3.35876	0.00103806	0.0408952	-1.13423	C2B2 (MAML3)
TMC1	3.76154	1.92045	3.87691	0.00017	0.0375826	0.509333	Endothelial.cells
TRIM36	3.76028	2.89102	3.15364	0.00201926	0.049555	-1.44022	C1A1 (SDHx)
SH2D3C	3.75953	4.81599	3.60097	0.000456	0.0489029	-0.216039	Fibroblasts
PPM1N	3.75424	2.30472	3.21958	0.00163576	0.0431518	-1.2524	C1A1 (SDHx)
ALPK3	3.75283	5.00106	4.67246	7.57e-06	0.00072	3.39	C1B1 (VHL)
ABRACL	3.74888	2.92574	3.8147	0.000213	0.00626947	0.501043	C1A2 (SDHx-HN)
SLC16A3	3.74715	4.03467	4.4725	1.71e-05	0.0013479	2.75723	C1B1 (VHL)
LTBP4	3.74712	4.96661	4.20274	4.98e-05	0.0062906	1.78203	C2B1 (MAX)
VIM-AS1	3.74497	3.39073	3.04425	0.00284426	0.0432291	-1.78338	C1A2 (SDHx-HN)
KCNE4	3.74191	2.78962	3.35632	0.00104648	0.0280587	-0.940895	C1B1 (VHL)
LL09NC01-254D11.1	3.7412	1.62393	3.7232	0.000296	0.0159996	0.205899	C2B2 (MAML3)
FAM153A	3.73878	2.58856	3.32089	0.00117636	0.0302054	-1.12768	C1B1 (VHL)
DKFZP667F0711	3.73829	1.55233	3.09661	0.00241673	0.049729	-1.58	C1B1 (VHL)
ST6GALNAC2	3.73792	2.21555	3.28577	0.00131987	0.0489354	-1.06755	C2B2 (MAML3)
PIEZO1	3.73696	4.7692	4.1582	5.91e-05	0.00347942	1.63414	C1B1 (VHL)
SORCS2	3.73519	3.74938	3.20607	0.00170831	0.0297614	-1.45404	C1A2 (SDHx-HN)
AC096559.1	3.72907	2.81003	4.28426	3.62e-05	0.00239123	2.07783	C1B1 (VHL)
HUNK	3.7221	3.65967	3.39374	0.000924	0.0375298	-0.991545	C2B2 (MAML3)
ST3GAL1	3.71495	6.60261	4.07052	8.26e-05	0.00446067	1.29139	C1B1 (VHL)
TMEM51	3.71028	5.40476	4.48829	1.61e-05	0.00173872	2.71716	C2B2 (MAML3)
CHRM3	3.70991	5.13541	3.00478	0.00321165	0.0473404	-2.33524	C1A2 (SDHx-HN)
DUSP4	3.70679	4.28447	3.43004	0.000818	0.0414585	-0.756883	C2A (Kinase)
SH3TC1	3.70646	4.45959	3.41944	0.000848	0.0366146	-0.71176	C1B2 (EPAS1)
PPFIA4	3.70641	2.67033	3.48019	0.00069	0.032382	-0.554206	C1B2 (EPAS1)
EEF2K	3.70601	5.15107	6.99772	1.4e-10	1.07e-07	13.7584	C1B1 (VHL)
GOLGA8N	3.69853	1.97756	3.56238	0.000521	0.0171411	-0.290755	C1B1 (VHL)
RP11-557H15.4	3.69234	2.8851	3.42241	0.000839	0.0238404	-0.693961	C1B1 (VHL)
NETO2	3.68814	4.13361	3.29447	0.00128287	0.0363625	-1.0767	C1A1 (SDHx)
LARGE	3.68733	7.40756	5.77463	5.75e-08	1.32e-05	7.93142	C1A1 (SDHx)
ARHGAP22	3.68565	5.24007	3.70587	0.000315	0.0167268	-0.0530872	C2B2 (MAML3)
RP11-673E1.4	3.68525	3.35083	4.50733	1.49e-05	0.00121572	2.82064	C1B1 (VHL)
GALNT8	3.68275	2.7132	4.07461	8.13e-05	0.00610447	1.34994	C2B2 (MAML3)
CDH12	3.67684	3.7506	3.17207	0.00190443	0.0480333	-1.6434	C1A1 (SDHx)
GLI2	3.66473	3.51363	3.76728	0.000253	0.014376	0.149804	C2B2 (MAML3)
LOXL2	3.66325	5.36376	4.59642	1.04e-05	0.000926	3.1638	C1A1 (SDHx)
ZDBF2	3.66229	5.90332	3.38133	0.000963	0.0392132	-1.19099	C1B2 (EPAS1)
SLCO5A1	3.6605	6.73996	3.75238	0.000267	0.0148541	0.0962777	C2B2 (MAML3)
PPIL6	3.65513	3.18275	3.88204	0.000167	0.0223713	0.47777	Fibroblasts
ZNF154	3.65027	3.33407	3.12094	0.00223902	0.0474133	-1.56956	C1B1 (VHL)
E2F3	3.64801	6.02368	4.9486	2.36e-06	0.000153	4.56626	C1A2 (SDHx-HN)
NR4A1	3.64478	9.10816	3.56766	0.000511	0.0181011	-0.849306	C1A1 (SDHx)
LRRTM3	-6.77053	3.01756	-9.48839	2.04e-16	4.22e-13	26.8102	All_tumour
MRC2	3.64182	4.129	3.10275	0.00237066	0.0379329	-1.63721	C1A2 (SDHx-HN)
DOCK1	3.64077	6.0072	3.61463	0.000434	0.0151614	-0.152494	C1B1 (VHL)
HIGD1C	3.63665	2.06404	3.83644	0.000197	0.00588334	0.552052	C1A2 (SDHx-HN)
C19orf26	3.63582	2.97329	3.79607	0.000228	0.0160876	0.427727	C1B2 (EPAS1)
DCDC2	3.63501	2.00907	3.39072	0.000933	0.0378164	-0.778648	C2B2 (MAML3)
E2F3	3.6324	6.02368	4.95019	2.34e-06	0.000282	4.57807	C1A1 (SDHx)
C2CD4C	3.63005	2.08687	3.51303	0.000617	0.0140912	-0.431682	C1A2 (SDHx-HN)
NREP	3.62464	5.82532	4.02606	9.77e-05	0.0145982	1.15769	Fibroblasts
GLA	3.62297	3.95586	3.90524	0.000153	0.0117912	0.76225	C2A (Kinase)
KB-1507C5.4	3.62217	3.59469	4.4584	1.81e-05	0.0069067	2.13436	Endothelial.cells
TMEM163	3.62185	4.77019	3.39314	0.000926	0.0191588	-0.963759	C1A2 (SDHx-HN)
SLC18A2	3.62031	6.09189	5.06801	1.41e-06	0.000512	4.87665	C1B2 (EPAS1)
LINC00856	3.61835	3.33265	4.02158	9.93e-05	0.00518546	1.08099	C1B1 (VHL)
PTP4A3	3.61667	3.96094	3.64204	0.000395	0.0141823	-0.155263	C1B1 (VHL)
GPR98	3.615	3.95263	4.45615	1.83e-05	0.00084	2.4686	C1A2 (SDHx-HN)
AC005682.8	3.61355	3.7248	3.26263	0.0014232	0.0343099	-1.18183	C1B1 (VHL)
PEG10	3.60866	4.5284	3.62211	0.000423	0.0235618	-0.207378	C1B2 (EPAS1)
FAM126A	3.60846	6.51328	3.62851	0.000414	0.0233179	-0.137962	C1B2 (EPAS1)
ZSCAN31	3.59857	2.87513	3.48247	0.000685	0.0204076	-0.587298	C1B1 (VHL)
PCOLCE	3.59857	3.34693	3.79997	0.000225	0.0158969	0.439115	C2A (Kinase)
ELOVL7	3.5946	3.47926	3.79439	0.000229	0.0215186	0.42361	C2B1 (MAX)
PEX5L	3.5921	2.75117	3.63875	0.000399	0.0150747	-0.190404	C1A1 (SDHx)
CTD-2020K17.1	3.59175	3.63787	3.59842	0.00046	0.0265869	-0.173949	C2A (Kinase)
RP11-678G14.3	3.59051	1.88281	3.75681	0.000263	0.0146972	0.307431	C2B2 (MAML3)
RYR2	3.58825	6.33164	3.98263	0.000115	0.00785392	0.476535	C2B2 (MAML3)
HES7	3.5864	1.48875	3.12368	0.00221982	0.0361915	-1.50143	C1A2 (SDHx-HN)
COL19A1	3.58609	3.15683	3.69764	0.000324	0.0170012	-0.0315048	C2B2 (MAML3)
OPCML	3.5848	3.38662	3.38052	0.000966	0.0389416	-1.09574	C2B2 (MAML3)
WWC2	3.58447	5.8215	3.4664	0.000724	0.0307909	-0.602597	C2B2 (MAML3)
PCDH11X	3.58288	3.02855	3.10695	0.00233968	0.0486946	-1.80385	C1B1 (VHL)
HIF1A-AS2	3.58147	4.50637	4.79213	4.59e-06	0.000269	3.91186	C1A2 (SDHx-HN)
MIR210HG	3.58111	2.11186	4.40624	2.24e-05	0.00164073	2.51349	C1B1 (VHL)
CENPI	3.57648	2.8772	3.05115	0.00278418	0.0426477	-1.69852	C1A2 (SDHx-HN)
TNFAIP8	3.5734	5.38537	4.32407	3.1e-05	0.00212175	2.21278	C1A1 (SDHx)
IGF2	3.57013	6.63122	3.93571	0.000137	0.0118807	0.687581	C1B2 (EPAS1)
SCN8A	3.57009	5.20111	7.50458	1.01e-11	2.99e-08	16.2636	C2B2 (MAML3)
NR4A1	3.56556	9.10816	3.42905	0.000821	0.0174479	-1.31135	C1A2 (SDHx-HN)
FOXD4	3.56382	1.35748	3.14223	0.00209356	0.0347208	-1.4526	C1A2 (SDHx-HN)
MYO1E	3.56242	6.69387	3.21191	0.00167655	0.0386256	-1.45231	C1B1 (VHL)
HCCAT3	3.55994	2.85957	3.85046	0.000187	0.00820241	0.580599	C1B1 (VHL)
RP11-664H17.1	3.55632	3.06806	3.27631	0.00136122	0.025436	-1.29145	C1A2 (SDHx-HN)
PLAUR	3.55569	4.26056	4.32048	3.14e-05	0.0367374	1.58435	Myeloid.cells
ARG2	3.55527	3.4752	4.58473	1.09e-05	0.000557	3.15211	C1A2 (SDHx-HN)
TRIB3	3.55374	2.90532	3.35842	0.00103922	0.0408793	-0.866163	C1B2 (EPAS1)
SERTAD1	3.55318	3.37567	3.44277	0.000784	0.0347701	-0.630368	C1B2 (EPAS1)
TNFAIP8	3.55161	5.38537	4.09926	7.4e-05	0.00408904	1.42973	C1B1 (VHL)
C18orf54	3.5472	2.9904	3.83656	0.000197	0.0253798	0.335126	Fibroblasts
PDE3A	3.54713	8.21849	3.7268	0.000292	0.0115604	-0.359803	C1B1 (VHL)
FAM167A	3.54424	2.31908	3.40953	0.000876	0.0374077	-0.724693	C1B2 (EPAS1)
TNFRSF10D	3.54323	3.63488	3.38915	0.000938	0.0258765	-0.793216	C1B1 (VHL)
POC1A	3.54156	2.3852	3.90956	0.000151	0.0340893	0.461212	Endothelial.cells
KCND3	3.54133	3.56322	3.62367	0.000421	0.0204135	-0.158415	C2B2 (MAML3)
GPR160	3.54089	2.42985	3.13876	0.00211665	0.0349975	-1.46152	C1A2 (SDHx-HN)
PDE3B	3.53806	6.62402	3.47723	0.000697	0.049525	-0.760951	C2B1 (MAX)
ELOVL2	3.53767	3.06612	3.29481	0.00128146	0.0464588	-1.04633	C1B2 (EPAS1)
AC072062.1	3.53746	3.75036	3.6924	0.00033	0.0131437	0.0315998	C1A1 (SDHx)
KCNG4	3.53651	1.92313	3.32063	0.00117737	0.0440009	-0.972547	C1B2 (EPAS1)
MCTP1	3.53583	5.35796	4.04622	9.05e-05	0.0031524	1.15919	C1A2 (SDHx-HN)
SOX6	3.5348	5.32791	5.40716	3.12e-07	8.45e-05	6.40717	C2B2 (MAML3)
CBLN1	3.52528	1.93875	3.02369	0.00303052	0.0454065	-1.85347	C1A2 (SDHx-HN)
PPP1R1B	-6.54379	2.08539	-7.76387	2.55e-12	2.09e-09	17.5131	All_tumour
FAM89A	3.52151	2.92271	3.3799	0.000968	0.0393515	-0.805863	C1B2 (EPAS1)
B4GALNT3	3.52132	3.63437	3.71486	0.000305	0.0273646	0.120147	C2B1 (MAX)
MRPL23	3.52117	4.13461	6.2195	6.86e-09	2.71e-06	10.0619	C1B1 (VHL)
DOCK1	3.52025	6.0072	3.32574	0.00115775	0.0435496	-0.960215	C1B2 (EPAS1)
NTRK3	3.51849	3.36969	3.40861	0.000879	0.0362936	-0.987715	C2B2 (MAML3)
MDGA1	3.51755	3.95335	6.3531	3.57e-09	2.21e-06	10.6671	C2B2 (MAML3)
EPAS1	3.51228	7.45217	3.42042	0.000845	0.0238932	-1.00768	C1B1 (VHL)
PTCHD2	3.5115	2.44384	3.51571	0.000612	0.0140018	-0.572334	C1A2 (SDHx-HN)
FMNL3	3.51128	6.08207	3.80556	0.00022	0.0129726	0.463913	C2B2 (MAML3)
PSMA1	3.51092	5.40628	4.08844	7.71e-05	0.00905208	1.35211	C2B1 (MAX)
RP11-554D15.1	3.50381	3.62356	3.76743	0.000253	0.00716543	0.177541	C1A2 (SDHx-HN)
MID1	3.49863	5.78943	4.82162	4.05e-06	0.000601	3.99703	C2B2 (MAML3)
PMEPA1	3.49598	6.48486	4.6307	9e-06	0.000834	3.14686	C1B1 (VHL)
PDGFB	3.49566	3.98692	4.02959	9.64e-05	0.0265117	1.16712	Endothelial.cells
ANO2	3.49395	3.53873	5.61717	1.2e-07	0.000119	7.32712	Endothelial.cells
FGF12	3.49383	5.57603	3.78751	0.000235	0.0100771	0.105796	C1A1 (SDHx)
CDC6	3.49349	2.038	3.35525	0.0010502	0.0313699	-0.874955	C1A1 (SDHx)
SORL1	3.49204	5.22385	4.17112	5.62e-05	0.00467198	1.45158	C2B2 (MAML3)
PNCK	3.48917	2.06816	4.48775	1.61e-05	0.00128706	2.81099	C1B1 (VHL)
RASSF3	3.48902	6.12352	4.38663	2.42e-05	0.00172266	2.41386	C1B1 (VHL)
FAM60A	3.4849	4.8514	3.37873	0.000971	0.0393588	-0.817144	C1B2 (EPAS1)
FAM60A	3.48266	4.8514	3.67353	0.000353	0.00927347	-0.0239801	C1A2 (SDHx-HN)
FANCA	3.48185	3.35971	3.90798	0.000152	0.00729708	0.798698	C1A1 (SDHx)
CPNE4	3.47405	3.5043	3.40145	0.0009	0.0439898	-0.884024	C2A (Kinase)
KCNIP3	3.46861	1.84005	3.62058	0.000425	0.0105842	-0.154766	C1A2 (SDHx-HN)
TNFRSF10B	3.46683	5.08424	3.24761	0.00149424	0.0402957	-1.24579	C1A1 (SDHx)
NPIPB8	3.46666	1.65937	3.08884	0.00247618	0.0391052	-1.59203	C1A2 (SDHx-HN)
VEGFA	3.46513	6.07242	5.50905	1.97e-07	3.83e-05	6.79177	C1A1 (SDHx)
ODF3L1	3.46246	1.46442	3.02272	0.00303955	0.0454876	-1.76062	C1A2 (SDHx-HN)
JAG1	3.46131	5.33972	4.29251	3.51e-05	0.0119461	2.10688	Endothelial.cells
AC006547.14	3.46087	2.09326	3.50142	0.000642	0.0195402	-0.471431	C1B1 (VHL)
MCTP1	3.46039	5.35796	4.17082	5.63e-05	0.0180673	1.68373	Endothelial.cells
ADAM28	3.45834	4.35508	3.91818	0.000146	0.00710095	0.788983	C1A1 (SDHx)
SLC9A5	3.45512	3.16031	3.33944	0.00110659	0.0425206	-0.920875	C1B2 (EPAS1)
FZD5	3.45466	2.77266	4.18127	5.41e-05	0.00204644	1.70444	C1A2 (SDHx-HN)
PSTPIP2	3.45403	3.96212	3.71455	0.000305	0.0123902	0.159163	C1A1 (SDHx)
GRIK3	3.44834	3.42444	3.4813	0.000688	0.0204702	-0.727391	C1B1 (VHL)
CXorf40A	3.44338	3.13376	4.06231	8.52e-05	0.00853161	1.30625	C1B2 (EPAS1)
RAB33A	3.44107	1.89748	3.32138	0.00117448	0.0228292	-0.973002	C1A2 (SDHx-HN)
SLC22A23	3.44002	5.24338	3.30518	0.00123864	0.0313133	-1.12572	C1B1 (VHL)
LOXL3	3.43937	4.66966	5.902	3.15e-08	9.93e-06	8.59722	C1B1 (VHL)
TMEM51	3.43879	5.40476	4.38437	2.44e-05	0.00173259	2.29337	C1B1 (VHL)
EEPD1	3.43798	5.61357	3.961	0.000125	0.00832197	0.942214	C2B2 (MAML3)
PAQR8	3.43598	4.81956	4.68418	7.21e-06	0.000694	3.54758	C1A1 (SDHx)
EZR	3.43511	6.2133	3.92107	0.000144	0.00459944	0.691075	C1A2 (SDHx-HN)
GLA	3.4345	3.95586	3.54261	0.000558	0.0130972	-0.431844	C1A2 (SDHx-HN)
ZNF423	3.43424	5.07534	5.37425	3.62e-07	9.42e-05	6.17398	C2B2 (MAML3)
CHL1	3.42642	2.73503	3.0075	0.00318502	0.0470437	-1.96053	C1A2 (SDHx-HN)
FHOD1	3.41532	4.465	3.90763	0.000152	0.0117277	0.800903	C2A (Kinase)
CCDC109B	3.40212	5.1921	5.18123	8.57e-07	0.000135	5.50837	C1B1 (VHL)
EPS8L2	3.40172	2.59765	3.1494	0.00204662	0.0445197	-1.55471	C1B1 (VHL)
RAB33A	3.40071	1.89748	3.41193	0.000869	0.0430822	-0.715321	C2A (Kinase)
FBXL19	3.40021	3.31774	3.84308	0.000192	0.0250766	0.364592	Fibroblasts
AC005592.2	3.40002	4.60022	4.45141	1.87e-05	0.00142228	2.6388	C1B1 (VHL)
PAMR1	-6.54174	2.82994	-7.96246	8.82e-13	8.49e-10	18.6589	All_tumour
VEGFA	3.39894	6.07242	5.35013	4.04e-07	3.42e-05	6.08447	C1A2 (SDHx-HN)
RGS9	3.39727	3.39718	3.28704	0.00131442	0.0487886	-1.13943	C2B2 (MAML3)
RNF220	3.39544	4.56042	5.40358	3.18e-07	0.00026	6.20858	Endothelial.cells
HS6ST2	3.39422	4.0248	3.28963	0.00130334	0.046841	-1.3329	C1B2 (EPAS1)
SOBP	3.39286	6.38281	7.95045	9.4e-13	1.78e-09	18.5299	C1B1 (VHL)
VWA3A	3.37779	2.23732	4.53706	1.32e-05	0.00111939	2.98452	C1B1 (VHL)
SYCE2	3.37722	2.03605	3.55912	0.000527	0.0184835	-0.292216	C1A1 (SDHx)
KPTN	3.37721	3.08305	5.0778	1.35e-06	0.000502	4.95566	C1B2 (EPAS1)
C15orf39	3.37358	3.62801	4.03553	9.42e-05	0.0141519	0.981201	Fibroblasts
ARL9	3.37295	2.34104	3.77174	0.000249	0.00709834	0.343966	C1A2 (SDHx-HN)
SLC2A3	3.37016	7.60223	4.03127	9.58e-05	0.00511423	0.93705	C1A1 (SDHx)
FRMD5	3.36965	6.09185	3.75251	0.000267	0.00742464	-0.123657	C1A2 (SDHx-HN)
CCDC19	3.36815	1.73927	3.34513	0.00108598	0.0286716	-0.905209	C1B1 (VHL)
NEAT1	3.36049	10.9166	4.35061	2.79e-05	0.00422798	1.86964	C1B2 (EPAS1)
AP001628.6	3.35851	2.38493	3.37604	0.00098	0.0199971	-0.827657	C1A2 (SDHx-HN)
RP13-578N3.3	3.35426	4.07007	5.15741	9.52e-07	0.000146	5.37447	C1B1 (VHL)
SIK1	3.35252	6.55117	4.45803	1.82e-05	0.00313078	2.62325	C1B2 (EPAS1)
RP11-114H23.1	3.34931	2.89954	4.25412	4.08e-05	0.00259608	1.96892	C1B1 (VHL)
RTN2	3.34213	3.01712	4.77618	4.91e-06	0.000924	3.86834	C2B1 (MAX)
RERG	3.34044	5.30264	3.61586	0.000433	0.0352248	-0.338378	C2B1 (MAX)
B3GALTL	3.33814	4.80767	5.54999	1.63e-07	1.58e-05	7.0669	C1A2 (SDHx-HN)
SHMT2	3.33641	3.46759	5.44601	2.62e-07	2.35e-05	6.61112	C1A2 (SDHx-HN)
PPP1R15A	3.33498	5.24232	4.25001	4.14e-05	0.00548337	1.95708	C1B2 (EPAS1)
WWC2	3.33033	5.8215	3.27709	0.00135775	0.0483153	-1.10746	C1B2 (EPAS1)
RP11-42I10.1	3.32921	3.06652	3.0502	0.00279237	0.0426743	-1.81726	C1A2 (SDHx-HN)
SLC35F2	3.32663	3.01708	4.28451	3.62e-05	0.00237923	2.07931	C1A1 (SDHx)
LINC00473	3.32429	4.21363	3.27879	0.00135028	0.037494	-1.46442	C1A1 (SDHx)
RUNX2	3.32418	5.72537	3.61467	0.000434	0.0209101	-0.273774	C2B2 (MAML3)
SEC14L2	3.31152	2.10109	3.43488	0.000805	0.0171654	-0.649244	C1A2 (SDHx-HN)
HSPB1	3.31123	5.77825	4.3753	2.53e-05	0.00390588	2.3634	C1B2 (EPAS1)
PDK1	3.31048	5.06953	6.19181	7.85e-09	3.06e-06	9.92793	C1B1 (VHL)
ESRRB	3.30232	2.48307	3.09942	0.00239559	0.0382197	-1.59145	C1A2 (SDHx-HN)
NFKB2	3.29979	4.08431	3.44781	0.00077	0.0344596	-0.618585	C1B2 (EPAS1)
IRS1	3.29487	3.37044	3.66674	0.000362	0.018507	0.00542186	C2B2 (MAML3)
GAP43	3.29457	2.35449	3.05889	0.0027182	0.0418769	-1.823	C1A2 (SDHx-HN)
TSPAN5	3.293	6.57356	3.83685	0.000197	0.0253798	0.569472	Fibroblasts
IGSF21	3.29252	4.27421	4.42348	2.09e-05	0.00216234	2.41583	C2B2 (MAML3)
P4HA2	3.28991	4.26139	3.78975	0.000233	0.0462842	0.262538	Endothelial.cells
FAM126A	3.2899	6.51328	3.58228	0.000486	0.0382612	-0.399521	C2B1 (MAX)
ST18	3.28578	5.70255	4.32033	3.14e-05	0.004595	1.96698	C1B2 (EPAS1)
GOLM1	3.28412	4.52631	5.0661	1.42e-06	0.000272	5.0285	C2B2 (MAML3)
VWF	3.28406	3.99822	5.90132	3.17e-08	3.99e-05	8.57505	Endothelial.cells
PFKFB3	3.2804	6.38042	3.82382	0.000206	0.0432256	0.530326	Endothelial.cells
PRKCA	3.27477	8.18458	4.6827	7.25e-06	0.000396	3.12226	C1A2 (SDHx-HN)
SLC2A3	3.27471	7.60223	3.61517	0.000434	0.023937	-0.278726	C1B2 (EPAS1)
FAM110B	3.27425	4.64119	3.34466	0.00108768	0.0286934	-1.04516	C1B1 (VHL)
GJC1	3.2682	3.34183	4.14726	6.16e-05	0.0102979	1.58001	Fibroblasts
FRMD5	3.26724	6.09185	3.28355	0.00132946	0.0490132	-1.47689	C2B2 (MAML3)
ONECUT2	3.26677	2.71994	2.99668	0.00329227	0.0481782	-1.96057	C1A2 (SDHx-HN)
MLTK	3.26314	4.79049	3.31107	0.00121494	0.0349209	-1.1307	C1A1 (SDHx)
DKK2	3.26186	3.162	3.65537	0.000377	0.00969216	-0.130799	C1A2 (SDHx-HN)
RP1L1	3.26144	1.99409	3.23053	0.00157903	0.0369518	-1.24161	C1B1 (VHL)
UCN	3.26001	2.36243	3.62706	0.000416	0.0104023	-0.101731	C1A2 (SDHx-HN)
HSPB8	3.2564	3.44531	3.31722	0.00119064	0.0452196	-1.16498	C2B2 (MAML3)
CENPK	3.25357	3.70811	3.63194	0.000409	0.015349	-0.0979206	C1A1 (SDHx)
FAM126A	3.253	6.51328	3.51977	0.000603	0.0138472	-0.657288	C1A2 (SDHx-HN)
INPP5J	3.25035	2.55582	4.06044	8.58e-05	0.008562	1.29479	C1B2 (EPAS1)
SYCE2	3.24916	2.03605	3.43311	0.00081	0.0172456	-0.677861	C1A2 (SDHx-HN)
COL4A2	3.24835	6.50111	3.78273	0.000239	0.00984478	0.204369	C1B1 (VHL)
NSMF	3.24819	5.22571	6.04019	1.63e-08	2.45e-05	9.23945	C1B2 (EPAS1)
LAMA3	3.24388	4.57689	3.85729	0.000183	0.0111965	0.506617	C2B2 (MAML3)
C19orf48	3.24335	3.9255	5.07785	1.35e-06	9.6e-05	5.0634	C1A2 (SDHx-HN)
KCNK3	3.24208	3.56861	4.43662	1.98e-05	0.00209119	2.56296	C2B2 (MAML3)
FOSL2	3.23977	7.26553	3.64095	0.000396	0.0150281	-0.381658	C1A1 (SDHx)
EFR3B	3.2388	4.1436	5.33416	4.34e-07	0.000109	6.09427	C2B2 (MAML3)
KCNS3	3.23856	3.22493	3.96087	0.000125	0.0173194	0.896754	Fibroblasts
AK4	3.23722	3.07914	5.68085	8.91e-08	2.41e-05	7.63306	C1B1 (VHL)
40603	3.23545	3.66733	3.08058	0.00254087	0.0398768	-2.1108	C1A2 (SDHx-HN)
ETS2	3.23508	6.00011	3.9197	0.000145	0.0122477	0.799706	C1B2 (EPAS1)
HIF1A-AS1	3.23477	1.85206	4.16346	5.79e-05	0.00342826	1.64794	C1B1 (VHL)
PLXNA2	3.23473	6.13073	5.08519	1.31e-06	0.000255	5.00201	C2B2 (MAML3)
SLCO5A1	3.23451	6.73996	3.36734	0.00100892	0.0272975	-1.1428	C1B1 (VHL)
ARG2	3.23322	3.4752	3.78186	0.00024	0.0138846	0.367212	C2B2 (MAML3)
PLEKHG4	3.22949	2.37047	3.67044	0.000357	0.0212178	0.0187907	C1B2 (EPAS1)
TENM2	3.22939	3.65029	3.54037	0.000562	0.0178461	-0.641788	C1B1 (VHL)
TRAF5	3.2288	5.69726	4.06696	8.37e-05	0.00848259	1.32412	C1B2 (EPAS1)
MYLIP	3.22802	4.75898	4.27857	3.7e-05	0.00516074	2.05832	C1B2 (EPAS1)
OSBPL3	3.22427	6.73619	3.92943	0.00014	0.00448554	0.648428	C1A2 (SDHx-HN)
TMTC4	3.22358	4.49802	5.10885	1.18e-06	0.000163	5.19899	C1A1 (SDHx)
INPP4B	3.22011	7.35505	4.00356	0.000106	0.00740164	0.801346	C2B2 (MAML3)
TUBB6	3.22	4.22452	2.99023	0.0033578	0.0489002	-1.90229	C1A2 (SDHx-HN)
PTP4A3	3.20927	3.96094	3.31985	0.00118039	0.0228891	-1.19889	C1A2 (SDHx-HN)
CPNE2	3.20876	3.9122	3.65745	0.000374	0.0188259	-0.00933207	C2B2 (MAML3)
THEGL	3.20382	2.13358	3.58463	0.000482	0.0116897	-0.299778	C1A2 (SDHx-HN)
TUBB2A	3.19493	2.76263	4.11424	6.99e-05	0.00630668	1.48654	C2A (Kinase)
KCNIP2	3.19418	3.19838	4.98573	2.01e-06	0.000258	4.71778	C1B1 (VHL)
AGRN	3.18025	4.5107	3.43647	0.000801	0.0352735	-0.65806	C1B2 (EPAS1)
LINC00639	3.1796	3.29617	3.41177	0.00087	0.0430822	-0.766464	C2A (Kinase)
INPP5A	3.17919	6.37397	6.6179	9.6e-10	5.33e-07	11.9309	C1B1 (VHL)
RELB	3.17668	4.70396	3.32821	0.00114836	0.043362	-0.950284	C1B2 (EPAS1)
PTPRD	3.17272	5.53386	3.21599	0.00165475	0.0382543	-1.93564	C1B1 (VHL)
PAQR6	3.17246	2.99557	4.30625	3.32e-05	0.00479278	2.15686	C1B2 (EPAS1)
BCOR	3.16222	5.23772	6.93042	1.98e-10	2.7e-07	13.4397	C2B2 (MAML3)
PPP1R17	3.16127	2.182	3.34582	0.00108351	0.0215473	-1.12683	C1A2 (SDHx-HN)
LGALS9	3.15906	3.51047	3.28196	0.0013364	0.0476836	-1.08404	C1B2 (EPAS1)
SLC2A1	3.15862	2.9264	4.31003	3.27e-05	0.00301934	2.16905	C2B2 (MAML3)
SERTAD1	3.15435	3.37567	3.45906	0.000742	0.0384821	-0.604213	C2A (Kinase)
SEC14L2	3.15345	2.10109	3.15191	0.00203039	0.0442844	-1.4275	C1B1 (VHL)
ELOVL2	3.15337	3.06612	3.13541	0.00213922	0.0351928	-1.53379	C1A2 (SDHx-HN)
RTN2	3.15169	3.01712	4.49984	1.53e-05	0.00124854	2.85425	C1A1 (SDHx)
ASIC1	3.15001	2.17362	3.6443	0.000392	0.0194212	-0.0336856	C2B2 (MAML3)
ADAM28	3.14997	4.35508	3.27191	0.00138088	0.0486998	-1.12324	C1B2 (EPAS1)
BNIP3	3.14908	3.85236	6.71166	5.99e-10	3.76e-07	12.37	C1B1 (VHL)
ARHGAP42	3.1487	5.73378	3.4014	0.000901	0.0250929	-1.06298	C1B1 (VHL)
RP11-505E24.2	3.14705	2.78559	3.63445	0.000405	0.0144066	-0.0672738	C1B1 (VHL)
MMP16	3.1455	5.4762	4.66533	7.8e-06	0.00042	3.17608	C1A2 (SDHx-HN)
HAUS8	3.14397	3.55878	3.76401	0.000256	0.0492843	0.111863	Endothelial.cells
ARC	3.14285	4.80959	3.57669	0.000496	0.0259652	-0.588498	C1B2 (EPAS1)
CLIC4	3.13904	6.82673	4.42739	2.05e-05	0.00340038	2.58151	C1B2 (EPAS1)
TRIB3	3.13727	2.90532	3.26856	0.00139603	0.0384061	-1.18352	C1A1 (SDHx)
CHEK2	3.13699	3.20269	3.52902	0.000584	0.0200932	-0.37491	C1A1 (SDHx)
PSMA1	3.13689	5.40628	3.73934	0.00028	0.0184901	0.170472	C2A (Kinase)
SH3RF3	3.13131	7.47178	4.77169	5e-06	0.00053	3.57498	C1B1 (VHL)
C19orf18	3.13031	3.48736	5.39273	3.34e-07	6.7e-05	6.3937	C1B1 (VHL)
ATP1B3	3.12976	7.74546	3.70554	0.000315	0.0194799	-0.133707	C1B2 (EPAS1)
FBXL16	3.12967	3.27706	3.59513	0.000465	0.0489097	-0.325036	Fibroblasts
LSR	3.12755	2.47043	2.99847	0.00327424	0.0480682	-1.88177	C1A2 (SDHx-HN)
CKS2	3.12533	3.2385	3.39196	0.000929	0.0386648	-0.772486	C1B2 (EPAS1)
PRKD3	3.12221	6.02216	3.84046	0.000194	0.0146084	0.583964	C1B2 (EPAS1)
AFAP1L2	3.11964	2.86099	3.72441	0.000295	0.0354453	0.172945	Fibroblasts
MIR24-2	3.11847	5.9067	3.74655	0.000272	0.0179112	0.266731	C1B2 (EPAS1)
MTHFD2	3.11569	3.98344	4.6765	7.44e-06	0.000404	3.51167	C1A2 (SDHx-HN)
SLC13A3	3.11552	3.93181	4.51153	1.46e-05	0.00120021	2.82316	C1B1 (VHL)
TTC39C	3.11458	6.45431	5.66908	9.41e-08	2.5e-05	7.4926	C1B1 (VHL)
CCDC109B	3.1142	5.1921	4.89525	2.97e-06	0.000186	4.32064	C1A2 (SDHx-HN)
FRMD5	3.11402	6.09185	3.45921	0.000741	0.0242462	-1.03808	C1A1 (SDHx)
FMNL3	3.11195	6.08207	3.5235	0.000595	0.018612	-0.4348	C1B1 (VHL)
PLXNA2	3.11119	6.13073	4.50136	1.53e-05	0.00594573	2.84876	Endothelial.cells
AFAP1L1	3.11086	3.79245	3.20813	0.00169703	0.0390327	-1.30229	C1B1 (VHL)
CKS2	3.10643	3.2385	3.81109	0.000216	0.0154026	0.467706	C2A (Kinase)
NDUFS6	3.10337	4.91451	5.86968	3.68e-08	1.54e-05	8.47057	C2B2 (MAML3)
USP36	3.10223	7.03396	5.05444	1.49e-06	0.000532	4.96176	C1B2 (EPAS1)
EPS8	3.1022	6.43859	3.69668	0.000325	0.013009	-0.00444089	C1A1 (SDHx)
SHANK1	3.10154	2.88255	4.7672	5.1e-06	0.000537	3.83489	C1B1 (VHL)
GNAS-AS1	3.09694	2.74464	3.37543	0.000982	0.0268836	-0.934535	C1B1 (VHL)
DCLK1	3.09515	6.07904	3.9813	0.000115	0.00385003	0.480577	C1A2 (SDHx-HN)
NRP2	3.0886	6.14809	3.56446	0.000517	0.0236449	-0.521013	C2B2 (MAML3)
37681	3.07971	6.8974	3.3464	0.00108144	0.02861	-1.21446	C1B1 (VHL)
VEGFA	3.07849	6.07242	4.38825	2.4e-05	0.0037864	2.38727	C1B2 (EPAS1)
TBC1D30	3.07799	4.59294	4.31323	3.23e-05	0.00135699	2.07834	C1A2 (SDHx-HN)
MKX	3.07697	1.95088	3.30233	0.00125026	0.0239223	-1.18785	C1A2 (SDHx-HN)
ZYX	3.07621	5.03758	3.71411	0.000306	0.0191718	0.177355	C1B2 (EPAS1)
RYR2	3.07518	6.33164	3.68741	0.000336	0.0126553	-0.612117	C1B1 (VHL)
CASZ1	3.07446	4.00635	5.09451	1.25e-06	0.000249	5.0778	C2B2 (MAML3)
B4GALNT3	3.06957	3.63437	3.22864	0.00158866	0.0424915	-1.39259	C1A1 (SDHx)
PLK4	3.06826	2.35074	3.14973	0.00204447	0.049912	-1.44018	C1A1 (SDHx)
KPNA2	3.06773	4.03592	3.84265	0.000193	0.0145593	0.587918	C1B2 (EPAS1)
UBE2S	3.06686	3.32833	3.80436	0.000221	0.0156804	0.469096	C1B2 (EPAS1)
RP11-439A17.7	3.06645	3.27856	3.40152	0.0009	0.0368656	-0.768242	C2B2 (MAML3)
KCNAB2	3.06541	4.94087	5.08383	1.31e-06	0.000187	5.07787	C1B1 (VHL)
DIRAS1	3.06492	2.55492	3.33481	0.00112363	0.0428233	-0.93471	C1B2 (EPAS1)
PER1	3.06002	6.81914	5.11001	1.17e-06	0.000452	5.18016	C1B2 (EPAS1)
DOCK4	3.05803	8.2772	4.06414	8.46e-05	0.00629368	1.01546	C2B2 (MAML3)
MAMDC4	3.05547	2.95631	4.45059	1.87e-05	0.00142228	2.66771	C1B1 (VHL)
EDA2R	3.05186	3.21881	3.95498	0.000127	0.00640551	0.924755	C1A1 (SDHx)
RHOBTB1	3.05115	5.55192	3.67138	0.000356	0.0131661	-0.115564	C1B1 (VHL)
BMP5	-6.5301	1.42187	-7.58259	6.66e-12	4.85e-09	16.4217	All_tumour
GOLGA8A	3.04459	6.61224	4.92885	2.57e-06	0.000313	4.35723	C1B1 (VHL)
BTG2	3.04322	6.79479	3.64837	0.000386	0.0223246	-0.274014	C1B2 (EPAS1)
HS3ST1	3.04236	3.79061	3.31327	0.00120619	0.0232283	-1.26155	C1A2 (SDHx-HN)
ARHGAP29	3.04208	4.59678	3.02069	0.00305862	0.0456604	-1.92104	C1A2 (SDHx-HN)
YJEFN3	3.04183	2.63055	3.42887	0.000821	0.0174479	-0.713756	C1A2 (SDHx-HN)
E2F3	3.04164	6.02368	3.76866	0.000252	0.0170589	0.353687	C1B2 (EPAS1)
MIDN	3.03733	6.34076	4.13059	6.57e-05	0.00721275	1.46235	C1B2 (EPAS1)
FAM89A	3.03694	2.92271	3.15359	0.00201963	0.033734	-1.51948	C1A2 (SDHx-HN)
CDH11	3.03505	3.63349	3.62294	0.000422	0.0248905	-0.199815	C2A (Kinase)
PTPRD	3.03349	5.53386	3.18949	0.00180148	0.0308941	-2.09685	C1A2 (SDHx-HN)
FAM110B	3.03045	4.64119	3.21711	0.00164878	0.0291299	-1.47599	C1A2 (SDHx-HN)
RP11-282O18.3	3.02628	2.83733	4.45318	1.85e-05	0.00141718	2.68629	C1B1 (VHL)
LMNA	3.02586	7.43793	3.717	0.000303	0.00825313	-0.183632	C1A2 (SDHx-HN)
PARD6G	3.02545	3.09799	3.17976	0.00185829	0.0316836	-1.51236	C1A2 (SDHx-HN)
APLF	3.02351	5.26815	3.31502	0.00119928	0.0231226	-1.17592	C1A2 (SDHx-HN)
RTN2	3.02226	3.01712	4.44878	1.89e-05	0.00219447	2.66354	C2A (Kinase)
RIMS4	3.01927	2.77596	3.82122	0.000208	0.00889681	0.40414	C1B1 (VHL)
C2CD4A	3.01873	2.47973	3.41421	0.000863	0.0242867	-0.82378	C1B1 (VHL)
ENDOG	3.01473	2.3764	3.44535	0.000777	0.0251178	-0.619653	C1A1 (SDHx)
NPIPB6	3.01438	2.17461	3.34399	0.00109008	0.0216285	-0.942357	C1A2 (SDHx-HN)
RP11-611L7.1	3.00996	4.46001	4.86447	3.38e-06	0.000988	4.24329	C1B2 (EPAS1)
MRPL23	3.00894	4.13461	4.96669	2.18e-06	0.000722	4.64593	C1B2 (EPAS1)
IQCJ-SCHIP1	3.00659	6.35698	3.30854	0.00122509	0.0351507	-1.43409	C1A1 (SDHx)
IGF2	3.00637	6.63122	3.43627	0.000801	0.023025	-1.11843	C1B1 (VHL)
NCALD	3.00055	7.20172	5.08642	1.3e-06	9.33e-05	4.84416	C1A2 (SDHx-HN)
RP11-312O7.2	2.99881	4.88707	3.64192	0.000395	0.0194366	-0.0720239	C2B2 (MAML3)
BAZ1A	2.99676	6.86431	4.33494	2.97e-05	0.00284934	2.22268	C2B2 (MAML3)
PFKL	2.9956	5.32231	6.00579	1.92e-08	6.47e-06	9.08159	C1B1 (VHL)
SIK1	2.9954	6.55117	4.16592	5.74e-05	0.00340209	1.40895	C1B1 (VHL)
CPLX1	2.994	3.60373	4.36257	2.66e-05	0.00116672	2.31535	C1A2 (SDHx-HN)
EGR1	2.99354	7.17725	4.25176	4.11e-05	0.00548337	1.76063	C1B2 (EPAS1)
CASKIN1	2.99337	2.69232	4.14471	6.22e-05	0.00361242	1.55439	C1B1 (VHL)
SLC9A5	2.99103	3.16031	3.10678	0.00234096	0.0375862	-1.67628	C1A2 (SDHx-HN)
ASIC2	2.99077	4.89715	5.04789	1.54e-06	0.000288	4.66202	C2B2 (MAML3)
AC093818.1	2.98551	3.69476	4.46948	1.74e-05	0.00135574	2.74242	C1B1 (VHL)
ITPK1	2.9762	5.84475	5.38024	3.53e-07	9.39e-05	6.27594	C2B2 (MAML3)
RARB	2.97465	5.30212	3.76467	0.000255	0.00719952	0.0281491	C1A2 (SDHx-HN)
MFSD12	2.97304	4.47784	3.82699	0.000204	0.0150062	0.541175	C1B2 (EPAS1)
SLCO3A1	2.9709	7.53256	4.8929	3e-06	0.000811	4.35345	Fibroblasts
ARHGEF10	2.97076	5.17017	3.43737	0.000798	0.0229978	-0.714021	C1B1 (VHL)
RP11-142A5.1	2.96551	4.18591	4.49003	1.6e-05	0.00173872	2.74697	C2B2 (MAML3)
KCNN3	2.96511	5.22207	4.55953	1.2e-05	0.00140289	2.9122	C2B2 (MAML3)
HSPH1	2.96207	6.3265	5.94971	2.52e-08	3.29e-05	8.82562	C1B2 (EPAS1)
GNG4	2.95944	4.97183	5.74731	6.54e-08	5.49e-05	7.90519	C1B2 (EPAS1)
RELB	2.95778	4.70396	3.37752	0.000975	0.0199687	-0.882443	C1A2 (SDHx-HN)
CDH24	2.95621	3.32354	3.70559	0.000315	0.0281268	0.0422918	C2B1 (MAX)
ZNF521	2.95208	5.02546	3.20775	0.0016991	0.0296507	-1.50567	C1A2 (SDHx-HN)
ZNF169	2.95161	3.8289	3.38388	0.000955	0.0294351	-0.820436	C1A1 (SDHx)
AGPAT2	2.94831	3.21953	3.11079	0.00231168	0.0482959	-1.65884	C1B1 (VHL)
FAM131C	2.94709	2.12022	3.29758	0.00126988	0.0318052	-1.11201	C1B1 (VHL)
HIF3A	-6.51267	2.56508	-8.24284	1.95e-13	2.27e-10	19.9609	All_tumour
RIMKLA	2.94432	2.52581	5.03485	1.63e-06	0.000223	4.91882	C1B1 (VHL)
RRAGD	2.94424	3.49429	4.44612	1.91e-05	0.000869	2.63797	C1A2 (SDHx-HN)
HOMER1	2.94256	5.93171	3.00227	0.00323642	0.0476198	-2.38096	C1A2 (SDHx-HN)
TPM4	2.93717	7.45874	4.31502	3.21e-05	0.00298618	2.01702	C2B2 (MAML3)
FOS	2.93305	8.78585	3.62319	0.000422	0.0235411	-0.531424	C1B2 (EPAS1)
RP11-6O2.3	2.93295	2.24932	3.64724	0.000387	0.0139559	-0.0486593	C1B1 (VHL)
SLC35F2	2.9326	3.01708	3.75427	0.000265	0.00740309	0.296045	C1A2 (SDHx-HN)
RASSF2	2.93183	4.25561	3.95204	0.000129	0.0321816	0.939658	Endothelial.cells
SFXN3	2.93149	4.71028	5.84551	4.12e-08	1.22e-05	8.36218	C1B1 (VHL)
PITPNC1	2.92948	7.95023	3.38331	0.000957	0.0294642	-1.01985	C1A1 (SDHx)
RP11-258F1.1	2.92644	2.03048	3.58259	0.000486	0.0162734	-0.223351	C1B1 (VHL)
RECQL4	2.92596	2.26798	3.0894	0.00247186	0.0390559	-1.65067	C1A2 (SDHx-HN)
PCSK1	2.92327	4.00315	3.70199	0.000319	0.0196287	0.0285549	C1B2 (EPAS1)
ERO1L	2.91694	5.78662	6.95387	1.75e-10	1.3e-07	13.5687	C1B1 (VHL)
GOLM1	2.91664	4.52631	4.96672	2.18e-06	0.000142	4.56458	C1A2 (SDHx-HN)
SYNPO	2.91424	4.61004	4.0735	8.16e-05	0.00441794	1.22665	C1B1 (VHL)
PPP2R1B	2.91347	5.90144	5.52665	1.81e-07	5.46e-05	6.91229	C2B2 (MAML3)
DUSP10	2.91298	4.717	3.47869	0.000694	0.0324078	-0.601205	C1B2 (EPAS1)
CDH24	2.91166	3.32354	3.34391	0.00109036	0.0421442	-0.966191	C1B2 (EPAS1)
BRIP1	2.91156	3.83267	3.50976	0.000624	0.0212638	-0.532073	C1A1 (SDHx)
PRG4	-6.46139	0.906839	-8.26152	1.76e-13	2.13e-10	19.4731	All_tumour
RHPN1	2.90808	3.53021	3.21946	0.00163634	0.0289571	-1.49114	C1A2 (SDHx-HN)
ARVCF	2.90795	3.7336	4.54931	1.26e-05	0.00144743	2.96003	C2B2 (MAML3)
ABLIM1	2.90761	6.49329	3.81865	0.00021	0.0433729	0.499075	Endothelial.cells
ASAP2	2.90444	5.75129	3.51836	0.000606	0.0267766	-0.536564	C2B2 (MAML3)
DNAJB1	2.9016	4.53881	3.60838	0.000444	0.0243463	-0.180784	C1B2 (EPAS1)
BTN2A2	2.89885	3.66309	4.20777	4.88e-05	0.00190899	1.81069	C1A2 (SDHx-HN)
FGFR1	2.89864	6.121	4.36057	2.68e-05	0.00263583	2.1632	C2B2 (MAML3)
CDR2L	2.8982	3.82926	3.88411	0.000165	0.0131258	0.71682	C1B2 (EPAS1)
SGK2	2.89768	2.60394	3.57455	0.000499	0.0119598	-0.332956	C1A2 (SDHx-HN)
FIGNL1	2.89677	3.68987	3.88483	0.000165	0.0104105	0.682532	C2B2 (MAML3)
RP11-136K7.2	-6.28616	2.7024	-5.57791	1.43e-07	3.79e-05	7.13761	All_tumour
CHEK2	2.89531	3.20269	3.22983	0.00158261	0.0282659	-1.23757	C1A2 (SDHx-HN)
DOC2B	2.8925	2.80457	4.52547	1.38e-05	0.00156182	2.9353	C2B2 (MAML3)
FANCA	2.89114	3.35971	3.21739	0.00164729	0.0291193	-1.32164	C1A2 (SDHx-HN)
STK32C	2.8911	4.09627	5.08342	1.32e-06	0.000187	5.10319	C1B1 (VHL)
FAM211A	2.89065	3.19039	4.42097	2.11e-05	0.00156509	2.55106	C1B1 (VHL)
IFRD1	2.88663	7.0327	4.44507	1.91e-05	0.00327018	2.52898	C1B2 (EPAS1)
SCARB1	2.88612	5.69536	5.01482	1.77e-06	0.000238	4.58746	C1B1 (VHL)
FRY	2.88376	6.75362	4.49241	1.58e-05	0.00340691	2.82785	Fibroblasts
SH3BP2	2.88145	5.5052	4.53404	1.34e-05	0.00112936	2.95095	C1B1 (VHL)
PITPNC1	2.8722	7.95023	3.29157	0.00129508	0.0245219	-1.31821	C1A2 (SDHx-HN)
KL	2.86912	3.6284	3.43153	0.000814	0.0233341	-0.913927	C1B1 (VHL)
CABYR	2.86708	2.55245	3.43751	0.000798	0.0256042	-0.682514	C1A1 (SDHx)
KPNA2	2.86391	4.03592	3.49945	0.000647	0.0281855	-0.534856	C2B2 (MAML3)
ARG2	2.86373	3.4752	3.31269	0.00120851	0.0445542	-1.01114	C1B2 (EPAS1)
NEDD4L	2.86359	6.12541	3.81738	0.000211	0.00621445	0.140809	C1A2 (SDHx-HN)
ZNF709.1	2.86337	3.0425	3.87394	0.000172	0.00777745	0.691156	C1B1 (VHL)
IQSEC3	2.86269	4.13658	3.982	0.000115	0.0104857	0.907365	C1B2 (EPAS1)
TRAF5	2.86185	5.69726	3.89399	0.00016	0.0049614	0.617789	C1A2 (SDHx-HN)
GPC1	2.86096	4.08554	3.92304	0.000143	0.0122185	0.765677	C1B2 (EPAS1)
HIC2	2.85803	4.65614	5.0784	1.35e-06	0.000188	5.08773	C1B1 (VHL)
KIFC2	2.85629	4.52682	3.68312	0.000341	0.0205489	0.00614722	C1B2 (EPAS1)
TBX20	2.85586	5.49453	5.83436	4.34e-08	4.44e-05	8.17196	C1B2 (EPAS1)
RD3	2.85485	2.01968	3.20243	0.00172836	0.0394307	-1.42734	C1B1 (VHL)
BMP1	2.85459	4.48752	4.13225	6.53e-05	0.00374058	1.51971	C1B1 (VHL)
AGAP3	2.85355	6.0429	5.29331	5.21e-07	0.000267	5.94205	C1B2 (EPAS1)
MAP2K3	2.85186	5.92833	4.80964	4.26e-06	0.00120364	4.00531	C1B2 (EPAS1)
GRIK5	2.84773	4.05901	6.65528	7.96e-10	4.65e-07	12.1061	C1B1 (VHL)
AK5	2.84134	3.47603	3.45783	0.000745	0.0218492	-0.769503	C1B1 (VHL)
NFKBID	2.8403	4.7578	3.42583	0.00083	0.0360997	-0.711989	C1B2 (EPAS1)
RP11-21A7A.2	2.83882	3.4069	4.60454	1e-05	0.00121909	3.14692	C2B2 (MAML3)
ATG9B	2.83785	2.29671	3.87736	0.00017	0.00770198	0.617717	C1B1 (VHL)
NEO1	2.8319	5.16143	6.46412	2.06e-09	1.5e-06	11.1921	C2B2 (MAML3)
BCL2L12	2.83151	2.47428	3.07718	0.00256794	0.0402438	-1.63702	C1A2 (SDHx-HN)
RELB	2.83143	4.70396	3.36703	0.00100995	0.0475054	-0.886377	C2A (Kinase)
RP11-176N18.2	2.83079	3.93526	4.02109	9.95e-05	0.00699008	0.812162	C2B2 (MAML3)
SESN2	2.83031	3.92668	3.30484	0.00124004	0.0455443	-1.0195	C1B2 (EPAS1)
SH3KBP1	2.8301	7.08767	4.73496	5.84e-06	0.000796	3.68161	C2B2 (MAML3)
ETS2	2.82877	6.00011	3.56869	0.00051	0.0168697	-0.460653	C1B1 (VHL)
ENOX1	2.82593	5.45838	4.21435	4.76e-05	0.00187665	1.4358	C1A2 (SDHx-HN)
TMEM2	2.82198	7.23466	3.17404	0.00189254	0.0419929	-1.68614	C1B1 (VHL)
ARID3A	2.82082	4.58775	5.03425	1.63e-06	0.000223	4.90342	C1B1 (VHL)
CSK	2.82012	4.62244	5.26332	5.96e-07	0.0001	5.85367	C1B1 (VHL)
SYDE2	2.81586	2.35065	3.27247	0.00137835	0.0256097	-1.14088	C1A2 (SDHx-HN)
HS3ST2	2.81406	5.61948	3.17534	0.00188467	0.0319691	-2.00934	C1A2 (SDHx-HN)
GRHL1	2.80673	3.17546	4.03074	9.6e-05	0.00681413	1.10923	C2B2 (MAML3)
EIF2AK3	2.80658	6.40475	4.6016	1.01e-05	0.0021404	3.17667	C1B2 (EPAS1)
CYBRD1	2.80562	3.64646	3.34256	0.00109523	0.0423825	-0.928282	C2B2 (MAML3)
SLC18A2	2.80408	6.09189	3.97887	0.000117	0.00592418	0.526547	C1B1 (VHL)
ASIC4	2.80324	2.68357	3.89906	0.000157	0.00995694	0.662477	C2B2 (MAML3)
JUND	2.80166	6.95849	4.772	5e-06	0.00134092	3.80293	C1B2 (EPAS1)
CCRN4L	2.79683	4.27259	3.69962	0.000322	0.0196768	0.105354	C1B2 (EPAS1)
TACC2	2.79539	5.39043	3.84023	0.000194	0.0415683	0.581896	Endothelial.cells
DNAJB5	2.7936	3.6397	3.57449	0.000499	0.0260718	-0.289915	C1B2 (EPAS1)
TNFRSF21	2.79115	4.1853	3.3046	0.00124102	0.0466458	-1.18316	C2B2 (MAML3)
PSMA1	2.79107	5.40628	3.21216	0.00167522	0.0438396	-1.4672	C1A1 (SDHx)
B3GNT7	2.79076	3.0603	3.20759	0.00169999	0.0296507	-1.4189	C1A2 (SDHx-HN)
KLF10	2.79068	5.24302	3.35501	0.00105104	0.0412083	-0.954868	C1B2 (EPAS1)
TMUB1	2.78717	4.28316	4.13404	6.48e-05	0.00717008	1.54556	C1B2 (EPAS1)
SLC25A37	2.78343	5.97805	5.15378	9.68e-07	0.0002	5.35172	C2B2 (MAML3)
ASIC2	2.78106	4.89715	5.39591	3.29e-07	2.86e-05	5.99295	C1A2 (SDHx-HN)
SYT5	2.7805	4.07457	3.8465	0.00019	0.0144227	0.478739	C1B2 (EPAS1)
CPLX1	2.7805	3.60373	3.71492	0.000305	0.0191663	0.183876	C1B2 (EPAS1)
PDZD7	2.77328	2.98557	4.05852	8.64e-05	0.00474623	1.22819	C1A1 (SDHx)
PRDM1	2.77232	4.51419	3.79853	0.000226	0.0453894	0.450645	Endothelial.cells
SLC22A4	2.77098	3.82698	4.69485	6.9e-06	0.000889	3.53487	C2B2 (MAML3)
XYLT1	2.76477	7.98571	5.07286	1.38e-06	0.000183	4.78773	C1A1 (SDHx)
NFKBIZ	2.76443	6.52158	3.52202	0.000599	0.0265498	-0.656341	C2B2 (MAML3)
VPS37B	2.76393	6.93314	4.0947	7.53e-05	0.00805906	1.3794	C1B2 (EPAS1)
EZH2	2.76127	5.05785	3.68992	0.000333	0.0289607	0.0174632	C2B1 (MAX)
CENPK	2.75763	3.70811	3.05774	0.00272787	0.0419863	-1.79197	C1A2 (SDHx-HN)
PSMA1	2.74999	5.40628	3.14677	0.00206374	0.0343307	-1.67807	C1A2 (SDHx-HN)
SESN2	2.74882	3.92668	3.53067	0.000581	0.0200217	-0.435635	C1A1 (SDHx)
ITGB5	2.74063	5.93167	3.69744	0.000325	0.0170012	-0.205683	C2B2 (MAML3)
FAM222A	2.74045	3.91861	4.55398	1.23e-05	0.0023724	3.0376	C1B2 (EPAS1)
C11orf80	2.7374	5.58367	3.65854	0.000372	0.0429286	0.00720613	Fibroblasts
PRR16	2.73489	6.20557	3.90221	0.000155	0.00483606	0.176205	C1A2 (SDHx-HN)
CPLX1	2.73461	3.60373	4.12728	6.65e-05	0.00610087	1.49696	C2A (Kinase)
PRPH	2.73215	3.48034	3.68967	0.000334	0.00889448	-0.0842394	C1A2 (SDHx-HN)
ATP8B1	2.73194	5.79312	3.60672	0.000447	0.015421	-0.499866	C1B1 (VHL)
RAB15	2.73158	3.47666	3.73282	0.000286	0.0155882	0.125937	C2B2 (MAML3)
ARHGEF2	2.72855	5.1947	3.31117	0.00121453	0.0349209	-1.04667	C1A1 (SDHx)
PDZD7	2.72652	2.98557	3.65307	0.00038	0.0219981	-0.0162586	C1B2 (EPAS1)
RTN2	2.72625	3.01712	3.49164	0.000664	0.0287338	-0.489256	C2B2 (MAML3)
KSR1	2.71593	5.77648	5.29247	5.23e-07	9.1e-05	5.91248	C1B1 (VHL)
ADAM23	2.71571	5.102	3.43792	0.000797	0.0170128	-1.02839	C1A2 (SDHx-HN)
C21orf58	2.71364	3.6596	4.57916	1.11e-05	0.000565	3.06381	C1A2 (SDHx-HN)
VCL	2.71161	7.05257	4.43507	1.99e-05	0.0033281	2.53572	C1B2 (EPAS1)
CNTN5	2.70911	2.98967	3.13503	0.00214177	0.0459948	-1.67855	C1B1 (VHL)
ABCA7	2.70591	4.54503	4.50758	1.49e-05	0.000712	2.75245	C1A2 (SDHx-HN)
RP11-435B5.4	2.70423	4.66665	3.26281	0.00142234	0.0262041	-1.56308	C1A2 (SDHx-HN)
ENO1	2.70214	5.51499	5.3427	4.18e-07	7.91e-05	6.15912	C1B1 (VHL)
DDC	2.70172	6.49776	6.76766	4.52e-10	2.9e-07	12.3778	C1B1 (VHL)
NRIP1	2.69997	7.56901	5.6108	1.23e-07	3.99e-05	7.27366	C2B2 (MAML3)
ELK3	2.69892	5.91055	3.57281	0.000502	0.0166641	-0.377499	C1B1 (VHL)
TFRC	2.69749	5.83479	3.32595	0.00115693	0.0435496	-1.10283	C1B2 (EPAS1)
RP11-15B17.1	2.69606	3.04707	4.18436	5.34e-05	0.00321533	1.6775	C1B1 (VHL)
TRAF2	2.69603	3.60717	4.99385	1.94e-06	0.000253	4.75197	C1B1 (VHL)
NCALD	2.69356	7.20172	4.14992	6.1e-05	0.0068492	1.41799	C1B2 (EPAS1)
ATP8B1	2.69265	5.79312	3.69548	0.000327	0.00878481	-0.283376	C1A2 (SDHx-HN)
C2CD4B	2.69035	2.18962	3.11167	0.00230525	0.048284	-1.65092	C1B1 (VHL)
UBTF	2.68815	4.94284	4.54527	1.28e-05	0.00146623	2.97848	C2B2 (MAML3)
SHKBP1	2.68416	4.17924	4.23639	4.37e-05	0.00557062	1.87267	C1B2 (EPAS1)
HEG1	2.68088	5.48112	3.08548	0.0025023	0.0393848	-1.83788	C1A2 (SDHx-HN)
LSMEM1	2.67826	3.26867	3.55636	0.000532	0.0125979	-0.394479	C1A2 (SDHx-HN)
CDH22	2.6773	3.02238	3.66452	0.000365	0.0186233	-0.242319	C2B2 (MAML3)
SMAD7	2.67597	4.76968	4.61526	9.59e-06	0.000872	3.25494	C1B1 (VHL)
CDH22	2.67489	3.02238	3.83812	0.000196	0.00846614	0.294495	C1B1 (VHL)
KLF10	2.67409	5.24302	3.68369	0.000341	0.0211693	-0.077859	C2A (Kinase)
SLC29A2	2.67285	2.39732	3.40143	0.000901	0.0380726	-0.74439	C1B2 (EPAS1)
TMTC4	2.67235	4.49802	4.21788	4.69e-05	0.00185335	1.73414	C1A2 (SDHx-HN)
DUSP14	2.67196	3.28012	3.42705	0.000826	0.0360284	-0.674223	C1B2 (EPAS1)
TBC1D4	2.67029	7.28398	3.98376	0.000114	0.0104857	0.878677	C1B2 (EPAS1)
ST18	2.67021	5.70255	3.74635	0.000273	0.024933	-0.226382	C2B1 (MAX)
PLS3	2.66939	4.42267	3.01259	0.00313564	0.0465554	-1.93443	C1A2 (SDHx-HN)
GCH1	2.66655	5.74393	4.41479	2.16e-05	0.00352701	2.32144	C1B2 (EPAS1)
38961	2.66457	6.80669	5.24175	6.56e-07	0.000145	5.63581	C2B2 (MAML3)
BTN2A2	2.66052	3.66309	3.83023	0.000201	0.00882932	0.545571	C1A1 (SDHx)
MKL1	2.6598	7.93998	6.6465	8.32e-10	4.78e-07	12.03	C1B1 (VHL)
TOB2	2.65922	5.34381	4.23993	4.31e-05	0.00557062	1.90343	C1B2 (EPAS1)
SORT1	2.65719	5.59166	3.78218	0.00024	0.0301853	0.398896	Fibroblasts
RARA	2.65581	5.29321	4.11645	6.93e-05	0.00388701	1.39291	C1B1 (VHL)
C8orf58	2.65109	2.39643	3.33672	0.00111658	0.0291271	-0.950146	C1B1 (VHL)
PTCHD4	2.65033	4.73933	3.10547	0.00235054	0.0488585	-1.86229	C1B1 (VHL)
GPT2	2.64695	3.36441	4.48662	1.62e-05	0.000764	2.70426	C1A2 (SDHx-HN)
AC005592.2	2.64572	4.60022	3.67213	0.000355	0.0217626	-0.0757317	C2A (Kinase)
OSBPL1A	2.64434	5.81612	3.44139	0.000787	0.0252967	-0.830214	C1A1 (SDHx)
CDR2L	2.64291	3.82926	3.86417	0.000178	0.00543142	0.527623	C1A2 (SDHx-HN)
SHMT2	2.64247	3.46759	4.2687	3.85e-05	0.00249119	2.01724	C1A1 (SDHx)
ETV3	2.64198	5.17749	3.70496	0.000316	0.0194836	0.121915	C1B2 (EPAS1)
RET	2.63781	3.99759	4.31576	3.2e-05	0.00298618	1.81837	C2B2 (MAML3)
ENDOG	2.63527	2.3764	2.98775	0.00338324	0.0491396	-1.88343	C1A2 (SDHx-HN)
PNMT	-6.27616	3.57769	-8.7053	1.56e-14	2.43e-11	22.5991	All_tumour
KDM4B	2.63174	6.32305	6.64042	8.57e-10	4.84e-07	12.021	C1B1 (VHL)
SYNM	2.63088	4.6431	3.66477	0.000364	0.0133433	-0.189252	C1B1 (VHL)
NREP	2.63078	5.82532	5.29027	5.28e-07	9.1e-05	5.84722	C1B1 (VHL)
MYO5A	2.62685	7.88418	5.03837	1.6e-06	0.00093	4.89787	Endothelial.cells
MYO1D	2.62526	7.09799	3.57982	0.00049	0.0118209	-0.562176	C1A2 (SDHx-HN)
FAM222A	2.62061	3.91861	4.27316	3.78e-05	0.00340311	1.93319	C2B2 (MAML3)
OLFM1	2.62043	3.99392	4.33297	2.99e-05	0.00204431	2.14601	C1B1 (VHL)
SLC7A1	2.61827	5.08198	4.78415	4.75e-06	0.000682	3.87049	C2B2 (MAML3)
PAQR8	2.61289	4.81956	3.36886	0.00100381	0.0271817	-0.892083	C1B1 (VHL)
CCDC61	2.61199	3.27818	4.10067	7.36e-05	0.00790383	1.43778	C1B2 (EPAS1)
R3HDM4	2.60813	4.44066	4.66944	7.66e-06	0.00183157	3.46167	C1B2 (EPAS1)
IL3RA	2.60438	3.24847	3.2263	0.00160073	0.0426333	-1.27819	C1A1 (SDHx)
PSAT1	2.598	3.16917	3.26658	0.00140501	0.0259726	-1.286	C1A2 (SDHx-HN)
TIMM8A	2.59741	2.48196	3.39801	0.000911	0.0371823	-0.761735	C2B2 (MAML3)
FAM13A	2.59582	6.97433	3.60396	0.000451	0.0155212	-0.569941	C1B1 (VHL)
DUSP14	2.59387	3.28012	3.64981	0.000384	0.00981425	-0.0914275	C1A2 (SDHx-HN)
E2F3	2.58953	6.02368	3.60523	0.000449	0.0261946	-0.237347	C2A (Kinase)
FMNL1	2.58643	4.24183	3.58302	0.000485	0.011736	-0.305132	C1A2 (SDHx-HN)
CACNB1	2.5853	3.63893	4.60796	9.88e-06	0.000516	3.20753	C1A2 (SDHx-HN)
NOTCH3	2.58511	2.72631	3.63362	0.000406	0.0451092	-0.0642708	Fibroblasts
VLDLR	2.58492	4.11558	4.68128	7.3e-06	0.000701	3.42327	C1A1 (SDHx)
PEX5	2.5819	4.50927	4.31165	3.25e-05	0.00300862	2.09992	C2B2 (MAML3)
PID1	2.5816	6.13767	4.26477	3.91e-05	0.00252474	1.48589	C1B1 (VHL)
EZH2	2.58128	5.05785	3.42062	0.000844	0.0266836	-0.850492	C1A1 (SDHx)
INPP5J	2.58105	2.55582	3.4647	0.000728	0.015967	-0.660034	C1A2 (SDHx-HN)
COL4A1	2.5748	6.36419	3.82237	0.000207	0.0432256	0.401954	Endothelial.cells
PDZD4	2.57344	3.54316	3.55778	0.000529	0.0269027	-0.353868	C1B2 (EPAS1)
MAT2A	2.57311	7.75806	5.58926	1.36e-07	0.000103	7.09806	C1B2 (EPAS1)
TMEM51	2.57261	5.40476	3.34523	0.00108561	0.0215659	-1.28615	C1A2 (SDHx-HN)
IVNS1ABP	2.57221	7.07687	4.90301	2.87e-06	0.00151842	4.38898	Endothelial.cells
ST18	2.57111	5.70255	3.45565	0.00075	0.0219915	-1.17102	C1B1 (VHL)
PUS1	2.56829	3.99019	4.56937	1.16e-05	0.00101544	3.09145	C1B1 (VHL)
BAI2	2.56791	3.70557	4.52633	1.38e-05	0.00255	2.92511	C1B2 (EPAS1)
PLXNB3	2.56771	2.35517	3.7788	0.000243	0.0168222	0.371467	C2A (Kinase)
RP11-374M1.4	2.56583	2.70226	3.78602	0.000236	0.00977321	0.37373	C1B1 (VHL)
FAM91A1	2.56522	6.35267	4.9557	2.29e-06	0.000388	4.52695	C2B2 (MAML3)
UAP1L1	2.55251	4.40176	4.14783	6.15e-05	0.0068707	1.58302	C1B2 (EPAS1)
ARFGAP1	2.55235	5.74726	4.80276	4.39e-06	0.00122849	3.97868	C1B2 (EPAS1)
SCD	2.54946	3.76548	3.42359	0.000836	0.0176832	-0.817822	C1A2 (SDHx-HN)
SSH1	2.54854	7.17108	5.53299	1.76e-07	4.12e-05	6.91584	C1B1 (VHL)
RPH3AL	2.54757	5.49327	5.05626	1.48e-06	0.000205	4.80872	C1B1 (VHL)
KCNQ1OT1	2.54663	6.42983	5.28617	5.38e-07	9.22e-05	5.6965	C1B1 (VHL)
FAM222A	2.54516	3.91861	4.46075	1.8e-05	0.00138766	2.5868	C1B1 (VHL)
FILIP1	2.5449	4.64848	3.7565	0.000263	0.0497709	0.308245	Endothelial.cells
SHC2	2.54369	5.35752	4.68162	7.29e-06	0.00176715	3.44966	C1B2 (EPAS1)
38047	2.54239	4.01314	3.84264	0.000193	0.00833901	0.275349	C1B1 (VHL)
AC139100.2	2.54025	3.30541	4.11479	6.98e-05	0.00389832	1.4339	C1B1 (VHL)
ENTPD6	2.53908	5.12664	5.31442	4.74e-07	0.000256	6.067	C1B2 (EPAS1)
RP11-586K2.1	2.53838	3.87328	3.46155	0.000735	0.024127	-0.811759	C1A1 (SDHx)
CCDC136	2.53783	4.75698	5.92545	2.82e-08	9.06e-06	8.62686	C1B1 (VHL)
TCF3	2.53406	4.32965	3.84344	0.000192	0.0250766	0.531913	Fibroblasts
PLOD1	2.53362	4.41489	4.49588	1.56e-05	0.00125153	2.81948	C1B1 (VHL)
PRKD3	2.53251	6.02216	3.36428	0.00101922	0.0306684	-0.962831	C1A1 (SDHx)
PPAPDC3	2.53134	3.38484	4.53709	1.32e-05	0.00111939	2.9748	C1B1 (VHL)
CXorf40A	2.53058	3.13376	3.39485	0.000921	0.044647	-0.857465	C2A (Kinase)
SHMT2	2.52916	3.46759	3.90277	0.000155	0.00719511	0.77115	C1B1 (VHL)
MFHAS1	2.52765	5.50948	5.02437	1.7e-06	0.000117	4.80545	C1A2 (SDHx-HN)
ZFPM1	2.52708	4.02286	4.4041	2.26e-05	0.00164073	2.40869	C1B1 (VHL)
KIAA0319	2.5233	3.3605	3.84025	0.000194	0.00581829	0.335129	C1A2 (SDHx-HN)
BARD1	2.52313	5.24917	3.60177	0.000454	0.0165265	-0.300626	C1A1 (SDHx)
RP11-505K9.4	2.51738	3.43405	4.50258	1.52e-05	0.00123319	2.85052	C1B1 (VHL)
STAC3	2.51734	2.94174	4.05576	8.73e-05	0.00305657	1.27489	C1A2 (SDHx-HN)
MEI1	2.51478	2.70551	3.12375	0.0022193	0.0361915	-1.61146	C1A2 (SDHx-HN)
RSPH9	2.51452	2.36417	3.23411	0.00156087	0.0366307	-1.3123	C1B1 (VHL)
DIRC3	2.51228	6.21472	3.77776	0.000244	0.00996759	-0.0244953	C1B1 (VHL)
PPM1E	2.51156	5.21088	4.91894	2.68e-06	0.000169	4.13691	C1A2 (SDHx-HN)
IGF2-AS	2.50659	2.5523	3.3099	0.00121963	0.0309702	-1.12183	C1B1 (VHL)
DOCK6	2.50565	4.84621	3.91904	0.000146	0.015075	0.810588	C2B1 (MAX)
KPNA2	2.50245	4.03592	3.55155	0.000541	0.0297505	-0.42329	C2A (Kinase)
EML1	2.5021	5.13729	4.57564	1.13e-05	0.000999	3.03827	C1B1 (VHL)
IQSEC3	2.50032	4.13658	3.63392	0.000406	0.0144178	-0.415899	C1B1 (VHL)
ELOVL5	2.49916	7.47642	4.58798	1.07e-05	0.00218171	3.04003	C1B2 (EPAS1)
OLFM1	2.49868	3.99392	3.86939	0.000175	0.01087	0.549058	C2B2 (MAML3)
ACAP3	2.49807	5.64505	4.74279	5.65e-06	0.00146745	3.66854	C1B2 (EPAS1)
FOXP4	2.49742	3.4205	4.18381	5.35e-05	0.0032163	1.66777	C1B1 (VHL)
RASSF3	2.49739	6.12352	3.22084	0.00162913	0.0430812	-1.44968	C1A1 (SDHx)
ZBTB9	2.49708	2.2449	3.34037	0.00110319	0.0218269	-0.986504	C1A2 (SDHx-HN)
CORIN	2.49616	2.66475	3.0683	0.00263988	0.0410372	-1.828	C1A2 (SDHx-HN)
GMIP	2.49552	3.72402	3.37969	0.000968	0.0460753	-0.844711	C2A (Kinase)
EFHD2	2.49473	4.44359	4.12382	6.74e-05	0.00381827	1.45313	C1B1 (VHL)
NNAT	-6.25763	1.47738	-8.03388	6.01e-13	5.96e-10	18.6996	All_tumour
CERK	2.49016	5.58839	3.87328	0.000172	0.0077857	0.54562	C1B1 (VHL)
SH3BP2	2.48921	5.5052	4.04998	8.92e-05	0.00311465	1.15151	C1A2 (SDHx-HN)
FBXO34	2.48737	6.83575	5.32989	4.42e-07	3.71e-05	5.99408	C1A2 (SDHx-HN)
FIGNL1	2.48483	3.68987	3.75701	0.000262	0.0109448	0.196085	C1A1 (SDHx)
TGFB1	2.48474	5.62376	3.4066	0.000885	0.0376301	-0.752081	C1B2 (EPAS1)
KPTN	2.48373	3.08305	4.04053	9.25e-05	0.0105453	1.22977	C2B1 (MAX)
DCX	2.482	3.27743	3.09543	0.00242569	0.049839	-1.86196	C1B1 (VHL)
PLCH2	2.48191	2.81648	3.19178	0.0017883	0.0403483	-1.64804	C1B1 (VHL)
PPP1R12C	2.48092	5.23175	5.62994	1.13e-07	8.79e-05	7.37019	C1B2 (EPAS1)
NBEAL2	2.47957	3.89741	3.67305	0.000354	0.0182961	-0.022185	C2B2 (MAML3)
SDK2	2.47827	4.04201	4.20484	4.94e-05	0.00191928	1.56778	C1A2 (SDHx-HN)
YPEL5	2.47826	5.65926	5.18921	8.28e-07	0.000371	5.54429	C1B2 (EPAS1)
LENG8	2.47669	7.74105	6.02862	1.73e-08	2.46e-05	9.16378	C1B2 (EPAS1)
CATSPERG	2.47667	3.67181	4.12773	6.64e-05	0.00242525	1.49171	C1A2 (SDHx-HN)
ESYT1	2.46849	4.94059	4.53876	1.31e-05	0.000642	2.88674	C1A2 (SDHx-HN)
WFS1	2.46758	3.95095	4.12758	6.65e-05	0.00526745	1.47108	C2B2 (MAML3)
CYB5A	2.46721	4.50843	4.65587	8.11e-06	0.000768	3.35736	C1B1 (VHL)
C10orf10	2.46687	2.9129	3.73165	0.000287	0.0114032	0.157134	C1B1 (VHL)
SERINC5	2.46654	6.98802	3.17442	0.00189023	0.0320302	-1.85788	C1A2 (SDHx-HN)
SGIP1	2.46442	7.25948	3.60386	0.000451	0.0110938	-1.02422	C1A2 (SDHx-HN)
ZFPM1	2.46166	4.02286	4.0446	9.11e-05	0.00895337	1.21936	C1B2 (EPAS1)
LPPR1	2.45917	1.90123	2.99743	0.00328467	0.0481472	-1.9176	C1A2 (SDHx-HN)
IQSEC3	2.45825	4.13658	3.35102	0.00106502	0.0415257	-1.24875	C2B2 (MAML3)
CDYL	2.45469	7.04353	6.49869	1.74e-09	8.38e-07	11.3387	C1B1 (VHL)
MAPRE1	2.45374	4.88086	4.62269	9.3e-06	0.00207532	3.31484	C1B2 (EPAS1)
DLGAP3	2.45296	2.75114	3.413	0.000866	0.018191	-0.860126	C1A2 (SDHx-HN)
CRY1	2.44756	6.45961	3.90452	0.000154	0.00482787	0.473763	C1A2 (SDHx-HN)
ETV5	2.44717	5.65105	3.69369	0.000329	0.020015	-0.102824	C1B2 (EPAS1)
DLG5	2.4458	5.3897	4.46403	1.77e-05	0.00308863	2.64337	C1B2 (EPAS1)
KDM4B	2.44481	6.32305	5.77026	5.87e-08	2.32e-05	7.98143	C2B2 (MAML3)
KLF10	2.44015	5.24302	3.20538	0.00171207	0.0297614	-1.59199	C1A2 (SDHx-HN)
RYR2	2.44014	6.33164	3.00578	0.00320183	0.0472169	-2.78207	C1A2 (SDHx-HN)
ST3GAL6	2.43985	6.87288	4.59401	1.05e-05	0.000946	2.90566	C1B1 (VHL)
STK40	2.43899	5.632	4.56833	1.16e-05	0.000585	3.00728	C1A2 (SDHx-HN)
PRPH	2.43662	3.48034	3.26298	0.00142158	0.038978	-1.3734	C1A1 (SDHx)
CRY1	2.43587	6.45961	3.52232	0.000598	0.0293026	-0.553657	C1B2 (EPAS1)
OLFM1	2.43535	3.99392	4.19844	5.06e-05	0.00195351	1.59962	C1A2 (SDHx-HN)
LAMB2	2.43344	4.76059	3.42526	0.000831	0.0360997	-0.702909	C1B2 (EPAS1)
NEAT1	2.43231	10.9166	3.33726	0.00111457	0.0327548	-1.83601	C1A1 (SDHx)
SLC29A2	2.43142	2.39732	3.33428	0.0011256	0.0329017	-1.002	C1A1 (SDHx)
PTPRN	2.4238	5.11793	5.39835	3.25e-07	0.000187	6.39479	C1B2 (EPAS1)
TRAF4	2.41794	3.76212	3.50942	0.000625	0.0302187	-0.437167	C1B2 (EPAS1)
FAM57A	2.41624	2.71234	3.53464	0.000573	0.018076	-0.393387	C1B1 (VHL)
SYT4	2.41268	5.20035	5.11354	1.15e-06	0.000452	5.20457	C1B2 (EPAS1)
TMEM180	2.41244	3.04476	3.53622	0.00057	0.0255984	-0.381335	C2B2 (MAML3)
DOCK6	2.41154	4.84621	3.39911	0.000908	0.0380906	-0.757545	C1B2 (EPAS1)
TANC2	2.40911	8.13036	4.5826	1.1e-05	0.000983	2.73526	C1B1 (VHL)
FNDC5	2.40886	3.03179	3.50421	0.000636	0.030492	-0.526898	C1B2 (EPAS1)
SSH1	2.40749	7.17108	4.97906	2.07e-06	0.000699	4.66717	C1B2 (EPAS1)
JUP	2.40698	4.45715	3.4841	0.000681	0.0227356	-0.650375	C1A1 (SDHx)
GNAS	2.40576	9.12673	5.11337	1.16e-06	0.00017	4.58678	C1B1 (VHL)
ADRBK2	2.40286	6.74962	3.61221	0.000438	0.0209874	-0.478388	C2B2 (MAML3)
OSBPL1A	2.4026	5.81612	3.11829	0.00225778	0.0365697	-1.81021	C1A2 (SDHx-HN)
PKIB	2.40211	4.43541	3.5229	0.000597	0.013734	-0.680925	C1A2 (SDHx-HN)
TBL1X	2.40161	7.22924	4.02551	9.79e-05	0.00518386	0.707476	C1A1 (SDHx)
PMEPA1	2.40129	6.48486	3.24316	0.00151591	0.0274946	-1.71053	C1A2 (SDHx-HN)
THRB	2.40106	4.85647	2.98936	0.00336669	0.0489644	-2.43455	C1A2 (SDHx-HN)
MAMDC4	2.40013	2.95631	3.2896	0.00130344	0.046841	-1.08172	C1B2 (EPAS1)
PHEX	2.39899	2.60165	3.16266	0.00196229	0.043231	-1.49166	C1B1 (VHL)
GAS7	2.39791	6.23998	4.02224	9.91e-05	0.00339255	0.83241	C1A2 (SDHx-HN)
SH3BP2	2.3966	5.5052	3.50433	0.000636	0.030492	-0.4823	C1B2 (EPAS1)
JMY	2.39615	6.07545	4.72939	5.97e-06	0.00152773	3.64129	C1B2 (EPAS1)
BAZ1A	2.39123	6.86431	3.7387	0.00028	0.00773497	0.0832218	C1A2 (SDHx-HN)
RARA	2.39077	5.29321	3.84234	0.000193	0.00856325	0.419581	C1A1 (SDHx)
RRAGD	2.38896	3.49429	3.58351	0.000484	0.0173589	-0.299528	C1A1 (SDHx)
TRAM2	2.38798	5.25019	4.09686	7.47e-05	0.00410038	1.36516	C1B1 (VHL)
UBQLN4	2.38674	4.0916	4.33194	3e-05	0.00442879	2.24866	C1B2 (EPAS1)
SIK1	2.38581	6.55117	3.40292	0.000896	0.0280441	-1.18186	C1A1 (SDHx)
SPRY4	2.38398	5.16869	3.54034	0.000562	0.0281757	-0.463939	C1B2 (EPAS1)
IGSF9B	2.38331	4.28326	4.7035	6.65e-06	0.00066	3.46219	C1B1 (VHL)
STK40	2.38113	5.632	4.02978	9.63e-05	0.00929985	1.18322	C1B2 (EPAS1)
RAB15	2.38095	3.47666	3.5325	0.000577	0.0181574	-0.568935	C1B1 (VHL)
DBH	2.38084	6.25847	4.02901	9.66e-05	0.00681426	0.607579	C2B2 (MAML3)
DAB2IP	2.37952	5.33875	4.28341	3.63e-05	0.00329065	1.90714	C2B2 (MAML3)
DPYSL3	2.37681	6.33757	4.27306	3.79e-05	0.00520672	1.80244	C1B2 (EPAS1)
MICAL3	2.37547	6.54835	5.43997	2.69e-07	5.72e-05	6.49408	C1B1 (VHL)
SEZ6L	2.37543	5.33663	4.70525	6.61e-06	0.000865	3.27059	C2B2 (MAML3)
SDK2	2.37415	4.04201	3.69595	0.000326	0.0170637	-0.0907848	C2B2 (MAML3)
QSOX2	2.37365	3.85378	4.7051	6.61e-06	0.000658	3.60925	C1B1 (VHL)
FMNL1	2.3729	4.24183	3.42434	0.000834	0.042066	-0.759757	C2A (Kinase)
VASP	2.37264	5.09303	3.81923	0.00021	0.00617839	0.41974	C1A2 (SDHx-HN)
GALNT14	2.37174	3.83715	3.33766	0.00111312	0.0428721	-1.37983	C2B2 (MAML3)
MAML3	2.3715	9.11007	6.05237	1.54e-08	8e-06	8.99273	C2B2 (MAML3)
RGS4	2.36828	5.18812	4.05834	8.65e-05	0.00860392	1.1069	C1B2 (EPAS1)
RP11-586K2.1	2.36616	3.87328	3.25164	0.00147483	0.0269135	-1.48108	C1A2 (SDHx-HN)
TGFBR1	2.36611	6.61885	4.30295	3.37e-05	0.00308724	2.00325	C2B2 (MAML3)
TRAF4	2.36377	3.76212	3.74771	0.000271	0.00753414	0.206249	C1A2 (SDHx-HN)
SLC5A6	2.36376	3.43126	3.90121	0.000155	0.0127263	0.776884	C1B2 (EPAS1)
LPAR1	2.36334	5.55516	3.35379	0.00105531	0.0211825	-1.44592	C1A2 (SDHx-HN)
PTPRH	2.36279	2.93511	3.52908	0.000584	0.0135626	-0.583177	C1A2 (SDHx-HN)
ASNS	2.36116	4.48148	4.95692	2.28e-06	0.000148	4.50967	C1A2 (SDHx-HN)
GNB1L	2.35962	3.10125	3.18813	0.00180933	0.040602	-1.39459	C1B1 (VHL)
TMEM145	2.35953	3.33375	4.97389	2.12e-06	0.000268	4.57772	C1B1 (VHL)
SKI	2.35928	6.39256	4.79423	4.55e-06	0.000493	3.90607	C1B1 (VHL)
TNIP1	2.35829	4.98772	5.01219	1.79e-06	0.000238	4.81305	C1B1 (VHL)
PROS1	2.35686	4.97256	3.7021	0.000319	0.00862234	-0.0391056	C1A2 (SDHx-HN)
DGKD	2.35409	6.91726	4.88383	3.11e-06	0.00161808	4.31293	Endothelial.cells
CCDC9	2.351	3.30436	3.78294	0.000239	0.00984478	0.392884	C1B1 (VHL)
PLXNB3	2.34787	2.35517	3.15284	0.0020244	0.0441875	-1.49084	C1B1 (VHL)
MIR24-2	2.34703	5.9067	3.04427	0.00284412	0.0432291	-2.00143	C1A2 (SDHx-HN)
BCAS2	2.3465	4.96346	3.92806	0.000141	0.0120618	0.812258	C1B2 (EPAS1)
LAPTM4B	2.34641	4.2641	4.05672	8.7e-05	0.00474948	1.19347	C1A1 (SDHx)
KPTN	2.34548	3.08305	3.77967	0.000242	0.0069341	0.33437	C1A2 (SDHx-HN)
CAMK1D	2.34522	8.04941	3.81958	0.000209	0.00892667	-0.104116	C1B1 (VHL)
PWWP2B	2.34362	3.49144	3.73585	0.000283	0.018252	0.246953	C1B2 (EPAS1)
RP11-473M20.7	2.33824	3.81321	3.30271	0.00124873	0.0357663	-1.13068	C1A1 (SDHx)
C17orf70	2.33694	4.33342	3.63471	0.000405	0.0230546	-0.0974974	C1B2 (EPAS1)
MIAT	2.33596	5.18141	5.34481	4.14e-07	7.88e-05	5.87986	C1B1 (VHL)
ACLY	2.33409	5.05066	3.902	0.000155	0.0099074	0.678345	C2B2 (MAML3)
SNX25	2.33317	6.68699	4.83709	3.8e-06	0.000426	4.01694	C1B1 (VHL)
NHSL2	2.32788	4.83175	3.11585	0.00227517	0.0478902	-1.91267	C1B1 (VHL)
FZR1	2.32702	4.6877	4.41427	2.17e-05	0.00352701	2.53721	C1B2 (EPAS1)
NCALD	2.32372	7.20172	3.58697	0.000478	0.0223574	-0.634157	C2B2 (MAML3)
LINC01057	2.32328	5.12841	4.14108	6.31e-05	0.00510095	1.21178	C2B2 (MAML3)
ERC2	2.32285	4.80045	3.28968	0.00130314	0.0245891	-1.61256	C1A2 (SDHx-HN)
SLC7A1	2.32183	5.08198	4.25051	4.13e-05	0.00548337	1.9209	C1B2 (EPAS1)
RHBDL3	2.32165	3.81275	4.35337	2.76e-05	0.00193014	2.12502	C1B1 (VHL)
RAB40C	2.31663	4.45652	5.3391	4.25e-07	7.99e-05	6.15646	C1B1 (VHL)
RP11-125B21.2	2.31618	4.96661	4.95753	2.27e-06	0.000275	4.2698	C1A1 (SDHx)
GRID1	2.31597	5.76421	4.26961	3.84e-05	0.00344117	1.5524	C2B2 (MAML3)
C12orf5	2.31452	4.99664	4.34884	2.81e-05	0.0012197	2.21199	C1A2 (SDHx-HN)
CCDC61	2.31372	3.27818	3.80558	0.00022	0.00925829	0.430169	C1B1 (VHL)
PPAPDC3	2.31043	3.38484	3.90347	0.000154	0.0127083	0.783598	C1B2 (EPAS1)
SLC6A8	2.30989	3.24097	3.50738	0.000629	0.0192358	-0.605472	C1B1 (VHL)
INTS1	2.30972	4.94053	4.60761	9.89e-06	0.00213695	3.25284	C1B2 (EPAS1)
ATAD3B	2.3088	4.89318	4.11945	6.85e-05	0.00745567	1.48043	C1B2 (EPAS1)
MVK	2.30573	3.19358	4.06879	8.31e-05	0.0084705	1.32947	C1B2 (EPAS1)
HOXC4	2.30479	2.5131	3.53419	0.000574	0.0180867	-0.479141	C1B1 (VHL)
ABLIM3	2.30231	5.65433	3.50237	0.00064	0.0145334	-0.896019	C1A2 (SDHx-HN)
TOB2	2.30218	5.34381	3.58797	0.000477	0.0223405	-0.362913	C2B2 (MAML3)
FAM13A	2.30191	6.97433	3.2965	0.00127439	0.0242423	-1.60335	C1A2 (SDHx-HN)
CCDC9	2.29633	3.30436	3.48854	0.000671	0.0316743	-0.496127	C1B2 (EPAS1)
MAST4	2.29628	7.11402	3.19704	0.00175845	0.030331	-1.98675	C1A2 (SDHx-HN)
TTC7A	2.29588	6.04966	4.90478	2.85e-06	0.00034	4.2885	C1B1 (VHL)
SHKBP1	2.2956	4.17924	3.95217	0.000129	0.00421213	0.913453	C1A2 (SDHx-HN)
ZMIZ1	2.29475	6.80671	4.96347	2.21e-06	0.00038	4.46185	C2B2 (MAML3)
PWWP2B	2.29288	3.49144	3.81711	0.000211	0.00898365	0.443152	C1B1 (VHL)
GALNT10	2.29124	5.92374	2.9819	0.0034441	0.0496627	-2.10279	C1A2 (SDHx-HN)
LDHA	2.29116	5.22341	3.65133	0.000382	0.0138147	-0.167151	C1B1 (VHL)
PPARGC1B	2.28902	4.75825	3.63962	0.000398	0.0195063	-0.221581	C2B2 (MAML3)
KLHDC4	2.28724	5.2597	5.49493	2.1e-07	4.7e-05	6.81754	C1B1 (VHL)
SLC16A1	2.2869	3.72999	3.65884	0.000372	0.0135423	-0.0788055	C1B1 (VHL)
POR	2.28548	5.47223	3.43565	0.000803	0.035324	-0.760684	C1B2 (EPAS1)
CDK5R2	2.28445	3.44798	3.82559	0.000205	0.0150062	0.512111	C1B2 (EPAS1)
PPM1E	2.28404	5.21088	4.03331	9.5e-05	0.00921114	0.998007	C1B2 (EPAS1)
CTD-2535L24.2	2.28211	3.01724	3.25959	0.00143731	0.0346244	-1.27184	C1B1 (VHL)
TAF4B	2.28183	4.62188	3.90743	0.000152	0.00710301	0.695989	C1B1 (VHL)
FBXO34	2.28136	6.83575	4.40427	2.25e-05	0.00359913	2.44631	C1B2 (EPAS1)
A1BG-AS1	2.27989	3.74343	3.97307	0.000119	0.0107198	1.01569	C1B2 (EPAS1)
MAST2	2.27755	6.29298	5.56489	1.52e-07	1.51e-05	6.99092	C1A2 (SDHx-HN)
PKIA	2.27405	5.94036	4.94276	2.42e-06	0.000156	4.07104	C1A2 (SDHx-HN)
ITPK1	2.27387	5.84475	4.27272	3.79e-05	0.00246696	1.81453	C1B1 (VHL)
NSMF	2.27222	5.22571	4.50317	1.51e-05	0.000723	2.62594	C1A2 (SDHx-HN)
SLC16A1	2.27095	3.72999	3.28977	0.00130276	0.0484655	-1.15186	C2B2 (MAML3)
CAMKK2	2.27028	4.84671	4.14574	6.2e-05	0.00360446	1.55196	C1B1 (VHL)
NXF1	2.26876	5.54613	4.18902	5.25e-05	0.00622057	1.71508	C1B2 (EPAS1)
SAMD11	2.26638	3.53122	3.39488	0.00092	0.0374333	-1.11876	C2B2 (MAML3)
ULK1	2.26205	5.53558	5.36993	3.7e-07	7.25e-05	6.20771	C1B1 (VHL)
DAZAP1	2.26131	6.06066	6.35453	3.55e-09	1.55e-06	10.6734	C1B1 (VHL)
GARS	2.26086	6.02884	6.27283	5.29e-09	8.25e-07	10.2424	C1A2 (SDHx-HN)
LAPTM4B	2.26061	4.2641	3.57823	0.000493	0.025962	-0.264366	C1B2 (EPAS1)
PARD3	2.25977	7.26452	6.36163	3.42e-09	1.51e-06	10.4888	C1B1 (VHL)
GNL2	2.25779	4.90301	4.25975	3.99e-05	0.0025546	1.92098	C1B1 (VHL)
DGKA	2.25363	5.05774	3.49956	0.000646	0.021851	-0.563922	C1A1 (SDHx)
ABCA7	2.25287	4.54503	3.37795	0.000974	0.0393899	-0.917031	C1B2 (EPAS1)
PFKFB4	2.24912	3.84275	3.61122	0.00044	0.0152432	-0.287685	C1B1 (VHL)
LRRC16A	2.24758	6.27877	3.13404	0.00214848	0.0353096	-2.05592	C1A2 (SDHx-HN)
TFAP2E	2.24602	2.65566	3.1947	0.00177172	0.0304955	-1.44753	C1A2 (SDHx-HN)
RP11-488L18.8	2.24532	4.09945	3.16769	0.00193116	0.0484032	-1.47603	C1A1 (SDHx)
ADD2	2.2445	3.85184	3.62671	0.000416	0.014662	-0.384209	C1B1 (VHL)
KDM3A	2.2438	6.4371	5.6266	1.15e-07	2.92e-05	7.31897	C1B1 (VHL)
MAD1L1	2.2433	5.98358	5.39262	3.34e-07	6.7e-05	6.35023	C1B1 (VHL)
SPRY4	2.24306	5.16869	3.49667	0.000653	0.0197314	-0.748128	C1B1 (VHL)
CTC-490E21.12	2.24215	5.04363	5.38812	3.41e-07	2.94e-05	6.29393	C1A2 (SDHx-HN)
FAM219A	2.23957	6.12967	5.62406	1.16e-07	2.92e-05	7.32285	C1B1 (VHL)
FAM219A	2.23907	6.12967	5.88513	3.42e-08	4.21e-06	8.44984	C1A2 (SDHx-HN)
PARP4	2.23447	6.68639	3.98527	0.000114	0.00780939	0.853074	C2B2 (MAML3)
GNAS	2.23253	9.12673	4.60244	1.01e-05	0.0021404	2.68669	C1B2 (EPAS1)
ELAVL2	2.23204	3.53671	3.53626	0.00057	0.0133427	-0.707441	C1A2 (SDHx-HN)
NAV2	2.23063	8.16636	3.63134	0.00041	0.0199912	-0.673246	C2B2 (MAML3)
XYLT1	2.22604	7.98571	3.89436	0.000159	0.00736901	0.314218	C1B1 (VHL)
PC	2.22423	3.756	4.17262	5.59e-05	0.00467142	1.62703	C2B2 (MAML3)
FAM211A	2.22342	3.19039	3.49925	0.000647	0.0146574	-0.619078	C1A2 (SDHx-HN)
MTSS1L	2.2232	4.42983	4.16252	5.81e-05	0.00343452	1.53802	C1B1 (VHL)
VLDLR	2.2215	4.11558	3.90222	0.000155	0.00719955	0.588136	C1B1 (VHL)
NECAB1	-6.23389	2.71077	-10.5081	6.71e-19	2.75e-15	32.3299	All_tumour
SQSTM1	2.21922	7.30007	4.24796	4.17e-05	0.0054892	1.76745	C1B2 (EPAS1)
AXIN1	2.21762	4.66558	4.44884	1.89e-05	0.0014288	2.65049	C1B1 (VHL)
BHLHE41	2.21653	3.98436	3.3726	0.000991	0.039776	-1.05343	C2B2 (MAML3)
SPATA6L	2.21568	4.49045	5.02008	1.73e-06	0.000234	4.69331	C1B1 (VHL)
KLRD1	2.21221	4.35007	3.16901	0.00192309	0.0324026	-1.63899	C1A2 (SDHx-HN)
SIAH2	2.21007	4.59185	3.47782	0.000696	0.0324574	-0.596745	C1B2 (EPAS1)
WDR1	2.20968	5.63044	3.80919	0.000217	0.0155773	0.464115	C1B2 (EPAS1)
AC004951.6	2.20829	3.3284	3.59377	0.000467	0.0158645	-0.243472	C1B1 (VHL)
BAG3	2.20689	4.70421	3.3882	0.000941	0.0388684	-0.951343	C1B2 (EPAS1)
HMGCR	2.2057	4.96949	3.84396	0.000192	0.0145233	0.542247	C1B2 (EPAS1)
MED16	2.2046	4.20804	4.05733	8.68e-05	0.00861068	1.28213	C1B2 (EPAS1)
KIAA1244	2.20274	6.73426	3.60443	0.00045	0.024564	-0.771396	C1B2 (EPAS1)
PTBP3	2.20143	7.2446	5.35457	3.96e-07	3.37e-05	6.04539	C1A2 (SDHx-HN)
DISC1	2.20105	7.28414	3.52156	0.000599	0.018655	-0.669637	C1B1 (VHL)
SHMT2	2.20026	3.46759	3.55658	0.000531	0.0411328	-0.334709	C2B1 (MAX)
CASZ1	2.20024	4.00635	3.7334	0.000286	0.011346	-0.0494817	C1B1 (VHL)
AHDC1	2.1997	5.35303	4.36914	2.59e-05	0.00182875	2.21937	C1B1 (VHL)
KLHL15	2.19829	4.13349	3.88885	0.000163	0.0102779	0.680666	C2B2 (MAML3)
BAZ1A	2.19304	6.86431	3.25669	0.00145091	0.0348961	-1.34771	C1B1 (VHL)
DYNC1H1	2.19186	8.06144	5.37636	3.59e-07	9.4e-05	6.08931	C2B2 (MAML3)
STRBP	2.19044	6.42716	3.98179	0.000115	0.0104857	0.862829	C1B2 (EPAS1)
MID1	2.18685	5.78943	3.13617	0.00213404	0.0459209	-1.86034	C1B1 (VHL)
POP1	2.18624	4.23219	4.34538	2.85e-05	0.00275838	2.2519	C2B2 (MAML3)
MICAL1	2.18526	5.0195	3.43674	0.0008	0.0352735	-0.701151	C1B2 (EPAS1)
OLFM1	2.18285	3.99392	3.37639	0.000979	0.0395197	-0.923243	C1B2 (EPAS1)
FAM219A	2.18205	6.12967	5.17983	8.63e-07	0.000377	5.49554	C1B2 (EPAS1)
RP11-54A4.2	2.18061	3.61058	3.17392	0.00189326	0.0419929	-1.45666	C1B1 (VHL)
HSP90AA1	2.17954	8.01568	3.37947	0.000969	0.0393571	-1.22311	C1B2 (EPAS1)
DGAT1	2.17929	4.26606	3.33873	0.00110918	0.0425702	-0.978681	C1B2 (EPAS1)
MAP2K3	2.177	5.92833	3.48144	0.000687	0.0296143	-0.771584	C2B2 (MAML3)
PHKG2	2.17196	4.09809	3.74465	0.000274	0.0179632	0.262062	C1B2 (EPAS1)
SYT5	2.17166	4.07457	3.25735	0.00144778	0.0265536	-1.6149	C1A2 (SDHx-HN)
RANBP2	2.16919	8.04992	4.23506	4.39e-05	0.00557062	1.5981	C1B2 (EPAS1)
PAQR6	2.16891	2.99557	3.13806	0.00212133	0.0350142	-1.70055	C1A2 (SDHx-HN)
MVB12B	2.16734	6.63543	5.58432	1.39e-07	3.4e-05	7.104	C1B1 (VHL)
TUFT1	2.16525	3.37366	3.60117	0.000455	0.024718	-0.210746	C1B2 (EPAS1)
TTYH3	2.16479	5.2218	3.34662	0.00108065	0.0419665	-1.00625	C1B2 (EPAS1)
ZBTB18	2.16471	3.72729	3.46872	0.000718	0.0158571	-0.691728	C1A2 (SDHx-HN)
TTC39C	2.16404	6.45431	3.66624	0.000362	0.0213793	-0.156353	C1B2 (EPAS1)
TGFB1	2.1624	5.62376	3.25779	0.00144574	0.0265455	-1.34404	C1A2 (SDHx-HN)
FMNL2	2.15915	7.98557	4.65651	8.09e-06	0.000432	3.03087	C1A2 (SDHx-HN)
CTD-2152M20.2	2.15876	3.30002	3.58456	0.000482	0.0116897	-0.281067	C1A2 (SDHx-HN)
ZFPM1	2.15826	4.02286	3.5427	0.000557	0.0251722	-0.519319	C2B2 (MAML3)
MMP16	2.15814	5.4762	3.15673	0.0019996	0.0493613	-1.98494	C1A1 (SDHx)
CAMK2B	2.15762	4.81143	5.23283	6.82e-07	0.000113	5.44841	C1B1 (VHL)
CDYL	2.15605	7.04353	5.90619	3.09e-08	3.85e-06	8.52364	C1A2 (SDHx-HN)
LRR1	2.15571	3.08331	3.06402	0.0026752	0.041399	-1.71572	C1A2 (SDHx-HN)
EEF1A2	2.15456	3.65077	3.76965	0.000251	0.0102136	0.235622	C1B1 (VHL)
SLC25A33	2.15306	4.60653	3.75194	0.000267	0.0148541	0.199307	C2B2 (MAML3)
DFNB31	2.15211	4.79647	4.64924	8.33e-06	0.000779	3.21951	C1B1 (VHL)
HIC2	2.15168	4.65614	3.56812	0.000511	0.0263373	-0.292985	C1B2 (EPAS1)
KCTD20	2.14979	6.36358	4.19499	5.13e-05	0.00619138	1.71944	C1B2 (EPAS1)
RGL2	2.14963	5.51699	4.26766	3.87e-05	0.00529558	1.9773	C1B2 (EPAS1)
MIER2	2.1484	4.38255	3.80459	0.000221	0.0156804	0.464534	C1B2 (EPAS1)
CCDC6	2.14761	6.42972	5.26738	5.85e-07	4.73e-05	5.644	C1A2 (SDHx-HN)
MXRA7	2.14661	4.71948	4.21141	4.81e-05	0.00410645	1.72683	C2B2 (MAML3)
FBXO31	2.14528	4.85387	3.75918	0.00026	0.0146227	0.107781	C2B2 (MAML3)
TFEB	2.14446	5.2101	3.94423	0.000133	0.0115729	0.855389	C1B2 (EPAS1)
ADCK5	2.1437	3.6624	3.45118	0.000762	0.0343219	-0.625959	C1B2 (EPAS1)
DGKA	2.14306	5.05774	3.33527	0.00112192	0.022073	-1.08381	C1A2 (SDHx-HN)
CERK	2.14261	5.58839	3.45484	0.000752	0.0163015	-0.868795	C1A2 (SDHx-HN)
DLG5	2.1397	5.3897	4.06519	8.43e-05	0.00454419	1.04753	C1B1 (VHL)
STAT6	2.13487	5.71144	3.35662	0.00104546	0.0280543	-1.04971	C1B1 (VHL)
INPPL1	2.13454	5.15495	3.61538	0.000433	0.023937	-0.19095	C1B2 (EPAS1)
B3GALNT2	2.13411	5.66652	4.25028	4.14e-05	0.00548337	1.9201	C1B2 (EPAS1)
PTPRN	2.13397	5.11793	5.20288	7.79e-07	5.93e-05	5.39881	C1A2 (SDHx-HN)
GOLGA8A	2.13306	6.61224	3.5111	0.000621	0.0211881	-0.824663	C1A1 (SDHx)
RARA	2.13302	5.29321	3.41146	0.000871	0.0182739	-0.990617	C1A2 (SDHx-HN)
LTB4R	2.13292	4.18299	3.1842	0.00183215	0.0313296	-1.61783	C1A2 (SDHx-HN)
SIK2	2.13249	8.48665	3.64312	0.000393	0.0226202	-0.535704	C1B2 (EPAS1)
LDHA	2.13233	5.22341	3.52603	0.00059	0.0202798	-0.596248	C1A1 (SDHx)
CDK6	2.12941	8.14568	5.63066	1.12e-07	1.17e-05	7.04025	C1A2 (SDHx-HN)
BANP	2.12758	5.99335	5.07867	1.34e-06	0.000502	5.09276	C1B2 (EPAS1)
CTD-2152M20.2	2.12709	3.30002	3.34958	0.00107012	0.0285076	-0.947199	C1B1 (VHL)
PFKP	2.12658	4.85909	3.85279	0.000186	0.00560499	0.404789	C1A2 (SDHx-HN)
ZNF395	2.12562	3.29417	3.94712	0.000131	0.00637953	0.857074	C1B1 (VHL)
C1orf21	2.12456	6.79089	3.88771	0.000163	0.00750888	0.255312	C1B1 (VHL)
PGK1	2.12434	6.34824	5.14121	1.02e-06	0.000154	5.24843	C1B1 (VHL)
FAM107B	2.12247	7.02358	3.17793	0.0018692	0.0475477	-1.79073	C1A1 (SDHx)
NIM1K	2.1203	4.0832	4.48699	1.62e-05	0.00128789	2.6743	C1B1 (VHL)
KLF12	2.11791	8.45705	4.79283	4.58e-06	0.00124894	3.83024	C1B2 (EPAS1)
MAT2A	2.11777	7.75806	4.32904	3.04e-05	0.00289941	1.84011	C2B2 (MAML3)
LINC-PINT	2.11734	10.0018	5.43968	2.7e-07	0.000161	6.32387	C1B2 (EPAS1)
ELL	2.11642	5.35143	3.57902	0.000492	0.0164032	-0.358679	C1B1 (VHL)
CPE	2.11464	6.69871	3.83376	0.000199	0.0148324	0.210195	C1B2 (EPAS1)
ZNF836	2.11415	4.50724	3.56779	0.000511	0.0234723	-0.404666	C2B2 (MAML3)
TUBGCP6	2.11252	5.14005	3.74169	0.000277	0.01808	0.197043	C1B2 (EPAS1)
PLCL2	2.11195	7.55828	3.67266	0.000354	0.0182961	-0.382883	C2B2 (MAML3)
STK11	2.11157	4.92685	3.87523	0.000171	0.0134254	0.662057	C1B2 (EPAS1)
R3HDM2	2.11128	7.66497	7.06771	9.77e-11	2.48e-08	14.0196	C1A2 (SDHx-HN)
TSPAN5	2.11107	6.57356	3.44793	0.00077	0.0324557	-0.884878	C2B2 (MAML3)
SHKBP1	2.11104	4.17924	3.65232	0.000381	0.0319447	-0.0342654	C2B1 (MAX)
FBXW5	2.10991	5.18275	3.71074	0.00031	0.0192537	0.118371	C1B2 (EPAS1)
EPB41L1	2.10926	5.44157	4.0973	7.46e-05	0.00571858	1.22453	C2B2 (MAML3)
DIAPH2	2.10919	8.83561	4.01135	0.000103	0.00349757	0.492739	C1A2 (SDHx-HN)
NSMF	2.10764	5.22571	3.97297	0.000119	0.00599084	0.756751	C1B1 (VHL)
STAT6	2.10691	5.71144	3.46324	0.000731	0.0160034	-0.788569	C1A2 (SDHx-HN)
ITGAV	2.1062	7.50023	3.71502	0.000305	0.00829767	-0.244827	C1A2 (SDHx-HN)
FSTL5	-6.17957	3.18206	-8.58035	3.1e-14	4.61e-11	21.9286	All_tumour
ITPR1	2.10592	7.72898	3.34876	0.001073	0.0319055	-1.43927	C1A1 (SDHx)
SLC37A3	2.10567	4.93775	4.29932	3.41e-05	0.00228628	2.0587	C1A1 (SDHx)
CTNNAL1	2.10522	6.57555	3.05513	0.00275007	0.0422287	-2.4892	C1A2 (SDHx-HN)
SERTAD3	2.10371	3.35355	3.33689	0.00111596	0.0426727	-0.935626	C1B2 (EPAS1)
U2AF1	2.10364	6.82084	6.21832	6.9e-09	1.03e-06	9.92819	C1A2 (SDHx-HN)
CCDC9	2.10308	3.30436	3.53348	0.000575	0.013427	-0.417193	C1A2 (SDHx-HN)
MLYCD	2.10124	3.55039	3.53987	0.000563	0.017857	-0.448741	C1B1 (VHL)
TRAF2	2.09954	3.60717	3.65589	0.000376	0.0218581	0.00636608	C1B2 (EPAS1)
ZNF516	2.09805	6.47967	4.2651	3.9e-05	0.00157437	1.71338	C1A2 (SDHx-HN)
CASP6	2.0979	3.38483	3.21045	0.00168444	0.0295526	-1.45465	C1A2 (SDHx-HN)
KLHL15	2.09712	4.13349	3.77161	0.000249	0.0169792	0.347411	C1B2 (EPAS1)
ZNF667	2.09675	3.93214	4.38636	2.42e-05	0.00172266	2.31719	C1B1 (VHL)
DDIT3	2.09609	4.86774	4.27575	3.75e-05	0.0015214	1.87297	C1A2 (SDHx-HN)
ATP2B1	2.09578	8.07738	4.20433	4.95e-05	0.00192078	1.35321	C1A2 (SDHx-HN)
DDRGK1	2.09242	4.77293	4.50908	1.48e-05	0.00120716	2.81808	C1A1 (SDHx)
MYO9B	2.0921	7.46209	3.92675	0.000141	0.0336298	0.859039	Endothelial.cells
VDAC1	2.09127	5.39428	4.56259	1.19e-05	0.00103839	3.00643	C1B1 (VHL)
PIGT	2.09096	4.29749	3.93143	0.000139	0.0120067	0.869582	C1B2 (EPAS1)
ZFAND5	2.09078	7.19855	3.646	0.000389	0.0224564	-0.269697	C1B2 (EPAS1)
TANC1	2.0904	6.75049	3.68512	0.000339	0.0177028	-0.268141	C2B2 (MAML3)
STK40	2.08843	5.632	3.70252	0.000319	0.012163	-0.0112773	C1B1 (VHL)
UNC13A	2.08808	4.61149	5.26989	5.79e-07	4.7e-05	5.64415	C1A2 (SDHx-HN)
KDM7A	2.08527	6.44778	4.12201	6.79e-05	0.0053549	1.3889	C2B2 (MAML3)
CYSTM1	2.08505	6.22741	3.98899	0.000112	0.0077179	0.842084	C2B2 (MAML3)
CCDC64	2.08467	4.85107	4.2808	3.67e-05	0.00515968	1.9463	C1B2 (EPAS1)
SLC4A3	2.0818	3.36601	3.77954	0.000242	0.0168222	0.345399	C1B2 (EPAS1)
JOSD1	2.08174	5.62589	3.37409	0.000987	0.0395883	-0.930155	C1B2 (EPAS1)
OCIAD2	2.08163	3.90919	3.58179	0.000487	0.0117665	-0.468342	C1A2 (SDHx-HN)
FNBP1L	2.07895	6.17464	3.55358	0.000537	0.0174044	-0.67577	C1B1 (VHL)
IQSEC1	2.07888	6.25383	3.10845	0.00232866	0.0485063	-1.97275	C1B1 (VHL)
FBXL19	2.07878	3.31774	3.59547	0.000464	0.0158204	-0.249461	C1B1 (VHL)
SYT9	2.07784	3.73283	3.29457	0.00128247	0.0243133	-1.49697	C1A2 (SDHx-HN)
RAD9A	2.07763	4.42649	3.38844	0.00094	0.0388684	-0.804679	C1B2 (EPAS1)
CDYL	2.07714	7.04353	5.114	1.15e-06	0.000452	5.21334	C1B2 (EPAS1)
GYS1	2.07627	4.87468	4.16747	5.7e-05	0.00338799	1.55357	C1B1 (VHL)
SLC29A1	2.07615	4.76421	3.71707	0.000303	0.0190941	0.0804898	C1B2 (EPAS1)
PLXNA3	2.07608	4.44823	4.06479	8.44e-05	0.00852608	1.26086	C1B2 (EPAS1)
EML4	2.07369	8.51529	5.31731	4.68e-07	0.0001	5.76368	C2A (Kinase)
C7orf50	2.07328	5.13493	5.37092	3.68e-07	7.25e-05	6.24505	C1B1 (VHL)
GDPD5	2.07268	4.91623	3.48137	0.000688	0.0323446	-0.728368	C1B2 (EPAS1)
VCL	2.07148	7.05257	3.66925	0.000359	0.00935427	-0.37722	C1A2 (SDHx-HN)
PRMT10	2.06576	6.5176	3.34047	0.00110285	0.0424766	-1.25058	C1B2 (EPAS1)
VPS13D	2.06419	7.92311	6.05188	1.54e-08	5.49e-06	9.08039	C1B1 (VHL)
BANP	2.06197	5.99335	5.16689	9.13e-07	0.000142	5.39114	C1B1 (VHL)
QRICH2	2.0606	3.23905	3.20271	0.00172682	0.0298782	-1.46719	C1A2 (SDHx-HN)
USP36	2.06047	7.03396	3.596	0.000464	0.0166762	-0.585001	C1A1 (SDHx)
ATP2B1	2.05983	8.07738	3.74003	0.000279	0.0181042	-0.0082527	C1B2 (EPAS1)
ZNF692	2.05896	4.49711	3.97028	0.00012	0.0107629	0.973471	C1B2 (EPAS1)
HECW2	2.05826	6.13267	3.99014	0.000112	0.00770084	0.682821	C2B2 (MAML3)
CTNNA1	2.05788	7.619	3.36762	0.00100798	0.0401087	-1.17669	C2B2 (MAML3)
MAP2K3	2.05654	5.92833	3.55492	0.000534	0.0173588	-0.602152	C1B1 (VHL)
VAV2	2.05478	5.77383	3.56065	0.000524	0.0171885	-0.700116	C1B1 (VHL)
FAM105A	2.0546	4.2895	3.61206	0.000438	0.0152432	-0.387604	C1B1 (VHL)
SYNGAP1	2.05243	5.13879	4.60554	9.98e-06	0.00213695	3.22301	C1B2 (EPAS1)
ACTN4	2.05088	6.95647	4.53801	1.31e-05	0.00248799	2.9601	C1B2 (EPAS1)
MICAL3	2.04981	6.54835	4.85093	3.58e-06	0.000395	3.99535	C1A1 (SDHx)
SLC6A2	2.04895	3.73094	3.76531	0.000255	0.0144049	-0.086282	C2B2 (MAML3)
FAM210A	2.04827	5.02139	4.27734	3.72e-05	0.0024283	1.9533	C1B1 (VHL)
TTC7A	2.04688	6.04966	4.09564	7.51e-05	0.00572792	1.25119	C2B2 (MAML3)
RP11-395P17.3	2.04489	2.88515	3.451	0.000762	0.0221615	-0.713534	C1B1 (VHL)
HSPD1	2.0442	6.70795	3.93786	0.000136	0.0118178	0.712727	C1B2 (EPAS1)
SLC8A1	2.04343	8.2909	4.54275	1.29e-05	0.00110813	2.40135	C1B1 (VHL)
MAP2K3	2.04328	5.92833	3.69332	0.000329	0.00882464	-0.22853	C1A2 (SDHx-HN)
PKM	2.04294	6.51333	5.02923	1.67e-06	0.000226	4.73595	C1B1 (VHL)
MED25	2.04274	4.48506	4.68041	7.32e-06	0.000701	3.48027	C1B1 (VHL)
SLC18A1	2.041	5.20875	4.19146	5.2e-05	0.00315163	1.1015	C1B1 (VHL)
ATP2A2	2.03978	7.16634	4.77742	4.88e-06	0.000285	3.64433	C1A2 (SDHx-HN)
PPP2R1B	2.03966	5.90144	3.81581	0.000212	0.0153823	0.360929	C1B2 (EPAS1)
JARID2	2.03935	8.15385	4.44458	1.92e-05	0.00327018	2.53459	C1B2 (EPAS1)
L3MBTL3	2.03928	5.13017	2.98167	0.00344656	0.0496627	-2.19566	C1A2 (SDHx-HN)
PITPNM3	2.03746	2.74053	3.44283	0.000784	0.0168208	-0.741177	C1A2 (SDHx-HN)
B3GALTL	2.03699	4.80767	3.29298	0.00128913	0.0364452	-1.21506	C1A1 (SDHx)
LMBR1L	2.03646	5.96282	4.81194	4.22e-06	0.00120237	4.00919	C1B2 (EPAS1)
RAPGEF1	2.03503	7.65276	4.81647	4.14e-06	0.00199485	4.02881	Endothelial.cells
ATG4B	2.03437	6.16543	4.64554	8.46e-06	0.00196451	3.34997	C1B2 (EPAS1)
LPHN1	2.03129	4.36539	4.52452	1.39e-05	0.00115767	2.83503	C1B1 (VHL)
PHOX2B	2.03095	3.94693	3.61426	0.000435	0.0209101	-0.304369	C2B2 (MAML3)
KIAA1244	2.02987	6.73426	3.61881	0.000428	0.0106338	-1.02365	C1A2 (SDHx-HN)
SLC39A14	2.02975	4.71636	3.71892	0.000301	0.0162183	0.0109404	C2B2 (MAML3)
GPR115	-6.11937	1.13028	-7.87152	1.43e-12	1.3e-09	17.7693	All_tumour
RP2	2.02772	4.88259	3.76056	0.000259	0.00728144	0.185309	C1A2 (SDHx-HN)
PLEKHO1	2.02684	5.34038	3.38772	0.000943	0.0388684	-0.832376	C1B2 (EPAS1)
KIAA1671	2.02678	5.30162	3.22314	0.00161712	0.0375996	-1.51783	C1B1 (VHL)
PRMT10	2.02612	6.5176	3.59798	0.00046	0.0166167	-0.678032	C1A1 (SDHx)
GIGYF1	2.02514	5.14984	3.86242	0.000179	0.0137909	0.580501	C1B2 (EPAS1)
YWHAG	2.0203	6.10151	4.41057	2.2e-05	0.00354001	2.47666	C1B2 (EPAS1)
TUBA4A	2.0193	3.59225	3.43924	0.000793	0.0403798	-0.749665	C2A (Kinase)
AGAP3	2.01817	6.0429	3.65854	0.000372	0.0188146	-0.328663	C2B2 (MAML3)
WDFY2	2.01339	7.65451	5.85195	4e-08	1.19e-05	8.13545	C1B1 (VHL)
NOX4	-6.11818	4.2789	-9.18065	1.13e-15	2.06e-12	25.0982	All_tumour
CDK17	2.01264	8.06968	4.43166	2.02e-05	0.000913	2.22982	C1A2 (SDHx-HN)
GTF2IRD1	2.01216	5.69017	4.47607	1.69e-05	0.00133615	2.51146	C1B1 (VHL)
PLEKHH1	2.01182	3.73005	3.15497	0.0020108	0.0440037	-1.67122	C1B1 (VHL)
CDON	2.01133	3.69592	3.20591	0.0017092	0.0297614	-1.70107	C1A2 (SDHx-HN)
ZNF487	2.01101	4.33141	3.66492	0.000364	0.0133433	-0.0911987	C1B1 (VHL)
ETF1	2.01032	6.21361	4.02564	9.78e-05	0.00941805	1.11175	C1B2 (EPAS1)
MLF1	2.00754	4.37905	2.97933	0.00347115	0.0498959	-2.25872	C1A2 (SDHx-HN)
R3HDM4	2.00745	4.44066	3.7177	0.000302	0.0117709	0.134045	C1B1 (VHL)
LPCAT4	2.00637	4.43142	3.87721	0.00017	0.00522203	0.50362	C1A2 (SDHx-HN)
CAMKK2	2.00467	4.84671	3.44901	0.000767	0.0343709	-0.635948	C1B2 (EPAS1)
BRD9	2.00428	6.22266	4.2736	3.78e-05	0.00153046	1.77304	C1A2 (SDHx-HN)
IRF2BP2	2.00203	5.84225	3.4756	0.000701	0.0326102	-0.692705	C1B2 (EPAS1)
TRAPPC9	2.00135	8.35489	7.68066	3.96e-12	5.9e-09	17.0573	C1B1 (VHL)
FOXK2	1.99997	6.73025	3.98167	0.000115	0.00785767	0.813747	C2B2 (MAML3)
RNF24	1.99914	5.65931	3.52334	0.000596	0.018612	-0.594212	C1B1 (VHL)
COX7A2L	1.99874	5.22617	4.62154	9.34e-06	0.00114533	3.25282	C2B2 (MAML3)
KIAA1244	1.99766	6.73426	3.42912	0.000821	0.0235041	-1.54581	C1B1 (VHL)
SLC9A1	1.9973	4.40977	3.39976	0.000906	0.0380906	-0.835588	C1B2 (EPAS1)
KLF13	1.99514	5.98937	4.71061	6.46e-06	0.000856	3.47006	C2B2 (MAML3)
TRIM73	1.99462	4.71904	3.73389	0.000285	0.0155803	0.11626	C2B2 (MAML3)
PIP5K1C	1.99451	5.3611	4.43008	2.03e-05	0.00151936	2.52637	C1B1 (VHL)
EML6	1.99279	6.24228	4.29818	3.43e-05	0.0036109	1.65916	C2A (Kinase)
CORO1C	1.99234	6.52281	3.83655	0.000197	0.0147159	0.364547	C1B2 (EPAS1)
KNDC1	1.99167	3.64549	4.77239	4.99e-06	0.00053	3.69443	C1B1 (VHL)
BZW2	1.99036	4.91885	3.44273	0.000784	0.0347701	-0.736869	C1B2 (EPAS1)
SSBP3	1.99033	6.77126	5.62485	1.15e-07	3.81e-05	7.21099	C2B2 (MAML3)
TSNARE1	1.98998	4.61473	4.22141	4.63e-05	0.0028649	1.73778	C1B1 (VHL)
SPSB4	1.98746	3.50316	3.30068	0.00125704	0.0239977	-1.48998	C1A2 (SDHx-HN)
GNG4	1.98706	4.97183	3.93849	0.000135	0.00650009	0.548401	C1B1 (VHL)
IGSF9B	1.98652	4.28326	3.63162	0.000409	0.023185	-0.226067	C1B2 (EPAS1)
CTD-2349P21.5	1.98591	2.69508	2.98332	0.00342927	0.0495225	-2.04995	C1A2 (SDHx-HN)
RHOQ	1.98556	6.62829	4.14678	6.17e-05	0.00228394	1.2908	C1A2 (SDHx-HN)
A1BG-AS1	1.98541	3.74343	3.40131	0.000901	0.0368656	-0.824529	C2B2 (MAML3)
ARRDC4	1.98525	4.12576	3.14665	0.00206452	0.0448102	-1.7071	C1B1 (VHL)
ATP2A2	1.98402	7.16634	4.19016	5.22e-05	0.00621982	1.62373	C1B2 (EPAS1)
PLOD1	1.98315	4.41489	3.64559	0.00039	0.00992219	-0.183585	C1A2 (SDHx-HN)
PDPR	1.98226	5.22336	4.55862	1.21e-05	0.00103838	2.97706	C1A1 (SDHx)
PPA1	1.98075	5.35509	4.00929	0.000104	0.00727527	0.957962	C2B2 (MAML3)
VAV2	1.9771	5.77383	3.3277	0.0011503	0.0440968	-1.3949	C2B2 (MAML3)
CCDC77	1.97522	3.95658	3.47135	0.000711	0.0303669	-0.631532	C2B2 (MAML3)
KCTD2	1.97499	4.12144	3.97608	0.000118	0.00391373	0.881238	C1A2 (SDHx-HN)
KLF12	1.97452	8.45705	4.92718	2.59e-06	0.000165	4.1466	C1A2 (SDHx-HN)
CEP85L	1.97104	7.7161	4.33854	2.93e-05	0.00433438	2.13912	C1B2 (EPAS1)
FBXO31	1.97046	4.85387	3.50321	0.000638	0.0305514	-0.612172	C1B2 (EPAS1)
MFSD9	1.97045	3.28176	3.26669	0.00140451	0.0259726	-1.32583	C1A2 (SDHx-HN)
ECE1	1.9686	6.9264	4.87216	3.27e-06	0.000379	3.98899	C1B1 (VHL)
AKNA	1.9673	5.91063	4.1885	5.26e-05	0.00318199	1.54175	C1B1 (VHL)
GYS1	1.96661	4.87468	3.73013	0.000289	0.0184747	0.177212	C1B2 (EPAS1)
NSMF	1.9637	5.22571	3.89579	0.000159	0.0159686	0.484489	C2B1 (MAX)
PSD	1.96359	4.33021	4.43753	1.97e-05	0.00332278	2.51956	C1B2 (EPAS1)
SKIL	1.96132	7.23751	3.55984	0.000525	0.0267949	-0.421106	C1B2 (EPAS1)
LPCAT4	1.96118	4.43142	3.75745	0.000262	0.0109432	0.134135	C1A1 (SDHx)
PDE7A	1.95918	6.90291	3.9459	0.000132	0.011532	0.800998	C1B2 (EPAS1)
LINC01158	-6.10661	1.92986	-6.90055	2.3e-10	1.2e-07	13.2725	All_tumour
SHISA9	-6.10307	3.60496	-8.48377	5.25e-14	7.16e-11	21.4183	All_tumour
DCLK2	1.9549	5.7471	3.61147	0.000439	0.0479162	-0.152271	Fibroblasts
WDR1	1.95412	5.63044	3.52631	0.00059	0.0184821	-0.536493	C1B1 (VHL)
KIAA0922	1.94962	6.36703	3.6741	0.000353	0.021667	-0.112623	C2A (Kinase)
CD276	1.9493	5.0763	3.63521	0.000404	0.0101713	-0.37353	C1A2 (SDHx-HN)
SNX25	1.94794	6.68699	3.79769	0.000227	0.016028	0.329385	C1B2 (EPAS1)
PLCD4	1.94656	3.76605	3.86197	0.000179	0.0137909	0.515077	C1B2 (EPAS1)
ESYT2	1.94507	7.99313	3.3322	0.00113335	0.0430008	-1.31697	C1B2 (EPAS1)
ACTN1	1.94462	6.34611	3.47958	0.000692	0.0296847	-0.89654	C2B2 (MAML3)
FBRSL1	1.94407	5.34333	4.16655	5.72e-05	0.00663841	1.63768	C1B2 (EPAS1)
CCDC64	1.942	4.85107	4.42032	2.11e-05	0.000947	2.24142	C1A2 (SDHx-HN)
LINC00907	1.94112	4.50763	4.15646	5.95e-05	0.00349455	1.46297	C1B1 (VHL)
WWTR1	1.93582	5.94214	4.07697	8.06e-05	0.0229378	1.2175	Endothelial.cells
CTC-490E21.12	1.93377	5.04363	4.39523	2.34e-05	0.0016848	2.34466	C1B1 (VHL)
MAPKAPK2	1.93347	6.15238	3.47202	0.00071	0.0328346	-0.65696	C1B2 (EPAS1)
ARMCX6	1.93144	3.76786	3.48322	0.000683	0.0153437	-0.654087	C1A2 (SDHx-HN)
P4HA1	1.92947	6.39422	3.65212	0.000381	0.00978077	-0.314528	C1A2 (SDHx-HN)
PWWP2A	1.92926	6.25738	5.42003	2.95e-07	6.19e-05	6.38219	C1B1 (VHL)
ITPR1	1.92924	7.72898	3.0694	0.00263084	0.0409162	-2.30031	C1A2 (SDHx-HN)
PPAPDC3	1.92857	3.38484	3.60593	0.000448	0.0361074	-0.258052	C2B1 (MAX)
NKRF	1.92829	3.9005	3.80807	0.000218	0.0155781	0.470203	C1B2 (EPAS1)
PPARD	1.92657	6.40668	3.41495	0.000861	0.0368788	-0.86095	C1B2 (EPAS1)
ARFRP1	1.9265	4.58543	3.52296	0.000597	0.0292818	-0.469801	C1B2 (EPAS1)
TBX20	1.92582	5.49453	4.00556	0.000105	0.00543756	0.54755	C1B1 (VHL)
DBH	1.92551	6.25847	3.45822	0.000744	0.0338216	-1.20563	C1B2 (EPAS1)
SFXN3	1.9245	4.71028	3.88655	0.000164	0.00767005	0.603967	C1A1 (SDHx)
SLC27A3	1.92406	4.11147	3.01734	0.00309026	0.0460697	-2.01302	C1A2 (SDHx-HN)
DNAJB2	1.92376	4.83671	3.97283	0.000119	0.0107198	0.951459	C1B2 (EPAS1)
TMEM206	1.92227	3.60454	3.06657	0.00265414	0.0412197	-1.76235	C1A2 (SDHx-HN)
TRIM24	1.92055	6.51273	4.04939	8.94e-05	0.00483968	0.961544	C1A1 (SDHx)
SNAP25	1.9199	6.39996	4.6467	8.42e-06	0.00196451	3.02183	C1B2 (EPAS1)
ESYT1	1.91873	4.94059	3.33577	0.00112007	0.0291372	-1.16601	C1B1 (VHL)
CAB39L	1.91838	5.34685	3.3324	0.00113262	0.0222434	-1.33626	C1A2 (SDHx-HN)
RP11-317N12.1	1.91745	3.64527	3.25956	0.00143745	0.026423	-1.70885	C1A2 (SDHx-HN)
CACNA1C	1.917	8.26553	4.28195	3.66e-05	0.00240804	1.35717	C1B1 (VHL)
SH3KBP1	1.91514	7.08767	3.51406	0.000615	0.0457635	-0.684506	C2B1 (MAX)
C6orf106	1.91492	6.62724	4.95931	2.25e-06	0.000724	4.5999	C1B2 (EPAS1)
NTAN1	1.91363	3.67278	3.16378	0.0019553	0.0328515	-1.50001	C1A2 (SDHx-HN)
KCNAB2	1.91193	4.94087	3.21553	0.00165721	0.0292202	-1.61164	C1A2 (SDHx-HN)
RAMP1	1.91082	5.69496	3.36173	0.00102789	0.0407398	-1.17025	C1B2 (EPAS1)
CLK2	1.90991	5.09306	4.21091	4.82e-05	0.00593414	1.80004	C1B2 (EPAS1)
TMEM178B	1.90979	6.42857	5.08148	1.33e-06	0.000188	4.66431	C1B1 (VHL)
CACNA1C	1.90947	8.26553	4.45606	1.83e-05	0.00084	1.92855	C1A2 (SDHx-HN)
SH2B2	1.90927	3.1121	3.00291	0.00323004	0.0475472	-2.00598	C1A2 (SDHx-HN)
KCNN3	1.9092	5.22207	3.20343	0.00172284	0.044835	-1.8009	C1A1 (SDHx)
DIAPH2	1.90901	8.83561	3.3866	0.000946	0.0388684	-1.31285	C1B2 (EPAS1)
DOT1L	1.9087	5.27447	3.19354	0.00177827	0.0401966	-1.59003	C1B1 (VHL)
AGPAT6	1.90854	5.3634	3.91344	0.000149	0.0123743	0.777535	C1B2 (EPAS1)
TNRC18	1.90823	6.51365	4.42568	2.07e-05	0.00215704	2.42379	C2B2 (MAML3)
CAMKK2	1.90717	4.84671	3.62896	0.000413	0.0103628	-0.232319	C1A2 (SDHx-HN)
ABCC1	1.90707	6.51882	3.59116	0.000471	0.0159431	-0.467699	C1B1 (VHL)
SREBF2	1.9055	7.074	4.07557	8.1e-05	0.00609645	1.07376	C2B2 (MAML3)
MAT2A	1.90346	7.75806	4.60719	9.91e-06	0.00128216	2.80926	C2A (Kinase)
METTL9	1.90324	6.04271	4.5581	1.21e-05	0.000604	2.84544	C1A2 (SDHx-HN)
FAM53C	1.90226	5.12033	3.30657	0.00123304	0.0464524	-1.25302	C2B2 (MAML3)
PSD	1.90103	4.33021	4.51112	1.47e-05	0.00120021	2.65625	C1B1 (VHL)
ST3GAL6	1.9009	6.87288	3.33622	0.00111841	0.0426743	-1.27861	C1B2 (EPAS1)
RP11-141M1.3	1.90039	6.11673	3.37742	0.000976	0.0267735	-1.3121	C1B1 (VHL)
ATP2B4	1.89973	7.66292	3.91261	0.000149	0.00470411	0.287278	C1A2 (SDHx-HN)
EEF1A2	1.89901	3.65077	3.465	0.000727	0.015966	-0.796869	C1A2 (SDHx-HN)
B4GALT3	1.89738	4.20697	3.39131	0.000931	0.0386996	-0.820205	C1B2 (EPAS1)
PLCD4	1.89723	3.76605	3.62695	0.000416	0.0202105	-0.349746	C2B2 (MAML3)
GOT1	1.897	4.71665	4.32561	3.08e-05	0.00130375	2.06241	C1A2 (SDHx-HN)
SHKBP1	1.89648	4.17924	3.40353	0.000894	0.0438236	-0.802886	C2A (Kinase)
RAD51B	1.89634	8.27203	5.16175	9.34e-07	6.92e-05	5.16314	C1A2 (SDHx-HN)
FNBP1	1.89578	8.12406	5.54629	1.66e-07	1.6e-05	6.85095	C1A2 (SDHx-HN)
RTN4	1.89492	8.23555	5.06389	1.43e-06	0.000101	4.71149	C1A2 (SDHx-HN)
UBE2H	1.89359	7.98097	5.77378	5.77e-08	5.05e-05	7.94697	C1B2 (EPAS1)
TRAK1	1.89099	7.43762	4.01821	0.000101	0.00954434	1.02451	C1B2 (EPAS1)
LYN	1.88946	6.9942	3.30078	0.00125664	0.0470707	-1.516	C2B2 (MAML3)
LPCAT1	1.88907	5.38155	3.14669	0.00206427	0.0448102	-1.7552	C1B1 (VHL)
OXR1	1.88799	7.57059	3.18492	0.00182795	0.0409325	-1.93473	C1B1 (VHL)
XPOT	1.88769	5.33906	4.94811	2.37e-06	0.000153	4.4383	C1A2 (SDHx-HN)
KLHL29	1.88758	6.07504	3.45531	0.000751	0.0317733	-1.06993	C2B2 (MAML3)
CABIN1	1.88703	6.60523	4.79544	4.53e-06	0.000492	3.78886	C1B1 (VHL)
SYNGAP1	1.886	5.13879	4.67324	7.54e-06	0.000408	3.32464	C1A2 (SDHx-HN)
FZR1	1.88536	4.6877	3.75158	0.000268	0.0107421	0.130198	C1B1 (VHL)
GABBR1	1.88451	6.09143	4.21355	4.77e-05	0.00591828	1.73518	C1B2 (EPAS1)
CSNK1G2	1.88344	5.17104	3.71455	0.000305	0.0118462	0.0504902	C1B1 (VHL)
MAML3	1.8832	9.11007	5.2906	5.28e-07	9.1e-05	5.47562	C1B1 (VHL)
STXBP1	1.88145	6.31811	5.26131	6.01e-07	4.84e-05	5.51767	C1A2 (SDHx-HN)
CUX1	1.88072	8.29921	5.95147	2.49e-08	3.19e-06	8.55169	C1A2 (SDHx-HN)
MKNK2	1.87846	5.37011	3.32192	0.00117241	0.0438654	-1.16238	C1B2 (EPAS1)
EML6	1.87844	6.24228	3.91842	0.000146	0.00463108	0.22146	C1A2 (SDHx-HN)
FBXO46	1.87818	4.18264	3.66739	0.000361	0.0213307	0.030721	C1B2 (EPAS1)
ZDHHC14	1.87792	7.15805	3.38611	0.000948	0.0195273	-1.19679	C1A2 (SDHx-HN)
PAG1	1.87766	7.77623	4.14545	6.21e-05	0.00502865	1.10961	C2B2 (MAML3)
DNER	1.87753	4.64588	3.96512	0.000123	0.0061028	0.661165	C1B1 (VHL)
FKBP4	1.8772	3.77361	3.32515	0.00115997	0.0435496	-1.00982	C1B2 (EPAS1)
SGSM3	1.87661	5.17002	4.01979	0.0001	0.00951542	1.12286	C1B2 (EPAS1)
TAF4	1.87519	5.00286	4.21921	4.67e-05	0.00287852	1.75016	C1B1 (VHL)
SQSTM1	1.87517	7.30007	4.11884	6.87e-05	0.00626557	1.1053	C2A (Kinase)
[truncated: 7,202 more rows]
