# Supplementary material for: Single-nuclei and bulk-tissue gene-expression analysis of pheochromocytoma and paraganglioma links disease subtypes with tumor microenvironment
Source: Nat Commun. 2022 Oct 21;13:6262. doi: 10.1038/s41467-022-34011-3 (PMC9587261; doi:10.1038/s41467-022-34011-3)
Supplement: Supplementary file 10 — Supplementary Data 7 [file 41467_2022_34011_MOESM10_ESM.xlsx]

## Sheet: Supplementary Data 7
Supplementary Data 7. Pseudobulk differential expression analysis comparing macrophages, tip-like endothelial cells and stalk-like endothelial cells in tumor tissue versus NAM tissue. Differential gene expression was determined by limma using empirical Bayes moderated t-statistics, and adjusted for FDR with Benjamini-Hochberg correction
Gene	logFC	AveExpr	t	P.Value	adj.P.Val	B	comparison
CYP17A1	-6.48777	1.39736	-8.85858	1.0932e-09	8.45981e-06	11.3736	Stalk.like.ECs_tumor_vs_normal
CRHBP	-6.85456	3.64844	-8.62018	1.94061e-09	8.45981e-06	10.9479	Stalk.like.ECs_tumor_vs_normal
MECOM	4.50761	5.22644	8.54957	2.30345e-09	8.45981e-06	11.5147	Stalk.like.ECs_tumor_vs_normal
VWF	3.86594	5.53359	8.41712	3.18267e-09	8.76667e-06	11.2009	Stalk.like.ECs_tumor_vs_normal
FAM155A	5.0391	8.60373	7.78814	1.52442e-08	2.85782e-05	9.67531	Stalk.like.ECs_tumor_vs_normal
RP11-444A22.1	-6.63135	2.05704	-7.77998	1.55626e-08	2.85782e-05	9.29438	Stalk.like.ECs_tumor_vs_normal
ZNF385D	6.04838	3.1675	7.59462	2.49365e-08	3.80474e-05	8.77331	Stalk.like.ECs_tumor_vs_normal
STAR	-5.55294	1.2554	-7.53564	2.89979e-08	3.80474e-05	8.52039	Stalk.like.ECs_tumor_vs_normal
LGR4	-5.56186	4.46796	-7.50861	3.10789e-08	3.80474e-05	8.78536	Stalk.like.ECs_tumor_vs_normal
MCTP2	-8.57731	2.77005	-7.42624	3.84086e-08	4.23185e-05	8.41786	Stalk.like.ECs_tumor_vs_normal
CP	-6.14915	1.51712	-7.29347	5.41252e-08	5.42138e-05	8.02369	Stalk.like.ECs_tumor_vs_normal
FAP	7.07694	2.57735	7.17727	7.32038e-08	6.54118e-05	7.23866	Stalk.like.ECs_tumor_vs_normal
SESN3	3.43426	6.50437	7.15698	7.71786e-08	6.54118e-05	8.10972	Stalk.like.ECs_tumor_vs_normal
SEMA3D	-4.14071	1.67862	-7.03641	1.05779e-07	8.32481e-05	7.79777	Stalk.like.ECs_tumor_vs_normal
MKL2	2.44951	7.10684	6.92537	1.41618e-07	0.000104023	7.51493	Stalk.like.ECs_tumor_vs_normal
HSPA1A	-6.28099	4.89937	-6.86497	1.66068e-07	0.000114359	7.36705	Stalk.like.ECs_tumor_vs_normal
ABCB1	3.41352	4.6037	6.8254	1.84372e-07	0.000119495	7.27023	Stalk.like.ECs_tumor_vs_normal
DOK6	-5.78094	2.89681	-6.63143	3.08556e-07	0.00018887	6.63504	Stalk.like.ECs_tumor_vs_normal
ABLIM1	4.08192	4.86012	6.58911	3.45422e-07	0.000191364	6.66622	Stalk.like.ECs_tumor_vs_normal
DPYSL3	4.39913	5.25681	6.58701	3.47367e-07	0.000191364	6.65064	Stalk.like.ECs_tumor_vs_normal
CUBN	3.53038	3.8531	6.54591	3.87678e-07	0.000192869	6.48429	Stalk.like.ECs_tumor_vs_normal
ANGPT2	7.34246	4.20146	6.54558	3.88019e-07	0.000192869	6.12087	Stalk.like.ECs_tumor_vs_normal
IRX3	-4.13329	1.1741	-6.53177	4.02612e-07	0.000192869	6.35065	Stalk.like.ECs_tumor_vs_normal
FMO2	-4.79937	0.963809	-6.4838	4.57781e-07	0.000202738	6.12311	Stalk.like.ECs_tumor_vs_normal
MAGI1	3.39658	8.34508	6.48198	4.60016e-07	0.000202738	6.31602	Stalk.like.ECs_tumor_vs_normal
CYP11B1	-5.16115	1.26626	-6.44904	5.02492e-07	0.000212941	6.04901	Stalk.like.ECs_tumor_vs_normal
LAMB1	4.86556	4.3634	6.43211	5.25852e-07	0.000214586	6.2269	Stalk.like.ECs_tumor_vs_normal
ANO2	4.01377	4.86224	6.41713	5.47424e-07	0.000215411	6.17571	Stalk.like.ECs_tumor_vs_normal
PKHD1L1	-4.95213	1.96112	-6.38592	5.95318e-07	0.000217205	6.13047	Stalk.like.ECs_tumor_vs_normal
MCTP1	5.25821	8.93842	6.37623	6.11037e-07	0.000217205	6.12327	Stalk.like.ECs_tumor_vs_normal
MEDAG	4.82719	2.51806	6.37618	6.11124e-07	0.000217205	6.09221	Stalk.like.ECs_tumor_vs_normal
NR2F2	-3.34384	2.64192	-6.32359	7.04053e-07	0.000231687	5.99166	Stalk.like.ECs_tumor_vs_normal
RP11-557H15.3	-5.16301	2.74456	-6.3199	7.11083e-07	0.000231687	5.76501	Stalk.like.ECs_tumor_vs_normal
MIR4435-1HG	4.62492	8.60668	6.31107	7.28205e-07	0.000231687	5.93401	Stalk.like.ECs_tumor_vs_normal
HSPA1B	-5.16048	4.52435	-6.30713	7.35981e-07	0.000231687	5.9495	Stalk.like.ECs_tumor_vs_normal
CEACAM1	-5.51866	2.50153	-6.28366	7.84076e-07	0.000239971	5.88037	Stalk.like.ECs_tumor_vs_normal
DGKG	-6.94348	3.7231	-6.26038	8.34911e-07	0.000247377	5.68144	Stalk.like.ECs_tumor_vs_normal
DDAH1	5.49706	4.03101	6.24315	8.7467e-07	0.000247377	5.59546	Stalk.like.ECs_tumor_vs_normal
PDIA5	-3.63903	4.35364	-6.24274	8.75631e-07	0.000247377	5.77717	Stalk.like.ECs_tumor_vs_normal
KLHL13	5.10273	4.5679	6.23282	8.99428e-07	0.000247747	5.62503	Stalk.like.ECs_tumor_vs_normal
MGMT	4.4087	6.91913	6.15396	1.1133e-06	0.000299178	5.47629	Stalk.like.ECs_tumor_vs_normal
CELF2	3.51825	7.82049	6.12107	1.21709e-06	0.000319284	5.4715	Stalk.like.ECs_tumor_vs_normal
CDH13	2.75913	6.11817	6.09937	1.29088e-06	0.000330765	5.33408	Stalk.like.ECs_tumor_vs_normal
PREX2	2.45678	4.33445	6.03493	1.5377e-06	0.000383525	5.15794	Stalk.like.ECs_tumor_vs_normal
PGR	-4.70454	0.854025	-6.02173	1.59389e-06	0.000383525	5.00109	Stalk.like.ECs_tumor_vs_normal
ADAMTS18	8.64423	1.87006	6.02005	1.60121e-06	0.000383525	4.91596	Stalk.like.ECs_tumor_vs_normal
LRIG1	3.99014	3.15012	5.97976	1.78665e-06	0.000414935	4.9526	Stalk.like.ECs_tumor_vs_normal
TSPAN2	5.72057	1.41082	5.97547	1.80767e-06	0.000414935	4.59014	Stalk.like.ECs_tumor_vs_normal
EXOC6	2.93621	7.5217	5.91074	2.15633e-06	0.000484865	4.83567	Stalk.like.ECs_tumor_vs_normal
PDZRN4	5.71695	1.10255	5.87624	2.36908e-06	0.000522051	4.35561	Stalk.like.ECs_tumor_vs_normal
FBLN2	4.86906	1.40657	5.85054	2.54131e-06	0.000549023	4.40475	Stalk.like.ECs_tumor_vs_normal
PLCL2	-1.93078	8.40881	-5.83991	2.61617e-06	0.000554326	4.65762	Stalk.like.ECs_tumor_vs_normal
LRP11	-3.10824	3.91238	-5.82617	2.7162e-06	0.000564662	4.70884	Stalk.like.ECs_tumor_vs_normal
GATA6	-2.23445	2.4331	-5.80276	2.89565e-06	0.000590821	4.55439	Stalk.like.ECs_tumor_vs_normal
MEIS2	-3.48035	5.61065	-5.77815	3.09728e-06	0.000620469	4.40962	Stalk.like.ECs_tumor_vs_normal
CDKL1	-3.14075	3.33202	-5.74083	3.43033e-06	0.000674917	4.39722	Stalk.like.ECs_tumor_vs_normal
PTGIS	-3.62425	1.28699	-5.70651	3.76827e-06	0.0007284	4.39202	Stalk.like.ECs_tumor_vs_normal
IGF2BP2	-4.5614	2.81424	-5.66019	4.27836e-06	0.000812741	4.27007	Stalk.like.ECs_tumor_vs_normal
TSHZ2	3.85224	6.68634	5.65072	4.39099e-06	0.000819999	4.10996	Stalk.like.ECs_tumor_vs_normal
RGL3	-2.74668	4.00589	-5.56704	5.52462e-06	0.0010145	4.04066	Stalk.like.ECs_tumor_vs_normal
EHD3	-4.93123	2.22856	-5.51153	6.43506e-06	0.00114862	3.79869	Stalk.like.ECs_tumor_vs_normal
TEK	-2.32764	4.04859	-5.50993	6.46344e-06	0.00114862	3.70875	Stalk.like.ECs_tumor_vs_normal
FCN2	-6.14627	0.970837	-5.50029	6.63691e-06	0.00115486	3.77236	Stalk.like.ECs_tumor_vs_normal
DHCR24	-3.84518	2.30723	-5.49641	6.70821e-06	0.00115486	3.80187	Stalk.like.ECs_tumor_vs_normal
CYP21A2	-4.12617	1.07647	-5.48335	6.95352e-06	0.00117868	3.70176	Stalk.like.ECs_tumor_vs_normal
GMDS	1.69478	7.92118	5.47511	7.11292e-06	0.00118743	3.64292	Stalk.like.ECs_tumor_vs_normal
RP11-81H14.2	-4.93654	1.64853	-5.45184	7.58304e-06	0.00124701	3.67866	Stalk.like.ECs_tumor_vs_normal
CDH20	-4.24835	0.622743	-5.43084	8.03425e-06	0.00127589	3.54549	Stalk.like.ECs_tumor_vs_normal
RECK	-2.54773	5.39117	-5.42628	8.13576e-06	0.00127589	3.64678	Stalk.like.ECs_tumor_vs_normal
FILIP1	4.66453	4.36029	5.42614	8.13881e-06	0.00127589	3.67682	Stalk.like.ECs_tumor_vs_normal
NOX4	3.42722	4.43859	5.42246	8.22182e-06	0.00127589	3.59892	Stalk.like.ECs_tumor_vs_normal
CTC-436P18.3	-4.07648	0.781931	-5.36707	9.57633e-06	0.00145494	3.39762	Stalk.like.ECs_tumor_vs_normal
KDR	-2.60849	4.08488	-5.36467	9.63977e-06	0.00145494	3.39074	Stalk.like.ECs_tumor_vs_normal
TJP2	2.64566	4.88229	5.30795	1.12705e-05	0.00167808	3.34482	Stalk.like.ECs_tumor_vs_normal
DNM3OS	-3.93043	1.50685	-5.29647	1.16329e-05	0.00168963	3.26266	Stalk.like.ECs_tumor_vs_normal
LAMA4	3.38803	5.14579	5.29579	1.16547e-05	0.00168963	3.19453	Stalk.like.ECs_tumor_vs_normal
CPNE5	2.33398	4.1686	5.29077	1.18172e-05	0.00169094	3.2678	Stalk.like.ECs_tumor_vs_normal
ELN	4.36438	2.65018	5.27568	1.23191e-05	0.00174015	3.2244	Stalk.like.ECs_tumor_vs_normal
EPS8	4.86899	7.38893	5.23908	1.36272e-05	0.00190056	3.17619	Stalk.like.ECs_tumor_vs_normal
CYP26B1	-4.47059	1.23189	-5.23358	1.38355e-05	0.0019055	3.15672	Stalk.like.ECs_tumor_vs_normal
RBP5	-3.91615	1.67847	-5.21775	1.44528e-05	0.001942	3.13318	Stalk.like.ECs_tumor_vs_normal
APBA2	-3.34321	2.27459	-5.21774	1.44531e-05	0.001942	3.13197	Stalk.like.ECs_tumor_vs_normal
SIDT1	-4.07563	3.68547	-5.17287	1.63579e-05	0.00217146	3.01216	Stalk.like.ECs_tumor_vs_normal
DIAPH2	1.55182	9.35137	5.16656	1.66452e-05	0.00218329	2.80782	Stalk.like.ECs_tumor_vs_normal
SLC45A4	6.5552	6.92653	5.12182	1.8832e-05	0.00244107	2.82272	Stalk.like.ECs_tumor_vs_normal
MTSS1L	-2.80778	3.5776	-5.09681	2.0178e-05	0.00258513	2.8255	Stalk.like.ECs_tumor_vs_normal
AL163953.3	3.421	6.30689	5.07502	2.14284e-05	0.00268008	2.75409	Stalk.like.ECs_tumor_vs_normal
PTPN14	2.24383	5.22016	5.07304	2.15457e-05	0.00268008	2.59015	Stalk.like.ECs_tumor_vs_normal
HIVEP3	-2.0424	8.12199	-5.07131	2.16488e-05	0.00268008	2.55245	Stalk.like.ECs_tumor_vs_normal
EMID1	-5.02054	2.97947	-5.05839	2.24352e-05	0.002744	2.69421	Stalk.like.ECs_tumor_vs_normal
PBX1	-1.88061	6.17059	-5.05472	2.26633e-05	0.002744	2.46496	Stalk.like.ECs_tumor_vs_normal
MYO5A	3.25647	8.647	5.04873	2.30409e-05	0.0027594	2.66545	Stalk.like.ECs_tumor_vs_normal
PLA1A	3.85756	2.53881	5.01849	2.50468e-05	0.0029587	2.62239	Stalk.like.ECs_tumor_vs_normal
EFNB1	-3.38997	2.72162	-5.01568	2.52422e-05	0.0029587	2.61922	Stalk.like.ECs_tumor_vs_normal
DLL4	2.77805	3.39432	4.99748	2.65421e-05	0.00307832	2.55033	Stalk.like.ECs_tumor_vs_normal
ADARB2	-4.18794	2.70744	-4.97703	2.80834e-05	0.00322315	2.52174	Stalk.like.ECs_tumor_vs_normal
IGFBP3	5.51693	3.21064	4.96971	2.8657e-05	0.00325508	2.48244	Stalk.like.ECs_tumor_vs_normal
TPCN1	-2.7536	7.10227	-4.92824	3.21313e-05	0.00361247	2.37203	Stalk.like.ECs_tumor_vs_normal
PIAS1	-2.04198	8.79638	-4.89306	3.54076e-05	0.00389023	2.06267	Stalk.like.ECs_tumor_vs_normal
WWTR1	2.86551	6.17616	4.8917	3.55412e-05	0.00389023	2.01723	Stalk.like.ECs_tumor_vs_normal
SRPX	-2.67963	1.40923	-4.89048	3.5661e-05	0.00389023	2.30047	Stalk.like.ECs_tumor_vs_normal
CCL23	-4.33664	0.886165	-4.8853	3.61739e-05	0.00390749	2.2461	Stalk.like.ECs_tumor_vs_normal
DOCK8	4.64595	7.92612	4.8434	4.06076e-05	0.00434383	2.12369	Stalk.like.ECs_tumor_vs_normal
TBXAS1	-3.6207	7.44752	-4.82035	4.32727e-05	0.00455274	2.11979	Stalk.like.ECs_tumor_vs_normal
NFYB	-3.29266	3.71762	-4.81609	4.37843e-05	0.00455274	2.11049	Stalk.like.ECs_tumor_vs_normal
B3GALTL	-1.96802	4.90397	-4.81596	4.38002e-05	0.00455274	2.02807	Stalk.like.ECs_tumor_vs_normal
LTBP2	5.25829	3.28932	4.76074	5.10046e-05	0.00524605	1.79387	Stalk.like.ECs_tumor_vs_normal
MACROD2	-2.77285	6.27791	-4.75459	5.18771e-05	0.00524605	1.80305	Stalk.like.ECs_tumor_vs_normal
SERPING1	-3.08473	3.46376	-4.75443	5.18987e-05	0.00524605	1.94465	Stalk.like.ECs_tumor_vs_normal
PRICKLE2	2.84464	4.71051	4.7222	5.67204e-05	0.00568132	1.76704	Stalk.like.ECs_tumor_vs_normal
ITPR1	2.60078	7.50319	4.71359	5.8082e-05	0.00576529	1.66189	Stalk.like.ECs_tumor_vs_normal
RP11-4F5.2	-3.86963	0.70207	-4.70307	5.97916e-05	0.005882	1.78333	Stalk.like.ECs_tumor_vs_normal
HSD3B2	-3.93627	1.04285	-4.68614	6.26453e-05	0.00610819	1.74143	Stalk.like.ECs_tumor_vs_normal
FN1	4.51196	4.15974	4.67257	6.50311e-05	0.0062845	1.66425	Stalk.like.ECs_tumor_vs_normal
CCDC3	5.93317	3.28146	4.66944	6.55942e-05	0.0062845	1.67376	Stalk.like.ECs_tumor_vs_normal
MSRB3	2.25174	4.24426	4.64576	7.00151e-05	0.00665022	1.47959	Stalk.like.ECs_tumor_vs_normal
SAMD4A	3.04042	8.29564	4.64052	7.10319e-05	0.00668914	1.48131	Stalk.like.ECs_tumor_vs_normal
HEY1	4.74395	2.23695	4.62449	7.42366e-05	0.00693169	1.46196	Stalk.like.ECs_tumor_vs_normal
EXT1	2.34025	8.11686	4.61905	7.53559e-05	0.00696235	1.35161	Stalk.like.ECs_tumor_vs_normal
LYST	1.40424	7.55688	4.61243	7.67417e-05	0.00696235	1.38626	Stalk.like.ECs_tumor_vs_normal
GRK5	2.13065	7.53407	4.612	7.68314e-05	0.00696235	1.32954	Stalk.like.ECs_tumor_vs_normal
SEMA6A	-1.96869	5.61119	-4.61077	7.70926e-05	0.00696235	1.27366	Stalk.like.ECs_tumor_vs_normal
KCNK5	5.87342	2.70082	4.6073	7.78326e-05	0.00697203	1.45768	Stalk.like.ECs_tumor_vs_normal
LAMA3	4.5488	2.43541	4.60098	7.91975e-05	0.0069892	1.46316	Stalk.like.ECs_tumor_vs_normal
PDE9A	4.48999	5.11535	4.60054	7.9293e-05	0.0069892	1.46175	Stalk.like.ECs_tumor_vs_normal
PALMD	2.11889	4.37934	4.59494	8.0525e-05	0.00704146	1.2656	Stalk.like.ECs_tumor_vs_normal
RP11-679C8.2	-2.90738	4.79555	-4.58869	8.19209e-05	0.00710712	1.53563	Stalk.like.ECs_tumor_vs_normal
TGFBR2	-1.66552	8.62186	-4.56969	8.63163e-05	0.00742905	1.15502	Stalk.like.ECs_tumor_vs_normal
GATA6-AS1	-3.29032	0.774375	-4.5669	8.69802e-05	0.00742905	1.47689	Stalk.like.ECs_tumor_vs_normal
RNF220	2.84292	5.02106	4.55661	8.94762e-05	0.00758346	1.43569	Stalk.like.ECs_tumor_vs_normal
PLXNA2	3.3588	7.56433	4.54765	9.17065e-05	0.00771315	1.2015	Stalk.like.ECs_tumor_vs_normal
MAST4	2.07085	6.4535	4.54037	9.35603e-05	0.00780945	1.12067	Stalk.like.ECs_tumor_vs_normal
NPY1R	-4.04497	1.40716	-4.53251	9.56042e-05	0.00790274	1.3948	Stalk.like.ECs_tumor_vs_normal
RP11-768F21.1	-1.6083	6.45328	-4.52946	9.64089e-05	0.00790274	1.12389	Stalk.like.ECs_tumor_vs_normal
BNC2	2.27037	8.49076	4.52787	9.68297e-05	0.00790274	1.19669	Stalk.like.ECs_tumor_vs_normal
NDUFA3	-2.79765	3.26391	-4.50592	0.000102848	0.00833224	1.30711	Stalk.like.ECs_tumor_vs_normal
FAM102A	-3.01971	3.30557	-4.49962	0.000104645	0.00841591	1.31243	Stalk.like.ECs_tumor_vs_normal
DNAJB1	-3.20914	3.69465	-4.48809	0.000108012	0.00862372	1.25901	Stalk.like.ECs_tumor_vs_normal
STC1	3.51866	4.49902	4.46437	0.000115277	0.00913761	1.02761	Stalk.like.ECs_tumor_vs_normal
PTCHD4	6.59894	3.9593	4.45403	0.000118592	0.0093332	1.13509	Stalk.like.ECs_tumor_vs_normal
ITGA9	-1.64307	8.83248	-4.44663	0.000121026	0.00941037	0.86164	Stalk.like.ECs_tumor_vs_normal
C7	-3.73654	3.01239	-4.44586	0.000121281	0.00941037	1.15788	Stalk.like.ECs_tumor_vs_normal
POLR3G	-2.87969	2.68809	-4.44295	0.000122254	0.00941559	1.15419	Stalk.like.ECs_tumor_vs_normal
TMEM26	-4.23403	3.44143	-4.44056	0.000123057	0.00941559	1.15667	Stalk.like.ECs_tumor_vs_normal
RAPGEF1	2.5563	9.69365	4.42809	0.000127338	0.0096759	0.830427	Stalk.like.ECs_tumor_vs_normal
TM4SF18	-2.54441	2.50386	-4.42387	0.000128819	0.00972139	1.08174	Stalk.like.ECs_tumor_vs_normal
CRTAC1	5.16381	1.7664	4.4207	0.000129943	0.00973952	1.1052	Stalk.like.ECs_tumor_vs_normal
MYOF	2.20359	6.10736	4.394	0.00013981	0.0103745	0.842584	Stalk.like.ECs_tumor_vs_normal
CYP1B1-AS1	5.09589	3.20575	4.39273	0.000140297	0.0103745	1.02237	Stalk.like.ECs_tumor_vs_normal
ADAMTSL1	-2.58863	3.89905	-4.388	0.000142125	0.0104395	0.703216	Stalk.like.ECs_tumor_vs_normal
CD38	-4.92501	4.47097	-4.3834	0.000143929	0.0104733	1.0202	Stalk.like.ECs_tumor_vs_normal
APOC1	-4.65112	3.17756	-4.38199	0.000144486	0.0104733	1.00995	Stalk.like.ECs_tumor_vs_normal
GUCY1A2	-3.28252	2.58613	-4.37879	0.000145755	0.0104963	0.999162	Stalk.like.ECs_tumor_vs_normal
DCLK1	6.18382	3.76771	4.37498	0.000147283	0.0105374	0.924043	Stalk.like.ECs_tumor_vs_normal
COL3A1	5.08919	2.51184	4.37103	0.000148886	0.0105834	0.934046	Stalk.like.ECs_tumor_vs_normal
PLAT	-3.4319	4.0544	-4.35803	0.000154279	0.0108965	0.677471	Stalk.like.ECs_tumor_vs_normal
USP25	-1.33644	7.28282	-4.35534	0.000155417	0.0109069	0.670919	Stalk.like.ECs_tumor_vs_normal
RP11-557H15.4	-3.99848	4.78364	-4.34748	0.000158799	0.0110602	0.897387	Stalk.like.ECs_tumor_vs_normal
NPAS2	3.70256	3.5152	4.34542	0.000159695	0.0110602	0.867332	Stalk.like.ECs_tumor_vs_normal
ASIC2	-2.47594	4.44493	-4.34333	0.000160612	0.0110602	0.812052	Stalk.like.ECs_tumor_vs_normal
WEE1	3.99498	2.21606	4.34026	0.000161964	0.011084	0.875337	Stalk.like.ECs_tumor_vs_normal
NPR3	5.3856	1.75149	4.32361	0.000169513	0.011529	0.823803	Stalk.like.ECs_tumor_vs_normal
TACC2	2.89349	4.35152	4.30709	0.000177339	0.0119476	0.742467	Stalk.like.ECs_tumor_vs_normal
MET	3.22682	2.41576	4.30607	0.000177838	0.0119476	0.81276	Stalk.like.ECs_tumor_vs_normal
ST8SIA6	-2.16822	2.32789	-4.301	0.000180315	0.0120407	0.670143	Stalk.like.ECs_tumor_vs_normal
MYO5C	5.14715	3.12061	4.29559	0.000182999	0.0121463	0.774166	Stalk.like.ECs_tumor_vs_normal
ITIH5	5.93849	3.15977	4.27514	0.000193512	0.0127062	0.685018	Stalk.like.ECs_tumor_vs_normal
SLC26A5	-3.51187	2.06386	-4.27471	0.000193742	0.0127062	0.753624	Stalk.like.ECs_tumor_vs_normal
BMX	3.73146	2.04743	4.27034	0.000196063	0.0127824	0.742896	Stalk.like.ECs_tumor_vs_normal
SAMD12	2.26119	5.32442	4.26643	0.000198169	0.0128437	0.542847	Stalk.like.ECs_tumor_vs_normal
F8	-2.56112	5.2448	-4.26387	0.000199557	0.012858	0.455118	Stalk.like.ECs_tumor_vs_normal
SSH1	2.32602	7.58185	4.25718	0.000203235	0.0130188	0.46719	Stalk.like.ECs_tumor_vs_normal
HOXB3	-1.85383	3.83519	-4.25107	0.000206649	0.013161	0.540781	Stalk.like.ECs_tumor_vs_normal
KIAA1033	-1.62506	7.67796	-4.23774	0.000214299	0.0134981	0.412265	Stalk.like.ECs_tumor_vs_normal
KCNMB4	-5.37152	4.38116	-4.23759	0.000214391	0.0134981	0.65006	Stalk.like.ECs_tumor_vs_normal
PGM5	-2.3123	5.74081	-4.23331	0.000216908	0.0135316	0.307196	Stalk.like.ECs_tumor_vs_normal
ACER2	3.00776	3.80547	4.23251	0.00021738	0.0135316	0.63712	Stalk.like.ECs_tumor_vs_normal
RANBP17	-2.14436	6.4373	-4.22093	0.000224352	0.0138173	0.341514	Stalk.like.ECs_tumor_vs_normal
CCDC85C	3.93218	3.036	4.21856	0.000225806	0.0138173	0.563821	Stalk.like.ECs_tumor_vs_normal
TC2N	3.98873	1.47522	4.21552	0.000227681	0.0138173	0.553635	Stalk.like.ECs_tumor_vs_normal
LAMC1	2.72965	5.91078	4.21332	0.000229051	0.0138173	0.356193	Stalk.like.ECs_tumor_vs_normal
GPM6A	-2.82567	3.60955	-4.21215	0.00022978	0.0138173	0.228484	Stalk.like.ECs_tumor_vs_normal
RGS7BP	-4.24317	2.44082	-4.21072	0.000230682	0.0138173	0.578051	Stalk.like.ECs_tumor_vs_normal
TRPS1	-2.15769	8.8664	-4.21061	0.000230747	0.0138173	0.307462	Stalk.like.ECs_tumor_vs_normal
ULK4	1.28448	7.29537	4.20102	0.000236858	0.0141065	0.30102	Stalk.like.ECs_tumor_vs_normal
TLE1	2.40035	4.69719	4.19861	0.000238415	0.0141229	0.456213	Stalk.like.ECs_tumor_vs_normal
PDE1C	6.29138	4.52118	4.18926	0.000244564	0.0144096	0.511943	Stalk.like.ECs_tumor_vs_normal
FLT4	-2.20286	3.39491	-4.18217	0.000249327	0.0146122	0.331678	Stalk.like.ECs_tumor_vs_normal
BGN	4.84278	2.33757	4.17231	0.000256104	0.0149299	0.465116	Stalk.like.ECs_tumor_vs_normal
SOX5	4.60345	4.62186	4.15756	0.000266585	0.0154591	0.444164	Stalk.like.ECs_tumor_vs_normal
FNBP1L	-2.00073	6.79184	-4.15237	0.000270375	0.0155461	0.220029	Stalk.like.ECs_tumor_vs_normal
RHOJ	1.87406	4.19521	4.15165	0.000270907	0.0155461	0.107823	Stalk.like.ECs_tumor_vs_normal
GSTA1	-3.9552	0.774428	-4.13965	0.000279883	0.0159157	0.41405	Stalk.like.ECs_tumor_vs_normal
DGKI	5.08094	4.57306	4.13919	0.000280237	0.0159157	0.420755	Stalk.like.ECs_tumor_vs_normal
PTHLH	3.79733	1.23861	4.13541	0.000283127	0.0159974	0.36619	Stalk.like.ECs_tumor_vs_normal
DCAF17	-2.70433	4.72994	-4.13127	0.000286333	0.016096	0.390433	Stalk.like.ECs_tumor_vs_normal
TFF3	-3.10997	1.57394	-4.12762	0.000289181	0.0161736	0.39064	Stalk.like.ECs_tumor_vs_normal
UBE2H	1.5044	7.74125	4.11942	0.000295694	0.0164543	0.0647942	Stalk.like.ECs_tumor_vs_normal
SGK1	-2.79045	8.93233	-4.10922	0.000303996	0.0165963	-0.0176487	Stalk.like.ECs_tumor_vs_normal
C15orf41	-1.578	6.0356	-4.10836	0.000304705	0.0165963	0.124713	Stalk.like.ECs_tumor_vs_normal
SMAD3	2.48317	6.26383	4.10826	0.000304789	0.0165963	0.0630723	Stalk.like.ECs_tumor_vs_normal
ENPP2	7.24245	6.65164	4.10743	0.000305478	0.0165963	0.33999	Stalk.like.ECs_tumor_vs_normal
SOGA2	2.87396	4.52182	4.10707	0.000305777	0.0165963	0.280337	Stalk.like.ECs_tumor_vs_normal
HRH1	3.82639	6.01991	4.10369	0.000308592	0.016667	0.328077	Stalk.like.ECs_tumor_vs_normal
CAMK1D	1.99945	8.41364	4.09879	0.000312722	0.0168077	0.0962499	Stalk.like.ECs_tumor_vs_normal
CSGALNACT1	2.85347	8.77805	4.0913	0.000319138	0.01706	0.108199	Stalk.like.ECs_tumor_vs_normal
SEMA5B	-2.38388	1.87947	-4.08915	0.000321001	0.01706	0.221594	Stalk.like.ECs_tumor_vs_normal
AC131097.3	-3.53142	3.87249	-4.08794	0.000322062	0.01706	0.296714	Stalk.like.ECs_tumor_vs_normal
NXN	1.88661	5.26365	4.07891	0.000330041	0.0173183	0.00736928	Stalk.like.ECs_tumor_vs_normal
MAFK	4.56605	4.5664	4.07886	0.000330082	0.0173183	0.26106	Stalk.like.ECs_tumor_vs_normal
PDE3A	4.29364	7.31041	4.0706	0.000337559	0.0176153	0.0515688	Stalk.like.ECs_tumor_vs_normal
EMCN	-2.01667	4.59714	-4.06743	0.000340472	0.0176153	-0.181383	Stalk.like.ECs_tumor_vs_normal
PPM1H	5.56691	5.59612	4.06735	0.000340538	0.0176153	0.195966	Stalk.like.ECs_tumor_vs_normal
PLCB4	2.37202	6.55389	4.06423	0.000343434	0.017682	-0.106787	Stalk.like.ECs_tumor_vs_normal
TEX26-AS1	4.06601	0.81172	4.05833	0.000348963	0.0178831	0.163125	Stalk.like.ECs_tumor_vs_normal
P4HA3	5.08073	2.90065	4.05318	0.000353861	0.0180502	0.155264	Stalk.like.ECs_tumor_vs_normal
RP11-251M1.1	-3.10665	1.75165	-4.0454	0.000361399	0.0183498	0.193945	Stalk.like.ECs_tumor_vs_normal
FAT4	-1.7372	3.95693	-4.04125	0.000365475	0.0184716	-0.159706	Stalk.like.ECs_tumor_vs_normal
LEPR	1.68981	5.72662	4.03447	0.000372246	0.0185522	-0.0070975	Stalk.like.ECs_tumor_vs_normal
MYO1E	1.92816	8.11232	4.03441	0.000372306	0.0185522	-0.207372	Stalk.like.ECs_tumor_vs_normal
MED25	3.2965	4.00843	4.03371	0.000373007	0.0185522	0.15839	Stalk.like.ECs_tumor_vs_normal
FBLN5	3.17898	1.47058	4.03292	0.000373806	0.0185522	0.161673	Stalk.like.ECs_tumor_vs_normal
SH3KBP1	1.70151	7.80605	4.02635	0.000380504	0.0188	-0.0472689	Stalk.like.ECs_tumor_vs_normal
ARID5A	2.39265	6.24639	4.02218	0.000384824	0.0189285	-0.00735529	Stalk.like.ECs_tumor_vs_normal
SNTG2	3.98064	2.71631	4.01629	0.000390999	0.0191468	0.0414392	Stalk.like.ECs_tumor_vs_normal
SGMS2	4.60405	2.17028	4.00961	0.000398115	0.0193107	0.10377	Stalk.like.ECs_tumor_vs_normal
MOV10L1	4.98391	2.0555	4.00935	0.0003984	0.0193107	0.057781	Stalk.like.ECs_tumor_vs_normal
FOSL1	4.79141	2.61904	4.00823	0.000399605	0.0193107	0.0950318	Stalk.like.ECs_tumor_vs_normal
LIFR	-2.6433	4.63759	-4.00219	0.000406176	0.0194682	-0.305573	Stalk.like.ECs_tumor_vs_normal
RELL1	2.65152	6.54797	4.00199	0.000406397	0.0194682	-0.0221997	Stalk.like.ECs_tumor_vs_normal
GALNT15	-2.92868	3.02421	-3.99271	0.000416717	0.0198318	-0.0882155	Stalk.like.ECs_tumor_vs_normal
RND1	3.71293	1.70367	3.99193	0.000417588	0.0198318	0.0513584	Stalk.like.ECs_tumor_vs_normal
WBP5	-2.48041	4.18951	-3.98537	0.000425057	0.0200999	-0.0158899	Stalk.like.ECs_tumor_vs_normal
FRG1B	-2.2794	4.4652	-3.98089	0.000430227	0.0202575	0.0169781	Stalk.like.ECs_tumor_vs_normal
SDPR	-3.58836	3.91645	-3.96097	0.000453963	0.0212841	-0.326641	Stalk.like.ECs_tumor_vs_normal
IQCJ-SCHIP1	3.29941	5.96431	3.95785	0.000457797	0.0212896	-0.342751	Stalk.like.ECs_tumor_vs_normal
NHS	4.78152	6.20528	3.95773	0.000457945	0.0212896	-0.0412413	Stalk.like.ECs_tumor_vs_normal
DAPK3	2.26501	4.50311	3.95244	0.000464519	0.0213907	-0.0786814	Stalk.like.ECs_tumor_vs_normal
RARRES2	-2.71751	1.79709	-3.95156	0.000465623	0.0213907	-0.0420095	Stalk.like.ECs_tumor_vs_normal
AC012358.8	-2.80437	2.53226	-3.95131	0.000465944	0.0213907	-0.0398607	Stalk.like.ECs_tumor_vs_normal
PDLIM4	4.83056	2.9275	3.94877	0.000469143	0.0214482	-0.0787867	Stalk.like.ECs_tumor_vs_normal
PLD1	2.62687	7.91222	3.94644	0.00047209	0.021486	-0.359617	Stalk.like.ECs_tumor_vs_normal
P4HA2	3.4003	3.05267	3.94505	0.00047387	0.021486	-0.0626052	Stalk.like.ECs_tumor_vs_normal
ST8SIA4	6.14058	7.77226	3.94165	0.000478226	0.0215947	-0.059644	Stalk.like.ECs_tumor_vs_normal
CYP11A1	-3.4608	0.906958	-3.93922	0.000481358	0.0216474	-0.0643662	Stalk.like.ECs_tumor_vs_normal
CPXM2	3.45249	1.77023	3.93155	0.000491406	0.0220094	-0.0926213	Stalk.like.ECs_tumor_vs_normal
AP1S3	2.78514	4.32463	3.9285	0.000495463	0.0221013	-0.0865568	Stalk.like.ECs_tumor_vs_normal
PDGFD	1.67656	4.9934	3.91913	0.000508103	0.0225737	-0.424359	Stalk.like.ECs_tumor_vs_normal
NIPSNAP3B	-2.85736	4.45776	-3.91677	0.000511341	0.0226263	-0.140374	Stalk.like.ECs_tumor_vs_normal
NUTM2A-AS1	-1.42472	8.07287	-3.90311	0.000530468	0.0233788	-0.556203	Stalk.like.ECs_tumor_vs_normal
PNMT	-5.34561	2.1869	-3.90085	0.000533706	0.0234278	-0.15548	Stalk.like.ECs_tumor_vs_normal
SEPW1	2.65011	5.15689	3.89788	0.000537973	0.0235214	-0.292892	Stalk.like.ECs_tumor_vs_normal
FSTL1	2.43448	3.95986	3.89461	0.000542732	0.0236357	-0.388196	Stalk.like.ECs_tumor_vs_normal
GUCY1A3	3.37621	3.55727	3.89126	0.000547635	0.0237553	-0.210856	Stalk.like.ECs_tumor_vs_normal
TCF4	2.15226	10.6551	3.8891	0.000550821	0.0237998	-0.682448	Stalk.like.ECs_tumor_vs_normal
RARB	-3.06898	5.18222	-3.87709	0.000568862	0.0244833	-0.525902	Stalk.like.ECs_tumor_vs_normal
MSRA	1.343	7.43644	3.87262	0.000575727	0.0246692	-0.523565	Stalk.like.ECs_tumor_vs_normal
ELMO1	1.56285	11.0037	3.87137	0.000577661	0.0246692	-0.686636	Stalk.like.ECs_tumor_vs_normal
PTPRB	-1.29116	5.38389	-3.86747	0.000583743	0.0248328	-0.727019	Stalk.like.ECs_tumor_vs_normal
TES	2.70118	5.2683	3.86408	0.000589082	0.0249635	-0.374464	Stalk.like.ECs_tumor_vs_normal
CTNNBL1	-1.31887	6.32462	-3.85862	0.000597772	0.0252347	-0.526747	Stalk.like.ECs_tumor_vs_normal
COL4A1	2.81992	5.85739	3.85438	0.0006046	0.0254255	-0.660733	Stalk.like.ECs_tumor_vs_normal
ITGA10	2.44905	3.73675	3.82882	0.00064745	0.027124	-0.518891	Stalk.like.ECs_tumor_vs_normal
NAALAD2	-3.64558	2.47167	-3.82438	0.000655187	0.0273441	-0.334806	Stalk.like.ECs_tumor_vs_normal
PACSIN2	2.07137	7.45576	3.82262	0.000658281	0.0273696	-0.596545	Stalk.like.ECs_tumor_vs_normal
GJA5	5.0347	1.56044	3.81899	0.000664689	0.0275321	-0.377053	Stalk.like.ECs_tumor_vs_normal
PRDM16	4.01365	1.49565	3.81344	0.00067464	0.0277934	-0.365617	Stalk.like.ECs_tumor_vs_normal
ZBTB46	-1.80247	6.68777	-3.81266	0.000676043	0.0277934	-0.695026	Stalk.like.ECs_tumor_vs_normal
CAV1	2.35292	3.14108	3.80223	0.000695155	0.0284354	-0.58843	Stalk.like.ECs_tumor_vs_normal
PSD3	2.33601	8.24262	3.80076	0.000697893	0.0284354	-0.570861	Stalk.like.ECs_tumor_vs_normal
PIP5K1C	2.03535	5.88961	3.79996	0.000699401	0.0284354	-0.624652	Stalk.like.ECs_tumor_vs_normal
CDK17	1.86771	8.20606	3.79211	0.000714215	0.0288409	-0.885478	Stalk.like.ECs_tumor_vs_normal
DTWD1	-1.58755	5.46972	-3.7919	0.00071461	0.0288409	-0.553827	Stalk.like.ECs_tumor_vs_normal
RP1-149A16.12	3.20896	2.40415	3.78864	0.000720854	0.0289867	-0.419857	Stalk.like.ECs_tumor_vs_normal
RFX2	4.44241	6.42437	3.78582	0.000726316	0.0291002	-0.67133	Stalk.like.ECs_tumor_vs_normal
SLC22A4	4.10609	3.39946	3.77788	0.000741865	0.0296155	-0.454729	Stalk.like.ECs_tumor_vs_normal
KLF12	1.95395	7.85965	3.7722	0.00075319	0.029959	-0.823424	Stalk.like.ECs_tumor_vs_normal
PLCB3	-2.77997	3.50682	-3.76699	0.000763741	0.0301619	-0.483126	Stalk.like.ECs_tumor_vs_normal
PLEKHA1	1.53116	6.70562	3.76585	0.000766063	0.0301619	-0.751278	Stalk.like.ECs_tumor_vs_normal
ST6GAL1	-1.90557	9.19432	-3.76563	0.000766503	0.0301619	-0.971923	Stalk.like.ECs_tumor_vs_normal
RP11-444D3.1	5.43705	5.04087	3.76371	0.000770441	0.030209	-0.476494	Stalk.like.ECs_tumor_vs_normal
HIPK3	1.66708	8.09743	3.76226	0.000773437	0.0302189	-0.887275	Stalk.like.ECs_tumor_vs_normal
NFATC1	3.56242	6.4088	3.75809	0.000782072	0.0304483	-0.690352	Stalk.like.ECs_tumor_vs_normal
ABI3BP	2.56968	1.69766	3.73815	0.000824741	0.0319965	-0.620576	Stalk.like.ECs_tumor_vs_normal
PCDH11X	3.59208	2.02973	3.73298	0.00083617	0.0322214	-0.550826	Stalk.like.ECs_tumor_vs_normal
CALD1	1.8523	5.7561	3.73288	0.000836387	0.0322214	-0.985303	Stalk.like.ECs_tumor_vs_normal
FGF12	2.59624	5.04913	3.72945	0.00084406	0.0324037	-0.690085	Stalk.like.ECs_tumor_vs_normal
STARD13	1.93981	10.0234	3.72784	0.000847667	0.0324292	-1.01622	Stalk.like.ECs_tumor_vs_normal
FOXP1	1.59255	9.65258	3.72424	0.000855841	0.0325698	-1.07161	Stalk.like.ECs_tumor_vs_normal
CNKSR3	2.19231	4.34887	3.72287	0.000858949	0.0325698	-0.809605	Stalk.like.ECs_tumor_vs_normal
PITPNM2	-1.7018	3.49674	-3.72232	0.000860211	0.0325698	-0.837475	Stalk.like.ECs_tumor_vs_normal
INSM1	3.07521	3.10599	3.71678	0.000872966	0.0329395	-0.596589	Stalk.like.ECs_tumor_vs_normal
TBX3	-2.89706	1.92441	-3.70834	0.000892766	0.0334689	-0.632133	Stalk.like.ECs_tumor_vs_normal
BTNL8	-4.26197	1.98775	-3.70822	0.000893072	0.0334689	-0.609073	Stalk.like.ECs_tumor_vs_normal
CIITA	-2.77837	6.48975	-3.70177	0.0009085	0.0339317	-0.713552	Stalk.like.ECs_tumor_vs_normal
LTBP4	2.53713	3.45551	3.69728	0.0009194	0.0342228	-0.664613	Stalk.like.ECs_tumor_vs_normal
FOXN3	1.02871	9.92384	3.69108	0.000934634	0.0346727	-1.09492	Stalk.like.ECs_tumor_vs_normal
FLG-AS1	-2.5296	4.25331	-3.68248	0.000956214	0.0352919	-0.721697	Stalk.like.ECs_tumor_vs_normal
ADAMTS5	5.75727	3.41471	3.68188	0.000957732	0.0352919	-0.724565	Stalk.like.ECs_tumor_vs_normal
PTGS2	4.32829	4.3586	3.6752	0.000974852	0.0357805	-0.694242	Stalk.like.ECs_tumor_vs_normal
PLAGL1	2.6191	6.61332	3.67418	0.000977486	0.0357805	-0.753621	Stalk.like.ECs_tumor_vs_normal
SLC4A7	4.57086	8.80501	3.66983	0.000988831	0.036076	-0.891329	Stalk.like.ECs_tumor_vs_normal
CTB-107G13.1	-3.79501	1.16944	-3.66573	0.000999619	0.0363492	-0.704986	Stalk.like.ECs_tumor_vs_normal
GPR182	-3.55679	0.628087	-3.65997	0.001015	0.036787	-0.717736	Stalk.like.ECs_tumor_vs_normal
ARHGEF28	4.03427	5.12	3.65452	0.00102974	0.0371988	-0.785496	Stalk.like.ECs_tumor_vs_normal
DSTN	2.06274	6.10763	3.64877	0.00104554	0.0375252	-1.08183	Stalk.like.ECs_tumor_vs_normal
GPR126	2.27348	5.64999	3.64875	0.00104558	0.0375252	-0.951118	Stalk.like.ECs_tumor_vs_normal
HEY2	3.93611	2.03287	3.64089	0.00106755	0.0381893	-0.765404	Stalk.like.ECs_tumor_vs_normal
ALPL	-1.76354	1.72527	-3.63894	0.00107307	0.0382626	-0.976008	Stalk.like.ECs_tumor_vs_normal
SORCS2	-3.85385	3.30985	-3.63687	0.00107897	0.0383486	-0.794992	Stalk.like.ECs_tumor_vs_normal
RAI14	1.46317	5.1584	3.63564	0.00108248	0.0383497	-1.22533	Stalk.like.ECs_tumor_vs_normal
OSBPL3	2.54487	8.01402	3.63273	0.00109084	0.0383804	-0.926315	Stalk.like.ECs_tumor_vs_normal
PRDM1	2.94193	7.10955	3.63062	0.00109695	0.0383804	-0.874136	Stalk.like.ECs_tumor_vs_normal
NR2F1	-2.67984	2.4071	-3.63032	0.00109782	0.0383804	-0.971018	Stalk.like.ECs_tumor_vs_normal
THBS3	2.80933	3.50692	3.63031	0.00109783	0.0383804	-0.785186	Stalk.like.ECs_tumor_vs_normal
COL5A2	1.83882	3.59708	3.62815	0.00110412	0.0383804	-0.96873	Stalk.like.ECs_tumor_vs_normal
PDE3B	-3.44338	6.53556	-3.62811	0.00110425	0.0383804	-0.851753	Stalk.like.ECs_tumor_vs_normal
LINC-PINT	2.45953	10.5887	3.62629	0.00110955	0.0384435	-1.32207	Stalk.like.ECs_tumor_vs_normal
DNASE1L3	-2.71473	3.36574	-3.62174	0.00112299	0.0387244	-1.17776	Stalk.like.ECs_tumor_vs_normal
APOE	-4.81631	5.59528	-3.62	0.00112816	0.0387244	-0.878998	Stalk.like.ECs_tumor_vs_normal
ATXN1	1.55845	9.51282	3.61998	0.0011282	0.0387244	-1.25325	Stalk.like.ECs_tumor_vs_normal
ACTN1	2.50005	5.26881	3.60531	0.00117273	0.0401278	-1.07242	Stalk.like.ECs_tumor_vs_normal
CHPT1	-3.07565	4.98526	-3.59768	0.00119658	0.0408172	-0.940909	Stalk.like.ECs_tumor_vs_normal
STK24	1.51963	6.94287	3.59425	0.00120746	0.0409812	-1.20741	Stalk.like.ECs_tumor_vs_normal
MOK	2.72493	3.94454	3.59382	0.00120883	0.0409812	-0.945946	Stalk.like.ECs_tumor_vs_normal
PDE4B	2.71121	8.8237	3.59115	0.00121735	0.0411436	-1.25661	Stalk.like.ECs_tumor_vs_normal
NFATC2	4.57053	7.62964	3.58372	0.00124141	0.0418284	-1.07806	Stalk.like.ECs_tumor_vs_normal
C1orf131	-2.07331	4.33076	-3.58135	0.00124918	0.0418842	-0.959022	Stalk.like.ECs_tumor_vs_normal
ENTPD4	1.5356	5.82904	3.5809	0.00125067	0.0418842	-1.0768	Stalk.like.ECs_tumor_vs_normal
LHFPL2	2.8198	7.42842	3.57721	0.00126288	0.0419832	-1.11909	Stalk.like.ECs_tumor_vs_normal
DAP	1.93843	6.46492	3.57717	0.00126301	0.0419832	-1.14203	Stalk.like.ECs_tumor_vs_normal
ROR1	6.94054	4.42217	3.57655	0.00126506	0.0419832	-0.907882	Stalk.like.ECs_tumor_vs_normal
EXOC3L2	-1.8761	3.18073	-3.57421	0.00127289	0.0420782	-1.20107	Stalk.like.ECs_tumor_vs_normal
RYR2	5.93855	4.98922	3.57214	0.00127982	0.0420782	-0.934492	Stalk.like.ECs_tumor_vs_normal
LRRC37A2	1.69111	5.91043	3.57136	0.00128248	0.0420782	-1.09331	Stalk.like.ECs_tumor_vs_normal
LEF1	3.56848	3.68241	3.57114	0.0012832	0.0420782	-1.05907	Stalk.like.ECs_tumor_vs_normal
CYP4X1	-3.36372	1.55267	-3.56805	0.00129369	0.0422964	-0.948095	Stalk.like.ECs_tumor_vs_normal
AC133680.1	-2.34686	4.19597	-3.55954	0.00132297	0.0430067	-1.18778	Stalk.like.ECs_tumor_vs_normal
RFX3	1.12913	8.51764	3.55823	0.00132752	0.0430067	-1.46064	Stalk.like.ECs_tumor_vs_normal
UHRF2	1.36194	6.55471	3.55763	0.00132961	0.0430067	-1.33496	Stalk.like.ECs_tumor_vs_normal
SGIP1	4.63493	5.28047	3.55723	0.00133103	0.0430067	-1.02141	Stalk.like.ECs_tumor_vs_normal
EFCAB4B	-2.05924	4.12155	-3.55517	0.00133824	0.0431064	-1.02422	Stalk.like.ECs_tumor_vs_normal
GRB10	1.45196	6.83018	3.55412	0.00134194	0.0431064	-1.51392	Stalk.like.ECs_tumor_vs_normal
ACKR3	3.17759	3.72012	3.5486	0.00136154	0.0435837	-1.07511	Stalk.like.ECs_tumor_vs_normal
PFKP	3.4737	3.44895	3.54717	0.00136668	0.0435837	-0.981286	Stalk.like.ECs_tumor_vs_normal
MANEA	-2.21938	3.32536	-3.5456	0.00137233	0.0435837	-0.998667	Stalk.like.ECs_tumor_vs_normal
ARHGAP24	5.22312	8.36991	3.54551	0.00137262	0.0435837	-0.983612	Stalk.like.ECs_tumor_vs_normal
LTF	-2.49323	1.28073	-3.54294	0.00138192	0.0437528	-1.02197	Stalk.like.ECs_tumor_vs_normal
RBP1	-2.62378	3.2681	-3.54081	0.00138968	0.0438724	-1.05353	Stalk.like.ECs_tumor_vs_normal
PLXNA4	3.87531	3.22052	3.53466	0.0014123	0.0444591	-1.05515	Stalk.like.ECs_tumor_vs_normal
LMCD1	1.73287	3.64542	3.53258	0.00142004	0.0445754	-1.43024	Stalk.like.ECs_tumor_vs_normal
MAPKAPK2	2.22268	6.45215	3.52899	0.00143345	0.0448687	-1.22057	Stalk.like.ECs_tumor_vs_normal
HIF3A	-3.46244	2.71246	-3.52543	0.0014469	0.0450982	-1.1982	Stalk.like.ECs_tumor_vs_normal
PES1	-2.08312	4.66326	-3.52339	0.00145465	0.0450982	-1.12273	Stalk.like.ECs_tumor_vs_normal
CD74	-2.6577	8.71522	-3.52287	0.00145666	0.0450982	-1.47797	Stalk.like.ECs_tumor_vs_normal
WNT2B	1.46957	6.03093	3.52274	0.00145716	0.0450982	-1.34624	Stalk.like.ECs_tumor_vs_normal
BMPR2	0.984975	8.34387	3.51839	0.00147385	0.0454559	-1.56474	Stalk.like.ECs_tumor_vs_normal
HOXD3	1.76553	4.11356	3.51701	0.00147918	0.0454559	-1.39843	Stalk.like.ECs_tumor_vs_normal
CEP57L1	-2.18249	5.23301	-3.51635	0.00148174	0.0454559	-1.11474	Stalk.like.ECs_tumor_vs_normal
C16orf45	-1.53366	4.60821	-3.51546	0.00148522	0.0454559	-1.43026	Stalk.like.ECs_tumor_vs_normal
RP5-965F6.2	3.86047	1.60798	3.50653	0.00152036	0.0461372	-1.0675	Stalk.like.ECs_tumor_vs_normal
AGMO	3.06125	2.0614	3.50522	0.00152557	0.0461372	-1.06989	Stalk.like.ECs_tumor_vs_normal
GRIK1	-4.12652	2.63589	-3.50358	0.00153212	0.0461372	-1.08202	Stalk.like.ECs_tumor_vs_normal
SNX16	-1.85599	4.43855	-3.50346	0.00153262	0.0461372	-1.22465	Stalk.like.ECs_tumor_vs_normal
IL18R1	-2.74071	2.56066	-3.50316	0.00153379	0.0461372	-1.20266	Stalk.like.ECs_tumor_vs_normal
NCKIPSD	-2.50169	4.36765	-3.50314	0.0015339	0.0461372	-1.18496	Stalk.like.ECs_tumor_vs_normal
ANGPT1	-3.12003	1.99348	-3.50242	0.00153679	0.0461372	-1.12742	Stalk.like.ECs_tumor_vs_normal
EPB41L5	-1.80657	4.20127	-3.49167	0.00158061	0.0473239	-1.29156	Stalk.like.ECs_tumor_vs_normal
CDKN2B-AS1	3.67483	3.7697	3.48993	0.00158783	0.0474111	-1.10647	Stalk.like.ECs_tumor_vs_normal
PGM2L1	2.85942	5.14667	3.48839	0.00159421	0.0474728	-1.29787	Stalk.like.ECs_tumor_vs_normal
ADSS	1.54273	5.76298	3.48626	0.00160311	0.0475271	-1.35761	Stalk.like.ECs_tumor_vs_normal
ZNF385A	2.46693	3.44639	3.4859	0.00160466	0.0475271	-1.12802	Stalk.like.ECs_tumor_vs_normal
CCM2L	-1.63879	2.88053	-3.48415	0.00161199	0.0475583	-1.38718	Stalk.like.ECs_tumor_vs_normal
ALDH1A3	3.37486	1.71368	3.48194	0.00162133	0.0475583	-1.12379	Stalk.like.ECs_tumor_vs_normal
MAATS1	2.25137	2.66445	3.48161	0.00162273	0.0475583	-1.14179	Stalk.like.ECs_tumor_vs_normal
CYP1B1	3.97224	1.60738	3.48155	0.00162297	0.0475583	-1.13045	Stalk.like.ECs_tumor_vs_normal
HECW2	-1.41352	6.30404	-3.47668	0.00164377	0.0480398	-1.62717	Stalk.like.ECs_tumor_vs_normal
APLNR	4.4125	2.17135	3.47444	0.00165342	0.048194	-1.14662	Stalk.like.ECs_tumor_vs_normal
DPH6-AS1	-2.3753	5.34917	-3.46707	0.00168552	0.0490002	-1.42112	Stalk.like.ECs_tumor_vs_normal
FAM107A	1.94543	2.19323	3.46392	0.00169942	0.0492741	-1.29966	Stalk.like.ECs_tumor_vs_normal
KIF26B	-3.54463	4.58051	-3.46081	0.00171327	0.0495454	-1.29459	Stalk.like.ECs_tumor_vs_normal
MTHFD1L	2.13632	7.57787	3.45401	0.0017439	0.0499006	-1.57179	Stalk.like.ECs_tumor_vs_normal
DYRK3	2.52185	2.8031	3.45338	0.00174677	0.0499006	-1.21579	Stalk.like.ECs_tumor_vs_normal
L3MBTL4	-1.67699	6.99985	-3.45336	0.00174685	0.0499006	-1.47927	Stalk.like.ECs_tumor_vs_normal
2006-09-01	-1.7547	6.43443	-3.45314	0.00174786	0.0499006	-1.56693	Stalk.like.ECs_tumor_vs_normal
TIAM1	-2.30106	6.66014	-3.45307	0.0017482	0.0499006	-1.36674	Stalk.like.ECs_tumor_vs_normal
PLA2G4A	3.84429	5.13866	3.45175	0.00175421	0.0499429	-1.1897	Stalk.like.ECs_tumor_vs_normal
CYP17A1	-7.74245	1.39736	-14.2043	1.77816e-14	1.95917e-10	21.7714	Tip.like.ECs_tumor_vs_normal
GATA6	-5.33753	2.4331	-12.7145	2.77098e-13	1.52653e-09	20.1	Tip.like.ECs_tumor_vs_normal
RP11-444A22.1	-7.01991	2.05704	-12.306	6.12609e-13	2.24991e-09	19.2098	Tip.like.ECs_tumor_vs_normal
IL33	-6.40453	1.73612	-11.984	1.1602e-12	3.09258e-09	18.4791	Tip.like.ECs_tumor_vs_normal
CRHBP	-6.78757	3.64844	-11.8891	1.40342e-12	3.09258e-09	18.1749	Tip.like.ECs_tumor_vs_normal
SEMA3D	-7.07774	1.67862	-11.7777	1.75712e-12	3.19638e-09	18.0762	Tip.like.ECs_tumor_vs_normal
PKHD1L1	-8.54223	1.96112	-11.7064	2.03074e-12	3.19638e-09	17.8197	Tip.like.ECs_tumor_vs_normal
MCTP2	-8.24715	2.77005	-11.333	4.37319e-12	6.02297e-09	17.4098	Tip.like.ECs_tumor_vs_normal
FMO2	-6.05663	0.963809	-10.841	1.23293e-11	1.41521e-08	16.0033	Tip.like.ECs_tumor_vs_normal
STAR	-6.20648	1.2554	-10.8218	1.28445e-11	1.41521e-08	15.9048	Tip.like.ECs_tumor_vs_normal
IRX3	-5.1481	1.1741	-10.3672	3.43939e-11	3.44502e-08	15.2093	Tip.like.ECs_tumor_vs_normal
SEMA5B	-4.64362	1.87947	-9.9456	8.77838e-11	8.06002e-08	14.6022	Tip.like.ECs_tumor_vs_normal
RYR3	-6.44079	2.54162	-9.80075	1.21756e-10	1.03193e-07	14.1128	Tip.like.ECs_tumor_vs_normal
NR2F2	-4.5699	2.64192	-9.73924	1.40019e-10	1.10195e-07	14.1964	Tip.like.ECs_tumor_vs_normal
HSPA1A	-6.90189	4.89937	-9.65305	1.70445e-10	1.25197e-07	14.0416	Tip.like.ECs_tumor_vs_normal
LGR4	-4.83388	4.46796	-9.52453	2.28935e-10	1.5765e-07	13.7184	Tip.like.ECs_tumor_vs_normal
CYP11B1	-6.00763	1.26626	-9.48292	2.51994e-10	1.63322e-07	13.2395	Tip.like.ECs_tumor_vs_normal
GPM6A	-6.4499	3.60955	-9.1452	5.53806e-10	3.38991e-07	12.9067	Tip.like.ECs_tumor_vs_normal
CDH13	3.48689	6.11817	8.93284	9.15639e-10	5.30974e-07	12.3979	Tip.like.ECs_tumor_vs_normal
FCN2	-7.13478	0.970837	-8.72549	1.50466e-09	8.2892e-07	11.737	Tip.like.ECs_tumor_vs_normal
SRPX	-4.57086	1.40923	-8.55682	2.2632e-09	1.18743e-06	11.2573	Tip.like.ECs_tumor_vs_normal
APBA2	-4.02418	2.27459	-8.46853	2.80655e-09	1.36112e-06	11.2667	Tip.like.ECs_tumor_vs_normal
HSPA1B	-5.73655	4.52435	-8.46349	2.84133e-09	1.36112e-06	11.3042	Tip.like.ECs_tumor_vs_normal
RGL3	-3.59332	4.00589	-8.41398	3.20725e-09	1.47239e-06	11.1462	Tip.like.ECs_tumor_vs_normal
PTGIS	-5.11029	1.28699	-8.38608	3.43435e-09	1.51359e-06	10.9446	Tip.like.ECs_tumor_vs_normal
L3MBTL4	-3.49294	6.99985	-8.36022	3.65948e-09	1.55078e-06	11.065	Tip.like.ECs_tumor_vs_normal
SIDT1	-4.80977	3.68547	-8.24539	4.85655e-09	1.98183e-06	10.732	Tip.like.ECs_tumor_vs_normal
PDIA5	-3.19436	4.35364	-8.1974	5.46916e-09	2.15211e-06	10.6667	Tip.like.ECs_tumor_vs_normal
HSD3B2	-5.35994	1.04285	-8.16605	5.91146e-09	2.24595e-06	10.3248	Tip.like.ECs_tumor_vs_normal
DHCR24	-4.56602	2.30723	-8.13851	6.33e-09	2.3248e-06	10.384	Tip.like.ECs_tumor_vs_normal
IGF2BP2	-4.57481	2.81424	-8.09602	7.03607e-09	2.50075e-06	10.4259	Tip.like.ECs_tumor_vs_normal
MEIS2	-4.34186	5.61065	-7.97853	9.43725e-09	3.24936e-06	10.0586	Tip.like.ECs_tumor_vs_normal
TFF3	-4.16124	1.57394	-7.92815	1.07093e-08	3.57559e-06	9.98068	Tip.like.ECs_tumor_vs_normal
SLC26A5	-4.63917	2.06386	-7.86824	1.24521e-08	4.03523e-06	9.81078	Tip.like.ECs_tumor_vs_normal
PALM	-3.55641	2.426	-7.76513	1.61588e-08	5.08679e-06	9.60612	Tip.like.ECs_tumor_vs_normal
CYP21A2	-4.94403	1.07647	-7.71573	1.83164e-08	5.60584e-06	9.23173	Tip.like.ECs_tumor_vs_normal
HIVEP3	-2.75655	8.12199	-7.66541	2.08171e-08	6.199e-06	9.30354	Tip.like.ECs_tumor_vs_normal
RP11-81H14.2	-5.2605	1.64853	-7.61381	2.37437e-08	6.69491e-06	9.17451	Tip.like.ECs_tumor_vs_normal
CEACAM1	-4.97242	2.50153	-7.61062	2.39379e-08	6.69491e-06	9.23964	Tip.like.ECs_tumor_vs_normal
DGKG	-6.01523	3.7231	-7.60465	2.43054e-08	6.69491e-06	9.19935	Tip.like.ECs_tumor_vs_normal
TBXAS1	-3.92761	7.44752	-7.39899	4.1203e-08	1.10726e-05	8.71746	Tip.like.ECs_tumor_vs_normal
ALPL	-3.49734	1.72527	-7.38148	4.31075e-08	1.13085e-05	8.66737	Tip.like.ECs_tumor_vs_normal
LRP11	-2.88687	3.91238	-7.2587	5.92341e-08	1.51777e-05	8.36099	Tip.like.ECs_tumor_vs_normal
F8	-3.78038	5.2448	-7.17255	7.41095e-08	1.85577e-05	8.07772	Tip.like.ECs_tumor_vs_normal
TGFBR2	-2.31604	8.62186	-7.14715	7.91841e-08	1.93878e-05	7.93959	Tip.like.ECs_tumor_vs_normal
EHD3	-4.13723	2.22856	-7.13735	8.12348e-08	1.94575e-05	8.05708	Tip.like.ECs_tumor_vs_normal
IL18R1	-5.14838	2.56066	-7.10856	8.75768e-08	2.05302e-05	7.96145	Tip.like.ECs_tumor_vs_normal
RBP5	-4.11539	1.67847	-7.09543	9.06349e-08	2.08045e-05	7.95074	Tip.like.ECs_tumor_vs_normal
NRG3	-4.55139	5.11598	-7.08726	9.25923e-08	2.082e-05	7.8019	Tip.like.ECs_tumor_vs_normal
MECOM	4.84361	5.22644	7.07166	9.64503e-08	2.12538e-05	7.89571	Tip.like.ECs_tumor_vs_normal
CTB-107G13.1	-5.29357	1.16944	-7.01832	1.10919e-07	2.39629e-05	7.69056	Tip.like.ECs_tumor_vs_normal
FAM155A	5.07241	8.60373	6.99252	1.1869e-07	2.51486e-05	7.68503	Tip.like.ECs_tumor_vs_normal
ADAMTSL1	-3.7778	3.89905	-6.94789	1.33464e-07	2.77453e-05	7.4659	Tip.like.ECs_tumor_vs_normal
DAPK1	-4.11643	7.55806	-6.94025	1.36176e-07	2.77849e-05	7.56248	Tip.like.ECs_tumor_vs_normal
RP11-767I20.1	-6.54764	1.41394	-6.89313	1.54174e-07	3.08852e-05	7.43189	Tip.like.ECs_tumor_vs_normal
ST6GAL1	-3.27078	9.19432	-6.86201	1.67372e-07	3.29305e-05	7.22023	Tip.like.ECs_tumor_vs_normal
RARRES2	-4.14393	1.79709	-6.81922	1.87411e-07	3.62261e-05	7.17945	Tip.like.ECs_tumor_vs_normal
DOK6	-3.71477	2.89681	-6.65731	2.88006e-07	5.4322e-05	6.83021	Tip.like.ECs_tumor_vs_normal
CYP26B1	-4.8372	1.23189	-6.65357	2.90887e-07	5.4322e-05	6.8029	Tip.like.ECs_tumor_vs_normal
MAGI1	3.1388	8.34508	6.64132	3.00533e-07	5.51879e-05	6.65143	Tip.like.ECs_tumor_vs_normal
PDGFD	2.30027	4.9934	6.63493	3.05695e-07	5.52156e-05	6.64881	Tip.like.ECs_tumor_vs_normal
RASSF9	-3.17433	1.87631	-6.58668	3.47677e-07	6.17855e-05	6.66582	Tip.like.ECs_tumor_vs_normal
RGS7BP	-4.76373	2.44082	-6.54927	3.84208e-07	6.71937e-05	6.56609	Tip.like.ECs_tumor_vs_normal
PGM5	-3.71574	5.74081	-6.53094	4.03513e-07	6.94673e-05	6.44351	Tip.like.ECs_tumor_vs_normal
DNASE1L3	-5.23298	3.36574	-6.50607	4.31278e-07	7.31049e-05	6.43455	Tip.like.ECs_tumor_vs_normal
LAMB1	4.37415	4.3634	6.48581	4.55325e-07	7.60117e-05	6.4071	Tip.like.ECs_tumor_vs_normal
PGR	-4.29364	0.854025	-6.40261	5.69202e-07	9.3604e-05	6.10942	Tip.like.ECs_tumor_vs_normal
FAM102A	-2.85727	3.30557	-6.37586	6.11642e-07	9.77323e-05	6.11862	Tip.like.ECs_tumor_vs_normal
C1QTNF1	-4.15665	1.42175	-6.37457	6.13763e-07	9.77323e-05	6.06252	Tip.like.ECs_tumor_vs_normal
NOX4	3.41303	4.43859	6.36824	6.24313e-07	9.77323e-05	6.01183	Tip.like.ECs_tumor_vs_normal
COL8A1	-3.5786	4.41403	-6.36105	6.365e-07	9.77323e-05	5.88213	Tip.like.ECs_tumor_vs_normal
PLSCR4	-3.09826	3.26626	-6.35905	6.39935e-07	9.77323e-05	6.03837	Tip.like.ECs_tumor_vs_normal
MACROD2	-3.03307	6.27791	-6.35467	6.47528e-07	9.77323e-05	5.94074	Tip.like.ECs_tumor_vs_normal
VWF	2.82379	5.53359	6.31351	7.23429e-07	0.000107713	5.8551	Tip.like.ECs_tumor_vs_normal
NPY1R	-4.66353	1.40716	-6.28851	7.7387e-07	0.000113687	5.89209	Tip.like.ECs_tumor_vs_normal
ANGPT2	6.53876	4.20146	6.26903	8.15635e-07	0.000118246	5.65659	Tip.like.ECs_tumor_vs_normal
ADARB2	-3.46304	2.70744	-6.25045	8.57594e-07	0.000122714	5.75305	Tip.like.ECs_tumor_vs_normal
TMEM26	-4.46393	3.44143	-6.239	8.84532e-07	0.000124946	5.76501	Tip.like.ECs_tumor_vs_normal
KCNIP4	-5.62137	6.38146	-6.20872	9.59958e-07	0.000132604	5.47976	Tip.like.ECs_tumor_vs_normal
MTSS1L	-2.61784	3.5776	-6.20762	9.62818e-07	0.000132604	5.66661	Tip.like.ECs_tumor_vs_normal
ABCB1	3.53434	4.6037	6.1408	1.15372e-06	0.000156935	5.52067	Tip.like.ECs_tumor_vs_normal
RNF220	4.1252	5.02106	6.11517	1.23672e-06	0.000166173	5.42742	Tip.like.ECs_tumor_vs_normal
MKL2	1.91705	7.10684	6.04478	1.49708e-06	0.000198734	5.14041	Tip.like.ECs_tumor_vs_normal
2006-09-01	-2.97271	6.43443	-6.03425	1.54056e-06	0.00020207	5.17027	Tip.like.ECs_tumor_vs_normal
TEK	-2.25333	4.04859	-6.02157	1.59457e-06	0.000206694	4.97219	Tip.like.ECs_tumor_vs_normal
CDH23	-3.32854	4.53757	-5.98727	1.75054e-06	0.000223409	5.11738	Tip.like.ECs_tumor_vs_normal
ASIC2	-2.7495	4.44493	-5.98328	1.76964e-06	0.000223409	5.03101	Tip.like.ECs_tumor_vs_normal
NR2F2-AS1	-3.43233	3.15989	-5.97789	1.79581e-06	0.000223409	5.00057	Tip.like.ECs_tumor_vs_normal
GATA6-AS1	-4.06261	0.774375	-5.97608	1.80465e-06	0.000223409	5.04173	Tip.like.ECs_tumor_vs_normal
ITGA9	-1.91676	8.83248	-5.97198	1.82491e-06	0.000223409	4.83942	Tip.like.ECs_tumor_vs_normal
MIR4435-1HG	3.75325	8.60668	5.96501	1.85986e-06	0.000223822	4.92539	Tip.like.ECs_tumor_vs_normal
DNM3OS	-2.86685	1.50685	-5.96323	1.86891e-06	0.000223822	5.05701	Tip.like.ECs_tumor_vs_normal
SNCAIP	-3.91357	4.53101	-5.92095	2.09712e-06	0.000248452	4.94867	Tip.like.ECs_tumor_vs_normal
RP11-4F5.2	-4.35931	0.70207	-5.90715	2.17754e-06	0.000255236	4.83916	Tip.like.ECs_tumor_vs_normal
PBX1	-1.95958	6.17059	-5.90263	2.20452e-06	0.000255678	4.6414	Tip.like.ECs_tumor_vs_normal
LINC00478	-3.86765	8.00712	-5.87621	2.36927e-06	0.000271923	4.61683	Tip.like.ECs_tumor_vs_normal
AC098617.1	-2.97342	2.18847	-5.82715	2.70892e-06	0.0003077	4.65136	Tip.like.ECs_tumor_vs_normal
MAN1C1	-4.07475	5.39158	-5.80769	2.85689e-06	0.000321196	4.63952	Tip.like.ECs_tumor_vs_normal
CSF1	-3.98251	1.63683	-5.74028	3.43545e-06	0.000382341	4.48652	Tip.like.ECs_tumor_vs_normal
AR	-3.76881	1.91039	-5.71554	3.67621e-06	0.000405045	4.39682	Tip.like.ECs_tumor_vs_normal
KLHL2	-1.80912	6.61241	-5.7083	3.74988e-06	0.000409071	4.24709	Tip.like.ECs_tumor_vs_normal
MGMT	3.30262	6.91913	5.68891	3.95451e-06	0.000424911	4.35078	Tip.like.ECs_tumor_vs_normal
SEMA6A	-2.15505	5.61119	-5.68728	3.97221e-06	0.000424911	4.05884	Tip.like.ECs_tumor_vs_normal
CCL23	-4.20839	0.886165	-5.66555	4.21594e-06	0.000446646	4.28065	Tip.like.ECs_tumor_vs_normal
TBX3	-3.32883	1.92441	-5.65938	4.28787e-06	0.000449941	4.27296	Tip.like.ECs_tumor_vs_normal
DIAPH2	1.53071	9.35137	5.62076	4.76713e-06	0.000495512	3.93258	Tip.like.ECs_tumor_vs_normal
IL15	-2.62997	5.60279	-5.6081	4.93559e-06	0.000508227	4.08095	Tip.like.ECs_tumor_vs_normal
USP25	-1.5103	7.28282	-5.56399	5.57118e-06	0.000568363	3.79748	Tip.like.ECs_tumor_vs_normal
ADAM15	-1.87436	4.91727	-5.554	5.7262e-06	0.000578819	3.84039	Tip.like.ECs_tumor_vs_normal
SELP	-3.72536	1.35727	-5.53764	5.98936e-06	0.000594385	3.94316	Tip.like.ECs_tumor_vs_normal
TRPS1	-2.37761	8.8664	-5.53697	6.0004e-06	0.000594385	3.70437	Tip.like.ECs_tumor_vs_normal
PDE9A	5.41355	5.11535	5.53364	6.05561e-06	0.000594385	3.71576	Tip.like.ECs_tumor_vs_normal
NR2F1	-3.44315	2.4071	-5.53122	6.09598e-06	0.000594385	3.87054	Tip.like.ECs_tumor_vs_normal
CCDC68	-3.59831	1.93578	-5.51532	6.36829e-06	0.000615489	3.89989	Tip.like.ECs_tumor_vs_normal
TGM2	-2.6921	3.17918	-5.50131	6.6185e-06	0.000634109	3.70922	Tip.like.ECs_tumor_vs_normal
SERPING1	-2.93478	3.46376	-5.49419	6.74934e-06	0.000641071	3.85252	Tip.like.ECs_tumor_vs_normal
PARD3	-2.1173	5.32777	-5.48207	6.97795e-06	0.00065712	3.60509	Tip.like.ECs_tumor_vs_normal
CYP7B1	-3.06964	2.78565	-5.47422	7.13027e-06	0.00066137	3.70762	Tip.like.ECs_tumor_vs_normal
ECHDC2	-3.37033	4.58468	-5.47357	7.14313e-06	0.00066137	3.77615	Tip.like.ECs_tumor_vs_normal
EFNB1	-2.44448	2.72162	-5.43158	8.01791e-06	0.000736178	3.56055	Tip.like.ECs_tumor_vs_normal
RP11-382A18.2	-3.04845	2.11858	-5.38881	9.01988e-06	0.000816322	3.5529	Tip.like.ECs_tumor_vs_normal
DPYSL3	4.23287	5.25681	5.38804	9.03897e-06	0.000816322	3.57775	Tip.like.ECs_tumor_vs_normal
ANO2	3.50452	4.86224	5.37237	9.43761e-06	0.000845395	3.38392	Tip.like.ECs_tumor_vs_normal
APOC1	-4.13248	3.17756	-5.36207	9.70911e-06	0.000862702	3.50761	Tip.like.ECs_tumor_vs_normal
SLC38A2	-1.98931	6.84938	-5.35596	9.87403e-06	0.000870337	3.23606	Tip.like.ECs_tumor_vs_normal
PCAT1	-3.27542	2.95813	-5.34685	1.01248e-05	0.000885358	3.38999	Tip.like.ECs_tumor_vs_normal
KCNK5	5.9299	2.70082	5.33878	1.03524e-05	0.000898135	3.35309	Tip.like.ECs_tumor_vs_normal
CHN1	-2.47833	5.12194	-5.30579	1.13378e-05	0.000975937	3.13222	Tip.like.ECs_tumor_vs_normal
PNMT	-5.32557	2.1869	-5.29466	1.16909e-05	0.000998533	3.32797	Tip.like.ECs_tumor_vs_normal
CD38	-3.71463	4.47097	-5.27968	1.21841e-05	0.00103265	3.23843	Tip.like.ECs_tumor_vs_normal
TPRKB	-2.72299	2.9225	-5.21006	1.47628e-05	0.00124166	3.11299	Tip.like.ECs_tumor_vs_normal
B3GALTL	-1.80653	4.90397	-5.17645	1.61969e-05	0.00135195	2.87594	Tip.like.ECs_tumor_vs_normal
TPCN1	-2.08779	7.10227	-5.12808	1.85095e-05	0.0015266	2.73048	Tip.like.ECs_tumor_vs_normal
ACSM3	-4.588	2.3326	-5.12697	1.85663e-05	0.0015266	2.89516	Tip.like.ECs_tumor_vs_normal
RP1-69D17.4	3.76121	5.61088	5.11475	1.92033e-05	0.00156727	2.82839	Tip.like.ECs_tumor_vs_normal
TMEM184B	1.63244	6.06436	5.09012	2.05539e-05	0.00166517	2.61825	Tip.like.ECs_tumor_vs_normal
C1orf123	-2.60715	3.33735	-5.08029	2.1119e-05	0.00169846	2.77622	Tip.like.ECs_tumor_vs_normal
PLD1	3.58431	7.91222	5.06274	2.21673e-05	0.00176985	2.59473	Tip.like.ECs_tumor_vs_normal
CD74	-3.32531	8.71522	-5.0441	2.33374e-05	0.00184987	2.37732	Tip.like.ECs_tumor_vs_normal
POLR3G	-2.66155	2.68809	-5.03128	2.41781e-05	0.00189428	2.60267	Tip.like.ECs_tumor_vs_normal
CP	-3.85085	1.51712	-5.03033	2.42416e-05	0.00189428	2.65694	Tip.like.ECs_tumor_vs_normal
CIITA	-3.05367	6.48975	-5.00328	2.61209e-05	0.00202676	2.5162	Tip.like.ECs_tumor_vs_normal
FAT4	-1.86523	3.95693	-4.96791	2.87994e-05	0.00221896	2.16659	Tip.like.ECs_tumor_vs_normal
SPRY4	2.47759	4.40627	4.959	2.95163e-05	0.00225841	2.33671	Tip.like.ECs_tumor_vs_normal
SLC5A4	2.88013	2.9785	4.93772	3.13015e-05	0.00237848	2.39363	Tip.like.ECs_tumor_vs_normal
CPNE5	1.83529	4.1686	4.93491	3.15455e-05	0.0023806	2.19204	Tip.like.ECs_tumor_vs_normal
CFH	-2.113	3.30432	-4.90453	3.43044e-05	0.0025712	2.24895	Tip.like.ECs_tumor_vs_normal
GRB10	1.77233	6.83018	4.86245	3.8528e-05	0.00286825	1.79398	Tip.like.ECs_tumor_vs_normal
TRPC3	-3.71996	1.24598	-4.85483	3.9347e-05	0.00290957	2.20406	Tip.like.ECs_tumor_vs_normal
CREB3L2	1.47418	6.67395	4.83969	4.10249e-05	0.00301342	1.97169	Tip.like.ECs_tumor_vs_normal
DNAJB1	-3.19974	3.69465	-4.83095	4.20264e-05	0.0030578	2.10666	Tip.like.ECs_tumor_vs_normal
LBH	3.22934	3.32521	4.82959	4.21842e-05	0.0030578	2.12642	Tip.like.ECs_tumor_vs_normal
CYP11A1	-3.74055	0.906958	-4.8176	4.36023e-05	0.00313993	2.10706	Tip.like.ECs_tumor_vs_normal
IL1R1	-4.49101	4.31131	-4.80783	4.47932e-05	0.00320475	1.9275	Tip.like.ECs_tumor_vs_normal
LIFR	-2.83608	4.63759	-4.74957	5.25999e-05	0.00373664	1.5581	Tip.like.ECs_tumor_vs_normal
CDKL1	-1.61057	3.33202	-4.74746	5.29058e-05	0.00373664	1.80113	Tip.like.ECs_tumor_vs_normal
GNG12-AS1	-2.68828	4.16324	-4.74372	5.34546e-05	0.00375136	1.86204	Tip.like.ECs_tumor_vs_normal
MAP3K5	-1.86776	7.42127	-4.72449	5.63633e-05	0.00393045	1.60311	Tip.like.ECs_tumor_vs_normal
OPCML	-3.67393	2.25867	-4.72209	5.67375e-05	0.00393166	1.85942	Tip.like.ECs_tumor_vs_normal
CELSR1	-3.28972	2.37048	-4.70716	5.91205e-05	0.00406848	1.80665	Tip.like.ECs_tumor_vs_normal
CAMK1D	2.13997	8.41364	4.70514	5.94504e-05	0.00406848	1.61095	Tip.like.ECs_tumor_vs_normal
PTPRT	-3.12506	1.82548	-4.68738	6.24316e-05	0.00424612	1.75467	Tip.like.ECs_tumor_vs_normal
C11orf96	-3.5007	2.58617	-4.65882	6.7542e-05	0.00455244	1.65197	Tip.like.ECs_tumor_vs_normal
EPB41L3	-2.70027	8.62219	-4.6551	6.8236e-05	0.00455244	1.37079	Tip.like.ECs_tumor_vs_normal
PRELID2	-2.6389	5.60774	-4.65487	6.8281e-05	0.00455244	1.55209	Tip.like.ECs_tumor_vs_normal
RP11-563P16.1	2.87008	3.27003	4.65323	6.85883e-05	0.00455244	1.59572	Tip.like.ECs_tumor_vs_normal
PLAT	-3.44955	4.0544	-4.65042	6.91226e-05	0.00456043	1.37169	Tip.like.ECs_tumor_vs_normal
NEURL1B	-2.38997	3.35147	-4.63965	7.12019e-05	0.00465809	1.4525	Tip.like.ECs_tumor_vs_normal
ZNF467	-2.19308	3.70845	-4.6384	7.14483e-05	0.00465809	1.51222	Tip.like.ECs_tumor_vs_normal
KLF8	-2.75186	2.1634	-4.62087	7.49805e-05	0.00485962	1.54435	Tip.like.ECs_tumor_vs_normal
SLC45A4	6.96106	6.92653	4.61642	7.59034e-05	0.00489067	1.53862	Tip.like.ECs_tumor_vs_normal
ITGA2	3.18843	3.1313	4.60299	7.87603e-05	0.00504524	1.51533	Tip.like.ECs_tumor_vs_normal
HEY1	4.42361	2.23695	4.58992	8.16454e-05	0.00519982	1.46892	Tip.like.ECs_tumor_vs_normal
PDE1C	5.36401	4.52118	4.57181	8.58139e-05	0.00543389	1.49285	Tip.like.ECs_tumor_vs_normal
DDAH1	3.03904	4.03101	4.55821	8.90844e-05	0.00560675	1.40911	Tip.like.ECs_tumor_vs_normal
DLL4	2.03009	3.39432	4.55626	8.95614e-05	0.00560675	1.25434	Tip.like.ECs_tumor_vs_normal
ITIH5	6.1591	3.15977	4.5507	9.09412e-05	0.00566096	1.37928	Tip.like.ECs_tumor_vs_normal
PVRL3	-2.36388	3.54831	-4.53747	9.43103e-05	0.00583569	1.24595	Tip.like.ECs_tumor_vs_normal
CDKN2B-AS1	4.38052	3.7697	4.53556	9.48074e-05	0.00583569	1.36697	Tip.like.ECs_tumor_vs_normal
CTC-436P18.3	-3.34233	0.781931	-4.52223	9.83438e-05	0.00600943	1.36339	Tip.like.ECs_tumor_vs_normal
EPS8	4.39373	7.38893	4.51968	9.9035e-05	0.00600943	1.36195	Tip.like.ECs_tumor_vs_normal
ZCCHC24	-2.59225	4.40377	-4.51883	9.92664e-05	0.00600943	1.24412	Tip.like.ECs_tumor_vs_normal
CTD-2023M8.1	-2.88843	3.14045	-4.50699	0.000102547	0.0061741	1.25347	Tip.like.ECs_tumor_vs_normal
RP11-522B15.3	-3.20989	1.35196	-4.50376	0.00010346	0.0061832	1.30078	Tip.like.ECs_tumor_vs_normal
PACS1	1.64567	8.20508	4.5025	0.00010382	0.0061832	0.942919	Tip.like.ECs_tumor_vs_normal
SERPINB6	-1.31737	7.44407	-4.48788	0.000108073	0.00640185	0.879857	Tip.like.ECs_tumor_vs_normal
TACC2	2.98664	4.35152	4.47474	0.000112042	0.00660149	1.1469	Tip.like.ECs_tumor_vs_normal
ST3GAL5	-2.452	5.14183	-4.46518	0.000115022	0.00670545	1.13867	Tip.like.ECs_tumor_vs_normal
BTNL8	-3.36786	1.98775	-4.46517	0.000115024	0.00670545	1.13576	Tip.like.ECs_tumor_vs_normal
APOE	-3.93056	5.59528	-4.43396	0.000125304	0.00726631	0.940428	Tip.like.ECs_tumor_vs_normal
HLA-DOA	-3.40868	3.28181	-4.42723	0.000127639	0.00736298	1.12869	Tip.like.ECs_tumor_vs_normal
TMC1	3.66768	2.45997	4.42069	0.000129947	0.00745709	1.114	Tip.like.ECs_tumor_vs_normal
AC092594.1	-1.88431	5.31772	-4.40257	0.000136563	0.00779611	0.930435	Tip.like.ECs_tumor_vs_normal
PIAS1	-1.6039	8.79638	-4.39856	0.000138073	0.00784171	0.587773	Tip.like.ECs_tumor_vs_normal
ELMO1	1.60333	11.0037	4.39505	0.000139408	0.0078769	0.561696	Tip.like.ECs_tumor_vs_normal
SCUBE1	-2.61394	1.82745	-4.39101	0.00014096	0.00792395	0.967935	Tip.like.ECs_tumor_vs_normal
GALNT15	-2.33897	3.02421	-4.38445	0.000143514	0.00802659	0.680537	Tip.like.ECs_tumor_vs_normal
EPHB4	-1.96592	2.97685	-4.34658	0.000159191	0.00884069	0.656543	Tip.like.ECs_tumor_vs_normal
TMTC1	-1.98164	5.47506	-4.34547	0.000159675	0.00884069	0.443258	Tip.like.ECs_tumor_vs_normal
AF131217.1	-2.36719	3.53812	-4.32976	0.000166685	0.00918266	0.818114	Tip.like.ECs_tumor_vs_normal
DAPK3	2.40831	4.50311	4.30448	0.000178609	0.00979059	0.780168	Tip.like.ECs_tumor_vs_normal
PHACTR2	1.57397	7.78213	4.30252	0.000179569	0.00979449	0.462832	Tip.like.ECs_tumor_vs_normal
DOCK8	3.38288	7.92612	4.29178	0.000184914	0.00995569	0.779463	Tip.like.ECs_tumor_vs_normal
C3orf70	4.67077	3.10258	4.29135	0.000185132	0.00995569	0.758869	Tip.like.ECs_tumor_vs_normal
IVNS1ABP	2.71744	8.90546	4.29115	0.000185235	0.00995569	0.353173	Tip.like.ECs_tumor_vs_normal
IGFBP3	6.10493	3.21064	4.28197	0.000189939	0.0101589	0.740014	Tip.like.ECs_tumor_vs_normal
SLCO2A1	-1.9398	4.80558	-4.26706	0.000197828	0.0105298	0.183775	Tip.like.ECs_tumor_vs_normal
KHDRBS3	-2.14374	5.25106	-4.25893	0.000202264	0.0106866	0.381692	Tip.like.ECs_tumor_vs_normal
NRP1	2.12841	10.1708	4.25812	0.000202714	0.0106866	0.220296	Tip.like.ECs_tumor_vs_normal
FAM84B	-3.06977	1.92209	-4.25223	0.000206	0.0108081	0.677184	Tip.like.ECs_tumor_vs_normal
C15orf41	-1.36832	6.0356	-4.24311	0.000211189	0.0110279	0.31114	Tip.like.ECs_tumor_vs_normal
ST8SIA4	4.70511	7.77226	4.23803	0.000214132	0.0111288	0.616386	Tip.like.ECs_tumor_vs_normal
RP11-302L19.3	-2.69184	1.73821	-4.22512	0.000221801	0.0114466	0.55093	Tip.like.ECs_tumor_vs_normal
SYNM	3.87003	3.64759	4.22398	0.000222495	0.0114466	0.624771	Tip.like.ECs_tumor_vs_normal
GRAMD3	-2.25728	5.94508	-4.22255	0.000223363	0.0114466	0.232639	Tip.like.ECs_tumor_vs_normal
CPQ	-1.25276	8.33247	-4.21772	0.000226319	0.0115444	0.189895	Tip.like.ECs_tumor_vs_normal
PPP1R1B	-3.5598	1.09284	-4.21043	0.000230864	0.0117219	0.585127	Tip.like.ECs_tumor_vs_normal
KCNE3	6.93867	5.12121	4.20459	0.000234564	0.0118552	0.572445	Tip.like.ECs_tumor_vs_normal
RP11-89K10.1	-2.94511	2.55203	-4.17291	0.000255687	0.0128637	0.40685	Tip.like.ECs_tumor_vs_normal
JUN	-2.32547	6.63869	-4.1664	0.000260255	0.013034	0.04923	Tip.like.ECs_tumor_vs_normal
RAPGEF1	2.16023	9.69365	4.16453	0.00026158	0.0130411	0.00327177	Tip.like.ECs_tumor_vs_normal
FGF12	2.5987	5.04913	4.14941	0.000272561	0.0135257	0.281411	Tip.like.ECs_tumor_vs_normal
SH3KBP1	1.71582	7.80605	4.1478	0.000273755	0.0135257	0.21563	Tip.like.ECs_tumor_vs_normal
ARHGAP36	-3.73695	1.72173	-4.13363	0.000284505	0.0139585	0.401164	Tip.like.ECs_tumor_vs_normal
PLXNA2	2.7371	7.56433	4.12982	0.00028746	0.0139585	-0.0275189	Tip.like.ECs_tumor_vs_normal
PRCP	-2.4751	6.47024	-4.12909	0.000288028	0.0139585	0.0234859	Tip.like.ECs_tumor_vs_normal
RPS18	-1.88249	4.24799	-4.12905	0.000288059	0.0139585	0.219478	Tip.like.ECs_tumor_vs_normal
NAALAD2	-3.22288	2.47167	-4.12667	0.000289932	0.0139585	0.354664	Tip.like.ECs_tumor_vs_normal
DPH6-AS1	-2.25216	5.34917	-4.12644	0.000290115	0.0139585	0.0463165	Tip.like.ECs_tumor_vs_normal
ABCC3	-3.28681	4.97914	-4.11226	0.0003015	0.0144432	0.307433	Tip.like.ECs_tumor_vs_normal
EMCN	-1.77288	4.59714	-4.10955	0.000303727	0.0144869	-0.23462	Tip.like.ECs_tumor_vs_normal
JAG1	3.60754	5.86832	4.10576	0.000306865	0.0145734	0.118828	Tip.like.ECs_tumor_vs_normal
SDPR	-3.14284	3.91645	-4.09972	0.000311934	0.0147506	-0.14006	Tip.like.ECs_tumor_vs_normal
RP1-209A6.1	-3.36335	1.54233	-4.07837	0.000330527	0.015563	0.18172	Tip.like.ECs_tumor_vs_normal
EPB41L5	-1.86976	4.20127	-4.07092	0.000337262	0.0158126	0.0517204	Tip.like.ECs_tumor_vs_normal
LYVE1	-4.29282	5.19696	-4.06906	0.000338966	0.0158251	-0.0742576	Tip.like.ECs_tumor_vs_normal
TMEM220	-2.01193	3.87361	-4.06433	0.000343338	0.0159616	0.142801	Tip.like.ECs_tumor_vs_normal
HYAL2	-2.36013	4.18697	-4.05136	0.000355614	0.0164628	-0.254851	Tip.like.ECs_tumor_vs_normal
MYO5A	2.70908	8.647	4.04796	0.000358895	0.0165452	0.0447021	Tip.like.ECs_tumor_vs_normal
IGFBP5	-3.58442	5.21306	-4.04323	0.00036352	0.0166886	-0.398018	Tip.like.ECs_tumor_vs_normal
DDI2	1.51982	6.21457	4.029	0.000377785	0.0172715	-0.0880047	Tip.like.ECs_tumor_vs_normal
CMKLR1	-3.48739	5.75039	-4.01968	0.000387431	0.0176319	-0.0677619	Tip.like.ECs_tumor_vs_normal
AC010084.1	-4.7108	3.55895	-4.01831	0.000388868	0.0176319	-0.195934	Tip.like.ECs_tumor_vs_normal
CAMTA1	1.00896	7.58951	4.01154	0.000396053	0.0178841	-0.314162	Tip.like.ECs_tumor_vs_normal
HOXB3	-1.36282	3.83519	-4.00775	0.00040013	0.0179511	-0.306521	Tip.like.ECs_tumor_vs_normal
KCNMB4	-3.01601	4.38116	-4.00713	0.000400797	0.0179511	-0.244139	Tip.like.ECs_tumor_vs_normal
FAM189A1	-2.66397	2.33855	-4.0031	0.000405188	0.0180097	0.0401312	Tip.like.ECs_tumor_vs_normal
COL15A1	5.08173	3.42726	4.00191	0.00040649	0.0180097	0.0840986	Tip.like.ECs_tumor_vs_normal
SNTB1	2.95385	6.13048	4.00144	0.000407008	0.0180097	-0.295298	Tip.like.ECs_tumor_vs_normal
EXT2	-0.967946	6.35253	-3.9982	0.000410581	0.0180843	-0.333822	Tip.like.ECs_tumor_vs_normal
DGKD	2.10595	7.42179	3.99571	0.000413348	0.0180843	-0.299876	Tip.like.ECs_tumor_vs_normal
AL163953.3	2.80659	6.30689	3.99547	0.000413618	0.0180843	-0.0490492	Tip.like.ECs_tumor_vs_normal
FAM115C	-1.94475	4.05516	-3.99176	0.000417788	0.0181944	-0.306181	Tip.like.ECs_tumor_vs_normal
SEMA3A	-2.76037	3.5791	-3.98258	0.00042826	0.018577	-0.240893	Tip.like.ECs_tumor_vs_normal
MTMR8	-1.53596	4.9792	-3.97068	0.000442241	0.0191083	-0.218876	Tip.like.ECs_tumor_vs_normal
SLC10A6	2.49264	2.76221	3.96705	0.000446588	0.0192207	-0.0496729	Tip.like.ECs_tumor_vs_normal
DSCAML1	-3.30439	3.48737	-3.95563	0.000460545	0.0197443	-0.316956	Tip.like.ECs_tumor_vs_normal
GYPC	-1.85176	5.68118	-3.95398	0.000462601	0.0197556	-0.276182	Tip.like.ECs_tumor_vs_normal
HLA-DRA	-3.05114	7.00609	-3.9512	0.000466078	0.0198272	-0.321683	Tip.like.ECs_tumor_vs_normal
MYO1E	1.73397	8.11232	3.94473	0.000474273	0.0200982	-0.554805	Tip.like.ECs_tumor_vs_normal
TMOD3	1.55526	7.22933	3.9338	0.000488435	0.0204794	-0.493108	Tip.like.ECs_tumor_vs_normal
PRDM1	2.41438	7.10955	3.93378	0.000488462	0.0204794	-0.308819	Tip.like.ECs_tumor_vs_normal
SUN1	-1.17459	5.79784	-3.93349	0.000488843	0.0204794	-0.476816	Tip.like.ECs_tumor_vs_normal
DGKI	4.69379	4.57306	3.92717	0.000497239	0.0207522	-0.112637	Tip.like.ECs_tumor_vs_normal
RP11-557H15.3	-2.44007	2.74456	-3.92299	0.000502864	0.0208782	-0.210076	Tip.like.ECs_tumor_vs_normal
WWTR1	2.14001	6.17616	3.92211	0.000504048	0.0208782	-0.667741	Tip.like.ECs_tumor_vs_normal
RBP1	-2.25754	3.2681	-3.91218	0.000517692	0.0213624	-0.292857	Tip.like.ECs_tumor_vs_normal
PTPRK	1.57731	6.42502	3.9108	0.000519615	0.0213624	-0.686811	Tip.like.ECs_tumor_vs_normal
HLA-DRB1	-3.05478	7.65176	-3.90717	0.000524709	0.0214189	-0.496793	Tip.like.ECs_tumor_vs_normal
WDFY1	1.05016	6.62288	3.90705	0.000524878	0.0214189	-0.556376	Tip.like.ECs_tumor_vs_normal
DARC	-2.7437	1.19935	-3.895	0.000542164	0.0220427	-0.166531	Tip.like.ECs_tumor_vs_normal
TLR4	-2.57865	6.00965	-3.86066	0.000594507	0.0240819	-0.546368	Tip.like.ECs_tumor_vs_normal
SEC62	-1.03251	6.44684	-3.85369	0.000605722	0.0244463	-0.689851	Tip.like.ECs_tumor_vs_normal
KLF4	-2.77327	5.21471	-3.85223	0.000608086	0.0244522	-0.673097	Tip.like.ECs_tumor_vs_normal
AATK	4.67147	4.93592	3.85064	0.000610691	0.0244676	-0.276885	Tip.like.ECs_tumor_vs_normal
TSHZ2	2.54032	6.68634	3.84796	0.000615085	0.0245544	-0.769119	Tip.like.ECs_tumor_vs_normal
COL4A1	2.42418	5.85739	3.84522	0.000619624	0.0246463	-0.854282	Tip.like.ECs_tumor_vs_normal
GPC5	-2.87251	3.46566	-3.83717	0.000633129	0.0250929	-0.486552	Tip.like.ECs_tumor_vs_normal
GAS6	-1.91447	7.19231	-3.83234	0.000641363	0.0253281	-0.752278	Tip.like.ECs_tumor_vs_normal
WBP2NL	-2.38178	3.5619	-3.82927	0.000646669	0.0254464	-0.369092	Tip.like.ECs_tumor_vs_normal
SSH1	2.17208	7.58185	3.82425	0.000655417	0.0256454	-0.668384	Tip.like.ECs_tumor_vs_normal
FCN3	-2.10832	1.76757	-3.8237	0.000656381	0.0256454	-0.638572	Tip.like.ECs_tumor_vs_normal
ABLIM1	2.71562	4.86012	3.8168	0.000668611	0.0260309	-0.566225	Tip.like.ECs_tumor_vs_normal
EYA4	-3.08373	1.69526	-3.7952	0.000708335	0.0274804	-0.442255	Tip.like.ECs_tumor_vs_normal
PTBP1	-1.4418	5.78364	-3.78923	0.000719719	0.0278241	-0.821084	Tip.like.ECs_tumor_vs_normal
OSBPL3	1.84489	8.01402	3.78178	0.000734187	0.0282842	-0.840836	Tip.like.ECs_tumor_vs_normal
RAI14	1.40717	5.1584	3.77951	0.000738645	0.028305	-0.971161	Tip.like.ECs_tumor_vs_normal
CDKN2B	4.52042	2.61078	3.77773	0.000742159	0.028305	-0.44303	Tip.like.ECs_tumor_vs_normal
BHLHE40-AS1	-1.72313	3.98826	-3.77759	0.000742434	0.028305	-0.712707	Tip.like.ECs_tumor_vs_normal
COL4A5	-2.29646	3.10096	-3.76818	0.000761309	0.0289245	-0.748048	Tip.like.ECs_tumor_vs_normal
RP11-707P17.1	-2.81514	1.65395	-3.76272	0.000772482	0.0292481	-0.482652	Tip.like.ECs_tumor_vs_normal
TRPC1	-1.91751	5.31223	-3.76058	0.000776894	0.0293144	-0.847359	Tip.like.ECs_tumor_vs_normal
RAPGEF4	1.27594	6.6828	3.75568	0.000787106	0.0295984	-1.1209	Tip.like.ECs_tumor_vs_normal
HIF3A	-2.78634	2.71246	-3.74749	0.000804484	0.030149	-0.876132	Tip.like.ECs_tumor_vs_normal
KIF26B	-2.62014	4.58051	-3.74566	0.000808411	0.0301935	-0.878685	Tip.like.ECs_tumor_vs_normal
LAP3	-1.83067	5.42371	-3.74349	0.000813098	0.0302234	-0.763556	Tip.like.ECs_tumor_vs_normal
RP11-251M1.1	-2.26127	1.75165	-3.74275	0.000814699	0.0302234	-0.621822	Tip.like.ECs_tumor_vs_normal
PTPN14	1.51942	5.22016	3.7411	0.000818277	0.0302543	-1.03997	Tip.like.ECs_tumor_vs_normal
RP11-876N24.4	-3.44854	2.50788	-3.7391	0.000822658	0.0303145	-0.549212	Tip.like.ECs_tumor_vs_normal
APCDD1	3.73818	2.16115	3.73203	0.000838271	0.0307073	-0.549994	Tip.like.ECs_tumor_vs_normal
GPR182	-3.55342	0.628087	-3.73176	0.00083889	0.0307073	-0.557214	Tip.like.ECs_tumor_vs_normal
NIPSNAP3B	-1.80373	4.45776	-3.72389	0.000856632	0.0312263	-0.869495	Tip.like.ECs_tumor_vs_normal
TCN2	-1.86103	4.0993	-3.72222	0.000860449	0.0312263	-0.787298	Tip.like.ECs_tumor_vs_normal
MAFK	4.03137	4.5664	3.72173	0.000861572	0.0312263	-0.577131	Tip.like.ECs_tumor_vs_normal
CRYZ	-2.3296	3.18242	-3.712	0.000884144	0.03188	-0.719573	Tip.like.ECs_tumor_vs_normal
KCNMA1	4.61803	9.07486	3.71146	0.000885395	0.03188	-0.707257	Tip.like.ECs_tumor_vs_normal
POLE4	-1.88823	3.12045	-3.71002	0.000888807	0.0318914	-0.709074	Tip.like.ECs_tumor_vs_normal
HLA-DPA1	-2.79219	6.34461	-3.70888	0.000891501	0.0318914	-0.855116	Tip.like.ECs_tumor_vs_normal
AIM1	-2.94324	3.99188	-3.7075	0.000894768	0.0319047	-0.70805	Tip.like.ECs_tumor_vs_normal
VAMP8	-2.6751	3.89302	-3.69942	0.000914186	0.0323742	-0.721413	Tip.like.ECs_tumor_vs_normal
PTCHD4	4.42988	3.9593	3.69938	0.000914278	0.0323742	-0.660423	Tip.like.ECs_tumor_vs_normal
KCNK6	-2.54073	3.60796	-3.69783	0.000918055	0.0323742	-0.758908	Tip.like.ECs_tumor_vs_normal
EMID1	-2.29256	2.97947	-3.69716	0.000919689	0.0323742	-0.905865	Tip.like.ECs_tumor_vs_normal
ARRDC4	-2.21288	3.35487	-3.69513	0.000924655	0.0324454	-0.787019	Tip.like.ECs_tumor_vs_normal
GSTA1	-3.49352	0.774428	-3.68935	0.000938942	0.0328421	-0.655604	Tip.like.ECs_tumor_vs_normal
DENND1B	-1.37833	6.92645	-3.68414	0.000952013	0.0331939	-1.10061	Tip.like.ECs_tumor_vs_normal
TNXB	-1.61028	2.9847	-3.68277	0.00095547	0.0332094	-1.01279	Tip.like.ECs_tumor_vs_normal
CDH4	-3.27388	1.66953	-3.67822	0.00096707	0.0335068	-0.735255	Tip.like.ECs_tumor_vs_normal
PTPRB	-1.08655	5.38389	-3.67534	0.000974481	0.0335795	-1.37563	Tip.like.ECs_tumor_vs_normal
SLC22A23	1.87095	7.8191	3.67504	0.000975263	0.0335795	-1.16994	Tip.like.ECs_tumor_vs_normal
PGS1	1.58566	6.42225	3.67347	0.000979333	0.0336146	-0.964738	Tip.like.ECs_tumor_vs_normal
MAN1A1	-1.93701	8.46661	-3.66948	0.000989752	0.0338667	-1.27502	Tip.like.ECs_tumor_vs_normal
RBPMS	1.80398	5.30591	3.6672	0.000995727	0.0338729	-1.29235	Tip.like.ECs_tumor_vs_normal
PCBP3	-2.00007	5.03141	-3.66707	0.000996081	0.0338729	-1.0476	Tip.like.ECs_tumor_vs_normal
NFKBIZ	-2.4892	6.92704	-3.66372	0.00100496	0.0340423	-1.1678	Tip.like.ECs_tumor_vs_normal
RP11-634B7.4	-2.51646	3.9415	-3.66286	0.00100724	0.0340423	-0.920759	Tip.like.ECs_tumor_vs_normal
SOX11	4.89515	1.92656	3.66138	0.0010112	0.0340715	-0.713886	Tip.like.ECs_tumor_vs_normal
TRPC4	3.44728	2.21183	3.65767	0.00102119	0.0343032	-0.727304	Tip.like.ECs_tumor_vs_normal
C7	-2.64813	3.01239	-3.65298	0.00103394	0.0344148	-0.943735	Tip.like.ECs_tumor_vs_normal
HSPB1	-1.78259	5.21435	-3.65232	0.00103575	0.0344148	-1.14779	Tip.like.ECs_tumor_vs_normal
STIM1	-1.15988	7.07306	-3.65129	0.00103859	0.0344148	-1.20859	Tip.like.ECs_tumor_vs_normal
FLOT1	-1.29077	6.23944	-3.65098	0.00103945	0.0344148	-1.14186	Tip.like.ECs_tumor_vs_normal
LAMA4	2.00529	5.14579	3.65073	0.00104013	0.0344148	-1.31885	Tip.like.ECs_tumor_vs_normal
ARHGEF28	3.19768	5.12	3.64922	0.00104428	0.0344489	-0.948443	Tip.like.ECs_tumor_vs_normal
AC007255.8	-3.18126	1.64505	-3.64728	0.00104966	0.0345229	-0.797787	Tip.like.ECs_tumor_vs_normal
VNN2	-3.08052	2.26825	-3.62449	0.00111485	0.0364553	-0.823403	Tip.like.ECs_tumor_vs_normal
HEY2	3.51842	2.03287	3.62443	0.00111503	0.0364553	-0.805742	Tip.like.ECs_tumor_vs_normal
SCARB2	-1.12607	6.58331	-3.62294	0.00111943	0.0364906	-1.22213	Tip.like.ECs_tumor_vs_normal
TNFRSF1A	-1.59991	6.57817	-3.61683	0.00113764	0.036975	-1.2579	Tip.like.ECs_tumor_vs_normal
PLEKHA5	-1.38685	7.28027	-3.6093	0.00116046	0.0374966	-1.34649	Tip.like.ECs_tumor_vs_normal
LIMD2	-2.22199	3.19441	-3.60875	0.00116215	0.0374966	-0.886959	Tip.like.ECs_tumor_vs_normal
PGM2L1	2.6094	5.14667	3.60809	0.00116417	0.0374966	-1.12555	Tip.like.ECs_tumor_vs_normal
STRADB	-1.83885	3.75101	-3.60707	0.0011673	0.0374966	-1.06662	Tip.like.ECs_tumor_vs_normal
RABGAP1	0.777403	7.99233	3.60475	0.00117448	0.0376173	-1.40435	Tip.like.ECs_tumor_vs_normal
SST	-3.66938	1.37065	-3.60229	0.00118212	0.0377355	-0.897819	Tip.like.ECs_tumor_vs_normal
FAP	2.34637	2.57735	3.60136	0.00118501	0.0377355	-0.959848	Tip.like.ECs_tumor_vs_normal
NBPF3	-1.9176	3.54113	-3.5954	0.00120381	0.0382234	-1.11935	Tip.like.ECs_tumor_vs_normal
RNF13	-1.12448	7.90933	-3.58724	0.00122996	0.0389415	-1.42423	Tip.like.ECs_tumor_vs_normal
INPP5F	1.37691	5.61339	3.584	0.0012405	0.0390522	-1.18614	Tip.like.ECs_tumor_vs_normal
MOV10L1	4.25511	2.0555	3.5834	0.00124247	0.0390522	-0.892305	Tip.like.ECs_tumor_vs_normal
RNLS	-2.56028	5.12157	-3.5829	0.00124408	0.0390522	-1.02028	Tip.like.ECs_tumor_vs_normal
PDK4	-3.55423	7.71807	-3.58006	0.00125343	0.0392337	-1.47707	Tip.like.ECs_tumor_vs_normal
STRBP	1.71479	6.18667	3.56489	0.00130448	0.040716	-1.31731	Tip.like.ECs_tumor_vs_normal
OXR1	-1.11739	7.67477	-3.56159	0.00131586	0.0409553	-1.52539	Tip.like.ECs_tumor_vs_normal
LAMC1	2.29185	5.91078	3.55378	0.00134314	0.0416866	-1.38066	Tip.like.ECs_tumor_vs_normal
STAT6	-1.58352	5.94005	-3.54745	0.00136566	0.0422663	-1.32425	Tip.like.ECs_tumor_vs_normal
CD274	-3.34229	2.41341	-3.54235	0.00138406	0.042716	-1.10095	Tip.like.ECs_tumor_vs_normal
MCTP1	3.04434	8.93842	3.54044	0.00139102	0.0427929	-1.28976	Tip.like.ECs_tumor_vs_normal
LCP2	4.69586	7.79574	3.53903	0.00139619	0.0427929	-1.01845	Tip.like.ECs_tumor_vs_normal
NPAS3	-3.36277	7.05925	-3.53759	0.00140148	0.0427929	-1.47879	Tip.like.ECs_tumor_vs_normal
COL18A1	1.39135	5.62156	3.53742	0.00140209	0.0427929	-1.45404	Tip.like.ECs_tumor_vs_normal
STON2	-3.82131	4.94003	-3.53514	0.00141053	0.0429316	-1.15099	Tip.like.ECs_tumor_vs_normal
KLF2	-2.16741	5.42823	-3.53363	0.00141613	0.0429832	-1.5795	Tip.like.ECs_tumor_vs_normal
ST8SIA6	-2.00008	2.32789	-3.51076	0.00150359	0.0455124	-1.29434	Tip.like.ECs_tumor_vs_normal
SPG7	1.30021	7.43988	3.50863	0.001512	0.0455412	-1.60382	Tip.like.ECs_tumor_vs_normal
JAK1	1.02954	8.21687	3.50843	0.00151281	0.0455412	-1.65566	Tip.like.ECs_tumor_vs_normal
HERPUD1	-2.08295	8.03019	-3.50608	0.00152215	0.0456682	-1.67243	Tip.like.ECs_tumor_vs_normal
C2CD2	-1.19946	5.20352	-3.50528	0.00152531	0.0456682	-1.44856	Tip.like.ECs_tumor_vs_normal
LTF	-2.28903	1.28073	-3.50377	0.00153138	0.0457257	-1.1678	Tip.like.ECs_tumor_vs_normal
NRG2	-2.15371	3.27628	-3.50245	0.00153666	0.0457592	-1.32228	Tip.like.ECs_tumor_vs_normal
FZD3	-2.46232	2.31285	-3.50077	0.00154345	0.0458372	-1.17955	Tip.like.ECs_tumor_vs_normal
TMEM64	-1.85439	3.01726	-3.49974	0.0015476	0.0458372	-1.26375	Tip.like.ECs_tumor_vs_normal
KREMEN1	-2.39779	3.1121	-3.49783	0.00155535	0.0458652	-1.17622	Tip.like.ECs_tumor_vs_normal
NBEA	-1.40866	7.42401	-3.49704	0.00155856	0.0458652	-1.6764	Tip.like.ECs_tumor_vs_normal
NUDCD1	-1.24955	4.78508	-3.49644	0.00156103	0.0458652	-1.51014	Tip.like.ECs_tumor_vs_normal
SMOC1	-3.17529	2.05554	-3.49419	0.00157023	0.0460127	-1.26123	Tip.like.ECs_tumor_vs_normal
CDYL2	1.75163	5.94917	3.48966	0.00158894	0.0463553	-1.50374	Tip.like.ECs_tumor_vs_normal
TINAGL1	-2.08194	2.4992	-3.48932	0.00159034	0.0463553	-1.4935	Tip.like.ECs_tumor_vs_normal
RPL18	-1.65092	4.61085	-3.48564	0.00160573	0.0466806	-1.42824	Tip.like.ECs_tumor_vs_normal
SNCG	-1.92077	2.36766	-3.47974	0.00163068	0.0471741	-1.40798	Tip.like.ECs_tumor_vs_normal
RP11-187O7.3	2.75321	4.97141	3.4796	0.00163127	0.0471741	-1.33602	Tip.like.ECs_tumor_vs_normal
MAML3	1.00656	9.78365	3.47264	0.00166117	0.0479129	-1.81824	Tip.like.ECs_tumor_vs_normal
NUTM2A-AS1	-1.12236	8.07287	-3.46532	0.00169323	0.0487102	-1.81801	Tip.like.ECs_tumor_vs_normal
LINC00299	2.1813	2.36526	3.45904	0.00172118	0.0493854	-1.2379	Tip.like.ECs_tumor_vs_normal
C21orf91	-1.60122	3.12124	-3.45688	0.00173089	0.049535	-1.37471	Tip.like.ECs_tumor_vs_normal
CPEB2	-1.09117	6.61428	-3.45526	0.00173824	0.0496165	-1.74672	Tip.like.ECs_tumor_vs_normal
SERPINE1	4.88136	5.65483	3.45205	0.00175284	0.0499039	-1.42172	Tip.like.ECs_tumor_vs_normal
PLXDC1	4.32387	5.0609	4.36797	0.000150139	0.0194615	0.979656	Macrophages_tumor_vs_normal
PLAU	3.33479	5.53903	4.52133	9.85868e-05	0.0132467	1.32869	Macrophages_tumor_vs_normal
LGMN	2.07331	7.41452	3.96158	0.000453217	0.0416128	-0.345607	Macrophages_tumor_vs_normal
WDR91	1.70178	5.72468	4.20881	0.000231879	0.0255485	0.494006	Macrophages_tumor_vs_normal
EYA2	1.67804	5.06381	4.15081	0.000271529	0.0290457	0.232738	Macrophages_tumor_vs_normal
PHACTR1	1.52587	8.71484	3.99902	0.000409672	0.0392502	-0.269152	Macrophages_tumor_vs_normal
GGA1	1.52476	6.40284	4.14519	0.000275707	0.0292091	0.286916	Macrophages_tumor_vs_normal
ATP6V1C1	1.46033	7.05606	4.33491	0.000164351	0.0203463	0.698815	Macrophages_tumor_vs_normal
MS4A4E	-1.07206	5.64026	-4.33872	0.000162648	0.0203463	0.545714	Macrophages_tumor_vs_normal
PTEN	-1.10691	7.91004	-4.21652	0.00022706	0.0252701	0.235716	Macrophages_tumor_vs_normal
FOXN2	-1.11817	6.51512	-4.14148	0.000278499	0.0292239	0.131405	Macrophages_tumor_vs_normal
FAM135A	-1.1657	7.54871	-4.60624	7.80602e-05	0.0114338	1.28678	Macrophages_tumor_vs_normal
ENOX2	-1.21331	7.12928	-5.59087	5.17475e-06	0.00123946	3.95859	Macrophages_tumor_vs_normal
C2CD5	-1.26208	7.1802	-4.35238	0.000156683	0.0200737	0.628375	Macrophages_tumor_vs_normal
RNPC3	-1.27231	7.09015	-5.01765	2.51052e-05	0.00446144	2.41922	Macrophages_tumor_vs_normal
SNX10	-1.37485	3.58031	-4.41646	0.000131462	0.0172435	0.929481	Macrophages_tumor_vs_normal
TRIQK	-1.47912	4.7465	-4.06764	0.000340271	0.0335233	0.143045	Macrophages_tumor_vs_normal
IL15	-1.50269	5.60279	-4.24211	0.000211763	0.0238082	0.418824	Macrophages_tumor_vs_normal
BDNF-AS	-1.50466	4.83546	-3.91662	0.000511553	0.0454539	-0.261193	Macrophages_tumor_vs_normal
PMS1	-1.57919	6.3012	-5.61384	4.85845e-06	0.00118956	4.04862	Macrophages_tumor_vs_normal
IL6ST	-1.60328	7.53154	-3.98269	0.000428139	0.0403183	-0.317207	Macrophages_tumor_vs_normal
KDM1B	-1.61375	4.90674	-4.25125	0.000206549	0.0237058	0.511988	Macrophages_tumor_vs_normal
RP5-1043L13.1	-1.64041	4.96516	-4.53299	9.5478e-05	0.0129874	1.12178	Macrophages_tumor_vs_normal
LIMD2	-1.64103	3.19441	-4.06296	0.000344614	0.0336014	0.156684	Macrophages_tumor_vs_normal
MRPL39	-1.69748	3.87534	-4.18371	0.000248281	0.0268192	0.498009	Macrophages_tumor_vs_normal
GLIPR1	-1.72819	3.73817	-4.64896	6.94011e-05	0.0104748	1.51935	Macrophages_tumor_vs_normal
SPTLC2	-1.73021	7.42024	-5.18444	1.58439e-05	0.00310864	2.8551	Macrophages_tumor_vs_normal
RPL18	-1.82449	4.61085	-4.74771	5.28702e-05	0.00856653	1.83447	Macrophages_tumor_vs_normal
CCDC40	-1.91057	4.12633	-3.90484	0.000528007	0.0461712	-0.333241	Macrophages_tumor_vs_normal
SIGLEC8	-1.9496	2.54126	-4.58963	8.17097e-05	0.0116919	1.45913	Macrophages_tumor_vs_normal
GPR34	-2.03492	3.73776	-4.34764	0.000158729	0.020102	0.699528	Macrophages_tumor_vs_normal
RP3-460G2.2	-2.04469	2.10744	-4.31296	0.000174516	0.0210693	0.815847	Macrophages_tumor_vs_normal
SLC1A3	-2.05032	6.91435	-4.10341	0.000308827	0.0318005	-0.143417	Macrophages_tumor_vs_normal
ABCB1	-2.06277	4.6037	-3.9219	0.000504333	0.0451768	-0.161942	Macrophages_tumor_vs_normal
GRAMD3	-2.0783	5.94508	-3.90541	0.000527203	0.0461712	-0.423938	Macrophages_tumor_vs_normal
FDX1	-2.08606	5.06249	-5.44297	7.77051e-06	0.00167873	3.6589	Macrophages_tumor_vs_normal
KCNE1	-2.12294	4.47623	-4.4641	0.000115363	0.015314	1.00616	Macrophages_tumor_vs_normal
CTC-575N7.1	-2.18611	2.53649	-4.62481	7.41711e-05	0.0110435	1.60627	Macrophages_tumor_vs_normal
SLC2A5	-2.20903	2.82838	-5.04159	2.34998e-05	0.0042446	2.61518	Macrophages_tumor_vs_normal
INPP4B	-2.24511	6.29769	-4.80104	4.56403e-05	0.00750545	1.86993	Macrophages_tumor_vs_normal
CD163	-2.24676	6.37308	-4.71271	5.82233e-05	0.00929717	1.49681	Macrophages_tumor_vs_normal
ACPP	-2.27233	1.58341	-4.5363	9.46131e-05	0.0129874	1.39682	Macrophages_tumor_vs_normal
SEMA6A	-2.28927	5.61119	-4.01788	0.00038932	0.0376274	0.0143634	Macrophages_tumor_vs_normal
CTD-2023M8.1	-2.30605	3.14045	-4.07352	0.000334898	0.0335233	0.186043	Macrophages_tumor_vs_normal
TRHDE	-2.3382	2.05313	-3.96998	0.000443074	0.0410234	-0.0152478	Macrophages_tumor_vs_normal
PRAM1	-2.37106	2.16685	-4.1218	0.000293786	0.0305372	0.309505	Macrophages_tumor_vs_normal
AP000476.1	-2.38578	3.86171	-5.6774	4.08126e-06	0.00102198	4.24625	Macrophages_tumor_vs_normal
VSIG4	-2.50181	4.09859	-5.17616	1.62099e-05	0.00310864	2.85368	Macrophages_tumor_vs_normal
SAP30	-2.56179	3.53278	-6.50285	4.35017e-07	0.000154613	6.45243	Macrophages_tumor_vs_normal
ADORA3	-2.56893	4.39482	-6.60136	3.3432e-07	0.000129312	6.6715	Macrophages_tumor_vs_normal
HSPA1A	-2.5775	4.89937	-4.19528	0.000240584	0.026245	0.295991	Macrophages_tumor_vs_normal
HIST2H2AA3	-2.58195	3.05495	-4.0892	0.000320958	0.0327436	0.11327	Macrophages_tumor_vs_normal
TNS1	-2.59453	5.76831	-4.31002	0.000175928	0.0210693	0.670151	Macrophages_tumor_vs_normal
SHE	-2.60928	4.14203	-4.07041	0.000337731	0.0335233	0.215916	Macrophages_tumor_vs_normal
TPST1	-2.65738	5.98614	-5.81348	2.81208e-06	0.000774588	4.59257	Macrophages_tumor_vs_normal
PSTPIP2	-2.66216	4.76682	-6.19554	9.94795e-07	0.000313161	5.5908	Macrophages_tumor_vs_normal
ENPP1	-2.66488	2.68263	-4.56147	8.82897e-05	0.0124715	1.39792	Macrophages_tumor_vs_normal
RP11-624L4.2	-2.66491	1.9703	-4.31143	0.000175248	0.0210693	0.77003	Macrophages_tumor_vs_normal
FAM177B	-2.67178	2.38063	-5.93624	2.0115e-06	0.000598992	4.99234	Macrophages_tumor_vs_normal
CLEC4E	-2.73362	2.80728	-4.25951	0.000201945	0.0234214	0.542916	Macrophages_tumor_vs_normal
SORCS1	-2.7409	3.71843	-4.60249	7.88684e-05	0.0114338	1.44384	Macrophages_tumor_vs_normal
GPR82	-2.81678	1.2861	-4.28349	0.00018915	0.0221708	0.768535	Macrophages_tumor_vs_normal
PTPN14	-2.82332	5.22016	-4.86652	3.80982e-05	0.00655885	2.23023	Macrophages_tumor_vs_normal
AC003090.1	-2.83348	2.64109	-5.53755	5.9909e-06	0.00137516	3.95318	Macrophages_tumor_vs_normal
PTPRG	-2.87529	7.03278	-3.97835	0.000433185	0.0404477	-0.107843	Macrophages_tumor_vs_normal
SNCG	-2.88578	2.36766	-3.93853	0.000482254	0.043913	-0.0634926	Macrophages_tumor_vs_normal
DDIT4	-2.90328	6.6388	-4.0671	0.00034077	0.0335233	-0.106641	Macrophages_tumor_vs_normal
FSTL5	-2.91626	2.14903	-4.69064	6.18738e-05	0.00973893	1.78589	Macrophages_tumor_vs_normal
APOC1	-2.93121	3.17756	-5.75821	3.27095e-06	0.000838124	4.50904	Macrophages_tumor_vs_normal
DKK2	-2.95904	2.34147	-4.65674	6.79288e-05	0.010395	1.69471	Macrophages_tumor_vs_normal
ZBTB16	-2.99587	7.19389	-4.28714	0.000187273	0.0221708	0.496656	Macrophages_tumor_vs_normal
TNXB	-2.99926	2.9847	-4.84967	3.99104e-05	0.00676512	2.18749	Macrophages_tumor_vs_normal
CLEC10A	-3.00451	1.28509	-5.40157	8.70846e-06	0.00177685	3.60894	Macrophages_tumor_vs_normal
RASGEF1C	-3.14862	1.79814	-5.41296	8.43959e-06	0.00177685	3.64206	Macrophages_tumor_vs_normal
P2RY12	-3.16559	2.72889	-5.18534	1.58045e-05	0.00310864	2.98289	Macrophages_tumor_vs_normal
TMEM156	-3.16632	3.8679	-5.88644	2.30405e-06	0.000650924	4.85793	Macrophages_tumor_vs_normal
FBXL7	-3.16814	6.03428	-5.04409	2.3338e-05	0.0042446	2.68011	Macrophages_tumor_vs_normal
FBLN5	-3.18449	1.47058	-4.67701	6.42411e-05	0.00996914	1.74246	Macrophages_tumor_vs_normal
PDK4	-3.21425	7.71807	-3.92817	0.000495902	0.0447857	-0.554003	Macrophages_tumor_vs_normal
TBX3	-3.22504	1.92441	-5.17273	1.63642e-05	0.00310864	3.01227	Macrophages_tumor_vs_normal
MLXIPL	-3.23297	1.50417	-5.77049	3.16284e-06	0.000829718	4.56654	Macrophages_tumor_vs_normal
RP11-362F19.1	-3.29921	1.55962	-6.99825	1.16917e-07	5.60082e-05	7.63421	Macrophages_tumor_vs_normal
DHCR24	-3.31696	2.30723	-7.14835	7.89353e-08	4.14147e-05	8.01314	Macrophages_tumor_vs_normal
MARCO	-3.32392	0.840109	-4.24219	0.000211719	0.0238082	0.661844	Macrophages_tumor_vs_normal
RP11-517I3.1	-3.32717	2.05682	-7.21389	6.65486e-08	3.66616e-05	8.20081	Macrophages_tumor_vs_normal
RP11-114J13.1	-3.36576	2.15711	-6.4484	5.03356e-07	0.000173312	6.31081	Macrophages_tumor_vs_normal
C7	-3.38197	3.01239	-5.57232	5.44508e-06	0.00127647	4.0495	Macrophages_tumor_vs_normal
TCERG1L	-3.41675	1.79125	-6.5218	4.13501e-07	0.000151865	6.44003	Macrophages_tumor_vs_normal
IL18R1	-3.4684	2.56066	-5.15864	1.70129e-05	0.00317709	2.98761	Macrophages_tumor_vs_normal
CYP11A1	-3.50951	0.906958	-5.79833	2.93099e-06	0.00078765	4.56264	Macrophages_tumor_vs_normal
NOV	-3.54144	1.699	-5.40694	8.58056e-06	0.00177685	3.61025	Macrophages_tumor_vs_normal
ALOX15B	-3.54273	1.77687	-6.4004	5.72595e-07	0.000185554	6.18732	Macrophages_tumor_vs_normal
FLT3	-3.54405	1.49317	-8.19231	5.53864e-09	4.06832e-06	10.3979	Macrophages_tumor_vs_normal
LINC00578	-3.64133	1.70729	-8.85733	1.09646e-09	8.62913e-07	11.9619	Macrophages_tumor_vs_normal
SCIN	-3.64883	2.06943	-6.59465	3.40357e-07	0.000129312	6.67427	Macrophages_tumor_vs_normal
ADAMDEC1	-3.70737	1.98556	-6.96419	1.27865e-07	5.87005e-05	7.61462	Macrophages_tumor_vs_normal
LYVE1	-3.77885	5.19696	-4.54049	9.35315e-05	0.0129874	1.16471	Macrophages_tumor_vs_normal
SH2D4A	-3.78789	2.77933	-6.88462	1.57677e-07	6.72368e-05	7.4233	Macrophages_tumor_vs_normal
RP11-459O1.2	-3.81311	0.903733	-5.89674	2.24025e-06	0.000649554	4.8153	Macrophages_tumor_vs_normal
PNMT	-3.89645	2.1869	-4.9396	3.11403e-05	0.00544609	2.39686	Macrophages_tumor_vs_normal
STXBP6	-3.93398	2.21418	-3.993	0.00041639	0.0395498	0.0145225	Macrophages_tumor_vs_normal
CXCL10	-3.97792	1.67203	-5.9863	1.75516e-06	0.000537176	5.12327	Macrophages_tumor_vs_normal
FCGBP	-4.01011	1.54704	-7.65951	2.11318e-08	1.2935e-05	9.27659	Macrophages_tumor_vs_normal
LPL	-4.1458	2.40543	-6.78702	2.04087e-07	8.32825e-05	7.16656	Macrophages_tumor_vs_normal
ERICH1-AS1	-4.15408	2.83982	-4.84238	4.07218e-05	0.00679807	2.12187	Macrophages_tumor_vs_normal
GSTA1	-4.16504	0.774428	-6.40365	5.67617e-07	0.000185554	6.06873	Macrophages_tumor_vs_normal
GABRB2	-4.18513	4.27641	-5.50643	6.52583e-06	0.00143803	3.77501	Macrophages_tumor_vs_normal
CYP19A1	-4.27078	0.840176	-7.29646	5.37084e-08	3.11452e-05	8.32103	Macrophages_tumor_vs_normal
DLGAP2	-4.27344	1.84334	-6.88225	1.58664e-07	6.72368e-05	7.40081	Macrophages_tumor_vs_normal
CACNA1A	-4.29189	1.9928	-7.10981	8.72907e-08	4.37168e-05	7.95838	Macrophages_tumor_vs_normal
HSD3B2	-4.31413	1.04285	-8.14163	6.28103e-09	4.32528e-06	10.2464	Macrophages_tumor_vs_normal
P2RY14	-4.39417	1.86544	-10.0755	6.56076e-11	6.02387e-08	14.7431	Macrophages_tumor_vs_normal
FSIP2	-4.49078	2.53095	-7.78082	1.55294e-08	1.00649e-05	9.63308	Macrophages_tumor_vs_normal
CYP21A2	-4.6961	1.07647	-10.2422	4.53033e-11	4.53775e-08	14.7557	Macrophages_tumor_vs_normal
RARRES2	-4.72307	1.79709	-10.5634	2.24153e-11	2.46972e-08	15.4716	Macrophages_tumor_vs_normal
RP11-707P17.1	-4.87813	1.65395	-13.4064	7.52641e-14	2.7642e-10	20.8298	Macrophages_tumor_vs_normal
GPR56	-4.9179	3.49383	-11.3031	4.65418e-12	6.40996e-09	16.9444	Macrophages_tumor_vs_normal
SERPINE1	-5.40101	5.65483	-5.51293	6.41024e-06	0.00143803	3.85098	Macrophages_tumor_vs_normal
STAR	-5.47585	1.2554	-12.9665	1.71364e-13	4.72021e-10	19.8496	Macrophages_tumor_vs_normal
ADAMTS2	-5.69187	2.29219	-10.6366	1.91287e-11	2.34178e-08	15.9347	Macrophages_tumor_vs_normal
CYP11B1	-5.74651	1.26626	-12.7417	2.62994e-13	5.79533e-10	19.5366	Macrophages_tumor_vs_normal
DAAM2	-5.98023	2.08411	-11.7498	1.85942e-12	3.08472e-09	18.0734	Macrophages_tumor_vs_normal
GLDN	-6.21194	2.5653	-17.0751	1.58541e-16	8.734e-13	26.6937	Macrophages_tumor_vs_normal
CYP17A1	-6.88565	1.39736	-17.2475	1.21947e-16	8.734e-13	26.1961	Macrophages_tumor_vs_normal
GALNTL6	-7.4262	2.72367	-9.47608	2.56011e-10	2.16979e-07	13.6041	Macrophages_tumor_vs_normal
LPHN2	-8.09443	6.24954	-11.7239	1.9598e-12	3.08472e-09	18.2044	Macrophages_tumor_vs_normal
