# Supplementary material for: Single-nuclei and bulk-tissue gene-expression analysis of pheochromocytoma and paraganglioma links disease subtypes with tumor microenvironment
Source: Nat Commun. 2022 Oct 21;13:6262. doi: 10.1038/s41467-022-34011-3 (PMC9587261; doi:10.1038/s41467-022-34011-3)
Supplement: Supplementary file 11 — Supplementary Data 8 [file 41467_2022_34011_MOESM11_ESM.xlsx]

## Sheet: Supplementary Data 8
Supplementary Data 8. Significant differentially abundant cell types and cell subsets in PCPG tumor subtypes (statistical test performed with propeller.ttest from the speckle R package, Benjamini-Hochberg multiple testing correction FDR < 0.05, PropRatio > 1)
cell_type	PropMean.C1A1_SDHx	PropMean.C1A2_SDHx_HN	PropMean.C1B1_VHL	PropMean.C1B2_EPAS1	PropMean.C2A_Kinase	PropMean.C2B1_MAX	PropMean.C2B2_MAML3	PropRatio	Tstatistic	P.Value	FDR	contrast
Endothelial cells	0.04708	0.0482252	0.240292	0.00922618	0.0149731	0.00542489	0.0168615	4.26516	4.23707	0.000167	0.00167019	C1_vs_C2
Fibroblasts	0.0278991	0.0137382	0.0891878	0.00735488	0.0153915	0.00391688	0.0133787	2.4056	2.75703	0.00937124	0.0468562	C1_vs_C2
Endothelial cells	0.04708	0.0482252	0.240292	0.00922618	0.0149731	0.00542489	0.0168615	13.7336	4.44662	9.08e-05	0.000908	C1B1_VHL_vs_rest
Tip-like ECs	0.034492	0.0370786	0.185564	0.00606147	0.0120677	0.00344407	0.0145094	4.09918	4.16617	0.000152	0.00409191	C1_vs_C2
Stalk-like ECs	0.0116342	0.011021	0.0456064	0.00291113	0.00267768	0.00198082	0.00156805	5.63776	3.52649	0.00103595	0.0139853	C1_vs_C2
Smooth muscle cells	0.00197738	0.00206415	0.0105542	0.00129954	0.00112618	0.000328	0.000349	5.41591	3.01316	0.00437509	0.0393758	C1_vs_C2
Tip-like ECs	0.034492	0.0370786	0.185564	0.00606147	0.0120677	0.00344407	0.0145094	14.3504	4.52471	4.93e-05	0.00133055	C1B1_VHL_vs_rest
Stalk-like ECs	0.0116342	0.011021	0.0456064	0.00291113	0.00267768	0.00198082	0.00156805	11.9407	3.40894	0.0014539	0.0196276	C1B1_VHL_vs_rest
Lymphatic ECs	0.000954	0.000126	0.00912189	0.000254	0.000228	0	0.000784	Inf	3.23007	0.00241104	0.0216994	C1B1_VHL_vs_rest
Pericytes	0.0150604	0.00783117	0.0687475	0.00412219	0.0102866	0.00257364	0.0102406	9.63683	3.02763	0.00420729	0.0266207	C1B1_VHL_vs_rest
