# Supplementary material for: Single-nuclei and bulk-tissue gene-expression analysis of pheochromocytoma and paraganglioma links disease subtypes with tumor microenvironment
Source: Nat Commun. 2022 Oct 21;13:6262. doi: 10.1038/s41467-022-34011-3 (PMC9587261; doi:10.1038/s41467-022-34011-3)
Supplement: Supplementary file 12 — Supplementary Data 9 [file 41467_2022_34011_MOESM12_ESM.xlsx]

## Sheet: Supplementary Data 9
Supplementary Data 9. NATMI cell interactions percentages
Sending cluster	Target cluster	weight	total	pct	Samples tested
Adrenocortical cells	CD4pos T cells	6675781860	1400000000000	0.477059	Normal
Adrenocortical cells	CD8pos T cells	18833120776	1400000000000	1.34584	Normal
Adrenocortical cells	Chromaffin cells	292000000000	1400000000000	20.8497	Normal
Adrenocortical cells	FMO2pos Fibroblasts	19051144761	1400000000000	1.36142	Normal
Adrenocortical cells	Macrophages	11272586377	1400000000000	0.805552	Normal
Adrenocortical cells	Pericytes	16891720834	1400000000000	1.2071	Normal
Adrenocortical cells	Stalk-like ECs	32261228980	1400000000000	2.30543	Normal
Adrenocortical cells	Sustentacular cells	31871689128	1400000000000	2.27759	Normal
Adrenocortical cells	Tip-like ECs	23234267958	1400000000000	1.66035	Normal
CD4pos T cells	Adrenocortical cells	3443567059	1400000000000	0.246081	Normal
CD4pos T cells	CD8pos T cells	7.68173e+08	1400000000000	0.0548945	Normal
CD4pos T cells	Macrophages	1130121537	1400000000000	0.0807598	Normal
CD4pos T cells	Stalk-like ECs	4.6084e+08	1400000000000	0.0329321	Normal
CD4pos T cells	Sustentacular cells	2.21537e+08	1400000000000	0.0158313	Normal
CD4pos T cells	Tip-like ECs	3.75269e+08	1400000000000	0.0268172	Normal
CD8pos T cells	Adrenocortical cells	5853427515	1400000000000	0.418293	Normal
CD8pos T cells	CD4pos T cells	5.3942e+08	1400000000000	0.0385476	Normal
CD8pos T cells	Macrophages	1715154995	1400000000000	0.122567	Normal
CD8pos T cells	Sustentacular cells	4.51795e+08	1400000000000	0.0322858	Normal
CD8pos T cells	Tip-like ECs	7.18733e+08	1400000000000	0.0513615	Normal
Chromaffin cells	Adrenocortical cells	88150824841	1400000000000	6.29936	Normal
Chromaffin cells	FMO2pos Fibroblasts	19581105313	1400000000000	1.39929	Normal
Chromaffin cells	Macrophages	15547802133	1400000000000	1.11106	Normal
Chromaffin cells	Stalk-like ECs	23564458836	1400000000000	1.68394	Normal
Chromaffin cells	Sustentacular cells	114000000000	1400000000000	8.11848	Normal
Chromaffin cells	Tip-like ECs	17174598120	1400000000000	1.22732	Normal
FMO2pos Fibroblasts	Adrenocortical cells	74199979329	1400000000000	5.30242	Normal
FMO2pos Fibroblasts	Chromaffin cells	49777601554	1400000000000	3.55717	Normal
FMO2pos Fibroblasts	Macrophages	9193977902	1400000000000	0.657013	Normal
FMO2pos Fibroblasts	Pericytes	17452743167	1400000000000	1.24719	Normal
FMO2pos Fibroblasts	Stalk-like ECs	27756626465	1400000000000	1.98352	Normal
FMO2pos Fibroblasts	Sustentacular cells	7237966534	1400000000000	0.517234	Normal
FMO2pos Fibroblasts	Tip-like ECs	21961705018	1400000000000	1.56941	Normal
Lymphatic ECs	Macrophages	1952945895	1400000000000	0.13956	Normal
Lymphatic ECs	Pericytes	7.86408e+08	1400000000000	0.0561977	Normal
Lymphatic ECs	Smooth muscle cells	1357350960	1400000000000	0.0969979	Normal
Lymphatic ECs	Stalk-like ECs	4652288828	1400000000000	0.332458	Normal
Lymphatic ECs	Sustentacular cells	5.04238e+08	1400000000000	0.0360334	Normal
Lymphatic ECs	Tip-like ECs	3896432391	1400000000000	0.278444	Normal
Macrophages	Adrenocortical cells	35595247704	1400000000000	2.54368	Normal
Macrophages	CD4pos T cells	1493694443	1400000000000	0.106741	Normal
Macrophages	CD8pos T cells	2065973736	1400000000000	0.147637	Normal
Macrophages	Chromaffin cells	12377808887	1400000000000	0.884533	Normal
Macrophages	FMO2pos Fibroblasts	7759814649	1400000000000	0.554526	Normal
Macrophages	Lymphatic ECs	4728308177	1400000000000	0.33789	Normal
Macrophages	Pericytes	2144752135	1400000000000	0.153267	Normal
Macrophages	Smooth muscle cells	4765575563	1400000000000	0.340554	Normal
Macrophages	Stalk-like ECs	9040735863	1400000000000	0.646062	Normal
Macrophages	Sustentacular cells	2360006803	1400000000000	0.168649	Normal
Macrophages	Tip-like ECs	8367070995	1400000000000	0.597921	Normal
Pericytes	Adrenocortical cells	37327437902	1400000000000	2.66746	Normal
Pericytes	FMO2pos Fibroblasts	22032439800	1400000000000	1.57446	Normal
Pericytes	Lymphatic ECs	8.40617e+08	1400000000000	0.0600715	Normal
Pericytes	Macrophages	2081587038	1400000000000	0.148753	Normal
Pericytes	Smooth muscle cells	2633594261	1400000000000	0.1882	Normal
Pericytes	Stalk-like ECs	6588866306	1400000000000	0.470848	Normal
Pericytes	Sustentacular cells	1736083721	1400000000000	0.124063	Normal
Pericytes	Tip-like ECs	5371466464	1400000000000	0.383851	Normal
Smooth muscle cells	Lymphatic ECs	2348102159	1400000000000	0.167798	Normal
Smooth muscle cells	Macrophages	5568565479	1400000000000	0.397936	Normal
Smooth muscle cells	Pericytes	2733846402	1400000000000	0.195364	Normal
Smooth muscle cells	Stalk-like ECs	14952380628	1400000000000	1.06851	Normal
Smooth muscle cells	Sustentacular cells	4405320379	1400000000000	0.314809	Normal
Smooth muscle cells	Tip-like ECs	11956429358	1400000000000	0.854421	Normal
Stalk-like ECs	Adrenocortical cells	44838706651	1400000000000	3.20423	Normal
Stalk-like ECs	CD4pos T cells	6.86648e+08	1400000000000	0.0490687	Normal
Stalk-like ECs	Chromaffin cells	20592500567	1400000000000	1.47156	Normal
Stalk-like ECs	FMO2pos Fibroblasts	11996498857	1400000000000	0.857284	Normal
Stalk-like ECs	Lymphatic ECs	6016529595	1400000000000	0.429948	Normal
Stalk-like ECs	Macrophages	4347896005	1400000000000	0.310706	Normal
Stalk-like ECs	Pericytes	3637364468	1400000000000	0.25993	Normal
Stalk-like ECs	Smooth muscle cells	7953987619	1400000000000	0.568401	Normal
Stalk-like ECs	Sustentacular cells	2142981900	1400000000000	0.15314	Normal
Stalk-like ECs	Tip-like ECs	10257351702	1400000000000	0.733002	Normal
Sustentacular cells	Adrenocortical cells	9628505270	1400000000000	0.688064	Normal
Sustentacular cells	CD4pos T cells	4.54664e+08	1400000000000	0.0324908	Normal
Sustentacular cells	CD8pos T cells	8.34231e+08	1400000000000	0.0596151	Normal
Sustentacular cells	Chromaffin cells	21881354639	1400000000000	1.56367	Normal
Sustentacular cells	FMO2pos Fibroblasts	2725736437	1400000000000	0.194784	Normal
Sustentacular cells	Lymphatic ECs	8.40253e+08	1400000000000	0.0600455	Normal
Sustentacular cells	Macrophages	1192344759	1400000000000	0.0852064	Normal
Sustentacular cells	Pericytes	4.61842e+08	1400000000000	0.0330038	Normal
Sustentacular cells	Smooth muscle cells	1264296335	1400000000000	0.0903481	Normal
Sustentacular cells	Stalk-like ECs	2378233792	1400000000000	0.169951	Normal
Sustentacular cells	Tip-like ECs	1769087797	1400000000000	0.126421	Normal
Tip-like ECs	Adrenocortical cells	23970878607	1400000000000	1.71299	Normal
Tip-like ECs	CD4pos T cells	5.7771e+08	1400000000000	0.0412839	Normal
Tip-like ECs	CD8pos T cells	1801579804	1400000000000	0.128743	Normal
Tip-like ECs	Chromaffin cells	15874813745	1400000000000	1.13443	Normal
Tip-like ECs	FMO2pos Fibroblasts	6077118058	1400000000000	0.434278	Normal
Tip-like ECs	Lymphatic ECs	2294770766	1400000000000	0.163987	Normal
Tip-like ECs	Macrophages	2430279056	1400000000000	0.173671	Normal
Tip-like ECs	Pericytes	1906543681	1400000000000	0.136244	Normal
Tip-like ECs	Smooth muscle cells	3981864080	1400000000000	0.284549	Normal
Tip-like ECs	Stalk-like ECs	5967196681	1400000000000	0.426423	Normal
Tip-like ECs	Sustentacular cells	1413688736	1400000000000	0.101024	Normal
Adrenocortical cells	CD4pos T cells	4140833375	2000000000000	0.206607	Tumour
Adrenocortical cells	CD8pos T cells	3794096334	2000000000000	0.189307	Tumour
Adrenocortical cells	Macrophages	16478789191	2000000000000	0.82221	Tumour
Adrenocortical cells	Pericytes	2.36028e+08	2000000000000	0.0117766	Tumour
Adrenocortical cells	Sustentacular cells	33955246591	2000000000000	1.6942	Tumour
Adrenocortical cells	Tip-like ECs	4.26938e+08	2000000000000	0.0213021	Tumour
Adrenocortical cells	Tumour	242000000000	2000000000000	12.0907	Tumour
CD16pos Monocytes	Macrophages	8953665884	2000000000000	0.446744	Tumour
CD16pos Monocytes	Tumour	12777246819	2000000000000	0.637521	Tumour
CD4pos T cells	Adrenocortical cells	1254319325	2000000000000	0.0625843	Tumour
CD4pos T cells	CD16pos Monocytes	1351872264	2000000000000	0.0674517	Tumour
CD4pos T cells	CD8pos T cells	3361444574	2000000000000	0.167719	Tumour
CD4pos T cells	Macrophages	3264485093	2000000000000	0.162882	Tumour
CD4pos T cells	Myofibroblasts	346671466	2000000000000	0.0172972	Tumour
CD4pos T cells	NK cells	2379646736	2000000000000	0.118733	Tumour
CD4pos T cells	Pericytes	1042730658	2000000000000	0.0520271	Tumour
CD4pos T cells	Stalk-like ECs	5.55987e+08	2000000000000	0.027741	Tumour
CD4pos T cells	Sustentacular cells	4779684848	2000000000000	0.238483	Tumour
CD4pos T cells	Tip-like ECs	1771811484	2000000000000	0.0884046	Tumour
CD4pos T cells	Tumour	11429492559	2000000000000	0.570275	Tumour
CD8pos T cells	Adrenocortical cells	1387926878	2000000000000	0.0692507	Tumour
CD8pos T cells	CD4pos T cells	5154182995	2000000000000	0.257168	Tumour
CD8pos T cells	Macrophages	14841868788	2000000000000	0.740536	Tumour
CD8pos T cells	NK cells	1395917747	2000000000000	0.0696494	Tumour
CD8pos T cells	Sustentacular cells	2315536193	2000000000000	0.115534	Tumour
CD8pos T cells	Tip-like ECs	1582054178	2000000000000	0.0789367	Tumour
CD8pos T cells	Tumour	36371245010	2000000000000	1.81475	Tumour
FMO2pos Fibroblasts	Macrophages	1109668274	2000000000000	0.055367	Tumour
FMO2pos Fibroblasts	Pericytes	2038616616	2000000000000	0.101717	Tumour
FMO2pos Fibroblasts	Stalk-like ECs	9.95464e+08	2000000000000	0.0496687	Tumour
FMO2pos Fibroblasts	Sustentacular cells	3435232865	2000000000000	0.171401	Tumour
FMO2pos Fibroblasts	Tip-like ECs	11138172936	2000000000000	0.55574	Tumour
Lymphatic ECs	Macrophages	8627064485	2000000000000	0.430448	Tumour
Lymphatic ECs	Pericytes	14582120702	2000000000000	0.727576	Tumour
Lymphatic ECs	Smooth muscle cells	1595557148	2000000000000	0.0796104	Tumour
Lymphatic ECs	Stalk-like ECs	9282108549	2000000000000	0.463131	Tumour
Lymphatic ECs	Sustentacular cells	1649092604	2000000000000	0.0822816	Tumour
Lymphatic ECs	Tip-like ECs	40513334355	2000000000000	2.02141	Tumour
Macrophages	Adrenocortical cells	14880893315	2000000000000	0.742483	Tumour
Macrophages	CD16pos Monocytes	17058602757	2000000000000	0.85114	Tumour
Macrophages	CD4pos T cells	6244668962	2000000000000	0.311578	Tumour
Macrophages	CD8pos T cells	15561833895	2000000000000	0.776458	Tumour
Macrophages	FMO2pos Fibroblasts	7.76512e+08	2000000000000	0.0387441	Tumour
Macrophages	Lymphatic ECs	22878883945	2000000000000	1.14154	Tumour
Macrophages	Mast cells	22352163687	2000000000000	1.11526	Tumour
Macrophages	Myofibroblasts	2029556551	2000000000000	0.101265	Tumour
Macrophages	NK cells	7336521002	2000000000000	0.366056	Tumour
Macrophages	Pericytes	6134964818	2000000000000	0.306104	Tumour
Macrophages	Smooth muscle cells	5560070946	2000000000000	0.27742	Tumour
Macrophages	Stalk-like ECs	9803877913	2000000000000	0.489165	Tumour
Macrophages	Sustentacular cells	16172144195	2000000000000	0.80691	Tumour
Macrophages	Tip-like ECs	36340407970	2000000000000	1.81321	Tumour
Macrophages	Tumour	38617091288	2000000000000	1.9268	Tumour
Mast cells	CD4pos T cells	1928299576	2000000000000	0.0962126	Tumour
Mast cells	Macrophages	6514789052	2000000000000	0.325056	Tumour
Mast cells	Pericytes	6.02981e+08	2000000000000	0.0300858	Tumour
Mast cells	Stalk-like ECs	4.62845e+08	2000000000000	0.0230937	Tumour
Mast cells	Tip-like ECs	2156953196	2000000000000	0.107621	Tumour
Mast cells	Tumour	5643484610	2000000000000	0.281582	Tumour
Myofibroblasts	CD4pos T cells	1731978617	2000000000000	0.0864172	Tumour
Myofibroblasts	Macrophages	6207882536	2000000000000	0.309743	Tumour
Myofibroblasts	Pericytes	4356797985	2000000000000	0.217383	Tumour
Myofibroblasts	Stalk-like ECs	2218899760	2000000000000	0.110712	Tumour
Myofibroblasts	Sustentacular cells	10621221135	2000000000000	0.529946	Tumour
Myofibroblasts	Tip-like ECs	7744986483	2000000000000	0.386436	Tumour
Myofibroblasts	Tumour	34082358716	2000000000000	1.70054	Tumour
NK cells	Macrophages	4197373248	2000000000000	0.209428	Tumour
NK cells	Tumour	47698819400	2000000000000	2.37994	Tumour
Pericytes	Adrenocortical cells	5389003573	2000000000000	0.268885	Tumour
Pericytes	CD4pos T cells	2587037833	2000000000000	0.12908	Tumour
Pericytes	CD8pos T cells	3546448217	2000000000000	0.17695	Tumour
Pericytes	FMO2pos Fibroblasts	4874154211	2000000000000	0.243196	Tumour
Pericytes	Lymphatic ECs	8583715822	2000000000000	0.428285	Tumour
Pericytes	Macrophages	6463001967	2000000000000	0.322472	Tumour
Pericytes	Mast cells	4.67032e+08	2000000000000	0.0233026	Tumour
Pericytes	Myofibroblasts	3064527764	2000000000000	0.152905	Tumour
Pericytes	Smooth muscle cells	24830616368	2000000000000	1.23892	Tumour
Pericytes	Stalk-like ECs	6703521655	2000000000000	0.334473	Tumour
Pericytes	Sustentacular cells	12102908002	2000000000000	0.603875	Tumour
Pericytes	Tip-like ECs	25307984018	2000000000000	1.26274	Tumour
Pericytes	Tumour	51777969703	2000000000000	2.58346	Tumour
Smooth muscle cells	Lymphatic ECs	2020000444	2000000000000	0.100788	Tumour
Smooth muscle cells	Macrophages	8943584672	2000000000000	0.446241	Tumour
Smooth muscle cells	Pericytes	17393711720	2000000000000	0.86786	Tumour
Smooth muscle cells	Stalk-like ECs	8289884012	2000000000000	0.413624	Tumour
Smooth muscle cells	Sustentacular cells	5400885841	2000000000000	0.269477	Tumour
Smooth muscle cells	Tip-like ECs	40365119853	2000000000000	2.01402	Tumour
Stalk-like ECs	CD4pos T cells	1529304738	2000000000000	0.0763047	Tumour
Stalk-like ECs	FMO2pos Fibroblasts	7.87208e+08	2000000000000	0.0392778	Tumour
Stalk-like ECs	Lymphatic ECs	7560352565	2000000000000	0.377224	Tumour
Stalk-like ECs	Macrophages	3841187346	2000000000000	0.191656	Tumour
Stalk-like ECs	Mast cells	3.03811e+08	2000000000000	0.0151587	Tumour
Stalk-like ECs	Myofibroblasts	1080519477	2000000000000	0.0539126	Tumour
Stalk-like ECs	Pericytes	4158304096	2000000000000	0.207479	Tumour
Stalk-like ECs	Smooth muscle cells	5072813604	2000000000000	0.253108	Tumour
Stalk-like ECs	Sustentacular cells	7270213590	2000000000000	0.362748	Tumour
Stalk-like ECs	Tip-like ECs	8144994953	2000000000000	0.406395	Tumour
Stalk-like ECs	Tumour	10148305517	2000000000000	0.50635	Tumour
Sustentacular cells	Adrenocortical cells	5011615925	2000000000000	0.250055	Tumour
Sustentacular cells	CD4pos T cells	10076496251	2000000000000	0.502767	Tumour
Sustentacular cells	CD8pos T cells	3641415106	2000000000000	0.181689	Tumour
Sustentacular cells	FMO2pos Fibroblasts	2021090557	2000000000000	0.100842	Tumour
Sustentacular cells	Lymphatic ECs	2253696253	2000000000000	0.112448	Tumour
Sustentacular cells	Macrophages	14662202592	2000000000000	0.731571	Tumour
Sustentacular cells	Myofibroblasts	3342570419	2000000000000	0.166778	Tumour
Sustentacular cells	Pericytes	7067787091	2000000000000	0.352648	Tumour
Sustentacular cells	Smooth muscle cells	1811893157	2000000000000	0.0904045	Tumour
Sustentacular cells	Stalk-like ECs	6689328619	2000000000000	0.333764	Tumour
Sustentacular cells	Tip-like ECs	20492747119	2000000000000	1.02249	Tumour
Sustentacular cells	Tumour	63415816670	2000000000000	3.16414	Tumour
Tip-like ECs	CD4pos T cells	2835184036	2000000000000	0.141462	Tumour
Tip-like ECs	CD8pos T cells	2215530583	2000000000000	0.110544	Tumour
Tip-like ECs	FMO2pos Fibroblasts	11544653000	2000000000000	0.576021	Tumour
Tip-like ECs	Lymphatic ECs	7713595896	2000000000000	0.38487	Tumour
Tip-like ECs	Macrophages	8213896444	2000000000000	0.409833	Tumour
Tip-like ECs	Myofibroblasts	2714774159	2000000000000	0.135454	Tumour
Tip-like ECs	Pericytes	11090606487	2000000000000	0.553366	Tumour
Tip-like ECs	Smooth muscle cells	14646579541	2000000000000	0.730792	Tumour
Tip-like ECs	Stalk-like ECs	5863986578	2000000000000	0.292584	Tumour
Tip-like ECs	Sustentacular cells	20947087814	2000000000000	1.04516	Tumour
Tip-like ECs	Tumour	23540566201	2000000000000	1.17456	Tumour
Tumour	Adrenocortical cells	40086294313	2000000000000	2.00011	Tumour
Tumour	CD16pos Monocytes	53848334635	2000000000000	2.68677	Tumour
Tumour	CD4pos T cells	15007115021	2000000000000	0.748781	Tumour
Tumour	CD8pos T cells	34803993492	2000000000000	1.73655	Tumour
Tumour	Macrophages	48755919842	2000000000000	2.43268	Tumour
Tumour	Myofibroblasts	17925300282	2000000000000	0.894384	Tumour
Tumour	NK cells	8313543902	2000000000000	0.414805	Tumour
Tumour	Pericytes	39124047079	2000000000000	1.9521	Tumour
Tumour	Stalk-like ECs	21387447644	2000000000000	1.06713	Tumour
Tumour	Sustentacular cells	228000000000	2000000000000	11.4004	Tumour
Tumour	Tip-like ECs	86090116860	2000000000000	4.29547	Tumour
