# Supplementary material for: Single-nuclei and bulk-tissue gene-expression analysis of pheochromocytoma and paraganglioma links disease subtypes with tumor microenvironment
Source: Nat Commun. 2022 Oct 21;13:6262. doi: 10.1038/s41467-022-34011-3 (PMC9587261; doi:10.1038/s41467-022-34011-3)
Supplement: Supplementary file 13 — Supplementary Data 10 [file 41467_2022_34011_MOESM13_ESM.xlsx]

## Sheet: Supplementary Data 10
Supplementary Data 10 Classification of NEO cells using normal fetal reference
Group (tumor sample or normal cell type)	Genotype	Fetal cell type	n_cells	Proportion of group
Normal Chromaffin cells	WT	Bridge	2	0.000715
Normal Chromaffin cells	WT	Cycling neuroblasts	1	0.000357
Normal Chromaffin cells	WT	Early chromaffin cells	15	0.00536097
Normal Chromaffin cells	WT	Early neuroblasts	6	0.00214439
Normal Chromaffin cells	WT	Late chromaffin cells	2774	0.991422
E007	TMEM127	Connecting progenitor cells	1	0.00128535
E007	TMEM127	Early chromaffin cells	116	0.1491
E007	TMEM127	Late chromaffin cells	661	0.849614
E008	MAML3	Bridge	1	0.000233
E008	MAML3	Connecting progenitor cells	398	0.0927307
E008	MAML3	Cycling neuroblasts	2	0.000466
E237	MAML3	Connecting progenitor cells	9	0.00878906
E008	MAML3	Early neuroblasts	746	0.173812
E008	MAML3	Late chromaffin cells	92	0.0214352
E017	NF1	Cycling neuroblasts	4	0.000883
E017	NF1	Early chromaffin cells	47	0.0103753
E017	NF1	Late chromaffin cells	4479	0.988742
E018	RET	Connecting progenitor cells	3	0.000889
E018	RET	Cycling neuroblasts	32	0.00948429
E018	RET	Early chromaffin cells	402	0.119146
E018	RET	Early neuroblasts	57	0.0168939
E018	RET	Late chromaffin cells	2876	0.852401
E018	RET	Late neuroblasts	4	0.00118554
E019	SDHB	Bridge	22	0.0057128
E019	SDHB	Connecting progenitor cells	61	0.01584
E019	SDHB	Cycling neuroblasts	48	0.0124643
E205	EPAS1	Early chromaffin cells	1337	0.384748
E019	SDHB	Early neuroblasts	7	0.00181771
E019	SDHB	Late chromaffin cells	1949	0.506102
E024	VHL	Connecting progenitor cells	3	0.00241936
P018-PGL3	SDHB	Early chromaffin cells	353	0.417258
E024	VHL	Early neuroblasts	1	0.000806
E024	VHL	Late chromaffin cells	142	0.114516
E025	SDHA	Bridge	10	0.00329815
E025	SDHA	Connecting progenitor cells	10	0.00329815
E025	SDHA	Cycling neuroblasts	4	0.00131926
E019	SDHB	Early chromaffin cells	1764	0.458063
E025	SDHA	Early neuroblasts	1	0.00033
E025	SDHA	Late chromaffin cells	216	0.0712401
E027	NF1	Cycling neuroblasts	9	0.00294022
E027	NF1	Early chromaffin cells	2074	0.677556
E027	NF1	Early neuroblasts	18	0.00588043
E027	NF1	Late chromaffin cells	960	0.313623
E033	Unknown	Bridge	1	0.000291
E033	Unknown	Cycling neuroblasts	8	0.00232423
E033	Unknown	Early chromaffin cells	2991	0.868972
E033	Unknown	Late chromaffin cells	442	0.128414
E035	HRAS	Bridge	1	0.000296
E035	HRAS	Cycling neuroblasts	2	0.000593
E035	HRAS	Early chromaffin cells	6	0.00177883
E035	HRAS	Late chromaffin cells	3364	0.997332
E041	VHL	Bridge	1	0.000551
E041	VHL	Connecting progenitor cells	16	0.00881543
E041	VHL	Cycling neuroblasts	1	0.000551
E216	SDHD	Early chromaffin cells	1416	0.535552
E041	VHL	Late chromaffin cells	494	0.272176
E042	VHL	Connecting progenitor cells	5	0.00332005
E042	VHL	Cycling neuroblasts	1	0.000664
P018-PGL1	SDHB	Early chromaffin cells	2036	0.600945
E042	VHL	Late chromaffin cells	400	0.265604
E174	NF1	Bridge	2	0.00102987
E174	NF1	Connecting progenitor cells	3	0.0015448
E174	NF1	Cycling neuroblasts	7	0.00360453
E174	NF1	Early chromaffin cells	1349	0.694645
E174	NF1	Early neuroblasts	4	0.00205973
E174	NF1	Late chromaffin cells	577	0.297116
E196	SDHB	Bridge	4	0.00209974
E196	SDHB	Connecting progenitor cells	3	0.0015748
E196	SDHB	Cycling neuroblasts	1	0.000525
E210	FH	Early chromaffin cells	1276	0.618217
E196	SDHB	Early neuroblasts	2	0.00104987
E196	SDHB	Late chromaffin cells	710	0.372703
E205	EPAS1	Connecting progenitor cells	2	0.000576
E205	EPAS1	Cycling neuroblasts	2	0.000576
E196	SDHB	Early chromaffin cells	1185	0.622047
E205	EPAS1	Early neuroblasts	1	0.000288
E205	EPAS1	Late chromaffin cells	2133	0.613813
E206	EPAS1	Cycling neuroblasts	9	0.00349515
E215	SDHD	Early chromaffin cells	1128	0.644203
E206	EPAS1	Late chromaffin cells	859	0.333592
E208	MAX	Cycling neuroblasts	1	0.000339
E208	MAX	Early chromaffin cells	222	0.0752542
E208	MAX	Late chromaffin cells	2727	0.924407
E209	MAX	Cycling neuroblasts	8	0.00310198
E209	MAX	Early chromaffin cells	109	0.0422644
E209	MAX	Early neuroblasts	3	0.00116324
E209	MAX	Late chromaffin cells	2459	0.95347
E210	FH	Bridge	1	0.000484
E210	FH	Connecting progenitor cells	1	0.000484
E206	EPAS1	Early chromaffin cells	1707	0.662913
E210	FH	Early neuroblasts	1	0.000484
E210	FH	Late chromaffin cells	785	0.380329
E211	FH	Bridge	2	0.00051
E211	FH	Connecting progenitor cells	8	0.00204134
E211	FH	Cycling neuroblasts	21	0.00535851
E211	FH	Early chromaffin cells	269	0.06864
E211	FH	Late chromaffin cells	3619	0.92345
E213	SDHD	Bridge	89	0.034998
E213	SDHD	Connecting progenitor cells	107	0.0420763
E213	SDHD	Cycling neuroblasts	17	0.00668502
E213	SDHD	Cycling SCPs	1	0.000393
E041	VHL	Early chromaffin cells	1303	0.717906
E213	SDHD	Early neuroblasts	149	0.0585922
E213	SDHD	Early SCPs	1	0.000393
E213	SDHD	Late chromaffin cells	125	0.0491545
E214	SDHD	Bridge	33	0.0114703
E214	SDHD	Connecting progenitor cells	57	0.0198123
E214	SDHD	Cycling neuroblasts	2	0.000695
E042	VHL	Early chromaffin cells	1100	0.730412
E214	SDHD	Early neuroblasts	12	0.00417101
E214	SDHD	Late chromaffin cells	203	0.0705596
E215	SDHD	Bridge	185	0.105654
E215	SDHD	Connecting progenitor cells	108	0.061679
E215	SDHD	Cycling neuroblasts	5	0.00285551
E213	SDHD	Early chromaffin cells	2054	0.807707
E215	SDHD	Early neuroblasts	41	0.0234152
E215	SDHD	Late chromaffin cells	284	0.162193
E216	SDHD	Bridge	1	0.000378
E216	SDHD	Connecting progenitor cells	8	0.00302572
E216	SDHD	Cycling neuroblasts	5	0.00189107
E024	VHL	Early chromaffin cells	1094	0.882258
E216	SDHD	Early neuroblasts	1	0.000378
E216	SDHD	Late chromaffin cells	1213	0.458775
E235	TMEM127	Bridge	1	0.000289
E235	TMEM127	Cycling neuroblasts	6	0.0017321
E235	TMEM127	Early chromaffin cells	91	0.0262702
E235	TMEM127	Late chromaffin cells	3366	0.971709
E008	MAML3	Early chromaffin cells	3053	0.711323
E237	MAML3	Cycling neuroblasts	2	0.00195312
E237	MAML3	Early chromaffin cells	417	0.407227
E237	MAML3	Early neuroblasts	51	0.0498047
E237	MAML3	Late chromaffin cells	545	0.532227
E236	H3F3A	Bridge	2	0.000507
E236	H3F3A	Connecting progenitor cells	2	0.000507
E236	H3F3A	Cycling neuroblasts	31	0.00785407
E236	H3F3A	Early chromaffin cells	48	0.0121611
E236	H3F3A	Early neuroblasts	2	0.000507
E236	H3F3A	Late chromaffin cells	3862	0.978465
P010	RET	Bridge	20	0.00660938
P010	RET	Connecting progenitor cells	7	0.00231328
P010	RET	Cycling neuroblasts	1	0.00033
P010	RET	Early chromaffin cells	102	0.0337079
P010	RET	Early neuroblasts	6	0.00198282
P010	RET	Late chromaffin cells	2889	0.954726
P010	RET	Late neuroblasts	1	0.00033
P018-PGL1	SDHB	Bridge	2	0.00059
P018-PGL1	SDHB	Connecting progenitor cells	3	0.000885
P018-PGL1	SDHB	Cycling neuroblasts	5	0.0014758
E214	SDHD	Early chromaffin cells	2570	0.893292
P018-PGL1	SDHB	Early neuroblasts	5	0.0014758
P018-PGL1	SDHB	Late chromaffin cells	1337	0.394628
E025	SDHA	Early chromaffin cells	2791	0.920515
P018-PGL3	SDHB	Late chromaffin cells	493	0.582742
SCLCs	WT	Bridge	45	0.0129385
SCLCs	WT	Connecting progenitor cells	2	0.000575
SCLCs	WT	Cycling neuroblasts	3	0.000863
SCLCs	WT	Cycling SCPs	203	0.0583669
SCLCs	WT	Early chromaffin cells	102	0.0293272
SCLCs	WT	Early SCPs	7	0.00201265
SCLCs	WT	Late chromaffin cells	18	0.00517539
SCLCs	WT	Late SCPs	3098	0.890742
