# Supplementary material for: Single-nuclei and bulk-tissue gene-expression analysis of pheochromocytoma and paraganglioma links disease subtypes with tumor microenvironment
Source: Nat Commun. 2022 Oct 21;13:6262. doi: 10.1038/s41467-022-34011-3 (PMC9587261; doi:10.1038/s41467-022-34011-3)
Supplement: Supplementary file 14 — Supplementary Data 11 [file 41467_2022_34011_MOESM14_ESM.xlsx]

## Sheet: Supplementary Data 11
Supplementary Data 11. Gene set modules for fetal adrenal cells (extracted from Supplementary Table 5 Janksy et al 2021)
cluster	gene
Late SCPs	OLFML2A
Late SCPs	NRXN3
Late SCPs	SLC35F1
Late SCPs	CDH19
Late SCPs	ABCA8
Late SCPs	PRDM16
Late SCPs	MPZ
Late SCPs	ARHGAP15
Late SCPs	CHST9
Late SCPs	LRRTM4
Late SCPs	SHISA9
Late SCPs	COL5A2
Late SCPs	XKR4
Late SCPs	TRPM3
Late SCPs	SAMHD1
Late SCPs	RP11-308N19.1
Late SCPs	INSC
Late SCPs	RP11-242P2.1
Late SCPs	NRXN1
Late SCPs	IL1RAPL1
Late SCPs	PTPRZ1
Late SCPs	NR2F2-AS1
Late SCPs	LAMA2
Late SCPs	LPL
Late SCPs	PLP1
Late SCPs	SCN7A
Late SCPs	TGFBR2
Late SCPs	GINS3
Late SCPs	DST
Late SCPs	PRIMA1
Late SCPs	GPR126
Late SCPs	PLCE1
Late SCPs	TMEM132B
Late SCPs	PARD3B
Late SCPs	PLAT
Late SCPs	SHC4
Late SCPs	CHL1
Late SCPs	ERBB3
Late SCPs	POLR2F
Late SCPs	FHDC1
Late SCPs	NKAIN2
Late SCPs	ZEB2
Late SCPs	GRIN2B
Late SCPs	STARD13
Late SCPs	SEMA3C
Late SCPs	IL1RAPL2
Late SCPs	QKI
Late SCPs	ADAM23
Late SCPs	S100B
Late SCPs	EDNRB
Late SCPs	SNTB1
Late SCPs	NAALADL2
Late SCPs	VGLL3
Late SCPs	AFAP1L2
Late SCPs	NKAIN3
Late SCPs	RGCC
Late SCPs	PKNOX2
Late SCPs	GPM6B
Late SCPs	ARHGAP42
Late SCPs	PPP2R2B
Late SCPs	TTYH1
Late SCPs	SH3D19
Late SCPs	SYNPR
Late SCPs	ARHGAP31
Late SCPs	WWTR1
Late SCPs	PPFIBP1
Late SCPs	COL25A1
Late SCPs	AHR
Late SCPs	PTPRJ
Late SCPs	SOX5
Late SCPs	AQP4-AS1
Late SCPs	KCNH8
Late SCPs	COL4A2
Late SCPs	RP11-776H12.1
Late SCPs	RASSF4
Late SCPs	SOX10
Late SCPs	LAMA4
Late SCPs	KIAA1217
Late SCPs	RFTN2
Late SCPs	EPHA5
Late SCPs	LINC00478
Late SCPs	GAS7
Late SCPs	ALDH1A1
Late SCPs	CDH6
Late SCPs	MEGF10
Late SCPs	C10orf11
Late SCPs	FIGN
Late SCPs	ERBB4
Late SCPs	PPAP2A
Late SCPs	FRMD6
Late SCPs	COL4A1
Late SCPs	MEF2C
Late SCPs	CELF2
Late SCPs	COL5A1
Late SCPs	CTD-3088G3.8
Late SCPs	GLI3
Late SCPs	MAPRE2
Late SCPs	ARHGEF26
Late SCPs	WIPF1
Late SCPs	PLA2G4A
Late SCPs	CDK18
Late SCPs	RP11-436K8.1
Late SCPs	CSMD1
Late SCPs	KCNMB4
Late SCPs	ANXA2
Late SCPs	PMP22
Late SCPs	DAAM2
Late SCPs	GSN
Late SCPs	ANKRD50
Late SCPs	SORBS1
Late SCPs	RBMS3
Late SCPs	ZNF536
Late SCPs	TSPAN11
Late SCPs	TNS3
Late SCPs	RHOJ
Late SCPs	HMGA2
Late SCPs	NPAS3
Late SCPs	DMD
Late SCPs	PRKCA
Late SCPs	SORCS1
Late SCPs	EMP2
Late SCPs	NLGN1
Late SCPs	SASH1
Late SCPs	HSPA12A
Late SCPs	MCAM
Late SCPs	NOTCH1
Late SCPs	SPRED1
Late SCPs	NFIA
Late SCPs	ITGA1
Late SCPs	COL9A3
Late SCPs	SRGAP2
Late SCPs	COL1A1
Late SCPs	WBSCR17
Late SCPs	PLEKHA4
Late SCPs	APP
Late SCPs	PCDH9
Late SCPs	TANC1
Late SCPs	HIF3A
Late SCPs	LGI4
Late SCPs	TCF7L1
Late SCPs	CTDSPL
Late SCPs	CYP27C1
Late SCPs	CDK14
Late SCPs	SDK2
Late SCPs	PCSK5
Late SCPs	KIRREL
Late SCPs	NID1
Late SCPs	ITGA6
Late SCPs	NLGN4X
Late SCPs	ARHGEF10
Late SCPs	RP11-141M1.3
Late SCPs	CTNNA3
Late SCPs	DOCK1
Late SCPs	STOX2
Late SCPs	COL1A2
Late SCPs	EPB41L2
Late SCPs	PLXDC2
Late SCPs	HSPG2
Late SCPs	ZFP36L1
Late SCPs	PREX1
Late SCPs	CYP7B1
Late SCPs	DOCK5
Late SCPs	LPCAT2
Late SCPs	SPARC
Late SCPs	SAMD5
Late SCPs	VCL
Late SCPs	YAP1
Late SCPs	PHLPP1
Late SCPs	CALD1
Late SCPs	EPS8
Late SCPs	NUDT4
Late SCPs	ZNF804B
Late SCPs	CASC15
Late SCPs	ITGA4
Late SCPs	NCALD
Late SCPs	ANKRD44
Late SCPs	METRN
Late SCPs	DISC1
Late SCPs	IGFBP7
Late SCPs	FAM134B
Late SCPs	KANK1
Late SCPs	NOTCH2
Late SCPs	FOXO1
Late SCPs	PDZD2
Late SCPs	IGSF11
Late SCPs	RP11-366L20.2
Late SCPs	OAF
Late SCPs	LAMC1
Late SCPs	POSTN
Late SCPs	C4orf19
Late SCPs	LMO4
Late SCPs	RARB
Late SCPs	DLEU7
Late SCPs	USP53
Late SCPs	TGFBR3
Late SCPs	TMEM117
Late SCPs	GAREM
Late SCPs	PTPN14
Late SCPs	MAML2
Late SCPs	VCAN
Late SCPs	ID3
Late SCPs	BCHE
Late SCPs	ADAMTS9
Late SCPs	MAP3K1
Late SCPs	GAB1
Late SCPs	RAI14
Late SCPs	RP11-307P5.1
Late SCPs	MEGF9
Late SCPs	FRMD5
Late SCPs	ASAP2
Late SCPs	FBN2
Late SCPs	FRMD3
Late SCPs	HES4
Late SCPs	MAP4K4
Late SCPs	CREB3L2
Late SCPs	MID1
Late SCPs	SPTBN1
Late SCPs	LPP
Late SCPs	DNAJC1
Late SCPs	NR2F2
Late SCPs	MOB3B
Late SCPs	CNTN6
Late SCPs	RGL1
Late SCPs	ABCD3
Late SCPs	DAB1
Late SCPs	TIMP3
Late SCPs	MOXD1
Late SCPs	UTRN
Late SCPs	CRISPLD1
Late SCPs	LTBP1
Late SCPs	NHS
Late SCPs	STK3
Late SCPs	GPR98
Late SCPs	GRIK3
Late SCPs	RCBTB2
Late SCPs	SIPA1L1
Late SCPs	MIR181A1HG
Late SCPs	FRAS1
Late SCPs	LAMB1
Late SCPs	PON2
Late SCPs	LRRC7
Late SCPs	VIM
Late SCPs	ELF1
Late SCPs	PAG1
Late SCPs	OSBPL10
Late SCPs	DOK6
Late SCPs	NR6A1
Late SCPs	DIP2B
Late SCPs	MARCKS
Late SCPs	CHRM3
Late SCPs	CAMK2D
Late SCPs	ATF7IP2
Late SCPs	CNN3
Late SCPs	INPP4B
Late SCPs	COL19A1
Late SCPs	SPATA6
Late SCPs	KAT2B
Late SCPs	LIMA1
Late SCPs	RAP1A
Late SCPs	CHD7
Late SCPs	APOE
Late SCPs	HS6ST3
Late SCPs	EVI5
Late SCPs	COL18A1
Late SCPs	ROR1
Late SCPs	TOM1L2
Late SCPs	RALGPS2
Late SCPs	B2M
Late SCPs	LEPREL1
Late SCPs	ATP2B1
Late SCPs	ADAMTS6
Late SCPs	ACTB
SCPs	PDZRN4
SCPs	CDH6
SCPs	IL1RAPL2
SCPs	PTPRZ1
SCPs	MOXD1
SCPs	IL1RAPL1
SCPs	NKAIN3
SCPs	COL5A2
SCPs	HMGA2
SCPs	TRPM3
SCPs	VCAN
SCPs	CDH19
SCPs	ERBB4
SCPs	SOX6
SCPs	PTPRJ
SCPs	SNTB1
SCPs	PRKG1
SCPs	MEGF10
SCPs	SLC35F1
SCPs	MEF2C
SCPs	ADAM12
SCPs	RP11-152K4.2
SCPs	PPFIBP1
SCPs	ZEB2
SCPs	GRID2
SCPs	STARD13
SCPs	SOX5
SCPs	POSTN
SCPs	TGFBR2
SCPs	QKI
SCPs	LRRTM4
SCPs	GPR126
SCPs	INSC
SCPs	ANKRD50
SCPs	NLGN1
SCPs	CASC15
SCPs	ADAM23
SCPs	GLI3
SCPs	PLS3
SCPs	NR2F2-AS1
SCPs	PKNOX2
SCPs	RP11-436K8.1
SCPs	RP11-366L20.2
SCPs	CELF2
SCPs	RP11-776H12.1
SCPs	SASH1
SCPs	COL25A1
SCPs	NCALD
SCPs	DOCK1
SCPs	ITGB5
SCPs	EPS8
SCPs	ITGA4
SCPs	TMEM117
SCPs	TMEM2
SCPs	VCAN-AS1
SCPs	TCF7L1
SCPs	GPM6B
SCPs	ARHGAP42
SCPs	EDNRB
SCPs	HMCN1
SCPs	KIAA1755
SCPs	FHDC1
SCPs	LMO3
SCPs	RFTN2
SCPs	RP11-413B19.2
SCPs	ETS1
SCPs	STXBP6
SCPs	TMEM132B
SCPs	ERBB3
SCPs	ARHGEF26
SCPs	RHOJ
SCPs	PLA2G4A
SCPs	LGI4
SCPs	SOX10
SCPs	COL20A1
SCPs	AC090673.2
SCPs	SGK223
SCPs	NKAIN2
SCPs	ARAP2
SCPs	BCHE
SCPs	MAP3K1
SCPs	WWTR1
SCPs	NOTCH2
SCPs	ABCA8
SCPs	CRISPLD1
SCPs	RP11-366L20.3
SCPs	SPRED1
SCPs	MPZ
SCPs	FRMD6
SCPs	PREX1
SCPs	OLFML2A
SCPs	NFIA
SCPs	PARD3
SCPs	CDK14
SCPs	SHC4
SCPs	MYO10
SCPs	DAAM2
SCPs	PTPN14
SCPs	CYP27C1
SCPs	AHR
SCPs	PARD3B
SCPs	NAALADL2
SCPs	SORCS1
SCPs	SEMA3C
SCPs	TGFB2
SCPs	PRICKLE2
SCPs	PTPN13
SCPs	PLP1
SCPs	GAB1
SCPs	YAP1
SCPs	PHLDB2
SCPs	NUDT4
SCPs	SOX13
SCPs	LSAMP
SCPs	AFAP1L2
SCPs	FOLH1
SCPs	RBMS3
SCPs	LMO4
SCPs	CHST9
SCPs	GAS7
SCPs	KIRREL
SCPs	GAREM
SCPs	ID4
SCPs	WLS
SCPs	KIF13B
SCPs	DST
SCPs	MIR181A1HG
SCPs	DISC1
SCPs	DLGAP1
SCPs	CNTN4
SCPs	PLEKHA4
SCPs	MAP4K4
SCPs	RARB
SCPs	PDE7B
SCPs	GNG12-AS1
SCPs	RASGEF1C
SCPs	CPED1
SCPs	SSFA2
SCPs	ZNF536
SCPs	GFRA1
SCPs	ALDH1A1
SCPs	PPAP2A
SCPs	EFNB2
SCPs	SLITRK6
SCPs	COL11A1
SCPs	PRKCA
SCPs	FRMD4A
SCPs	ITGA1
SCPs	HS3ST4
SCPs	TANC1
SCPs	GPC6
SCPs	MAML2
SCPs	KIAA1217
SCPs	PDZRN3
SCPs	SYNPR
SCPs	POLR2F
SCPs	DNAJC1
SCPs	FGD4
SCPs	TNS3
SCPs	ROR1
SCPs	SIPA1L1
SCPs	NGFR
SCPs	C4orf19
SCPs	LINC00478
SCPs	IL1RAP
SCPs	GULP1
SCPs	COL2A1
SCPs	ASAP2
SCPs	ITGA2
SCPs	FRAS1
SCPs	PLEKHG1
SCPs	VCL
SCPs	PDE4B
SCPs	TNIK
SCPs	RP11-945C19.4
SCPs	OAF
SCPs	CNTN6
SCPs	COL9A3
SCPs	NID1
SCPs	C3orf70
SCPs	FAM13A
SCPs	KAT2B
SCPs	LPP
SCPs	OSBPL10
SCPs	CHD7
SCPs	AQP4-AS1
SCPs	RGL1
SCPs	AC008937.2
SCPs	NOTCH1
SCPs	LGR4
SCPs	ZNF521
SCPs	PRKD1
SCPs	PHLDB1
SCPs	ITGA6
SCPs	COL23A1
SCPs	FBN3
SCPs	LHFPL2
SCPs	XKR4
SCPs	FIGN
SCPs	FOXO1
SCPs	ID3
SCPs	ACSS3
SCPs	OXR1
SCPs	ST6GALNAC3
SCPs	CTD-3088G3.8
SCPs	UTRN
SCPs	NHS
SCPs	STK3
SCPs	SDK2
SCPs	COL18A1
SCPs	COL4A2
SCPs	ST8SIA5
SCPs	INPP4B
SCPs	CDC14A
SCPs	KCNIP1
SCPs	UST
SCPs	TBX2
SCPs	LAMA4
SCPs	TMTC2
SCPs	B4GALT6
SCPs	GRIK2
SCPs	AFF2
SCPs	KCNH8
SCPs	NR6A1
SCPs	MMP17
SCPs	RP11-649G15.2
SCPs	ST5
SCPs	ARHGEF10
SCPs	LIMD1
SCPs	TAOK3
SCPs	ADAMTSL1
SCPs	DOK6
SCPs	LIMA1
SCPs	HOXB3
SCPs	UACA
SCPs	MEGF9
SCPs	NOX4
SCPs	MCAM
SCPs	SUCLG2
SCPs	FKBP10
SCPs	CACHD1
SCPs	FBN1
SCPs	MOB3B
SCPs	RP11-696N14.1
SCPs	NRIP1
SCPs	PEAK1
SCPs	FAM3C
SCPs	RP11-444D3.1
SCPs	CTD-2647L4.1
SCPs	DPY19L3
SCPs	TCF7L2
SCPs	FLNA
SCPs	RBMS2
SCPs	ANKRD44
SCPs	RALGPS2
SCPs	CEP112
SCPs	SRGAP2
SCPs	RAP1GDS1
SCPs	MVB12B
SCPs	ARHGEF35
SCPs	PLAT
SCPs	ERBB2IP
SCPs	LAMC1
SCPs	ETV6
SCPs	TRPS1
SCPs	MIR181A2HG
SCPs	PTPRM
SCPs	SPATA6
SCPs	ANTXR1
SCPs	UBL3
SCPs	PTK2
SCPs	RP11-37B2.1
SCPs	SPTBN1
SCPs	MAP4K5
SCPs	RAD51B
SCPs	RNF130
SCPs	CHST11
SCPs	NRXN3
SCPs	CTDSPL
SCPs	NPAS3
SCPs	NPR3
SCPs	RAI14
SCPs	KCNK2
SCPs	LPHN2
SCPs	OSBPL1A
SCPs	LRCH1
SCPs	AKAP13
SCPs	ZFP36L1
SCPs	CHL1
SCPs	NCAM2
SCPs	RAPGEF2
SCPs	GTDC1
SCPs	ST6GAL1
SCPs	BICC1
SCPs	PHLPP1
SCPs	DAB1
SCPs	ARNT2
SCPs	LINC01057
SCPs	DDAH1
SCPs	CYP7B1
SCPs	ANXA2
SCPs	DOCK10
SCPs	TENM3
SCPs	PALLD
SCPs	LRCH3
SCPs	C10orf11
SCPs	KIAA0922
SCPs	MICAL3
SCPs	FOXP2
SCPs	KIF13A
SCPs	DNAH14
SCPs	AFF3
SCPs	RBPMS
SCPs	MEF2C-AS1
SCPs	USP53
SCPs	VWA8
SCPs	VIM
SCPs	ARHGEF12
SCPs	PLXDC2
SCPs	USP25
SCPs	MED12L
SCPs	ARHGAP5
SCPs	PRICKLE1
SCPs	RP11-242P2.1
SCPs	PCDH7
SCPs	PTPN12
SCPs	RP11-141M1.3
SCPs	SVIL
SCPs	KLF12
SCPs	IMMP2L
SCPs	PLCB4
SCPs	TFDP2
SCPs	GPC3
SCPs	CDC73
SCPs	HIVEP1
SCPs	MARCKS
SCPs	ST8SIA1
SCPs	RP11-123O10.4
SCPs	MMP16
SCPs	FREM1
SCPs	CAMK2D
SCPs	ADAMTS6
SCPs	BACH1
SCPs	LMCD1-AS1
SCPs	CTNNA3
SCPs	TLE4
SCPs	LRRC7
SCPs	KHDRBS2
SCPs	ENOX1
Cycling SCPs	CDH19
Cycling SCPs	MEGF10
Cycling SCPs	PKNOX2
Cycling SCPs	ARHGAP11B
Cycling SCPs	PDZRN4
Cycling SCPs	PTPRZ1
Cycling SCPs	INSC
Cycling SCPs	CDH6
Cycling SCPs	GPR126
Cycling SCPs	C2orf48
Cycling SCPs	KIF18B
Cycling SCPs	MOXD1
Cycling SCPs	SNTB1
Cycling SCPs	STXBP6
Cycling SCPs	ITGA4
Cycling SCPs	RP11-152K4.2
Cycling SCPs	GLI3
Cycling SCPs	COL5A2
Cycling SCPs	C21orf58
Cycling SCPs	IL1RAPL1
Cycling SCPs	MELK
Cycling SCPs	RP11-366L20.2
Cycling SCPs	CDC25C
Cycling SCPs	DIAPH3
Cycling SCPs	CENPE
Cycling SCPs	KIF4A
Cycling SCPs	ADAM12
Cycling SCPs	KIF11
Cycling SCPs	CENPK
Cycling SCPs	BUB1B
Cycling SCPs	IL1RAPL2
Cycling SCPs	LINC00669
Cycling SCPs	ASPM
Cycling SCPs	RTKN2
Cycling SCPs	PLS3
Cycling SCPs	RP11-436K8.1
Cycling SCPs	FHDC1
Cycling SCPs	POLQ
Cycling SCPs	TRPM3
Cycling SCPs	NDC80
Cycling SCPs	MYBL1
Cycling SCPs	CASC5
Cycling SCPs	POSTN
Cycling SCPs	ANKRD50
Cycling SCPs	HMGA2
Cycling SCPs	DEPDC1B
Cycling SCPs	KIAA1755
Cycling SCPs	TGFBR2
Cycling SCPs	EPS8
Cycling SCPs	BRIP1
Cycling SCPs	CIT
Cycling SCPs	GTSE1
Cycling SCPs	IQGAP3
Cycling SCPs	FANCB
Cycling SCPs	SOX10
Cycling SCPs	VCAN
Cycling SCPs	ERBB3
Cycling SCPs	NKAIN3
Cycling SCPs	PLA2G4A
Cycling SCPs	ARHGEF26
Cycling SCPs	SLC35F1
Cycling SCPs	ECT2
Cycling SCPs	ARHGAP11A
Cycling SCPs	KIF15
Cycling SCPs	HMCN1
Cycling SCPs	CELF2
Cycling SCPs	SGOL1
Cycling SCPs	CENPF
Cycling SCPs	RP11-366L20.3
Cycling SCPs	GLRA2
Cycling SCPs	PARPBP
Cycling SCPs	CCDC150
Cycling SCPs	SGK223
Cycling SCPs	TOP2A
Cycling SCPs	TACC3
Cycling SCPs	FANCI
Cycling SCPs	NCAPG
Cycling SCPs	PPFIBP1
Cycling SCPs	CDCA2
Cycling SCPs	CENPI
Cycling SCPs	PREX1
Cycling SCPs	CEP112
Cycling SCPs	RP11-776H12.1
Cycling SCPs	FBN3
Cycling SCPs	NLGN1
Cycling SCPs	STIL
Cycling SCPs	TPX2
Cycling SCPs	SGOL2
Cycling SCPs	ERBB4
Cycling SCPs	NR2F2-AS1
Cycling SCPs	RP11-120D5.1
Cycling SCPs	VCAN-AS1
Cycling SCPs	GAS2L3
Cycling SCPs	LGI4
Cycling SCPs	ANLN
Cycling SCPs	ARHGAP42
Cycling SCPs	KIF18A
Cycling SCPs	PRKG1
Cycling SCPs	AURKB
Cycling SCPs	EDNRB
Cycling SCPs	ZEB2
Cycling SCPs	CDK14
Cycling SCPs	KIF2C
Cycling SCPs	TMEM117
Cycling SCPs	C4orf19
Cycling SCPs	PTPRJ
Cycling SCPs	SPC25
Cycling SCPs	MIS18BP1
Cycling SCPs	STARD13
Cycling SCPs	KIF20B
Cycling SCPs	BUB1
Cycling SCPs	BLM
Cycling SCPs	QKI
Cycling SCPs	KIFC1
Cycling SCPs	YAP1
Cycling SCPs	SMC4
Cycling SCPs	ALDH1A1
Cycling SCPs	RP11-413B19.2
Cycling SCPs	GPM6B
Cycling SCPs	ITGB5
Cycling SCPs	ADAM23
Cycling SCPs	KIF23
Cycling SCPs	CRISPLD1
Cycling SCPs	AC090673.2
Cycling SCPs	NCAPD2
Cycling SCPs	KIF14
Cycling SCPs	AHR
Cycling SCPs	EZH2
Cycling SCPs	LMO4
Cycling SCPs	LMO3
Cycling SCPs	KIRREL
Cycling SCPs	SPRED1
Cycling SCPs	AC004158.2
Cycling SCPs	TCF7L1
Cycling SCPs	COL25A1
Cycling SCPs	PDE4B
Cycling SCPs	BRCA2
Cycling SCPs	NOTCH2
Cycling SCPs	MKI67
Cycling SCPs	SOX6
Cycling SCPs	AP001347.6
Cycling SCPs	UACA
Cycling SCPs	NDE1
Cycling SCPs	SASH1
Cycling SCPs	TMEM2
Cycling SCPs	MYO10
Cycling SCPs	NCALD
Cycling SCPs	PHLDB2
Cycling SCPs	SHC4
Cycling SCPs	BARD1
Cycling SCPs	RP1-167A14.2
Cycling SCPs	ARAP2
Cycling SCPs	GRID2
Cycling SCPs	MEF2C
Cycling SCPs	PIF1
Cycling SCPs	KIAA1217
Cycling SCPs	LRRTM4
Cycling SCPs	NUSAP1
Cycling SCPs	GINS1
Cycling SCPs	DOCK1
Cycling SCPs	PARD3B
Cycling SCPs	RFTN2
Cycling SCPs	SPATA5
Cycling SCPs	CPED1
Cycling SCPs	COL2A1
Cycling SCPs	ABCA8
Cycling SCPs	KNTC1
Cycling SCPs	AFAP1L2
Cycling SCPs	NFIA
Cycling SCPs	COL23A1
Cycling SCPs	WWTR1
Cycling SCPs	NUF2
Cycling SCPs	RAD51AP1
Cycling SCPs	TANC1
Cycling SCPs	ST8SIA5
Cycling SCPs	RAD54B
Cycling SCPs	OSBPL10
Cycling SCPs	ETS1
Cycling SCPs	PRIM2
Cycling SCPs	ARHGAP15
Cycling SCPs	RAD51B
Cycling SCPs	TMEM132B
Cycling SCPs	PDE7B
Cycling SCPs	PARD3
Cycling SCPs	CASC15
Cycling SCPs	HOXB3
Cycling SCPs	NHS
Cycling SCPs	SSFA2
Cycling SCPs	MMS22L
Cycling SCPs	CEP128
Cycling SCPs	DNA2
Cycling SCPs	MIR181A1HG
Cycling SCPs	NAALADL2
Cycling SCPs	MAML2
Cycling SCPs	DLGAP5
Cycling SCPs	MXD3
Cycling SCPs	PLCE1
Cycling SCPs	FRMD6
Cycling SCPs	MDFIC
Cycling SCPs	RHOJ
Cycling SCPs	MOB3B
Cycling SCPs	STK3
Cycling SCPs	TNS3
Cycling SCPs	NKAIN2
Cycling SCPs	VGLL3
Cycling SCPs	RARB
Cycling SCPs	ASAP2
Cycling SCPs	MID1
Cycling SCPs	GNG12-AS1
Cycling SCPs	CNTN6
Cycling SCPs	DISC1
Cycling SCPs	SOX5
Cycling SCPs	BRCA1
Cycling SCPs	CTC-260E6.6
Cycling SCPs	FIGN
Cycling SCPs	NOTCH1
Cycling SCPs	COL11A1
Cycling SCPs	KIF13B
Cycling SCPs	PRKD1
Cycling SCPs	UTRN
Cycling SCPs	GAREM
Cycling SCPs	GFRA1
Cycling SCPs	CNTN4
Cycling SCPs	ARHGEF10
Cycling SCPs	FANCA
Cycling SCPs	CDC14A
Cycling SCPs	B4GALT6
Cycling SCPs	ATAD2
Cycling SCPs	GAS7
Cycling SCPs	CENPJ
Cycling SCPs	ITGB3BP
Cycling SCPs	APOLD1
Cycling SCPs	NUDT4
Cycling SCPs	WLS
Cycling SCPs	ZNF536
Cycling SCPs	LMNB1
Cycling SCPs	CDK1
Cycling SCPs	CCDC18
Cycling SCPs	DLGAP1
Cycling SCPs	PTPN14
Cycling SCPs	TMPO
Cycling SCPs	OLFML2A
Cycling SCPs	SEMA3C
Cycling SCPs	VRK1
Cycling SCPs	WDHD1
Cycling SCPs	PRKCA
Cycling SCPs	DAAM2
Cycling SCPs	SRGAP2
Cycling SCPs	CHST9
Cycling SCPs	CTD-3088G3.8
Cycling SCPs	PRC1
Cycling SCPs	NCAPG2
Cycling SCPs	DNAJC1
Cycling SCPs	EPB41L2
Cycling SCPs	MTBP
Cycling SCPs	PRELID2
Cycling SCPs	CHST11
Cycling SCPs	KCNIP1
Cycling SCPs	LHFPL2
Cycling SCPs	LINC00478
Cycling SCPs	ST5
Cycling SCPs	CDK5RAP2
Cycling SCPs	GAB1
Cycling SCPs	PRICKLE2
Cycling SCPs	BCHE
Cycling SCPs	ITGA2
Cycling SCPs	FGD4
Cycling SCPs	ENC1
Cycling SCPs	FOXO1
Cycling SCPs	ZNF521
Cycling SCPs	AFF2
Cycling SCPs	RAI14
Cycling SCPs	ST6GALNAC3
Cycling SCPs	VCL
Cycling SCPs	AC011043.1
Cycling SCPs	RBPMS
Cycling SCPs	PPAP2A
Cycling SCPs	FBN1
Cycling SCPs	XRCC4
Cycling SCPs	PALLD
Cycling SCPs	ITGAV
Cycling SCPs	RGL1
Cycling SCPs	TMTC2
Cycling SCPs	RTTN
Cycling SCPs	CEP135
Cycling SCPs	SUCLG2
Cycling SCPs	GPC6
Cycling SCPs	WIPF1
Cycling SCPs	MAP3K1
Cycling SCPs	LIMA1
Cycling SCPs	PEAK1
Cycling SCPs	HS3ST4
Cycling SCPs	MAP4K4
Cycling SCPs	ZNF730
Cycling SCPs	E2F3
Cycling SCPs	OXR1
Cycling SCPs	LPP
Cycling SCPs	SIPA1L1
Cycling SCPs	ITGA1
Cycling SCPs	NR6A1
Cycling SCPs	SORCS1
Cycling SCPs	DDAH1
Cycling SCPs	SDK2
Cycling SCPs	ROR1
Cycling SCPs	SCLT1
Cycling SCPs	COL4A2
Cycling SCPs	OSBPL1A
Cycling SCPs	HUNK
Cycling SCPs	TNIK
Cycling SCPs	EFCAB11
Cycling SCPs	G2E3
Cycling SCPs	MICAL3
Cycling SCPs	CKAP2
Cycling SCPs	GULP1
Cycling SCPs	RBMS3
Cycling SCPs	ITGA6
Cycling SCPs	LSAMP
Cycling SCPs	SYNE2
Cycling SCPs	RFC3
Cycling SCPs	RBL1
Cycling SCPs	OAF
Cycling SCPs	PHLPP1
Cycling SCPs	DST
Cycling SCPs	MIR503HG
Cycling SCPs	PTPN13
Cycling SCPs	MEGF9
Cycling SCPs	FRAS1
Cycling SCPs	HELLS
Cycling SCPs	LAMA4
Cycling SCPs	RP11-222A11.1
Cycling SCPs	AQP4-AS1
Cycling SCPs	TBX2
Cycling SCPs	FAM13A
Cycling SCPs	PDZRN3
Cycling SCPs	CENPP
Cycling SCPs	TCF7L2
Cycling SCPs	CYP7B1
Cycling SCPs	C4orf21
Cycling SCPs	ERBB2IP
Cycling SCPs	POLA1
Cycling SCPs	IL1RAP
Cycling SCPs	CHD7
Cycling SCPs	SKA2
Cycling SCPs	RALGPS2
Cycling SCPs	LRCH1
Cycling SCPs	FRMD4A
Cycling SCPs	PKD2
Cycling SCPs	CTDSPL
Cycling SCPs	CEP192
Cycling SCPs	BICC1
Cycling SCPs	CNTLN
Cycling SCPs	FBXL7
Cycling SCPs	RP11-308N19.1
Cycling SCPs	DGKH
Cycling SCPs	SYNPR
Cycling SCPs	GPC3
Cycling SCPs	LMCD1-AS1
Cycling SCPs	PKP4
Cycling SCPs	GTDC1
Cycling SCPs	HP1BP3
Cycling SCPs	MIR4435-1HG
Cycling SCPs	ARNT2
Cycling SCPs	SIPA1L2
Cycling SCPs	MMP17
Cycling SCPs	CTNNA3
Cycling SCPs	TRAF3IP2-AS1
Cycling SCPs	KIAA0922
Cycling SCPs	COL18A1
Cycling SCPs	FREM1
Cycling SCPs	EFNB2
Cycling SCPs	ID3
Cycling SCPs	FAM3C
Cycling SCPs	C10orf11
Cycling SCPs	RAP1GDS1
Cycling SCPs	XKR4
Cycling SCPs	PTPN12
Cycling SCPs	PACSIN2
Cycling SCPs	PRICKLE1
Cycling SCPs	CEP70
Cycling SCPs	NUCKS1
Cycling SCPs	SPATA6
Cycling SCPs	ANKRD44
Cycling SCPs	CKAP5
Cycling SCPs	WHSC1
Cycling SCPs	CCDC14
Cycling SCPs	PDE4D
Cycling SCPs	ARHGEF12
Cycling SCPs	USP53
Cycling SCPs	LGR4
Cycling SCPs	SH3D19
Cycling SCPs	MVB12B
Cycling SCPs	PTN
Cycling SCPs	DNAH14
Cycling SCPs	GRIK2
Cycling SCPs	GPSM2
Cycling SCPs	WDPCP
Cycling SCPs	KHDRBS2
Cycling SCPs	MED12L
Cycling SCPs	NRIP1
Cycling SCPs	AFF3
Cycling SCPs	RP11-141M1.3
Cycling SCPs	RP11-444D3.1
Cycling SCPs	NPAS3
Cycling SCPs	INPP4B
Cycling SCPs	PCDH7
Cycling SCPs	SVIL
Cycling SCPs	GPR98
Cycling SCPs	MMP16
Cycling SCPs	NLGN4X
Cycling SCPs	LRRC7
Bridge	CDH9
Bridge	CSMD3
Bridge	VWDE
Bridge	CTTNBP2
Bridge	CTD-2545M3.8
Bridge	OLFM3
Bridge	CACNA2D1
Bridge	ZNF804A
Bridge	DPYD
Bridge	ERBB4
Bridge	RBMS1
Bridge	ASCL1
Bridge	FNDC5
Bridge	CCDC171
Bridge	NELL2
Bridge	RP11-282I1.1
Bridge	SAMD11
Bridge	DCC
Bridge	DPYD-AS1
Bridge	TBX2
Bridge	FAM160A1
Bridge	RP11-624C23.1
Bridge	DACH2
Bridge	RP11-776H12.1
Bridge	GREB1L
Bridge	PTCHD4
Bridge	CAMK4
Bridge	GLCE
Bridge	EML5
Bridge	TBX20
Bridge	ROBO2
Bridge	RP11-436K8.1
Bridge	MIAT
Bridge	TTL
Bridge	STARD4-AS1
Bridge	HAND2
Bridge	RP11-296E23.1
Bridge	NREP
Bridge	SHD
Bridge	KCNK2
Bridge	EPHA7
Bridge	MEIS1
Bridge	BCL11A
Bridge	HEATR5A
Bridge	KCNJ6
Bridge	HAND2-AS1
Bridge	TLX2
Bridge	NLGN1
Bridge	ZNF804B
Bridge	DLG2
Bridge	TEAD1
Bridge	NFIA
Bridge	LINC00511
Bridge	KCNT2
Bridge	MBD5
Bridge	HIST1H2AC
Bridge	ANKUB1
Bridge	CHRNA3
Bridge	PCDH17
Bridge	TENM1
Bridge	LINC01122
Bridge	RNF13
Bridge	CELF3
Bridge	SOX6
Bridge	NOL4
Bridge	KCND2
Bridge	PLCB4
Bridge	CHD7
Bridge	NEGR1
Bridge	CLASP1
Bridge	GPC6
Bridge	SRGAP3
Bridge	DCX
Bridge	IMMP2L
Bridge	LRP4
Bridge	CADM2
Bridge	BAI3
Bridge	SPOCK3
Bridge	RP11-125B21.2
Bridge	CACNA1D
Bridge	PTPRR
Bridge	ZNF385D
Bridge	NCAM2
Bridge	TMTC2
Bridge	RALYL
Bridge	CNTNAP5
Bridge	ASTN2
Bridge	CTC-340A15.2
Bridge	PCDH11X
Bridge	PCDH9
Connecting progenitor cells	CDKN1C
Connecting progenitor cells	CDH13
Connecting progenitor cells	SNCA
Connecting progenitor cells	DDC
Connecting progenitor cells	EPAS1
Connecting progenitor cells	GPR139
Connecting progenitor cells	ROBO2
Connecting progenitor cells	MEG8
Connecting progenitor cells	RP11-123M6.2
Connecting progenitor cells	AFF1
Connecting progenitor cells	MEG3
Connecting progenitor cells	SLC18A1
Connecting progenitor cells	KCNQ1OT1
Connecting progenitor cells	TANC2
Connecting progenitor cells	LZTS1
Connecting progenitor cells	AL132709.5
Connecting progenitor cells	KCND3
Connecting progenitor cells	HTR1E
Connecting progenitor cells	GRIK3
Connecting progenitor cells	EML5
Connecting progenitor cells	BAI3
Connecting progenitor cells	CCSER1
Connecting progenitor cells	EGFLAM
Connecting progenitor cells	AL132709.8
Connecting progenitor cells	RP11-909M7.3
Connecting progenitor cells	CACNA1D
Connecting progenitor cells	ZMAT4
Connecting progenitor cells	RP11-125B21.2
Connecting progenitor cells	BTBD11
Connecting progenitor cells	SOBP
Connecting progenitor cells	AC037445.1
Connecting progenitor cells	KCNQ1
Connecting progenitor cells	TBL1X
Connecting progenitor cells	SLC8A3
Connecting progenitor cells	LZTS1-AS1
Connecting progenitor cells	VEGFA
Connecting progenitor cells	TMEM51
Connecting progenitor cells	AC007563.5
Connecting progenitor cells	FAM222A-AS1
Connecting progenitor cells	AMPD2
Connecting progenitor cells	FGF14
Connecting progenitor cells	P4HA1
Connecting progenitor cells	NOD1
Connecting progenitor cells	ROBO1
Connecting progenitor cells	SIK1
Connecting progenitor cells	KCNIP4
Connecting progenitor cells	ZNF385D
Connecting progenitor cells	GATA2
Connecting progenitor cells	LRP4
Connecting progenitor cells	HIST1H4C
Connecting progenitor cells	GLCCI1
Connecting progenitor cells	RGS4
Connecting progenitor cells	ADM
Connecting progenitor cells	FREM1
Connecting progenitor cells	TPM1
Connecting progenitor cells	GREB1L
Connecting progenitor cells	ADAMTS2
Connecting progenitor cells	KIF26B
Connecting progenitor cells	H3F3B
Connecting progenitor cells	PCDH11Y
Connecting progenitor cells	GALNTL6
Early chromaffin cells	ZNF331
Early chromaffin cells	GEM
Early chromaffin cells	ZDBF2
Early chromaffin cells	SLC7A5
Early chromaffin cells	RP11-123M6.2
Early chromaffin cells	PAM
Early chromaffin cells	HSPH1
Early chromaffin cells	HDAC9
Early chromaffin cells	KIAA1244
Early chromaffin cells	NR4A1
Early chromaffin cells	PDE10A
Early chromaffin cells	TH
Early chromaffin cells	HSP90AA1
Early chromaffin cells	SIK1
Early chromaffin cells	STK32B
Early chromaffin cells	KCNQ1
Early chromaffin cells	GNAS
Early chromaffin cells	GCH1
Early chromaffin cells	ELL2
Early chromaffin cells	HSPA1A
Early chromaffin cells	USP36
Early chromaffin cells	KCNQ1OT1
Early chromaffin cells	KHDRBS3
Early chromaffin cells	FNDC3A
Early chromaffin cells	SLC2A3
Early chromaffin cells	NDRG1
Early chromaffin cells	SLC18A2
Early chromaffin cells	FGFR1
Early chromaffin cells	MEG8
Early chromaffin cells	MEG3
Early chromaffin cells	CHST8
Early chromaffin cells	MAT2A
Early chromaffin cells	CYTH3
Early chromaffin cells	LINC-PINT
Early chromaffin cells	ST18
Early chromaffin cells	FOSL2
Early chromaffin cells	TIPARP
Early chromaffin cells	DBH
Early chromaffin cells	XYLT1
Early chromaffin cells	FAM46A
Early chromaffin cells	LINC00473
Early chromaffin cells	NARS2
Early chromaffin cells	RP11-426C22.5
Early chromaffin cells	DUSP2
Early chromaffin cells	SOBP
Early chromaffin cells	VGF
Early chromaffin cells	FAM155A
Early chromaffin cells	DDC
Early chromaffin cells	CHGB
Early chromaffin cells	CHGA
Early chromaffin cells	CCSER1
Early chromaffin cells	KCNK9
Early chromaffin cells	AL132709.8
Early chromaffin cells	GNAS-AS1
Early chromaffin cells	VEGFA
Early chromaffin cells	SOGA2
Early chromaffin cells	KCNJ6
Early chromaffin cells	LRP6
Early chromaffin cells	ESYT2
Early chromaffin cells	AL132709.5
Early chromaffin cells	PENK
Early chromaffin cells	APCDD1L
Early chromaffin cells	NR4A3
Early chromaffin cells	HS3ST2
Early chromaffin cells	IQSEC3
Early chromaffin cells	RP11-909M7.3
Early chromaffin cells	ROBO1
Early chromaffin cells	RAMP1
Early chromaffin cells	PTPRN
Early chromaffin cells	SIK2
Early chromaffin cells	CDKN1C
Early chromaffin cells	SLC18A1
Early chromaffin cells	VAV2
Early chromaffin cells	DNAJB1
Early chromaffin cells	STAT3
Early chromaffin cells	CARTPT
Early chromaffin cells	NR4A2
Early chromaffin cells	SLC2A1
Early chromaffin cells	MIDN
Early chromaffin cells	RALGAPA1
Early chromaffin cells	DLK1
Early chromaffin cells	PMEPA1
Early chromaffin cells	DUSP4
Early chromaffin cells	EPB41L4B
Early chromaffin cells	CYB561
Early chromaffin cells	SIK3
Early chromaffin cells	ECEL1
Early chromaffin cells	SPRY4
Early chromaffin cells	CPLX1
Early chromaffin cells	BEGAIN
Early chromaffin cells	AGBL4
Early chromaffin cells	BMP7
Early chromaffin cells	RP11-843A23.1
Early chromaffin cells	HSPA1B
Early chromaffin cells	RP11-863P13.5
Early chromaffin cells	PER1
Early chromaffin cells	RP11-863P13.4
Early chromaffin cells	KCND3
Early chromaffin cells	RANBP2
Early chromaffin cells	MCF2L
Early chromaffin cells	SFMBT2
Early chromaffin cells	EIF4A3
Early chromaffin cells	RP11-466A17.1
Early chromaffin cells	KCNMA1
Early chromaffin cells	ATP1B3
Early chromaffin cells	FOS
Early chromaffin cells	GNA14
Early chromaffin cells	BTAF1
Early chromaffin cells	FAM163A
Early chromaffin cells	UNC13A
Early chromaffin cells	LONRF2
Early chromaffin cells	GAB2
Early chromaffin cells	KL
Early chromaffin cells	RP11-452H21.1
Early chromaffin cells	PRMT10
Early chromaffin cells	JUND
Early chromaffin cells	CTNNAL1
Early chromaffin cells	ADARB1
Early chromaffin cells	SH3RF3
Early chromaffin cells	HOMER1
Early chromaffin cells	CUX1
Early chromaffin cells	ANKRD11
Early chromaffin cells	INSM1
Early chromaffin cells	SCG2
Early chromaffin cells	BCAS2
Early chromaffin cells	COL18A1
Early chromaffin cells	AC005786.7
Early chromaffin cells	GRM8
Early chromaffin cells	SURF4
Early chromaffin cells	BCAR3
Early chromaffin cells	WDR45B
Early chromaffin cells	TNS1
Early chromaffin cells	AL117190.3
Early chromaffin cells	JUNB
Early chromaffin cells	GRIK3
Early chromaffin cells	PDS5B
Early chromaffin cells	CREM
Early chromaffin cells	MEST
Early chromaffin cells	ARIH1
Early chromaffin cells	HK2
Early chromaffin cells	TRAPPC9
Early chromaffin cells	EFR3B
Early chromaffin cells	HSPA5
Early chromaffin cells	KCNIP4
Early chromaffin cells	ITPK1
Early chromaffin cells	HS6ST3
Early chromaffin cells	DNAJA4
Early chromaffin cells	GRK5
Early chromaffin cells	CDH7
Early chromaffin cells	BTBD9
Early chromaffin cells	IRS2
Early chromaffin cells	ELOVL5
Early chromaffin cells	GALNT18
Early chromaffin cells	SORCS2
Early chromaffin cells	VPS37B
Early chromaffin cells	TMEM51
Early chromaffin cells	TMEM184C
Early chromaffin cells	EIF2AK3
Early chromaffin cells	CTD-2047H16.4
Early chromaffin cells	NELFCD
Early chromaffin cells	CDC42EP3
Early chromaffin cells	ALG13-AS1
Early chromaffin cells	EGFLAM
Early chromaffin cells	CHORDC1
Early chromaffin cells	IFRD1
Early chromaffin cells	PVRL1
Early chromaffin cells	NCOR2
Early chromaffin cells	LYN
Early chromaffin cells	DPP6
Early chromaffin cells	SGIP1
Early chromaffin cells	TBL1X
Early chromaffin cells	IGF2BP2
Early chromaffin cells	SSH1
Early chromaffin cells	TCF4
Early chromaffin cells	AHI1
Early chromaffin cells	TFRC
Early chromaffin cells	SLC24A2
Early chromaffin cells	FOXK2
Early chromaffin cells	RP11-545G3.1
Early chromaffin cells	PCSK2
Early chromaffin cells	GUK1
Early chromaffin cells	SLC39A14
Early chromaffin cells	GGCX
Early chromaffin cells	PITPNA
Early chromaffin cells	PACRG
Early chromaffin cells	HTATSF1
Early chromaffin cells	GPR139
Early chromaffin cells	CTD-2523D13.1
Early chromaffin cells	EML4
Early chromaffin cells	KCTD20
Early chromaffin cells	TCERG1L
Early chromaffin cells	CACNA1C
Early chromaffin cells	ALG13
Early chromaffin cells	RAB22A
Early chromaffin cells	FAM135B
Early chromaffin cells	MAP2K1
Early chromaffin cells	ERO1L
Early chromaffin cells	BCOR
Early chromaffin cells	EPAS1
Early chromaffin cells	FAM126A
Early chromaffin cells	NXN
Early chromaffin cells	ZC3H12C
Early chromaffin cells	RNF19A
Early chromaffin cells	SORCS3
Early chromaffin cells	RP11-141A19.1
Early chromaffin cells	VPS13C
Early chromaffin cells	MEG9
Early chromaffin cells	NCS1
Early chromaffin cells	HDAC4
Early chromaffin cells	PARK2
Early chromaffin cells	SFSWAP
Early chromaffin cells	BTG2
Early chromaffin cells	DNAJB6
Early chromaffin cells	CTNND2
Early chromaffin cells	HDAC5
Early chromaffin cells	NGLY1
Early chromaffin cells	GNB1
Early chromaffin cells	ATP6V0A1
Early chromaffin cells	SYNJ1
Early chromaffin cells	AFF4
Early chromaffin cells	INPP5A
Early chromaffin cells	SNX25
Early chromaffin cells	JUN
Early chromaffin cells	SV2C
Early chromaffin cells	CPNE8
Early chromaffin cells	PTPRN2
Early chromaffin cells	CYCS
Early chromaffin cells	ARHGAP10
Early chromaffin cells	AGAP3
Early chromaffin cells	DGKD
Early chromaffin cells	2006-09-01
Early chromaffin cells	PTGES3
Early chromaffin cells	BCL2L14
Early chromaffin cells	SH3KBP1
Early chromaffin cells	LOXL2
Early chromaffin cells	ATP11A
Early chromaffin cells	LINC00511
Early chromaffin cells	KIRREL3
Early chromaffin cells	PDE3A
Early chromaffin cells	CSNK1A1
Early chromaffin cells	HIF1A-AS2
Early chromaffin cells	MSI2
Early chromaffin cells	GAL
Early chromaffin cells	PRR16
Early chromaffin cells	TANC2
Early chromaffin cells	CLCN5
Early chromaffin cells	ANKH
Early chromaffin cells	CPEB4
Early chromaffin cells	FRAS1
Early chromaffin cells	CACNG4
Early chromaffin cells	FAM222A-AS1
Early chromaffin cells	RALYL
Early chromaffin cells	FNDC3B
Early chromaffin cells	ZMIZ1
Early chromaffin cells	RP11-594N15.2
Early chromaffin cells	FILIP1L
Early chromaffin cells	AC016831.7
Early chromaffin cells	GPI
Early chromaffin cells	FAM107B
Early chromaffin cells	HIF1A
Early chromaffin cells	KLHL29
Early chromaffin cells	CMIP
Early chromaffin cells	GPR158
Early chromaffin cells	ZDHHC14
Early chromaffin cells	SNCA
Early chromaffin cells	CMSS1
Early chromaffin cells	PRKCE
Early chromaffin cells	HSP90B1
Early chromaffin cells	AC037445.1
Early chromaffin cells	SDK2
Early chromaffin cells	CDH13
Early chromaffin cells	GALNTL6
Early chromaffin cells	STRA6
Early chromaffin cells	ASIC2
Early chromaffin cells	PCSK6
Early chromaffin cells	NAV2
Early chromaffin cells	SAMD4A
Early chromaffin cells	LARGE
Early chromaffin cells	PKIA
Early chromaffin cells	MB21D2
Early chromaffin cells	2003-03-01
Late chromaffin cells	SLC24A2
Late chromaffin cells	RP11-385J1.2
Late chromaffin cells	KCNMB2
Late chromaffin cells	MGAT4C
Late chromaffin cells	HIF3A
Late chromaffin cells	CNTN3
Late chromaffin cells	ARC
Late chromaffin cells	ZBTB16
Late chromaffin cells	CCSER1
Late chromaffin cells	PNMT
Late chromaffin cells	SIDT1
Late chromaffin cells	AGBL4
Late chromaffin cells	KSR2
Late chromaffin cells	PCDH15
Late chromaffin cells	FAM155A
Late chromaffin cells	CACNB2
Late chromaffin cells	SAMD5
Late chromaffin cells	CHGA
Late chromaffin cells	NTM
Late chromaffin cells	SORCS3
Late chromaffin cells	SLC35F3
Late chromaffin cells	ROBO1
Late chromaffin cells	GNA14
Late chromaffin cells	NEBL
Late chromaffin cells	FKBP5
Late chromaffin cells	TTC40
Late chromaffin cells	UNC5C
Late chromaffin cells	GRM7
Late chromaffin cells	RALYL
Late chromaffin cells	OPCML
Late chromaffin cells	RP11-475O6.1
Late chromaffin cells	CACNA1C
Late chromaffin cells	GALNTL6
Late chromaffin cells	VAT1L
Late chromaffin cells	DYNC1I1
Late chromaffin cells	BRINP1
Late chromaffin cells	FAM135B
Late chromaffin cells	RP11-466A17.1
Late chromaffin cells	NRXN3
Late chromaffin cells	PACRG
Late chromaffin cells	CTC-340A15.2
Late chromaffin cells	ST18
Late chromaffin cells	CNTNAP5
Late chromaffin cells	TH
Late chromaffin cells	DMD
Late chromaffin cells	RP11-307P5.1
Late chromaffin cells	FUT9
Late chromaffin cells	CDC14B
Late chromaffin cells	GRID2
Late chromaffin cells	CADPS2
Late chromaffin cells	DSCAML1
Late chromaffin cells	FGF14
Late chromaffin cells	CACNA1D
Late chromaffin cells	SCARB1
Late chromaffin cells	HS6ST3
Late chromaffin cells	PTPRN2
Late chromaffin cells	DGKB
Late chromaffin cells	FOS
Late chromaffin cells	LSAMP
Late chromaffin cells	KCNMA1
Late chromaffin cells	LINC00632
Late chromaffin cells	SPOCK3
Late chromaffin cells	INADL
Late chromaffin cells	SFMBT2
Late chromaffin cells	SHROOM3
Late chromaffin cells	CDH18
Late chromaffin cells	CNTNAP3
Late chromaffin cells	XPR1
Late chromaffin cells	PTPLAD1
Late chromaffin cells	ANO4
Late chromaffin cells	CTC-535M15.2
Late chromaffin cells	CDH12
Late chromaffin cells	SMC6
Late chromaffin cells	LUZP2
Late chromaffin cells	FRAS1
Late chromaffin cells	FDX1
Late chromaffin cells	STAR
Late chromaffin cells	PCSK2
Late chromaffin cells	MICU2
Late chromaffin cells	N4BP2L2
Late chromaffin cells	LRRC63
Late chromaffin cells	AKAP13
Late chromaffin cells	PARK2
Late chromaffin cells	KCND2
Late chromaffin cells	ARL17B
Late chromaffin cells	ADAMTS19
Late chromaffin cells	ITPR2
Late chromaffin cells	KCTD16
Late chromaffin cells	FREM2
Late chromaffin cells	KIAA1244
Late chromaffin cells	JPH4
Late chromaffin cells	ABCC5
Late chromaffin cells	CYP11B1
Late chromaffin cells	CYP17A1
Late chromaffin cells	KCNH5
Late chromaffin cells	AC159540.1
Late chromaffin cells	LAMA3
Late chromaffin cells	NDRG4
Late chromaffin cells	TBX20
Late chromaffin cells	KIAA1377
Late chromaffin cells	ANKS1B
Late chromaffin cells	RP11-14N7.2
Late chromaffin cells	NAV2
Late chromaffin cells	STK33
Late chromaffin cells	CARTPT
Late chromaffin cells	PPP1R16B
Late chromaffin cells	GCH1
Late chromaffin cells	DCC
Late chromaffin cells	GRIA4
Late chromaffin cells	HBG2
Late chromaffin cells	EPB41L3
Late chromaffin cells	NALCN
Late chromaffin cells	DPP10
Late chromaffin cells	NTNG1
Late chromaffin cells	LINC-PINT
Late chromaffin cells	FAM168A
Late chromaffin cells	APOC1
Late chromaffin cells	PDE4DIP
Late chromaffin cells	ABAT
Late chromaffin cells	EML6
Late chromaffin cells	NR3C1
Late chromaffin cells	TXNIP
Late chromaffin cells	SCG2
Late chromaffin cells	PRR16
Late chromaffin cells	PCSK1N
Late chromaffin cells	HBA1
Late chromaffin cells	APOE
Late chromaffin cells	SYP
Late chromaffin cells	EIF4A2
Late chromaffin cells	HBA2
Late chromaffin cells	HBG1
Early neuroblasts	CUX2
Early neuroblasts	ALK
Early neuroblasts	FGF13
Early neuroblasts	SYNPO2
Early neuroblasts	ST8SIA4
Early neuroblasts	KIF21A
Early neuroblasts	FSTL4
Early neuroblasts	SLC6A2
Early neuroblasts	SLIT3
Early neuroblasts	RBFOX1
Early neuroblasts	EYA1
Early neuroblasts	ADRBK2
Early neuroblasts	BCL2
Early neuroblasts	AGTPBP1
Early neuroblasts	ADAM22
Early neuroblasts	PLXNA2
Early neuroblasts	ARHGEF28
Early neuroblasts	BASP1
Early neuroblasts	NELL1
Early neuroblasts	ELAVL4
Early neuroblasts	SUSD4
Early neuroblasts	ELMO1
Early neuroblasts	MIR137HG
Early neuroblasts	VSTM2L
Early neuroblasts	LRFN2
Early neuroblasts	TMEM132C
Early neuroblasts	EML5
Early neuroblasts	PLXNA4
Early neuroblasts	LINC00693
Early neuroblasts	SEMA6D
Early neuroblasts	ZMAT4
Early neuroblasts	SNAP91
Early neuroblasts	TENM4
Early neuroblasts	ISL1
Early neuroblasts	ZFHX3
Early neuroblasts	KCNK10
Early neuroblasts	BNC2
Early neuroblasts	CHST15
Early neuroblasts	SLC8A1
Early neuroblasts	KCNQ5
Early neuroblasts	AKAP6
Early neuroblasts	NEFM
Early neuroblasts	ASTN1
Early neuroblasts	MAP1B
Early neuroblasts	TOX
Early neuroblasts	GRID1
Early neuroblasts	CTNNA2
Early neuroblasts	CACNA2D3
Early neuroblasts	CNKSR2
Early neuroblasts	GAP43
Early neuroblasts	TOX3
Early neuroblasts	CADPS
Early neuroblasts	CCDC68
Early neuroblasts	STMN2
Early neuroblasts	SLC38A1
Early neuroblasts	ABCB1
Early neuroblasts	TFAP2B
Early neuroblasts	LINGO2
Early neuroblasts	PIK3R1
Early neuroblasts	GARNL3
Early neuroblasts	2011-03-01
Early neuroblasts	HOXD3
Early neuroblasts	BMPR1B
Early neuroblasts	CHN2
Early neuroblasts	ELAVL2
Early neuroblasts	TNR
Early neuroblasts	CDH8
Early neuroblasts	HAND2
Early neuroblasts	STAC
Early neuroblasts	CSMD2
Early neuroblasts	SLC4A8
Early neuroblasts	PRPH
Early neuroblasts	SYTL4
Early neuroblasts	CPNE8
Early neuroblasts	AC010127.3
Early neuroblasts	KCNH1
Early neuroblasts	ANO6
Early neuroblasts	PHACTR1
Early neuroblasts	KIF26B
Early neuroblasts	GALNT10
Early neuroblasts	RP11-145O15.3
Early neuroblasts	CNTN5
Early neuroblasts	KLF7
Early neuroblasts	RP11-267N12.1
Early neuroblasts	FMN1
Early neuroblasts	DTNA
Early neuroblasts	PTPRG
Early neuroblasts	7SK.2
Early neuroblasts	TMEM132D
Early neuroblasts	GLCCI1
Early neuroblasts	PTPRR
Early neuroblasts	CCND1
Early neuroblasts	ENOX1
Early neuroblasts	ICA1
Late neuroblasts	SORBS2
Late neuroblasts	SYN3
Late neuroblasts	EBF1
Late neuroblasts	RYR2
Late neuroblasts	RGS7
Late neuroblasts	TMEFF2
Late neuroblasts	IL7
Late neuroblasts	HS3ST5
Late neuroblasts	NXPH1
Late neuroblasts	TMEM132C
Late neuroblasts	NRG1
Late neuroblasts	RBFOX1
Late neuroblasts	RORA
Late neuroblasts	CACNA2D3
Late neuroblasts	DLC1
Late neuroblasts	CCBE1
Late neuroblasts	RP11-40F8.2
Late neuroblasts	KCNB2
Late neuroblasts	CNTNAP2
Late neuroblasts	KCNQ5
Late neuroblasts	SEMA6D
Late neuroblasts	PLXNA4
Late neuroblasts	STMN2
Late neuroblasts	STAR
Late neuroblasts	EYA4
Late neuroblasts	LRTM1
Late neuroblasts	DOCK4
Late neuroblasts	BMPR1B
Late neuroblasts	TMC2
Late neuroblasts	CYP17A1
Late neuroblasts	RP3-399L15.3
Late neuroblasts	ANKFN1
Late neuroblasts	FDX1
Late neuroblasts	TLN2
Late neuroblasts	RTN1
Late neuroblasts	CYP11B1
Late neuroblasts	TNXB
Late neuroblasts	EPHA6
Late neuroblasts	ANK2
Late neuroblasts	ZFHX3
Late neuroblasts	SLC44A5
Late neuroblasts	KCNQ3
Late neuroblasts	2011-03-01
Late neuroblasts	RP11-39M21.1
Late neuroblasts	CHRNA7
Late neuroblasts	MAPT
Late neuroblasts	ELAVL2
Late neuroblasts	FAM166B
Late neuroblasts	FAM69A
Late neuroblasts	TIMP3
Late neuroblasts	MAP7
Late neuroblasts	SCN9A
Late neuroblasts	RPL13A
Late neuroblasts	SYNPO2
Late neuroblasts	TMOD1
Late neuroblasts	APOC1
Late neuroblasts	APOE
Late neuroblasts	HECW1
Late neuroblasts	PAPSS2
Late neuroblasts	PLXNC1
Late neuroblasts	RAP1GAP2
Late neuroblasts	PRUNE2
Late neuroblasts	PMP22
Late neuroblasts	FRMD5
Late neuroblasts	SLCO3A1
Late neuroblasts	FGF13
Late neuroblasts	MAPK4
Late neuroblasts	CYP21A2
Late neuroblasts	FMN1
Late neuroblasts	GRIA1
Late neuroblasts	MT2A
Late neuroblasts	TUBA1A
Late neuroblasts	CYP11A1
Late neuroblasts	RBMS3-AS3
Late neuroblasts	SH3BP5
Late neuroblasts	SDK1
Late neuroblasts	SHANK2
Late neuroblasts	PCBP3
Late neuroblasts	AKAP6
Late neuroblasts	ANK3
Late neuroblasts	SEZ6L
Late neuroblasts	PHACTR1
Late neuroblasts	RBM47
Late neuroblasts	RP11-145O15.3
Late neuroblasts	SULT2A1
Late neuroblasts	ELAVL4
Late neuroblasts	STMN4
Late neuroblasts	RPL34
Late neuroblasts	PAK3
Late neuroblasts	B2M
Late neuroblasts	STXBP5L
Late neuroblasts	RPS18
Late neuroblasts	DOCK3
Late neuroblasts	UCHL1
Late neuroblasts	TRIM2
Late neuroblasts	CAMK1D
Late neuroblasts	NCKAP5
Late neuroblasts	FMN2
Late neuroblasts	RPL31
Late neuroblasts	DTNA
Late neuroblasts	CD44
Late neuroblasts	UNC5D
Late neuroblasts	RUNDC3B
Late neuroblasts	PTPRD
Late neuroblasts	CSGALNACT1
Late neuroblasts	FAT3
Late neuroblasts	TTC39C
Late neuroblasts	GAP43
Late neuroblasts	ATP8A1
Late neuroblasts	TMSB4X
Late neuroblasts	SCARB1
Late neuroblasts	RPL7
Late neuroblasts	NCOA7
Late neuroblasts	DLEU1
Late neuroblasts	SCN3A
Late neuroblasts	RPL37A
Late neuroblasts	CACNA2D3-AS1
Late neuroblasts	CREB5
Late neuroblasts	RPS23
Late neuroblasts	ISL1
Late neuroblasts	SCN2A
Late neuroblasts	MTUS1
Late neuroblasts	RPS27A
Late neuroblasts	RPL35
Late neuroblasts	NRP2
Late neuroblasts	CNKSR2
Late neuroblasts	RPL27A
Late neuroblasts	AC073283.4
Late neuroblasts	LDLR
Late neuroblasts	ZC2HC1A
Late neuroblasts	TUBB2B
Late neuroblasts	MSMO1
Late neuroblasts	GPR137C
Late neuroblasts	RPL36
Late neuroblasts	RPLP2
Late neuroblasts	RPS12
Late neuroblasts	RPS15A
Late neuroblasts	RPL23A
Late neuroblasts	SNCG
Late neuroblasts	FAU
Late neuroblasts	SLIT2
Late neuroblasts	RPS20
Late neuroblasts	RPS5
Cycling neuroblasts	APOLD1
Cycling neuroblasts	DIAPH3
Cycling neuroblasts	ARHGAP11B
Cycling neuroblasts	TOP2A
Cycling neuroblasts	ASPM
Cycling neuroblasts	BRIP1
Cycling neuroblasts	CEP128
Cycling neuroblasts	C21orf58
Cycling neuroblasts	ATAD2
Cycling neuroblasts	CASC5
Cycling neuroblasts	PRC1
Cycling neuroblasts	RP1-167A14.2
Cycling neuroblasts	CIT
Cycling neuroblasts	C2orf48
Cycling neuroblasts	NUSAP1
Cycling neuroblasts	GTSE1
Cycling neuroblasts	POLQ
Cycling neuroblasts	KIF18B
Cycling neuroblasts	SPC25
Cycling neuroblasts	CDC25C
Cycling neuroblasts	KIAA1524
Cycling neuroblasts	MELK
Cycling neuroblasts	KIF15
Cycling neuroblasts	DTL
Cycling neuroblasts	MXD3
Cycling neuroblasts	NCAPG
Cycling neuroblasts	CLSPN
Cycling neuroblasts	IQGAP3
Cycling neuroblasts	NUF2
Cycling neuroblasts	DEPDC1B
Cycling neuroblasts	SMC4
Cycling neuroblasts	RFC3
Cycling neuroblasts	BRCA1
Cycling neuroblasts	RGS3
Cycling neuroblasts	CDCA2
Cycling neuroblasts	AURKB
Cycling neuroblasts	MKI67
Cycling neuroblasts	ANLN
Cycling neuroblasts	TPX2
Cycling neuroblasts	CEP152
Cycling neuroblasts	SYNE2
Cycling neuroblasts	KIF14
Cycling neuroblasts	KIFC1
Cycling neuroblasts	RTKN2
Cycling neuroblasts	CENPK
Cycling neuroblasts	KIF11
Cycling neuroblasts	BUB1B
Cycling neuroblasts	CENPF
Cycling neuroblasts	KIF4A
Cycling neuroblasts	KIF23
Cycling neuroblasts	EZH2
Cycling neuroblasts	KIF20B
Cycling neuroblasts	FANCI
Cycling neuroblasts	ECT2
Cycling neuroblasts	PARPBP
Cycling neuroblasts	MCM10
Cycling neuroblasts	CENPE
Cycling neuroblasts	NDC80
Cycling neuroblasts	KIF2C
Cycling neuroblasts	CENPP
Cycling neuroblasts	CDK1
Cycling neuroblasts	NCAPG2
Cycling neuroblasts	DLGAP5
Cycling neuroblasts	DNA2
Cycling neuroblasts	KIF18A
Cycling neuroblasts	ALK
Cycling neuroblasts	CENPI
Cycling neuroblasts	FANCA
Cycling neuroblasts	STIL
Cycling neuroblasts	PBK
Cycling neuroblasts	AP001347.6
Cycling neuroblasts	RAD51AP1
Cycling neuroblasts	ZNF367
Cycling neuroblasts	NCAPD3
Cycling neuroblasts	ARHGAP11A
Cycling neuroblasts	MMS22L
Cycling neuroblasts	BLM
Cycling neuroblasts	MIS18BP1
Cycling neuroblasts	BUB1
Cycling neuroblasts	TACC3
Cycling neuroblasts	RACGAP1
Cycling neuroblasts	CCNF
Cycling neuroblasts	CUX2
Cycling neuroblasts	CENPU
Cycling neuroblasts	GLYATL2
Cycling neuroblasts	KIF21A
Cycling neuroblasts	C4orf21
Cycling neuroblasts	SGOL2
Cycling neuroblasts	HELLS
Cycling neuroblasts	CHAF1A
Cycling neuroblasts	AC004158.2
Cycling neuroblasts	SMC2
Cycling neuroblasts	KNTC1
Cycling neuroblasts	EYA1
Cycling neuroblasts	FANCD2
Cycling neuroblasts	POLE
Cycling neuroblasts	CTC-260E6.6
Cycling neuroblasts	LMNB1
Cycling neuroblasts	CNTLN
Cycling neuroblasts	KCNQ5
Cycling neuroblasts	LIG1
Cycling neuroblasts	FGF13
Cycling neuroblasts	VRK1
Cycling neuroblasts	PRIM2
Cycling neuroblasts	ATAD5
Cycling neuroblasts	SYNPO2
Cycling neuroblasts	TMPO
Cycling neuroblasts	WHSC1
Cycling neuroblasts	ESR2
Cycling neuroblasts	RBL1
Cycling neuroblasts	RAD18
Cycling neuroblasts	ATRNL1
Cycling neuroblasts	PBX3
Cycling neuroblasts	SLC4A8
Cycling neuroblasts	PKP4
Cycling neuroblasts	HMGB2
Cycling neuroblasts	CKAP2
Cycling neuroblasts	PHACTR1
Cycling neuroblasts	MEIS2
Cycling neuroblasts	LINC00669
Cycling neuroblasts	MAGI1
Cycling neuroblasts	CCDC18
Cycling neuroblasts	CDK5RAP2
Cycling neuroblasts	PPM1E
Cycling neuroblasts	SCLT1
Cycling neuroblasts	RP11-120D5.1
Cycling neuroblasts	PDE3B
Cycling neuroblasts	E2F3
Cycling neuroblasts	TUBA1B
Cycling neuroblasts	ADAM22
Cycling neuroblasts	CKAP5
Cycling neuroblasts	BNC2
Cycling neuroblasts	CEP192
Cycling neuroblasts	POLA1
Cycling neuroblasts	PIK3R3
Cycling neuroblasts	MPHOSPH9
Cycling neuroblasts	EYA4
Cycling neuroblasts	FANCC
Cycling neuroblasts	ST6GALNAC5
Cycling neuroblasts	PTPRG
Cycling neuroblasts	NXPH1
Cycling neuroblasts	KPNA2
Cycling neuroblasts	STMN1
