# Supplementary material for: Single-nuclei and bulk-tissue gene-expression analysis of pheochromocytoma and paraganglioma links disease subtypes with tumor microenvironment
Source: Nat Commun. 2022 Oct 21;13:6262. doi: 10.1038/s41467-022-34011-3 (PMC9587261; doi:10.1038/s41467-022-34011-3)
Supplement: Supplementary file 15 — Supplementary Data 12 [file 41467_2022_34011_MOESM15_ESM.xlsx]

## Sheet: Supplementary Data 12
Supplementary Data 12. Differentially expressed genes in metastatic PCPG compared to non-metastatic PCPG (Differential gene expression was determined by limma using empirical Bayes moderated t-statistics, and adjusted for FDR with Benjamini-Hochberg correction, adj. P-value < 0.05, log2FC > 0.5)
Gene	logFC_metastatic_vs_non-metastatic_in_all_except_C1A	adj_P_Val_metastatic_vs_non-metastatic_in_all_except_C1A	logFC_metastatic_vs_non-metastatic_in_C1A	adj_P_Val_metastatic_vs_non-metastatic_in_C1A	Genesets	genes_groups	% cells expressing Tumour	% cells expressing Chromaffin cells	% cells expressing Adrenocortical cells	% cells expressing Endothelial cells	% cells expressing Fibroblasts	% cells expressing ACSM3+ Fibroblasts	% cells expressing FMO2+ Fibroblasts	% cells expressing MFAP5+ Fibroblasts	% cells expressing Myofibroblasts	% cells expressing SCLCs	% cells expressing Myeloid cells	% cells expressing T/NK cells	% cells expressing B cells	% cells expressing Mast cells	% cells expressing Macrophages	% cells expressing Pericytes	% cells expressing Smooth muscle cells	% cells expressing Lymphatic ECs	% cells expressing Stalk-like ECs	% cells expressing Tip-like ECs
MIR223	1.899	3.04758e-06	-1.13323	1.62884e-06		Other	NA	NA	NA	NA	NA	NA	NA	NA	NA	NA	NA	NA	NA	NA	NA	NA	NA	NA	NA	NA
DBX1	1.23084	3.04758e-06	NA	NA		Other	0.000332459	0	0	0	0	0	0	0	0	0	0	0	0	0	0	0	0	0	0	0
MIR492	1.7566	7.63504e-06	NA	NA		Other	NA	NA	NA	NA	NA	NA	NA	NA	NA	NA	NA	NA	NA	NA	NA	NA	NA	NA	NA	NA
LGALS3	0.929829	2.5215e-05	NA	NA	HALLMARK_APOPTOSIS, HALLMARK_CHOLESTEROL_HOMEOSTASIS, HALLMARK_COMPLEMENT	Other	0.0251438	0.00428878	0.0336262	0.0412523	0.087556	0.0504202	0.0481283	0.106383	0.114407	0.137435	0.0704981	0.0298986	0.00749064	0.0544218	0.0701896	0.109981	0.0438356	0.0484848	0.0525961	0.0364886
CREB3L1	0.827195	0.000121867	NA	NA		Other	0.000492532	0.00107219	0.0436231	0.00276243	0.043778	0.0168067	0.105169	0	0.148305	0.00546291	0.000255428	0.00160171	0	0	0.000268926	0.0127146	0.030137	0.00606061	0.00134862	0.00317292
LTK	0.988306	0.000380247	NA	NA		Other	0.00188393	0	0	0.00405157	0.000689417	0	0	0	0.00423729	0.0155262	0	0.00800854	0.0149813	0	0	0.000635728	0	0	0.00539447	0.00370175
ANKRD20A19P	1.67492	0.000380247	NA	NA		Other	NA	NA	NA	NA	NA	NA	NA	NA	NA	NA	NA	NA	NA	NA	NA	NA	NA	NA	NA	NA
PRSS58	0.505667	0.000561567	NA	NA		Other	0	0	0	0	0	0	0	0	0	0	0	0	0	0	0	0	0	0	0	0
C1QTNF9B	1.19613	0.000561567	NA	NA		Other	0.012264	0.000714796	0	0.000736648	0	0	0	0	0	0	0	0	0	0	0	0	0	0	0.00134862	0.000528821
FLJ30901	4.24527	0.000936689	NA	NA		Other	NA	NA	NA	NA	NA	NA	NA	NA	NA	NA	NA	NA	NA	NA	NA	NA	NA	NA	NA	NA
TMEM235	0.598861	0.000936689	NA	NA		Other	3.69399e-05	0	0	0	0.000689417	0	0	0	0	0	0	0	0	0	0	0.000635728	0.00273973	0	0	0
SLC18A3	1.03706	0.00306132	NA	NA		Other	0	0	0	0	0	0	0	0	0	0	0	0	0	0	0	0	0	0	0	0
C4B	0.821761	0.00329534	NA	NA		Other	0.000566412	0.00142959	0.0339291	0	0.00310238	0	0.00534759	0	0	0.000287522	0.000255428	0	0.00374532	0	0.000268926	0.00317864	0.00273973	0	0	0
PNOC	0.664547	0.00418142	NA	NA	ZETHOVEN_B_cells	Other	0.000246266	0.00250179	0.000302939	0	0	0	0	0	0	0	0.000127714	0	0.0411985	0	0	0	0	0	0	0
ACBD7	0.584911	0.00504168	NA	NA		Other	0.000886558	0.000357398	0.000302939	0.000184162	0.000344709	0	0	0	0	0	0.000127714	0	0	0	0.000134463	0.000635728	0	0	0.000674309	0
GSG1L	1.08004	0.00606711	NA	NA		Other	0.0189994	0.00285919	0.00121175	0.00239411	0.00551534	0	0.00713012	0	0.00423729	0.00172513	0.00204342	0.00160171	0	0.00680272	0.00201694	0.00572155	0.00547945	0.00606061	0.00202293	0.00237969
VSIG2	0.642766	0.00606711	NA	NA	ZETHOVEN_Endothelial_cells	Endothelial cells	0.00293057	0	0	0.0570902	0.0199931	0.00840336	0	0	0	0	0.00063857	0.00213561	0	0	0.000672314	0.0336936	0.0109589	0.0242424	0.0391099	0.0655738
FAR2P1	0.534359	0.00695406	NA	NA		Other	NA	NA	NA	NA	NA	NA	NA	NA	NA	NA	NA	NA	NA	NA	NA	NA	NA	NA	NA	NA
LHX5	0.622859	0.00829043	NA	NA		Other	0.00224102	0	0.000302939	0.000184162	0.000344709	0	0	0	0.00423729	0	0.000127714	0	0	0	0.000134463	0	0	0	0	0.00026441
APOBEC3A_B	1.14668	0.008871	-1.01643	1.78514e-05		Other	NA	NA	NA	NA	NA	NA	NA	NA	NA	NA	NA	NA	NA	NA	NA	NA	NA	NA	NA	NA
CRABP2	0.747194	0.008871	NA	NA	HALLMARK_PEROXISOME	Other	0.00460517	0.00536097	0.00424114	0.00110497	0.00344709	0	0.00178253	0.0212766	0.00847458	0.00172513	0.00242656	0.00160171	0.00374532	0	0.00242033	0.00254291	0.00547945	0	0.00134862	0.00105764
PITX1	0.630528	0.008871	NA	NA		Other	0.00134215	0.000357398	0.00181763	0.000368324	0.00172354	0	0.00178253	0	0	0.000287522	0	0	0	0	0	0.000635728	0.00821918	0	0	0.000528821
AURKA	0.593035	0.008871	NA	NA	HALLMARK_E2F_TARGETS, HALLMARK_G2M_CHECKPOINT, HALLMARK_GLYCOLYSIS, HALLMARK_MITOTIC_SPINDLE, HALLMARK_MTORC1_SIGNALING, HALLMARK_SPERMATOGENESIS	Proliferation	0.0196397	0.00142959	0.0133293	0.00570902	0.00654947	0.00840336	0.00178253	0	0.0127119	0.0080506	0.00600255	0.00373732	0.00374532	0.00680272	0.00618529	0.00826446	0.00273973	0.00606061	0.00539447	0.00581703
TGFBR1	0.540973	0.00960464	NA	NA	HALLMARK_TGF_BETA_SIGNALING	Other	0.158004	0.159757	0.0914874	0.179374	0.202689	0.226891	0.139037	0.382979	0.436441	0.182001	0.316347	0.147357	0.0599251	0.115646	0.326207	0.173554	0.243836	0.151515	0.11261	0.206769
AACSP1	0.726229	0.00960464	NA	NA		Other	NA	NA	NA	NA	NA	NA	NA	NA	NA	NA	NA	NA	NA	NA	NA	NA	NA	NA	NA	NA
RCN3	0.622895	0.0119782	NA	NA		Other	0.00909953	0.00571837	0.00242351	0.0257827	0.0517063	0.0504202	0.0374332	0.0212766	0.186441	0.0184014	0.15645	0.00266951	0	0	0.162297	0.0425938	0.030137	0.00606061	0.019555	0.0290851
ABTB2	0.592255	0.0139094	NA	NA	ZETHOVEN_Adrenocortical_cells	Other	0.0518144	0.0100071	0.244774	0.0106814	0.0944502	0.092437	0.196078	0.170213	0.144068	0.308511	0.00498084	0.0160171	0.0149813	0.0136054	0.00443727	0.0394151	0.134247	0.0121212	0.00809171	0.0116341
KNDC1	-0.624535	0.016265	NA	NA		Other	0.198072	0.276269	0.24841	0.0103131	0.0144778	0.00840336	0.00534759	0	0.0211864	0.0080506	0.00587484	0.00854245	0.0149813	0.00680272	0.00564744	0.0171647	0.0164384	0.0181818	0.00944032	0.010312
BAIAP2	-0.536857	0.0199284	NA	NA	HALLMARK_APICAL_JUNCTION, HALLMARK_P53_PATHWAY	Other	0.288107	0.228377	0.0151469	0.207735	0.0341262	0.0504202	0.0320856	0.0851064	0.0805085	0.111558	0.124521	0.0133476	0.0262172	0.0136054	0.12653	0.0267006	0.0273973	0.315152	0.182738	0.21285
ADGRL2	-0.815772	0.0199284	NA	NA	HALLMARK_UV_RESPONSE_DN	Other	NA	NA	NA	NA	NA	NA	NA	NA	NA	NA	NA	NA	NA	NA	NA	NA	NA	NA	NA	NA
SLC2A6	0.504114	0.0207885	NA	NA	HALLMARK_TNFA_SIGNALING_VIA_NFKB, HALLMARK_TNFA_SIGNALING_VIA_NFKB	Other	0.0336153	0.0210865	0.0169646	0.00976059	0.024819	0.0168067	0.0196078	0	0.029661	0.0115009	0.00804598	0.00480513	0.0374532	0.0612245	0.00268926	0.0305149	0.0109589	0.0181818	0.0074174	0.010312
LINC01993	0.581533	0.0214333	NA	NA		Other	NA	NA	NA	NA	NA	NA	NA	NA	NA	NA	NA	NA	NA	NA	NA	NA	NA	NA	NA	NA
GFRA1	-0.828168	0.0237501	NA	NA	HALLMARK_ESTROGEN_RESPONSE_EARLY, JANSKY_cycling_SCP_genes, JANSKY_early_SCP_genes, ZETHOVEN_SCLCs	SCLCs	0.0288008	0.082559	0.00545289	0.00349908	0.0648052	0	0.244207	0.0425532	0.00847458	0.17165	0.00153257	0.00320342	0	0.0272109	0.00134463	0.00953592	0.0876712	0.0121212	0.00472016	0.0026441
FAM49A	-0.682651	0.02439	NA	NA		Other	0.181572	0.211222	0.234777	0.237385	0.160979	0.193277	0.122995	0.0638298	0.144068	0.195515	0.616858	0.054992	0.228464	0.0544218	0.615033	0.183725	0.134247	0.260606	0.121376	0.281861
NAV2	0.520198	0.024817	NA	NA	HALLMARK_ESTROGEN_RESPONSE_EARLY, HALLMARK_MYOGENESIS, JANSKY_late_chromaffin_genes, JANSKY_early_chromaffin_genes	Myogenesis	0.544051	0.490708	0.0366556	0.570534	0.399862	0.109244	0.714795	0.297872	0.389831	0.824612	0.285824	0.0694074	0.202247	0.0680272	0.299045	0.258741	0.638356	0.448485	0.403237	0.64146
WNT6	0.511937	0.0265774	NA	NA	HALLMARK_WNT_BETA_CATENIN_SIGNALING	Other	0.00900102	0.00321658	0.000605877	0.000736648	0.00310238	0.0168067	0	0.0212766	0	0.0169638	0.000383142	0	0.00374532	0	0.000268926	0.00317864	0.00273973	0	0.000674309	0.000793231
EPCAM	1.41616	0.0296757	NA	NA	HALLMARK_UV_RESPONSE_UP	Other	0.0363365	0.0604003	0.0266586	0.00515654	0.0037918	0.00840336	0.00713012	0	0	0.00517539	0.00485313	0.00533903	0.00749064	0	0.00457174	0.00317864	0.00273973	0.00606061	0.00539447	0.0050238
ARHGEF17	-0.554766	0.0303766	NA	NA	ZETHOVEN_Fibroblasts	Fibroblasts	0.158324	0.179771	0.0130264	0.0655617	0.411238	0.142857	0.222816	0.170213	0.326271	0.0885566	0.0137931	0.0144154	0.00374532	0.0136054	0.0141186	0.542276	0.309589	0.00606061	0.0357384	0.0798519
CPNE7	0.591113	0.0308517	NA	NA		Other	0.0293672	0.0139385	0.000302939	0.00478821	0.00620476	0	0.0142602	0	0.00423729	0.000287522	0.00127714	0.0240256	0.00374532	0	0.00121017	0.0044501	0.00547945	0.00606061	0.00472016	0.00475939
GRAMD1B	0.659904	0.0334363	NA	NA	ZETHOVEN_Adrenocortical_cells	Other	0.166981	0.187991	0.791578	0.0688766	0.0351603	0.0168067	0.0285205	0	0.0423729	0.0186889	0.0724138	0.0373732	0.0374532	0	0.0724755	0.0400509	0.030137	0.0363636	0.0485502	0.0782655
DISP2	0.555641	0.0362007	NA	NA		Other	0.0252053	0.0185847	0.00272645	0.00239411	0.00206825	0	0	0	0.00847458	0.00460035	0.00319285	0.00213561	0.00749064	0	0.00336157	0.00190718	0.00273973	0.0121212	0.00202293	0.00211528
RNF128	-0.998293	0.0405292	NA	NA		Other	0.0516297	0.0964975	0.21751	0.00349908	0.0227508	0.00840336	0	0	0.0338983	0.00977573	0.00498084	0.00320342	0.00374532	0	0.00497512	0.034965	0.00547945	0.00606061	0.00472016	0.00290851
TBC1D8B	-0.548293	0.0406147	NA	NA		Other	0.11689	0.157613	0.415935	0.0508287	0.0772148	0.0588235	0.0677362	0.0212766	0.177966	0.0477286	0.0238825	0.00747464	0.0224719	0.047619	0.0244722	0.0712015	0.0657534	0.0363636	0.0512475	0.0512956
PIP5K1B	-0.703516	0.0410896	NA	NA	ZETHOVEN_B_cells	Other	0.0869319	0.084346	0.286277	0.0197053	0.159945	0.0168067	0.0213904	0.0212766	0.00847458	0.00920069	0.048659	0.00854245	0.40824	0.0136054	0.0480032	0.245391	0.167123	0.0242424	0.0182063	0.0200952
TCN2	0.544763	0.0474562	NA	NA	HALLMARK_P53_PATHWAY	Other	0.01006	0.0142959	0.024538	0.0511971	0.00896243	0.00840336	0.0106952	0	0.029661	0.00603795	0.0385696	0.00266951	0.011236	0.0136054	0.0389942	0.00762873	0	0.0787879	0.0815914	0.0380751
MATN2	0.747628	0.0474562	NA	NA	HALLMARK_EPITHELIAL_MESENCHYMAL_TRANSITION, ZETHOVEN_SCLCs	SCLCs	0.0540431	0.0182273	0.00666465	0.104052	0.148569	0.428571	0.30303	0.340426	0.241525	0.184876	0.0045977	0.00587293	0.011236	0.0272109	0.0047062	0.0375079	0.213699	0.260606	0.136885	0.0843469
PLCB4	-0.634292	0.0491855	-0.736607	0.00379234	HALLMARK_UV_RESPONSE_DN, JANSKY_bridge_genes, JANSKY_early_SCP_genes	SCLCs	0.807445	0.918513	0.0333232	0.51989	0.309893	0.478992	0.0516934	0.255319	0.20339	0.171363	0.0509579	0.0539242	0.0861423	0.047619	0.0512303	0.427845	0.219178	0.642424	0.526635	0.511898
ESPL1	NA	NA	0.539758	9.2815e-08	HALLMARK_E2F_TARGETS, HALLMARK_G2M_CHECKPOINT, HALLMARK_MITOTIC_SPINDLE	Proliferation	0.00297982	0	0.00484702	0.00405157	0.0041365	0.00840336	0.00356506	0	0.00423729	0.00287522	0.00306513	0	0	0.0136054	0.00309264	0.00508582	0	0.00606061	0.00202293	0.00475939
SHC4	NA	NA	-1.06799	9.2815e-08	JANSKY_cycling_SCP_genes, JANSKY_early_SCP_genes, JANSKY_late_SCP_genes, ZETHOVEN_SCLCs	SCLCs	0.00741261	0.00428878	0.0118146	0.00570902	0.00689417	0	0.00534759	0	0.0169492	0.393042	0.00127714	0.00213561	0.00374532	0	0.00134463	0.00635728	0.00821918	0	0.00134862	0.0076679
FOXM1	NA	NA	0.850623	9.2815e-08		Other	0.00297982	0.000357398	0.00363526	0.0038674	0.00310238	0.00840336	0	0	0.00423729	0.00287522	0.00255428	0.00160171	0	0	0.00242033	0.0044501	0	0.0121212	0.00202293	0.00423057
BUB1B	NA	NA	1.03432	1.82754e-07	HALLMARK_E2F_TARGETS, JANSKY_cycling_SCP_genes, JANSKY_cycling_neuroblast_genes	Proliferation	0.00709246	0.00107219	0.00696759	0.00478821	0.00586005	0.0168067	0.00356506	0	0.00847458	0.00258769	0.00472542	0.00533903	0.00374532	0	0.0047062	0.00699301	0	0.0181818	0.00269724	0.0050238
KIF20A	NA	NA	1.05212	2.09631e-07	HALLMARK_ESTROGEN_RESPONSE_LATE, HALLMARK_GLYCOLYSIS	Other	0.000886558	0.000357398	0.000908816	0.00202578	0.00172354	0	0	0	0.00423729	0.000862565	0.000255428	0	0	0	0.000268926	0.00254291	0	0.00606061	0.000674309	0.00237969
PLP1	NA	NA	-2.38444	4.48557e-07	JANSKY_early_SCP_genes, JANSKY_late_SCP_genes, ZETHOVEN_SCLCs	SCLCs	0.0013914	0.0157255	0.00242351	0.000736648	0.00206825	0	0.00178253	0	0	0.113859	0.00204342	0.00213561	0	0	0.00215141	0.00254291	0.00273973	0	0	0.00105764
ASPA	NA	NA	-0.936812	4.48557e-07	ZETHOVEN_SCLCs	SCLCs	0.000443279	0.00142959	0.0384732	0.00552486	0.130989	0.0420168	0.254902	0.12766	0.0762712	0.366015	0.000893997	0.00106781	0	0.00680272	0.00094124	0.104895	0.117808	0.00606061	0.00337154	0.00634585
CDH19	NA	NA	-2.11613	4.48557e-07	JANSKY_cycling_SCP_genes, JANSKY_early_SCP_genes, JANSKY_late_SCP_genes, ZETHOVEN_SCLCs	SCLCs	0.00497457	0.0100071	0.00575583	0.0202578	0.0489486	0.0672269	0.0962567	0.106383	0.0847458	0.971823	0.0100894	0.0138815	0.00374532	0.0204082	0.0102192	0.027972	0.030137	0.0242424	0.0215779	0.0195664
ST6GALNAC2	NA	NA	-0.951923	4.48557e-07	HALLMARK_ESTROGEN_RESPONSE_LATE, ZETHOVEN_SCLCs	SCLCs	0.00256117	0.00178699	0.014541	0.00110497	0.00137883	0	0.00178253	0	0	0.16705	0.0106003	0	0	0	0.0106226	0.00127146	0.00273973	0	0.00134862	0.00105764
HJURP	NA	NA	0.639119	4.48557e-07		Other	0.00263505	0.000357398	0.0039382	0.00331492	0.00310238	0	0.00178253	0	0.00423729	0.00115009	0.00191571	0.00320342	0	0	0.00188248	0.0044501	0	0.0121212	0.00134862	0.00370175
SMTNL1	NA	NA	0.631412	5.152e-07		Other	0.000209326	0	0	0.000184162	0.000344709	0.00840336	0	0	0	0.000575043	0.000255428	0.000533903	0.00374532	0	0.000268926	0	0	0	0	0.00026441
UBE2C	NA	NA	1.01609	6.44603e-07	HALLMARK_G2M_CHECKPOINT	Proliferation	0.00291825	0	0.00545289	0.00313076	0.0041365	0.00840336	0.00178253	0	0.00423729	0.00230017	0.00114943	0.00213561	0	0.00680272	0.00121017	0.00572155	0	0.00606061	0.00269724	0.00317292
OIP5	NA	NA	0.525864	9.8041e-07		Other	0.00621822	0.00321658	0.0224174	0.00276243	0.0041365	0.00840336	0.00178253	0	0.00423729	0.00287522	0.00217114	0.00533903	0	0	0.00215141	0.00508582	0.00273973	0.00606061	0.00134862	0.00317292
CDC20	NA	NA	0.723798	9.8041e-07	HALLMARK_E2F_TARGETS, HALLMARK_ESTROGEN_RESPONSE_LATE, HALLMARK_G2M_CHECKPOINT, HALLMARK_MYC_TARGETS_V1	Proliferation	0.000640292	0.000714796	0.00151469	0.000736648	0.00103413	0	0	0	0.00423729	0.000287522	0.000255428	0	0.00374532	0	0.000268926	0.00127146	0	0.00606061	0	0.000793231
PMP2	NA	NA	-1.34572	1.62884e-06		Other	0.000295519	0.000357398	0	0.000368324	0.000689417	0	0	0	0	0.0221392	0.000255428	0	0	0	0.000268926	0.000635728	0.00273973	0	0	0.000528821
TTK	NA	NA	0.98658	1.62884e-06	HALLMARK_G2M_CHECKPOINT, HALLMARK_MITOTIC_SPINDLE, HALLMARK_SPERMATOGENESIS	Proliferation	0.00354623	0.000357398	0.00757346	0.00220994	0.00344709	0	0.00178253	0	0.00847458	0.00230017	0.00229885	0.000533903	0	0.00680272	0.00228587	0.0044501	0	0.00606061	0	0.00290851
COL28A1	NA	NA	-1.61792	1.62884e-06	ZETHOVEN_SCLCs	SCLCs	0.0558039	0.0918513	0.126628	0.0174954	0.0155119	0.0168067	0.00713012	0.0425532	0.0127119	0.527027	0.00408685	0.00480513	0.00749064	0.00680272	0.00389942	0.0178004	0.0164384	0.0121212	0.0182063	0.0174511
TOP2A	NA	NA	1.07205	1.62884e-06	HALLMARK_APOPTOSIS, HALLMARK_E2F_TARGETS, HALLMARK_ESTROGEN_RESPONSE_LATE, HALLMARK_G2M_CHECKPOINT, HALLMARK_MITOTIC_SPINDLE, HALLMARK_PEROXISOME, JANSKY_cycling_SCP_genes, JANSKY_cycling_neuroblast_genes	Proliferation	0.00767119	0.000714796	0.00696759	0.00755064	0.0113754	0.0168067	0.00356506	0	0.0127119	0.0040253	0.00498084	0.0117459	0	0	0.00484066	0.0152575	0.00547945	0.0181818	0.00404585	0.00846113
CCNA2	NA	NA	0.862338	1.83061e-06	HALLMARK_G2M_CHECKPOINT, HALLMARK_MYC_TARGETS_V1	Proliferation	0.0137416	0.0114367	0.00727052	0.00478821	0.00517063	0	0.00178253	0	0.00847458	0.00517539	0.00191571	0.00427122	0	0	0.00201694	0.00635728	0.00547945	0.0181818	0.00472016	0.00423057
CDCA5	NA	NA	0.578757	3.2521e-06		Other	0.00233953	0.000714796	0.00363526	0.00257827	0.00172354	0	0	0	0.00847458	0.000575043	0.00102171	0.000533903	0	0	0.00094124	0.00190718	0	0.0121212	0.000674309	0.00290851
KIF11	NA	NA	1.00731	3.2521e-06	HALLMARK_G2M_CHECKPOINT, HALLMARK_MITOTIC_SPINDLE, JANSKY_cycling_SCP_genes, JANSKY_cycling_neuroblast_genes	Proliferation	0.0199229	0.00643317	0.0127234	0.00828729	0.00896243	0.00840336	0.00713012	0	0.00847458	0.00460035	0.00689655	0.00800854	0.00749064	0	0.00605083	0.0114431	0.00273973	0	0.00539447	0.00978318
TPX2	NA	NA	0.979113	3.90457e-06	HALLMARK_G2M_CHECKPOINT, HALLMARK_MITOTIC_SPINDLE, JANSKY_cycling_SCP_genes, JANSKY_cycling_neuroblast_genes	Proliferation	0.0114883	0.000714796	0.0112087	0.00736648	0.0279214	0.00840336	0.00713012	0	0.0254237	0.0123634	0.00574713	0.00800854	0	0	0.00551298	0.0343293	0.0438356	0.0121212	0.00472016	0.00819672
PBK	NA	NA	1.27973	4.70084e-06	HALLMARK_G2M_CHECKPOINT, JANSKY_cycling_neuroblast_genes	Proliferation	0.00400182	0.000357398	0.00545289	0.0014733	0.00344709	0	0.00356506	0	0.00847458	0.00201265	0.000127714	0.00106781	0	0	0.000134463	0.00381437	0	0	0.000674309	0.00185087
KIF14	NA	NA	0.745384	5.0153e-06	JANSKY_cycling_SCP_genes, JANSKY_cycling_neuroblast_genes	Proliferation	0.00513465	0.000714796	0.00757346	0.00497238	0.0037918	0.00840336	0.00713012	0	0.00423729	0.00201265	0.00268199	0.00373732	0	0	0.00282372	0.00254291	0.00273973	0.0121212	0.00134862	0.00608144
NUSAP1	NA	NA	0.994777	5.0153e-06	HALLMARK_G2M_CHECKPOINT, HALLMARK_MITOTIC_SPINDLE, JANSKY_cycling_SCP_genes, JANSKY_cycling_neuroblast_genes, ZETHOVEN_Adrenocortical_cells	Proliferation	0.0121286	0.00536097	0.152984	0.00810313	0.00999655	0.0168067	0.00713012	0	0.0211864	0.0040253	0.00893997	0.011212	0.00749064	0	0.00874008	0.0114431	0	0.0121212	0.00606878	0.00872554
CENPA	NA	NA	0.544506	5.19219e-06	HALLMARK_G2M_CHECKPOINT, HALLMARK_GLYCOLYSIS	Proliferation	0.011082	0.00750536	0.0102999	0.006814	0.010686	0.0252101	0.00713012	0	0.0127119	0.00776308	0.0126437	0.00373732	0	0	0.0129084	0.0120788	0.00547945	0.00606061	0.0074174	0.00661026
LGI4	NA	NA	-1.07112	5.19219e-06	JANSKY_cycling_SCP_genes, JANSKY_early_SCP_genes, JANSKY_late_SCP_genes, ZETHOVEN_SCLCs	SCLCs	0.00309064	0.00321658	0.00151469	0.00718232	0.0941055	0.0336134	0.0106952	0.0212766	0.0169492	0.422082	0.00255428	0.00213561	0	0.00680272	0.00268926	0.14876	0.0657534	0.00606061	0.00606878	0.0076679
MKI67	NA	NA	0.750684	6.50438e-06	HALLMARK_E2F_TARGETS, HALLMARK_G2M_CHECKPOINT, JANSKY_cycling_SCP_genes, JANSKY_cycling_neuroblast_genes	Proliferation	0.00636598	0.000357398	0.00696759	0.00718232	0.0103413	0.0168067	0.00356506	0	0.0254237	0.00460035	0.00587484	0.00640683	0	0	0.00551298	0.0120788	0.00273973	0.0181818	0.00337154	0.00819672
NUF2	NA	NA	0.96419	1.02657e-05	JANSKY_cycling_SCP_genes, JANSKY_cycling_neuroblast_genes	Proliferation	0.0135446	0.0103645	0.0133293	0.00736648	0.0117201	0.0168067	0	0	0.00847458	0.0100633	0.00561941	0.00320342	0.0149813	0.00680272	0.00564744	0.0190718	0	0.0242424	0.00472016	0.0076679
MMP9	NA	NA	1.19049	1.03996e-05	HALLMARK_ALLOGRAFT_REJECTION, HALLMARK_APICAL_JUNCTION, HALLMARK_COAGULATION, HALLMARK_KRAS_SIGNALING_UP	Other	0.00108357	0.000357398	0.000302939	0.00220994	0.00344709	0	0	0	0	0	0.00421456	0.00160171	0	0	0.00443727	0.00572155	0.00273973	0.00606061	0.000674309	0.0026441
SHCBP1	NA	NA	0.731774	1.06933e-05		Other	0.00418652	0.00285919	0.00575583	0.00515654	0.00551534	0.0168067	0.00356506	0	0.00847458	0.0109258	0.0183908	0.00320342	0.00749064	0	0.0186903	0.00572155	0.00273973	0.0181818	0.00472016	0.00475939
KIF18B	NA	NA	0.753299	1.10574e-05	HALLMARK_E2F_TARGETS, JANSKY_cycling_SCP_genes, JANSKY_cycling_neuroblast_genes	Proliferation	0.00821297	0.00107219	0.00454408	0.00478821	0.00344709	0	0.00356506	0	0.00423729	0.00287522	0.00306513	0.00213561	0	0	0.00295818	0.0044501	0	0.00606061	0.00404585	0.0050238
DLGAP5	NA	NA	0.890551	1.15165e-05	HALLMARK_E2F_TARGETS, HALLMARK_MITOTIC_SPINDLE, JANSKY_cycling_SCP_genes, JANSKY_cycling_neuroblast_genes	Proliferation	0.00182237	0.000714796	0.00363526	0.00515654	0.00310238	0	0.00178253	0	0.00423729	0.000862565	0.00153257	0.00320342	0.00374532	0	0.00147909	0.0044501	0	0.0121212	0.00337154	0.00555262
HMMR	NA	NA	0.809552	1.20056e-05	HALLMARK_E2F_TARGETS, HALLMARK_G2M_CHECKPOINT, HALLMARK_GLYCOLYSIS	Proliferation	0.00334922	0.00107219	0.00848228	0.00294659	0.00448121	0	0.00356506	0	0.0127119	0.00143761	0.00293742	0.00373732	0.00374532	0	0.00282372	0.0044501	0.00273973	0.0121212	0.00269724	0.0026441
BIRC5	NA	NA	0.607545	1.20056e-05	HALLMARK_E2F_TARGETS, HALLMARK_G2M_CHECKPOINT, HALLMARK_MITOTIC_SPINDLE	Proliferation	0.00261042	0.000357398	0.00484702	0.00331492	0.00206825	0.00840336	0.00356506	0	0	0.00230017	0.00178799	0.00266951	0	0	0.00188248	0.00190718	0	0.0121212	0.00337154	0.00290851
DEPDC1B	NA	NA	0.579771	1.20056e-05	JANSKY_cycling_SCP_genes, JANSKY_cycling_neuroblast_genes	Proliferation	0.00448204	0.000714796	0.00424114	0.00423573	0.00586005	0	0.00356506	0	0.00423729	0.00373778	0.0037037	0.00800854	0	0	0.0036305	0.00826446	0.00273973	0.0121212	0.00404585	0.00396616
KIF15	NA	NA	0.553024	1.20892e-05	HALLMARK_G2M_CHECKPOINT, HALLMARK_G2M_CHECKPOINT, HALLMARK_MITOTIC_SPINDLE, HALLMARK_MITOTIC_SPINDLE, JANSKY_cycling_SCP_genes, JANSKY_cycling_neuroblast_genes	Proliferation	0.0185685	0.0178699	0.0118146	0.0101289	0.0110307	0.0252101	0.0106952	0	0.0127119	0.00891317	0.00676884	0.00427122	0.00374532	0	0.0068576	0.0108074	0.00821918	0.030303	0.00606878	0.0108408
SLC35F1	NA	NA	-1.04158	1.26302e-05	JANSKY_cycling_SCP_genes, JANSKY_early_SCP_genes, JANSKY_late_SCP_genes, ZETHOVEN_SCLCs	SCLCs	0.142637	0.122945	0.156619	0.0791897	0.180627	0.12605	0.117647	0.0425532	0.122881	0.901955	0.0733078	0.127069	0.0898876	0.0272109	0.0709964	0.235219	0.115068	0.0848485	0.0660823	0.0840825
ASF1B	NA	NA	0.516772	1.41868e-05	HALLMARK_E2F_TARGETS, HALLMARK_E2F_TARGETS	Proliferation	0.00253654	0.00107219	0.0039382	0.00368324	0.00206825	0	0.00178253	0	0	0.00115009	0.00306513	0.00533903	0.00374532	0	0.00268926	0.00317864	0	0	0.00269724	0.00423057
PIMREG	NA	NA	0.502127	1.60213e-05		Other	NA	NA	NA	NA	NA	NA	NA	NA	NA	NA	NA	NA	NA	NA	NA	NA	NA	NA	NA	NA
ASPM	NA	NA	0.714838	1.78514e-05	JANSKY_cycling_SCP_genes, JANSKY_cycling_neuroblast_genes	Proliferation	0.0118208	0.00214439	0.00999697	0.00939227	0.0130989	0.0336134	0.00356506	0	0.0254237	0.00546291	0.00574713	0.00854245	0	0	0.00551298	0.0165289	0	0.0242424	0.00539447	0.010312
RACGAP1	NA	NA	0.752378	2.21244e-05	HALLMARK_E2F_TARGETS, HALLMARK_G2M_CHECKPOINT, HALLMARK_MITOTIC_SPINDLE, JANSKY_cycling_neuroblast_genes	Proliferation	0.0361765	0.00964975	0.014844	0.0130755	0.0168907	0.0252101	0.00891266	0	0.0254237	0.0152386	0.037037	0.0101442	0.0187266	0.00680272	0.0375151	0.0190718	0.0136986	0.0181818	0.00876601	0.0145426
CEMIP	NA	NA	0.864512	2.21293e-05		Other	NA	NA	NA	NA	NA	NA	NA	NA	NA	NA	NA	NA	NA	NA	NA	NA	NA	NA	NA	NA
ARHGEF26	NA	NA	-0.802921	2.76974e-05	JANSKY_cycling_SCP_genes, JANSKY_early_SCP_genes, JANSKY_late_SCP_genes, ZETHOVEN_SCLCs	SCLCs	0.0796301	0.199428	0.00605877	0.0484346	0.161668	0.092437	0.413547	0.148936	0.258475	0.698965	0.0045977	0.00640683	0.00749064	0	0.00403388	0.0375079	0.271233	0.030303	0.0431558	0.0512956
PLEKHB1	NA	NA	-0.7801	3.20565e-05		Other	0.00134215	0.00786276	0.00151469	0.00092081	0.000689417	0.00840336	0	0	0	0.0422657	0.00153257	0.00427122	0.0149813	0	0.00147909	0.000635728	0	0	0.00134862	0.000793231
RRM2	NA	NA	1.04939	3.3758e-05	HALLMARK_E2F_TARGETS, HALLMARK_MTORC1_SIGNALING	Proliferation	0.00193319	0.000714796	0.0039382	0.00368324	0.00275767	0	0.00356506	0	0	0.00143761	0.00229885	0.00373732	0	0	0.00228587	0.00381437	0	0.0121212	0.00134862	0.00423057
CDC6	NA	NA	0.616075	3.77493e-05	HALLMARK_ESTROGEN_RESPONSE_LATE, HALLMARK_G2M_CHECKPOINT, HALLMARK_IL2_STAT5_SIGNALING	Proliferation	0.00650142	0.00142959	0.00727052	0.00368324	0.00517063	0	0.00356506	0	0	0.00316274	0.00153257	0.00213561	0	0	0.00147909	0.00635728	0.00821918	0.00606061	0.00337154	0.00370175
SNORD54	NA	NA	-0.576369	5.28752e-05		Other	NA	NA	NA	NA	NA	NA	NA	NA	NA	NA	NA	NA	NA	NA	NA	NA	NA	NA	NA	NA
CRYAB	NA	NA	-1.67579	5.60684e-05	HALLMARK_MYOGENESIS, ZETHOVEN_SCLCs	SCLCs	0.00735104	0.00643317	0.0136322	0.0112339	0.0303344	0.0168067	0.0142602	0	0.0508475	0.573318	0.0112388	0.0106781	0.00374532	0.00680272	0.0114293	0.0343293	0.0328767	0.0121212	0.00539447	0.0134849
RCAN1	NA	NA	-0.703312	5.91704e-05	HALLMARK_TNFA_SIGNALING_VIA_NFKB, ZETHOVEN_SCLCs	SCLCs	0.0734858	0.0893495	0.107543	0.167219	0.112375	0.0420168	0.158645	0.234043	0.177966	0.40483	0.104342	0.0186866	0.0337079	0.0272109	0.105688	0.0915448	0.0958904	0.175758	0.185435	0.159704
CENPE	NA	NA	0.513646	5.91704e-05	HALLMARK_E2F_TARGETS, HALLMARK_G2M_CHECKPOINT, HALLMARK_MITOTIC_SPINDLE, JANSKY_cycling_SCP_genes, JANSKY_cycling_neuroblast_genes	Proliferation	0.0201446	0.00393138	0.0193881	0.00883978	0.0120648	0.00840336	0.00713012	0.0425532	0.0211864	0.00575043	0.0204342	0.0106781	0.0224719	0.00680272	0.0207073	0.0127146	0.00821918	0.0121212	0.00809171	0.00898995
NCAPG	NA	NA	0.860144	5.91704e-05	JANSKY_cycling_SCP_genes, JANSKY_cycling_neuroblast_genes	Proliferation	0.0123379	0.00142959	0.0078764	0.00570902	0.0079283	0	0.00534759	0	0.0127119	0.00431282	0.00383142	0.00640683	0.00374532	0.00680272	0.0036305	0.0108074	0	0.0121212	0.00472016	0.00581703
LOC101928152	NA	NA	0.687836	5.91704e-05		Other	NA	NA	NA	NA	NA	NA	NA	NA	NA	NA	NA	NA	NA	NA	NA	NA	NA	NA	NA	NA
LMOD2	NA	NA	0.647213	5.91704e-05		Other	0.00011082	0	0	0.000184162	0	0	0	0	0	0	0	0	0	0	0	0	0	0	0.000674309	0
CEP55	NA	NA	0.792349	6.61859e-05		Other	0.00221639	0.000357398	0.00272645	0.00349908	0.00275767	0	0.00178253	0	0.00423729	0.00143761	0.00153257	0.00373732	0.00374532	0	0.00147909	0.00381437	0	0.0121212	0.00337154	0.00317292
FDCSP	NA	NA	0.740907	6.81165e-05		Other	0	0	0	0	0	0	0	0	0	0.000287522	0.000127714	0	0	0	0.000134463	0	0	0	0	0
PTTG1	NA	NA	0.804425	7.74028e-05	HALLMARK_E2F_TARGETS, HALLMARK_G2M_CHECKPOINT	Proliferation	0.00477756	0.00107219	0.00454408	0.00349908	0.0041365	0	0.00178253	0	0.0127119	0.0172513	0.00332056	0.0122798	0	0	0.00309264	0.0044501	0.00273973	0.0121212	0.00202293	0.00370175
PRC1	NA	NA	0.785633	9.56403e-05	HALLMARK_G2M_CHECKPOINT, HALLMARK_MITOTIC_SPINDLE, JANSKY_cycling_SCP_genes, JANSKY_cycling_neuroblast_genes	Proliferation	0.030931	0.0192995	0.0160557	0.0132597	0.0234402	0.0420168	0.0106952	0.0212766	0.0211864	0.0146636	0.0136654	0.0170849	0.00374532	0.0136054	0.0134463	0.0305149	0.00821918	0.0121212	0.0121376	0.0137493
GINS1	NA	NA	0.597899	0.000102607	HALLMARK_E2F_TARGETS, JANSKY_cycling_SCP_genes	Proliferation	0.00752343	0.00357398	0.0160557	0.00626151	0.00586005	0	0.00178253	0	0.00423729	0.00488787	0.00817369	0.00427122	0.00374532	0	0.00820223	0.00890019	0.00273973	0.0121212	0.00337154	0.00713908
NNT	NA	NA	0.632895	0.000109721	HALLMARK_HEME_METABOLISM, HALLMARK_OXIDATIVE_PHOSPHORYLATION	Other	0.344218	0.317012	0.315965	0.135727	0.189935	0.176471	0.201426	0.0212766	0.228814	0.171363	0.157344	0.154832	0.198502	0.14966	0.158263	0.189447	0.175342	0.157576	0.132839	0.135907
PTPRZ1	NA	NA	-1.6138	0.000114998	JANSKY_cycling_SCP_genes, JANSKY_early_SCP_genes, JANSKY_late_SCP_genes, ZETHOVEN_SCLCs	SCLCs	0.00169924	0.00428878	0.00454408	0.00478821	0.0141331	0.0588235	0.00534759	0	0.0254237	0.79356	0.00319285	0.000533903	0	0.0136054	0.00309264	0.0133503	0.0109589	0	0.00472016	0.0050238
PRIMA1	NA	NA	-1.47636	0.000116004	JANSKY_late_SCP_genes, ZETHOVEN_SCLCs	SCLCs	0.00989989	0.0128663	0.00181763	0.0014733	0.00448121	0	0.00534759	0	0	0.415756	0.000766284	0.00106781	0	0	0.000672314	0.00317864	0.0136986	0	0.000674309	0.00185087
NEK2	NA	NA	0.70431	0.000122232	HALLMARK_G2M_CHECKPOINT, HALLMARK_MITOTIC_SPINDLE, HALLMARK_SPERMATOGENESIS	Proliferation	0.000775738	0	0.00242351	0.00110497	0.00172354	0.00840336	0	0	0	0.000287522	0.000383142	0	0	0.00680272	0.000403388	0.00254291	0	0.00606061	0	0.00132205
FAM72C	NA	NA	0.853472	0.000130898		Other	0.000320146	0	0.00212057	0.00128913	0.000689417	0	0	0	0	0.00115009	0.000383142	0	0	0	0.000268926	0.000635728	0.00273973	0	0	0.00185087
CSRP3	NA	NA	0.661088	0.000130898	HALLMARK_MYOGENESIS	Myogenesis	7.38798e-05	0.000357398	0	0	0	0	0	0	0	0	0	0	0	0	0	0	0	0	0	0
TACC3	NA	NA	0.507853	0.000131869	HALLMARK_E2F_TARGETS, HALLMARK_G2M_CHECKPOINT, JANSKY_cycling_SCP_genes, JANSKY_cycling_neuroblast_genes	Proliferation	0.0247128	0.0228735	0.0260527	0.0331492	0.0155119	0.0168067	0.0142602	0	0.0254237	0.00776308	0.0537676	0.0539242	0.0187266	0.00680272	0.0527094	0.0152575	0.0136986	0.030303	0.028321	0.0351666
ENO3	NA	NA	0.611866	0.000132216	HALLMARK_FATTY_ACID_METABOLISM, HALLMARK_HYPOXIA, HALLMARK_IL2_STAT5_SIGNALING, HALLMARK_MYOGENESIS	Myogenesis	0.00575031	0.00500357	0.0178734	0.00276243	0.0037918	0.00840336	0.00534759	0	0.0127119	0.00546291	0.00702427	0.00427122	0.00749064	0	0.00699207	0.00254291	0	0	0.00202293	0.00317292
ANXA1	NA	NA	-1.04843	0.000136401	HALLMARK_APOPTOSIS, HALLMARK_COAGULATION, ZETHOVEN_SCLCs	SCLCs	0.00277049	0.00321658	0.00454408	0.244751	0.135126	0.0756303	0.13369	0.468085	0.237288	0.70414	0.0881226	0.154298	0.00374532	0.170068	0.0861907	0.107438	0.167123	0.369697	0.315577	0.211528
ANLN	NA	NA	0.848737	0.000141717	HALLMARK_MITOTIC_SPINDLE, JANSKY_cycling_SCP_genes, JANSKY_cycling_neuroblast_genes	Proliferation	0.0069447	0.000357398	0.00666465	0.0053407	0.00723888	0.0252101	0.00534759	0	0.0169492	0.00833813	0.00357599	0.00160171	0	0	0.00349603	0.00699301	0	0.0181818	0.00269724	0.00581703
USP53	NA	NA	-0.611803	0.000155137	JANSKY_cycling_SCP_genes, JANSKY_early_SCP_genes, JANSKY_late_SCP_genes	SCLCs	0.0901703	0.0957827	0.244471	0.131123	0.303344	0.159664	0.705882	0.340426	0.288136	0.600345	0.497318	0.0758142	0.11236	0.163265	0.51943	0.144946	0.419178	0.139394	0.196898	0.104971
MELK	NA	NA	0.647017	0.000155137	HALLMARK_E2F_TARGETS, JANSKY_cycling_SCP_genes, JANSKY_cycling_neuroblast_genes	Proliferation	0.00538091	0.000357398	0.00848228	0.00644567	0.00930714	0.0252101	0.00534759	0	0.00847458	0.0080506	0.00472542	0.00694074	0	0	0.00457174	0.0120788	0	0.0242424	0.00337154	0.00687467
CENPF	NA	NA	0.743184	0.000155373	HALLMARK_G2M_CHECKPOINT, HALLMARK_MITOTIC_SPINDLE, JANSKY_cycling_SCP_genes, JANSKY_cycling_neuroblast_genes	Proliferation	0.011279	0.00214439	0.0112087	0.0130755	0.0134436	0.0168067	0.00534759	0	0.0169492	0.00690052	0.0108557	0.016551	0	0	0.0106226	0.0171647	0.00821918	0.0242424	0.0121376	0.0129561
RNF180	NA	NA	-0.672517	0.000156429		Other	0.317104	0.547177	0.225386	0.219521	0.427784	0.436975	0.286988	0.170213	0.508475	0.306786	0.0158365	0.0160171	0.0411985	0.0272109	0.0153288	0.492053	0.345205	0.224242	0.249494	0.207562
GYS1	NA	NA	0.562305	0.000175009	HALLMARK_GLYCOLYSIS, HALLMARK_HYPOXIA	Other	0.117186	0.0764832	0.0920933	0.0506446	0.110307	0.0336134	0.0998217	0	0.0762712	0.0494537	0.0417625	0.033102	0.0674157	0.0340136	0.041549	0.136046	0.0767123	0.0242424	0.0472016	0.0531465
DNTTIP2	NA	NA	-0.517112	0.000176472	HALLMARK_P53_PATHWAY	Other	0.0644355	0.0489635	0.0766434	0.0797422	0.046191	0.0588235	0.0374332	0.0638298	0.0677966	0.0465785	0.0565773	0.0309664	0.0149813	0.0408163	0.0579535	0.0438652	0.0493151	0.0787879	0.0815914	0.0790587
TYW3	NA	NA	-0.599681	0.000201388		Other	0.080332	0.162616	0.133596	0.0709024	0.0910031	0.0504202	0.0855615	0.0851064	0.110169	0.0572168	0.0413793	0.0325681	0.0486891	0.0204082	0.041549	0.0909091	0.10137	0.0666667	0.0552933	0.0772078
MIA	NA	NA	-0.669721	0.0002023		Other	0	0	0	0	0	0	0	0	0	0	0	0	0	0	0	0	0	0	0	0
MYLK2	NA	NA	0.564001	0.000202384		Other	0.00014776	0	0	0.000736648	0.00137883	0	0	0	0	0	0.00178799	0	0	0	0.00188248	0.00127146	0.00547945	0	0	0.00105764
SLED1	NA	NA	-1.27056	0.000207983		Other	NA	NA	NA	NA	NA	NA	NA	NA	NA	NA	NA	NA	NA	NA	NA	NA	NA	NA	NA	NA
RASL12	NA	NA	-0.598478	0.000221616	ZETHOVEN_Fibroblasts, ZETHOVEN_SCLCs	SCLCs	0.000751111	0.00142959	0.000302939	0.00239411	0.104102	0.0336134	0.0178253	0.0212766	0.059322	0.087119	0.000255428	0	0.00374532	0.00680272	0.000268926	0.164018	0.0410959	0	0.00269724	0.00237969
PCLAF	NA	NA	0.606574	0.000236999		Other	NA	NA	NA	NA	NA	NA	NA	NA	NA	NA	NA	NA	NA	NA	NA	NA	NA	NA	NA	NA
GPM6B	NA	NA	-1.6172	0.000241869	JANSKY_cycling_SCP_genes, JANSKY_early_SCP_genes, JANSKY_late_SCP_genes, ZETHOVEN_SCLCs	SCLCs	0.0156995	0.0107219	0.0039382	0.00570902	0.0561875	0.210084	0.0409982	0	0.059322	0.53479	0.00536398	0.00800854	0.011236	0	0.00524405	0.058487	0.0246575	0	0.00674309	0.00555262
MYBPC2	NA	NA	0.672578	0.000247271		Other	0.000270893	0	0	0.000552486	0.000344709	0.00840336	0	0	0	0.000287522	0.00191571	0	0.00749064	0	0.00174802	0	0	0	0	0.000793231
COL10A1	NA	NA	0.589874	0.000254613		Other	0.00382944	0.00428878	0.0112087	0.000552486	0.00586005	0	0.00534759	0	0.029661	0.00230017	0.000383142	0.00266951	0	0	0.000403388	0.00317864	0.00547945	0	0.000674309	0.000528821
FXYD1	NA	NA	-0.648846	0.000259719	HALLMARK_MYOGENESIS, ZETHOVEN_SCLCs	SCLCs	0.000726485	0.000357398	0.000605877	0.0014733	0.0186143	0.0168067	0.0124777	0.0212766	0.00423729	0.123059	0.000766284	0.00747464	0	0	0.000672314	0.0197076	0.0328767	0	0.00134862	0.00158646
SOX10	NA	NA	-0.585354	0.000278466	HALLMARK_KRAS_SIGNALING_DN, JANSKY_cycling_SCP_genes, JANSKY_early_SCP_genes, JANSKY_late_SCP_genes, ZETHOVEN_SCLCs	SCLCs	0.000788051	0.000714796	0.00121175	0.0014733	0.00206825	0	0.00178253	0	0.00423729	0.347901	0.000893997	0	0	0	0.000806777	0.00254291	0	0	0.00134862	0.00158646
MYL2	NA	NA	0.756814	0.000286805	HALLMARK_MYOGENESIS	Myogenesis	0	0	0	0	0	0	0	0	0	0	0	0	0.00374532	0	0	0	0	0	0	0
CASQ1	NA	NA	0.550924	0.000286805	HALLMARK_MYOGENESIS	Myogenesis	0.000295519	0.000714796	0	0	0.000689417	0	0	0	0	0.00115009	0.000255428	0	0	0.0136054	0	0.000635728	0.00273973	0	0	0
LRRC20	NA	NA	0.512984	0.000325669		Other	0.0267445	0.0196569	0.0278703	0.00976059	0.0127542	0	0.00713012	0.0425532	0.00847458	0.0120759	0.00600255	0.00694074	0.0224719	0	0.00551298	0.0152575	0.0136986	0.0181818	0.0101146	0.00925436
SELE	NA	NA	-1.51204	0.000332658	HALLMARK_INFLAMMATORY_RESPONSE, ZETHOVEN_Endothelial_cells	Endothelial cells	0.000233953	0	0.000302939	0.0222836	0.00172354	0	0	0	0.00423729	0.000287522	0.000127714	0.000533903	0	0.00680272	0.000134463	0.00254291	0	0.0181818	0.0431558	0.0142782
CDK1	NA	NA	0.653819	0.000373759	HALLMARK_E2F_TARGETS, HALLMARK_G2M_CHECKPOINT, HALLMARK_GLYCOLYSIS, HALLMARK_MITOTIC_SPINDLE, HALLMARK_PI3K_AKT_MTOR_SIGNALING, HALLMARK_SPERMATOGENESIS, JANSKY_cycling_SCP_genes, JANSKY_cycling_neuroblast_genes	Proliferation	0.00411264	0.000714796	0.00514995	0.00847145	0.00586005	0	0.00356506	0	0.0127119	0.00488787	0.00408685	0.00533903	0	0	0.00430281	0.00699301	0.00273973	0.0121212	0.00539447	0.00951877
KLHL41	NA	NA	0.537146	0.000374281		Other	0.000751111	0	0.000908816	0.000184162	0.000344709	0	0	0	0	0.00115009	0.000383142	0	0	0	0.000403388	0.000635728	0	0	0.000674309	0
MYLPF	NA	NA	0.557513	0.000378587	HALLMARK_MYOGENESIS	Myogenesis	0.0016623	0.00142959	0.000302939	0.000368324	0.000344709	0	0.00178253	0	0	0.00115009	0.00114943	0.000533903	0	0	0.0010757	0	0	0	0	0.000528821
BBS12	NA	NA	-0.539632	0.00043372		Other	0.0137293	0.0235883	0.00969403	0.00405157	0.0041365	0	0.00356506	0	0.0169492	0.0207016	0.00242656	0.00373732	0.011236	0	0.00228587	0.00254291	0.00547945	0.00606061	0.00404585	0.00396616
HBG2	NA	NA	0.80958	0.000462337	JANSKY_late_chromaffin_genes	Chromaffin cells	0.00664918	0.0171551	0.0866404	0.040884	0.0589452	0.0840336	0.0463458	0.0851064	0.101695	0.0767683	0.0250319	0.0122798	0.0187266	0.0204082	0.0258169	0.0527654	0.0657534	0.0909091	0.054619	0.0333157
UHRF1	NA	NA	0.676373	0.000477181		Other	NA	NA	NA	NA	NA	NA	NA	NA	NA	NA	NA	NA	NA	NA	NA	NA	NA	NA	NA	NA
TNNI1	NA	NA	0.724883	0.000488183	HALLMARK_MYOGENESIS, HALLMARK_P53_PATHWAY	Myogenesis	0.00014776	0	0	0.000736648	0	0	0	0	0	0.000862565	0	0	0	0	0	0	0	0	0.00202293	0.00026441
ERBB3	NA	NA	-0.951873	0.000509263	HALLMARK_APOPTOSIS, HALLMARK_MYOGENESIS, JANSKY_cycling_SCP_genes, JANSKY_early_SCP_genes, JANSKY_late_SCP_genes, ZETHOVEN_SCLCs	SCLCs	0.00151454	0.000714796	0.000605877	0.000368324	0	0	0	0	0	0.273145	0.000510856	0.00160171	0	0	0.000403388	0	0	0	0	0.000528821
MLF1	NA	NA	-0.513885	0.000698416	HALLMARK_SPERMATOGENESIS	Other	0.088077	0.0629021	0.0478643	0.119337	0.0830748	0.0672269	0.0641711	0.319149	0.15678	0.129097	0.0215837	0.00640683	0.00749064	0.0204082	0.0225898	0.0661157	0.112329	0.351515	0.136885	0.102327
NAP1L2	NA	NA	-0.754598	0.000714561	HALLMARK_KRAS_SIGNALING_UP	Other	0.0325441	0.031451	0.00848228	0.00589319	0.00723888	0.00840336	0.00356506	0	0.00423729	0.00862565	0.00587484	0.00800854	0.011236	0.00680272	0.00605083	0.0101716	0.00273973	0	0.00539447	0.00634585
INTU	NA	NA	-0.581336	0.000730987		Other	0.355337	0.532523	0.305968	0.0836096	0.167873	0.268908	0.156863	0.297872	0.317797	0.200403	0.0634738	0.0122798	0.0187266	0.0136054	0.0656179	0.12651	0.216438	0.0909091	0.091706	0.0801163
INSC	NA	NA	-0.716275	0.000740188	JANSKY_cycling_SCP_genes, JANSKY_early_SCP_genes, JANSKY_late_SCP_genes, ZETHOVEN_SCLCs	SCLCs	0.00227796	0.00142959	0.000605877	0.00110497	0.00103413	0	0.00356506	0	0	0.542841	0.00434227	0.00320342	0.00749064	0.0136054	0.00457174	0.000635728	0	0	0.000674309	0.00132205
CAB39L	NA	NA	-0.730282	0.000834081	HALLMARK_KRAS_SIGNALING_UP, HALLMARK_PI3K_AKT_MTOR_SIGNALING, ZETHOVEN_SCLCs	SCLCs	0.162043	0.126519	0.219327	0.0473297	0.0913478	0.0420168	0.0891266	0.234043	0.127119	0.426107	0.0500639	0.0229578	0.0299625	0.0136054	0.0510959	0.0820089	0.109589	0.0242424	0.0465273	0.0486515
IL2RB	NA	NA	0.516032	0.000834581	HALLMARK_ALLOGRAFT_REJECTION, HALLMARK_APICAL_SURFACE, HALLMARK_IL2_STAT5_SIGNALING, HALLMARK_INFLAMMATORY_RESPONSE, HALLMARK_INTERFERON_GAMMA_RESPONSE, ZETHOVEN_T_NK_cells	T cells	0.000480219	0.000357398	0.000302939	0.000552486	0.00482592	0	0.00178253	0	0.00847458	0	0.000766284	0.130272	0	0	0.000403388	0.00699301	0	0	0	0.000793231
CA3	NA	NA	0.599739	0.000834581	ZETHOVEN_SCLCs	SCLCs	0.0456085	0.0528949	0.06392	0.0322284	0.00758359	0.0168067	0.00178253	0.0212766	0.0254237	0.205865	0.0063857	0.00640683	0.00374532	0	0.00605083	0.00572155	0.00821918	0.0363636	0.0323668	0.0319937
RPGR	NA	NA	-0.522256	0.000850928		Other	0.111226	0.164761	0.153287	0.409392	0.11203	0.0336134	0.0802139	0.0638298	0.161017	0.338125	0.058493	0.0432461	0.0262172	0.0544218	0.0582224	0.130324	0.0821918	0.375758	0.346595	0.435484
TMEM163	NA	NA	0.870123	0.000851545	ZETHOVEN_Adrenocortical_cells	Other	0.102496	0.0164403	0.361103	0.0650092	0.0199931	0.0756303	0.00534759	0.0425532	0.0211864	0.00776308	0.408812	0.016551	0.0486891	0.047619	0.426247	0.0203433	0.0191781	0.030303	0.0141605	0.0864622
ABCA8	NA	NA	-0.842671	0.000884134	HALLMARK_BILE_ACID_METABOLISM, JANSKY_cycling_SCP_genes, JANSKY_early_SCP_genes, JANSKY_late_SCP_genes, ZETHOVEN_Adrenocortical_cells, ZETHOVEN_SCLCs	SCLCs	0.000972751	0.0189421	0.726144	0.0116022	0.209238	0.420168	0.502674	0.531915	0.207627	0.410006	0.00357599	0.00213561	0.00374532	0.00680272	0.00336157	0.0832804	0.191781	0.0727273	0.0202293	0.00555262
SEMA3B	NA	NA	-0.728001	0.00108835	HALLMARK_CHOLESTEROL_HOMEOSTASIS, HALLMARK_ESTROGEN_RESPONSE_EARLY, HALLMARK_ESTROGEN_RESPONSE_LATE, HALLMARK_KRAS_SIGNALING_UP	Other	NA	NA	NA	NA	NA	NA	NA	NA	NA	NA	NA	NA	NA	NA	NA	NA	NA	NA	NA	NA
RAD51AP1	NA	NA	0.526316	0.00108835	HALLMARK_E2F_TARGETS, JANSKY_cycling_SCP_genes, JANSKY_cycling_neuroblast_genes	Proliferation	0.0151946	0.00750536	0.014541	0.00607735	0.00999655	0.0168067	0.00534759	0.0212766	0.0127119	0.00603795	0.0182631	0.00480513	0.00374532	0	0.0185559	0.0114431	0.00547945	0.0121212	0.00404585	0.00661026
NDC80	NA	NA	0.648733	0.00114237	HALLMARK_G2M_CHECKPOINT, HALLMARK_MITOTIC_SPINDLE, JANSKY_cycling_SCP_genes, JANSKY_cycling_neuroblast_genes	Proliferation	0.00430965	0	0.00454408	0.00552486	0.0155119	0.0252101	0.00713012	0	0.00847458	0.00431282	0.00344828	0.0234917	0.00749064	0	0.00322711	0.020979	0.00821918	0.0121212	0.00337154	0.00608144
MND1	NA	NA	0.528965	0.001166		Other	0.0203416	0.0128663	0.0121175	0.0158379	0.00965184	0.00840336	0.00178253	0	0	0.00431282	0.00178799	0.00213561	0.00374532	0	0.00188248	0.0120788	0.0191781	0.0181818	0.00944032	0.0182443
MYL1	NA	NA	0.611365	0.00122138	HALLMARK_MYOGENESIS	Myogenesis	4.92532e-05	0	0	0	0	0	0	0	0	0	0	0	0	0	0	0	0	0	0	0
XIRP2	NA	NA	0.613244	0.00122138		Other	0.011279	0.0232309	0.0215086	0.00939227	0.00654947	0	0.00534759	0	0.0169492	0.00517539	0.00344828	0.00320342	0	0	0.00349603	0.00699301	0.00273973	0.00606061	0.00472016	0.0113696
RABGGTB	NA	NA	-0.536627	0.00122563		Other	0.0715033	0.086133	0.147228	0.0672192	0.0568769	0.0252101	0.0392157	0.0425532	0.110169	0.0695802	0.0810983	0.0411105	0.0524345	0.0340136	0.0809466	0.0540369	0.0739726	0.0545455	0.0640593	0.0690111
CFAP300	NA	NA	-0.667595	0.00122892		Other	NA	NA	NA	NA	NA	NA	NA	NA	NA	NA	NA	NA	NA	NA	NA	NA	NA	NA	NA	NA
KIF4A	NA	NA	0.515427	0.0012541	HALLMARK_E2F_TARGETS, HALLMARK_G2M_CHECKPOINT, HALLMARK_MITOTIC_SPINDLE, JANSKY_cycling_SCP_genes, JANSKY_cycling_neuroblast_genes	Proliferation	0.0109588	0.00428878	0.00545289	0.0348066	0.0610134	0.00840336	0.00891266	0	0.0635593	0.0842438	0.00383142	0.00213561	0	0	0.00336157	0.0902734	0.0383562	0.0606061	0.0236008	0.0380751
ITGB4	NA	NA	-0.700409	0.0012541	HALLMARK_APICAL_JUNCTION, HALLMARK_MYOGENESIS, HALLMARK_P53_PATHWAY, ZETHOVEN_SCLCs	SCLCs	0.00163767	0.00964975	0.00121175	0.0513812	0.00551534	0	0	0.0638298	0.00847458	0.253882	0.000766284	0	0	0	0.000672314	0.00635728	0.00273973	0.0424242	0.0971005	0.0338445
CCNB1	NA	NA	0.628105	0.00157302		Other	0.00774507	0.00607577	0.00666465	0.00552486	0.00689417	0	0.00178253	0	0.0211864	0.00431282	0.00153257	0.00266951	0.00374532	0	0.00147909	0.00890019	0	0.0121212	0.00404585	0.00581703
LOC101929272	NA	NA	0.875669	0.00159836		Other	NA	NA	NA	NA	NA	NA	NA	NA	NA	NA	NA	NA	NA	NA	NA	NA	NA	NA	NA	NA
MPZ	NA	NA	-0.800297	0.00160794	JANSKY_early_SCP_genes, JANSKY_late_SCP_genes	SCLCs	0.0118085	0.0117941	0.00848228	0.0112339	0.0220614	0	0.0160428	0	0.0254237	0.0986199	0.014304	0.00533903	0	0.00680272	0.0141186	0.0305149	0.00273973	0.0181818	0.0074174	0.0124273
DUSP13	NA	NA	0.522863	0.00164496		Other	0.000123133	0	0.000302939	0	0.000689417	0	0	0	0.00423729	0	0	0	0	0	0	0.000635728	0	0	0	0
ATP2A1	NA	NA	0.50164	0.00174134	HALLMARK_MYOGENESIS	Myogenesis	0.00584882	0.00321658	0.00454408	0.00220994	0.00172354	0	0.00356506	0	0.00423729	0.00172513	0.00153257	0.00160171	0.00374532	0	0.00134463	0.000635728	0.00273973	0	0.00202293	0.00237969
KCNN2	NA	NA	-0.891202	0.00178347		Other	0.0756899	0.256254	0.428052	0.0668508	0.00758359	0	0.00534759	0	0.00847458	0.104945	0.0037037	0.00427122	0.011236	0	0.00376496	0.0101716	0.00273973	0.030303	0.0310182	0.082496
UBE2T	NA	NA	0.638624	0.00182072	HALLMARK_E2F_TARGETS	Proliferation	0.0189502	0.0110793	0.0106028	0.00552486	0.00586005	0	0.00178253	0	0.0211864	0.00488787	0.0045977	0.00533903	0	0	0.00443727	0.00635728	0.00273973	0	0.00606878	0.00555262
ITK	NA	NA	0.566072	0.0019101	HALLMARK_ALLOGRAFT_REJECTION, ZETHOVEN_T_NK_cells	T cells	0.00123133	0.00107219	0.00151469	0.00165746	0.00344709	0.00840336	0.00534759	0	0	0.00316274	0.00229885	0.52536	0.00374532	0.244898	0.00215141	0.00381437	0	0.00606061	0.000674309	0.00185087
DTL	NA	NA	0.845481	0.0019101	JANSKY_cycling_neuroblast_genes	Proliferation	0.00892714	0.000714796	0.00939109	0.00773481	0.00689417	0	0.00178253	0	0.00423729	0.00258769	0.00344828	0.00961025	0	0	0.0036305	0.0108074	0.00273973	0.0181818	0.00404585	0.00872554
COL1A1	NA	NA	1.43404	0.00195719	HALLMARK_EPITHELIAL_MESENCHYMAL_TRANSITION, HALLMARK_MYOGENESIS, HALLMARK_UV_RESPONSE_DN, JANSKY_late_SCP_genes, ZETHOVEN_Fibroblasts	SCLCs	0.0119932	0.000714796	0.00302939	0.0259669	0.307825	0.714286	0.110517	0.319149	0.75	0.106958	0.0106003	0.0122798	0.00374532	0.00680272	0.00995025	0.291163	0.263014	0.0242424	0.0168577	0.029614
SMTNL2	NA	NA	0.516059	0.00203781		Other	0.00155148	0.00142959	0	0.000184162	0.00275767	0	0	0	0	0	0.000383142	0	0	0	0.000403388	0.0044501	0.00273973	0	0	0.00026441
KLF4	NA	NA	-1.11294	0.00203781	HALLMARK_ESTROGEN_RESPONSE_EARLY, HALLMARK_ESTROGEN_RESPONSE_LATE, HALLMARK_KRAS_SIGNALING_UP, HALLMARK_P53_PATHWAY, HALLMARK_TNFA_SIGNALING_VIA_NFKB, ZETHOVEN_Endothelial_cells	Endothelial cells	0.00398951	0.00285919	0.0460467	0.14733	0.0293002	0.0168067	0.0320856	0.12766	0.0635593	0.108971	0.0570881	0.00266951	0.00749064	0.00680272	0.0568778	0.0171647	0.0465753	0.230303	0.277815	0.0925436
BEX5	NA	NA	-1.08158	0.00203781		Other	0.0211912	0.0321658	0.00575583	0.013628	0.00172354	0	0.00178253	0	0	0.00373778	0.0045977	0.00640683	0.011236	0	0.0047062	0.00254291	0	0.00606061	0.0155091	0.0132205
LOC728392	NA	NA	-1.11668	0.00203781		Other	NA	NA	NA	NA	NA	NA	NA	NA	NA	NA	NA	NA	NA	NA	NA	NA	NA	NA	NA	NA
ADAMTS12	NA	NA	0.503386	0.0021305	ZETHOVEN_Fibroblasts	Fibroblasts	0.218426	0.068263	0.0339291	0.0191529	0.475353	0.268908	0.623886	0.234043	0.627119	0.0109258	0.011622	0.00907635	0.0262172	0	0.0118327	0.437381	0.410959	0.133333	0.0269724	0.0111052
MYBPC1	NA	NA	0.66489	0.00216924		Other	0.000874244	0.00107219	0.00454408	0.000552486	0.000344709	0	0	0	0	0.000575043	0.000510856	0	0	0	0.000537851	0	0.00273973	0	0.00134862	0.00026441
GPR17	NA	NA	-0.760614	0.00223481	ZETHOVEN_SCLCs	SCLCs	0.000184699	0	0	0.0014733	0.000344709	0	0	0	0	0.0960322	0.000510856	0.000533903	0	0	0.000537851	0.000635728	0	0	0.00202293	0.00132205
TNNI2	NA	NA	0.530459	0.00229943	HALLMARK_MYOGENESIS, HALLMARK_MYOGENESIS	Myogenesis	4.92532e-05	0	0.00181763	0.000552486	0	0	0	0	0	0	0.00408685	0	0.00374532	0.00680272	0.0036305	0	0	0	0.000674309	0.000528821
TMOD2	NA	NA	-0.622297	0.00230789		Other	0.266829	0.287706	0.0378673	0.427624	0.098242	0.0588235	0.0623886	0	0.0932203	0.189764	0.0879949	0.0555259	0.0599251	0.0340136	0.0884765	0.12206	0.0794521	0.509091	0.226568	0.502909
SMPX	NA	NA	0.579738	0.00242301	HALLMARK_KRAS_SIGNALING_DN	Other	0.000800364	0.000357398	0	0	0	0	0	0	0	0	0	0	0	0	0	0	0	0	0	0
TIMP4	NA	NA	-0.955595	0.00243144	ZETHOVEN_SCLCs	SCLCs	0.0024996	0.00428878	0.00151469	0.00441989	0.00689417	0	0.0124777	0	0	0.262507	0.00229885	0.00160171	0	0	0.00242033	0.00762873	0.00273973	0.00606061	0.00472016	0.00423057
TNNT1	NA	NA	0.867844	0.00253628	HALLMARK_MYOGENESIS	Myogenesis	0.00178543	0	0	0	0.000344709	0	0.00178253	0	0	0	0.000127714	0.000533903	0	0	0.000134463	0	0	0	0	0
NEB	NA	NA	0.517183	0.00253628		Other	0.0184823	0.0325232	0.124508	0.0174954	0.0182696	0	0.0231729	0.0212766	0.029661	0.0241518	0.0698595	0.00266951	0.0786517	0.00680272	0.0730133	0.0146217	0.0246575	0.0121212	0.0236008	0.0153358
SLC10A6	NA	NA	-0.636693	0.0026625	ZETHOVEN_Endothelial_cells	Endothelial cells	0.00808984	0.00714796	0.00545289	0.120994	0.00517063	0	0.00356506	0.0212766	0.00423729	0.00230017	0.00178799	0.00160171	0	0	0.00174802	0.00254291	0.0191781	0.0484848	0.0539447	0.150449
FBXL2	NA	NA	-0.526626	0.00290319		Other	0.352173	0.380272	0.185398	0.129098	0.134092	0.0336134	0.0588235	0.234043	0.25	0.313974	0.0148148	0.0117459	0.0299625	0.0136054	0.0147909	0.150668	0.123288	0.187879	0.162508	0.113432
ALDH1A1	NA	NA	-1.45983	0.00314348	HALLMARK_BILE_ACID_METABOLISM, HALLMARK_FATTY_ACID_METABOLISM, HALLMARK_PEROXISOME, JANSKY_cycling_SCP_genes, JANSKY_early_SCP_genes, JANSKY_late_SCP_genes, ZETHOVEN_SCLCs	SCLCs	0.00173618	0.00750536	0.0757346	0.0206262	0.0861772	0.0672269	0.215686	0.0212766	0.0889831	0.272858	0.047765	0.00373732	0.00374532	0.0544218	0.0496168	0.0362365	0.115068	0.0363636	0.0310182	0.0158646
MMP12	NA	NA	1.02471	0.00340247	HALLMARK_COMPLEMENT	Other	NA	NA	NA	NA	NA	NA	NA	NA	NA	NA	NA	NA	NA	NA	NA	NA	NA	NA	NA	NA
LINC01215	NA	NA	0.570906	0.00340247		Other	NA	NA	NA	NA	NA	NA	NA	NA	NA	NA	NA	NA	NA	NA	NA	NA	NA	NA	NA	NA
ZCCHC17	NA	NA	-0.544881	0.00344174		Other	0.156194	0.361687	0.156013	0.0841621	0.0813513	0.0504202	0.0499109	0.0425532	0.110169	0.105233	0.0850575	0.0592632	0.0599251	0.0544218	0.0871319	0.0959949	0.0630137	0.0666667	0.0782198	0.0872554
BTC	NA	NA	-0.602074	0.00378817	HALLMARK_KRAS_SIGNALING_UP	Other	0.0203046	0.0293066	0.0133293	0.000368324	0.0037918	0.00840336	0.00178253	0	0.00423729	0.0247269	0.000893997	0.00266951	0.00374532	0	0.00094124	0.00254291	0.0109589	0	0	0.000528821
MARCO	NA	NA	0.592179	0.00424743	HALLMARK_INFLAMMATORY_RESPONSE	Other	0.00011082	0.000357398	0.000302939	0	0.000689417	0	0	0	0.00423729	0	0.00523627	0	0	0	0.00403388	0.000635728	0	0	0	0
F8A2	NA	NA	0.641278	0.00424743		Other	3.69399e-05	0	0.000605877	0.000184162	0	0	0	0	0	0	0	0	0	0	0	0	0	0	0.000674309	0
STRIT1	NA	NA	0.55116	0.00434622		Other	NA	NA	NA	NA	NA	NA	NA	NA	NA	NA	NA	NA	NA	NA	NA	NA	NA	NA	NA	NA
COL11A1	NA	NA	0.650272	0.00434622	HALLMARK_EPITHELIAL_MESENCHYMAL_TRANSITION, HALLMARK_UV_RESPONSE_DN, JANSKY_cycling_SCP_genes, JANSKY_early_SCP_genes, ZETHOVEN_SCLCs	SCLCs	0.0174972	0.00607577	0.014844	0.0106814	0.00827301	0	0.00534759	0.0425532	0.0550847	0.135998	0.00306513	0.00213561	0.00749064	0	0.00309264	0.00317864	0.00273973	0.0363636	0.0101146	0.00978318
BEX4	NA	NA	-0.631045	0.00434622		Other	0.11588	0.168335	0.0678582	0.0294659	0.0261979	0.0168067	0.0160428	0	0.0211864	0.0618171	0.056705	0.0320342	0.0374532	0.0340136	0.0576846	0.0298792	0.0356164	0.0363636	0.0289953	0.0293496
ITGA8	NA	NA	-0.623672	0.00446588	ZETHOVEN_B_cells, ZETHOVEN_Endothelial_cells	Endothelial cells	0.0051839	0.102573	0.0127234	0.321915	0.081696	0.0504202	0.142602	0.0425532	0.148305	0.0635423	0.00102171	0.00160171	0.187266	0	0.00094124	0.0305149	0.180822	0.218182	0.293999	0.337388
DNALI1	NA	NA	-0.596696	0.00449673		Other	0.0472831	0.0850608	0.0339291	0.0187845	0.0199931	0	0.0124777	0	0.0550847	0.046291	0.00102171	0.00160171	0.00374532	0	0.0010757	0.0197076	0.0191781	0.0606061	0.0215779	0.0158646
SDC1	NA	NA	0.734701	0.00457498	HALLMARK_EPITHELIAL_MESENCHYMAL_TRANSITION, HALLMARK_GLYCOLYSIS, HALLMARK_P53_PATHWAY, ZETHOVEN_B_cells	Other	0.00294288	0.00357398	0.0209028	0.00128913	0.00137883	0	0	0	0	0.000862565	0.000766284	0.00106781	0.093633	0	0.000806777	0.00190718	0.00273973	0	0.00337154	0.000528821
TCIM	NA	NA	-1.09013	0.00457498		Other	NA	NA	NA	NA	NA	NA	NA	NA	NA	NA	NA	NA	NA	NA	NA	NA	NA	NA	NA	NA
CENPU	NA	NA	0.536662	0.00457498	JANSKY_cycling_neuroblast_genes	Proliferation	0.0122394	0.00285919	0.0181763	0.00441989	0.00689417	0	0.00891266	0	0.0127119	0.0080506	0.00881226	0.00640683	0.00374532	0.0136054	0.00900901	0.00762873	0	0.00606061	0.00202293	0.00528821
CYP27C1	NA	NA	-0.55645	0.00459553	JANSKY_early_SCP_genes, JANSKY_late_SCP_genes, ZETHOVEN_SCLCs	SCLCs	0.000898871	0.00107219	0	0.00110497	0.00310238	0.00840336	0.00356506	0	0	0.352789	0.00127714	0	0	0	0.00134463	0.00317864	0.00273973	0	0.00269724	0.000528821
XIRP1	NA	NA	0.595116	0.00470555		Other	3.69399e-05	0	0	0.000184162	0.000689417	0	0	0	0.00423729	0.0040253	0.000127714	0	0	0	0.000134463	0.000635728	0	0	0	0.00026441
MYH1	NA	NA	0.575955	0.00502711	HALLMARK_MYOGENESIS	Myogenesis	4.92532e-05	0	0	0	0	0	0	0	0	0	0	0	0	0	0	0	0	0	0	0
MMP11	NA	NA	0.587567	0.00502711	HALLMARK_COAGULATION, HALLMARK_COAGULATION, HALLMARK_KRAS_SIGNALING_UP, HALLMARK_KRAS_SIGNALING_UP	Other	0.000849618	0.000357398	0	0.00092081	0.0341262	0	0.0142602	0.0212766	0.0974576	0.00258769	0.000510856	0.000533903	0.00374532	0	0.000537851	0.0387794	0.0164384	0	0	0.00132205
APOBEC3B	NA	NA	0.600122	0.00509913		Other	0.000418652	0.000357398	0.00242351	0.000552486	0.000344709	0	0.00178253	0	0	0.000287522	0.000893997	0.000533903	0	0	0.000134463	0	0	0	0	0.000793231
SNORD45B	NA	NA	-0.600378	0.00514322		Other	NA	NA	NA	NA	NA	NA	NA	NA	NA	NA	NA	NA	NA	NA	NA	NA	NA	NA	NA	NA
MEGF10	NA	NA	-0.537973	0.00514322	JANSKY_cycling_SCP_genes, JANSKY_early_SCP_genes, JANSKY_late_SCP_genes, ZETHOVEN_SCLCs	SCLCs	0.00355854	0.00285919	0.0336262	0.0038674	0.000344709	0.00840336	0	0	0	0.231167	0.00587484	0	0	0	0.00618529	0	0	0.0121212	0.00404585	0.00343733
GAS7	NA	NA	-0.744099	0.00537917	JANSKY_cycling_SCP_genes, JANSKY_early_SCP_genes, JANSKY_late_SCP_genes, ZETHOVEN_SCLCs	SCLCs	0.219669	0.160472	0.0399879	0.0274401	0.0889349	0.218487	0.0944742	0.234043	0.334746	0.566993	0.376628	0.049653	0.0337079	0.312925	0.371386	0.0394151	0.0739726	0.0484848	0.0188806	0.0298784
CKM	NA	NA	0.589296	0.00545854	HALLMARK_KRAS_SIGNALING_DN, HALLMARK_MYOGENESIS	Myogenesis	0.000172386	0	0	0	0	0	0	0	0	0	0	0	0	0	0	0	0	0	0	0
ZWINT	NA	NA	0.65873	0.00554292	HALLMARK_DNA_REPAIR	Other	0.00557792	0.00357398	0.0106028	0.00349908	0.00448121	0.00840336	0.00178253	0.0212766	0	0.00258769	0.00357599	0.00106781	0	0	0.0036305	0.00635728	0	0.00606061	0.00134862	0.00423057
TH	NA	NA	-1.42426	0.00578781	HALLMARK_ESTROGEN_RESPONSE_LATE, JANSKY_late_chromaffin_genes, JANSKY_early_chromaffin_genes, ZETHOVEN_Chromaffin_cells	Chromaffin cells	0.737493	0.959614	0.195698	0.109576	0.152017	0.235294	0.0998217	0.255319	0.194915	0.117309	0.207918	0.193807	0.299625	0.108844	0.208283	0.160839	0.126027	0.121212	0.115307	0.106822
WNT5A	NA	NA	0.502025	0.00578781	HALLMARK_EPITHELIAL_MESENCHYMAL_TRANSITION, HALLMARK_NOTCH_SIGNALING	Other	0.000985064	0.00142959	0.000605877	0.00441989	0.00275767	0	0.00713012	0	0	0.00316274	0.0338442	0.000533903	0.0262172	0	0.0352293	0.00190718	0.00273973	0.00606061	0.00269724	0.0050238
CYP4X1	NA	NA	-0.598239	0.00592444	ZETHOVEN_Fibroblasts	Fibroblasts	0.0011082	0.00142959	0.00181763	0.0162063	0.102034	0	0.160428	0.170213	0.0127119	0.00230017	0.00140485	0	0	0	0.00147909	0.109345	0.0630137	0.0181818	0.0229265	0.0134849
SNORD28	NA	NA	-0.604842	0.00635861		Other	NA	NA	NA	NA	NA	NA	NA	NA	NA	NA	NA	NA	NA	NA	NA	NA	NA	NA	NA	NA
IGLV@	NA	NA	1.11966	0.00635861		Other	NA	NA	NA	NA	NA	NA	NA	NA	NA	NA	NA	NA	NA	NA	NA	NA	NA	NA	NA	NA
TPRG1L	NA	NA	-0.58031	0.00642874		Other	0.0249467	0.0539671	0.0202969	0.0149171	0.0113754	0	0.0124777	0.0425532	0	0.0146636	0.0114943	0.0106781	0.0149813	0.00680272	0.0116983	0.0127146	0.0109589	0.0181818	0.0134862	0.0153358
CCL21	NA	NA	0.956526	0.00653181		Other	2.46266e-05	0.000714796	0	0.0014733	0.00172354	0	0.00534759	0	0	0.000575043	0.000127714	0	0	0	0.000134463	0.00127146	0	0.0181818	0.00337154	0
ATP1A2	NA	NA	-0.768099	0.00671244	ZETHOVEN_SCLCs	SCLCs	0.000283206	0.000714796	0.000302939	0.00092081	0.0503275	0	0.00356506	0	0	0.0922944	0.000766284	0	0	0	0.000537851	0.0826446	0.0383562	0	0.000674309	0.00105764
MAL	NA	NA	-0.748781	0.006799	HALLMARK_APICAL_SURFACE, ZETHOVEN_SCLCs, ZETHOVEN_T_NK_cells	SCLCs	0.000603352	0.000357398	0.000302939	0.000736648	0.000344709	0	0	0	0	0.06613	0.00102171	0.038441	0	0	0.0010757	0	0.00273973	0	0.000674309	0.000793231
CXCL2	NA	NA	-0.71612	0.0068192	HALLMARK_TNFA_SIGNALING_VIA_NFKB, HALLMARK_UV_RESPONSE_UP, ZETHOVEN_Endothelial_cells	Endothelial cells	0.00295519	0.00571837	0.00636171	0.0801105	0.0230955	0.0168067	0.0481283	0.0425532	0.0423729	0.00230017	0.059387	0.00266951	0	0	0.0622563	0.0101716	0.0273973	0.0545455	0.154417	0.0520888
SLC16A4	NA	NA	-0.522235	0.00700957		Other	0.00758499	0.00786276	0.00666465	0.0151013	0.07687	0.0672269	0.11943	0	0.0805085	0.0868315	0.0054917	0.00213561	0.00749064	0	0.00551298	0.0692943	0.0547945	0.0121212	0.0168577	0.0145426
TNNC2	NA	NA	0.500186	0.00708628	HALLMARK_MYOGENESIS	Myogenesis	0.0033369	0.00321658	0.00908816	0.000736648	0.00861772	0.00840336	0.00891266	0	0.0127119	0.000287522	0	0.00160171	0.00374532	0	0	0.00826446	0.00821918	0	0	0.00105764
MYOT	NA	NA	-1.1197	0.00712642	HALLMARK_KRAS_SIGNALING_DN, ZETHOVEN_SCLCs	SCLCs	0.00242572	0.00536097	0.0115117	0.00092081	0.00172354	0	0	0	0.00423729	0.175676	0.000383142	0.000533903	0.00374532	0.00680272	0.000134463	0.00254291	0	0	0	0.00132205
MYPN	NA	NA	0.537421	0.00724855		Other	0.00432197	0.00464618	0.0269615	0.000368324	0.000689417	0	0.00178253	0	0.00423729	0.006613	0	0	0	0	0	0	0	0	0	0.000528821
EVA1C	NA	NA	-0.559548	0.00734006		Other	0.346804	0.391708	0.0708876	0.459853	0.253706	0.201681	0.240642	0.191489	0.29661	0.206153	0.0510856	0.106781	0.0187266	0.142857	0.0513648	0.256198	0.260274	0.593939	0.575185	0.408778
FSTL3	NA	NA	-0.548778	0.00737112	HALLMARK_EPITHELIAL_MESENCHYMAL_TRANSITION, ZETHOVEN_SCLCs	SCLCs	0.037925	0.038599	0.197516	0.00515654	0.0844536	0.134454	0.149733	0.106383	0.0762712	0.343013	0.0083014	0.00480513	0	0.0136054	0.00833669	0.041958	0.153425	0.0121212	0.0074174	0.00396616
HBG1	NA	NA	0.537169	0.00745635	JANSKY_late_chromaffin_genes	Chromaffin cells	1.23133e-05	0	0	0	0	0	0	0	0	0	0	0	0	0	0	0	0	0	0	0
CENPK	NA	NA	0.5851	0.00758904	JANSKY_cycling_SCP_genes, JANSKY_cycling_neuroblast_genes	Proliferation	0.0255624	0.00786276	0.0127234	0.0287293	0.0210272	0.0336134	0.0106952	0.0212766	0.0211864	0.00891317	0.0150702	0.0635344	0.00749064	0	0.0153288	0.0273363	0.00547945	0.0242424	0.019555	0.0325225
SLCO5A1	NA	NA	0.545371	0.00788614		Other	0.255624	0.0775554	0.0736141	0.245856	0.235091	0.117647	0.0695187	0.0851064	0.334746	0.0744681	0.144572	0.147357	0.134831	0.108844	0.138766	0.300699	0.2	0.418182	0.205664	0.254098
PDIA4	NA	NA	0.524394	0.00819502		Other	0.0535259	0.042173	0.0299909	0.0515654	0.035505	0.0252101	0.0178253	0.0212766	0.0635593	0.0258769	0.045977	0.0379071	0.0898876	0.0136054	0.0466586	0.0413223	0.0246575	0.0363636	0.0451787	0.0547329
NRAP	NA	NA	0.543165	0.0082552	HALLMARK_APICAL_JUNCTION	Other	6.15665e-05	0	0	0	0.000344709	0	0	0	0	0	0	0	0	0	0	0.000635728	0	0	0	0
PALMD	NA	NA	-0.552337	0.00831958	ZETHOVEN_Endothelial_cells	Endothelial cells	0.00724022	0.0117941	0.546501	0.610681	0.0706653	0.00840336	0.0962567	0.148936	0.0466102	0.156699	0.00395913	0.00640683	0	0.00680272	0.00336157	0.0686586	0.0657534	0.70303	0.592717	0.613696
TCAP	NA	NA	0.671431	0.00835047	HALLMARK_MYOGENESIS	Myogenesis	0.0281113	0.0882773	0.0239321	0.00552486	0.00275767	0	0.00534759	0	0.00423729	0.00747556	0.00651341	0.00213561	0	0	0.00658868	0.00127146	0.00547945	0.0181818	0.00337154	0.00581703
SPAG5	NA	NA	0.505763	0.00835173	HALLMARK_E2F_TARGETS	Proliferation	0	0	0	0	0	0	0	0	0	0	0	0	0	0	0	0	0	0	0	0
LOC100507547	NA	NA	-0.565244	0.00862314		Other	NA	NA	NA	NA	NA	NA	NA	NA	NA	NA	NA	NA	NA	NA	NA	NA	NA	NA	NA	NA
MYL3	NA	NA	0.506149	0.00867759	HALLMARK_MYOGENESIS	Myogenesis	0.000295519	0	0.000302939	0.000184162	0.0103413	0.0252101	0.0196078	0	0.00423729	0	0.000127714	0	0	0	0.000134463	0.00508582	0.0191781	0	0	0.00026441
ADAM12	NA	NA	0.522064	0.00874926	HALLMARK_EPITHELIAL_MESENCHYMAL_TRANSITION, HALLMARK_MYOGENESIS, JANSKY_cycling_SCP_genes, JANSKY_early_SCP_genes	SCLCs	0.076601	0.0185847	0.0102999	0.0653775	0.109962	0.0336134	0.0623886	0.0425532	0.576271	0.145486	0.00817369	0.0229578	0.011236	0.727891	0.00752992	0.072473	0.0767123	0.236364	0.045853	0.0655738
RGCC	NA	NA	-0.778962	0.00880271	JANSKY_late_SCP_genes, ZETHOVEN_Endothelial_cells	SCLCs	0.0153424	0.00714796	0.00242351	0.50663	0.0534299	0.0336134	0.030303	0.0851064	0.135593	0.484761	0.044189	0.0678057	0.0411985	0.0340136	0.0441038	0.0476796	0.0630137	0.448485	0.244774	0.611846
TCEAL2	NA	NA	-1.07625	0.00886335		Other	0.105082	0.133667	0.0175704	0.0112339	0.00758359	0	0.00713012	0	0.0127119	0.0117884	0.0154534	0.0117459	0.0149813	0.00680272	0.0157322	0.00953592	0	0	0.0155091	0.0100476
DNASE1L3	NA	NA	-0.769883	0.00906677	ZETHOVEN_Endothelial_cells	Endothelial cells	0.000751111	0.00714796	0.00484702	0.193923	0.00758359	0	0.00713012	0	0.00847458	0.00143761	0.00676884	0.00266951	0.0149813	0	0.00564744	0.00826446	0.00821918	0.484848	0.387053	0.1055
TRIP13	NA	NA	0.600838	0.00906677	HALLMARK_E2F_TARGETS	Proliferation	0.00868088	0.00285919	0.00514995	0.00294659	0.00241296	0	0.00178253	0	0.00847458	0.00115009	0.00229885	0.00160171	0	0	0.00228587	0.00254291	0	0.00606061	0	0.00396616
SCN7A	NA	NA	-1.23168	0.00913244	JANSKY_late_SCP_genes, ZETHOVEN_SCLCs	SCLCs	0.190745	0.222302	0.00727052	0.00976059	0.0937608	0.378151	0.262032	0.212766	0.0466102	0.530765	0.0159642	0.0186866	0.0374532	0.0272109	0.0158666	0.0228862	0.0630137	0.00606061	0.0101146	0.00978318
MIR133A1HG	NA	NA	0.718795	0.00959546		Other	NA	NA	NA	NA	NA	NA	NA	NA	NA	NA	NA	NA	NA	NA	NA	NA	NA	NA	NA	NA
TCEAL7	NA	NA	-0.932799	0.00993169		Other	0.0824991	0.0857756	0.0112087	0.00773481	0.0117201	0.0168067	0.0142602	0	0.0169492	0.0408281	0.0145594	0.0122798	0.0262172	0.00680272	0.0143875	0.00953592	0.0136986	0.0121212	0.00674309	0.00793231
MIR24-2	NA	NA	-1.94886	0.00994488		Other	0.0841983	0.0303788	0.0318085	0.333149	0.249224	0.319328	0.144385	0.255319	0.45339	0.588557	0.0933589	0.0480513	0	0.14966	0.0947963	0.247298	0.263014	0.49697	0.369521	0.31174
ZNF204P	NA	NA	-0.680582	0.00998302		Other	NA	NA	NA	NA	NA	NA	NA	NA	NA	NA	NA	NA	NA	NA	NA	NA	NA	NA	NA	NA
EZH2	NA	NA	0.547124	0.0104002	HALLMARK_E2F_TARGETS, HALLMARK_G2M_CHECKPOINT, HALLMARK_SPERMATOGENESIS, JANSKY_cycling_SCP_genes, JANSKY_cycling_neuroblast_genes	Proliferation	0.093421	0.0253753	0.0651318	0.0701657	0.0444674	0.0588235	0.0124777	0.0212766	0.0635593	0.0531915	0.0498084	0.0587293	0.0674157	0.0340136	0.0484066	0.0572155	0.0246575	0.0969697	0.0465273	0.0782655
SNORD1C	NA	NA	-0.505224	0.011701		Other	NA	NA	NA	NA	NA	NA	NA	NA	NA	NA	NA	NA	NA	NA	NA	NA	NA	NA	NA	NA
TYMS	NA	NA	0.501353	0.0120062	HALLMARK_DNA_REPAIR, HALLMARK_MYC_TARGETS_V1	Other	0.02358	0.0135811	0.0172675	0.00828729	0.0110307	0.0168067	0.00356506	0	0.00847458	0.0080506	0.0045977	0.00480513	0	0.00680272	0.0047062	0.0165289	0	0.00606061	0.00809171	0.00846113
SNORD50B	NA	NA	-0.551578	0.0124937		Other	NA	NA	NA	NA	NA	NA	NA	NA	NA	NA	NA	NA	NA	NA	NA	NA	NA	NA	NA	NA
NKAIN3-IT1	NA	NA	-0.899183	0.012788		Other	NA	NA	NA	NA	NA	NA	NA	NA	NA	NA	NA	NA	NA	NA	NA	NA	NA	NA	NA	NA
PLPP1	NA	NA	-0.689748	0.0128552	HALLMARK_ANDROGEN_RESPONSE, HALLMARK_IL2_STAT5_SIGNALING	T cells	NA	NA	NA	NA	NA	NA	NA	NA	NA	NA	NA	NA	NA	NA	NA	NA	NA	NA	NA	NA
GJA5	NA	NA	-0.57447	0.0129143	HALLMARK_MYOGENESIS	Myogenesis	0.000603352	0	0	0.0298343	0.0372285	0	0.00891266	0	0.00423729	0.0434158	0.000510856	0.00106781	0	0	0.000537851	0.0572155	0.0328767	0	0.0660823	0.0169223
KRT222	NA	NA	-0.709719	0.0132377		Other	0.00885326	0.0121515	0.00666465	0.00441989	0.00206825	0	0.00534759	0	0	0.00287522	0.000766284	0	0	0	0.000806777	0.00190718	0	0.00606061	0.00134862	0.00555262
FGG	NA	NA	0.522372	0.0133457	HALLMARK_COAGULATION	Other	0	0.00107219	0.00908816	0.000368324	0	0	0	0	0	0	0.000127714	0	0	0	0.000134463	0	0	0	0.00134862	0
MYH7	NA	NA	0.610357	0.0143315	HALLMARK_KRAS_SIGNALING_DN, HALLMARK_MYOGENESIS	Myogenesis	0.00195781	0.00178699	0.000302939	0	0.000344709	0	0	0	0	0.000575043	0.00063857	0	0	0	0.000672314	0.000635728	0	0	0	0
APOBEC2	NA	NA	0.552368	0.0152174		Other	0.00118208	0.000357398	0.00121175	0.000552486	0.000689417	0	0	0	0	0.00115009	0.000127714	0	0	0	0.000134463	0.000635728	0.00273973	0	0	0.000793231
POSTN	NA	NA	1.1553	0.015384	HALLMARK_ANGIOGENESIS, HALLMARK_EPITHELIAL_MESENCHYMAL_TRANSITION, JANSKY_cycling_SCP_genes, JANSKY_early_SCP_genes, JANSKY_late_SCP_genes, ZETHOVEN_Fibroblasts	SCLCs	0.00533166	0.029664	0.000908816	0.0401473	0.116512	0.218487	0.0213904	0.0212766	0.639831	0.0212766	0.00408685	0.00266951	0	0.00680272	0.00389942	0.0750159	0.0821918	0.0969697	0.0896831	0.0182443
NOSTRIN	NA	NA	-0.69199	0.0156337	ZETHOVEN_Endothelial_cells	Endothelial cells	0.00391563	0.00643317	0.188731	0.581584	0.0575664	0.0336134	0.0427807	0.0212766	0.0211864	0.00517539	0.00255428	0.00160171	0.00749064	0	0.00228587	0.0769231	0.0328767	0.424242	0.606878	0.57853
DCX	NA	NA	0.802716	0.0158164	HALLMARK_PANCREAS_BETA_CELLS, JANSKY_bridge_genes	Other	0.17826	0.0518227	0.00424114	0.00755064	0.0137883	0	0.00356506	0.0425532	0.0381356	0.00488787	0.00676884	0.00533903	0.0187266	0.00680272	0.00699207	0.0152575	0.00821918	0.0181818	0.00674309	0.00740349
CHL1	NA	NA	-0.904905	0.0158164	JANSKY_early_SCP_genes, JANSKY_late_SCP_genes, ZETHOVEN_SCLCs	SCLCs	0.0318053	0.00500357	0.00908816	0.00460405	0.0575664	0	0.247772	0.0212766	0.00423729	0.36199	0.00306513	0.00373732	0.00749064	0.00680272	0.00309264	0.00572155	0.0465753	0.00606061	0.00539447	0.00423057
ANGPTL7	NA	NA	-0.749646	0.015903		Other	0.0015761	0.00750536	0.000605877	0.0014733	0.00172354	0	0	0.0425532	0.00847458	0.0255894	0.00102171	0.000533903	0	0	0.0010757	0.000635728	0	0	0	0.00211528
ENPP5	NA	NA	-0.895581	0.0160909		Other	0.0357948	0.0378842	0.00939109	0.00220994	0.00551534	0	0.0196078	0	0	0.00690052	0.0037037	0.0117459	0.00374532	0	0.00389942	0.00317864	0	0.00606061	0	0.00290851
HDAC11	NA	NA	-0.639134	0.016613	HALLMARK_WNT_BETA_CATENIN_SIGNALING	Other	0.0544125	0.0528949	0.0118146	0.00791897	0.0134436	0.00840336	0.0124777	0	0.0169492	0.0247269	0.00983397	0.00800854	0.00374532	0.00680272	0.00995025	0.0127146	0.0191781	0.0181818	0.00606878	0.00819672
PLAT	NA	NA	-1.34302	0.0167847	HALLMARK_APOPTOSIS, HALLMARK_COAGULATION, HALLMARK_COMPLEMENT, HALLMARK_KRAS_SIGNALING_UP, JANSKY_early_SCP_genes, JANSKY_late_SCP_genes, ZETHOVEN_SCLCs	SCLCs	0.0467167	0.0339528	0.0190851	0.240331	0.0679076	0.0420168	0.0338681	0.0638298	0.15678	0.482174	0.0104725	0.0122798	0.0224719	0.0680272	0.0104881	0.0762873	0.0356164	0.315152	0.402562	0.173453
PPP1R14B	NA	NA	0.530922	0.0172496		Other	0.0137047	0.00714796	0.0524084	0.00662983	0.00654947	0	0.00356506	0.0212766	0.0127119	0.0284646	0.00702427	0.00961025	0.00374532	0.00680272	0.00712653	0.00762873	0.00273973	0	0.00472016	0.0076679
THBS4	NA	NA	0.904252	0.0172496		Other	0.0742246	0.119014	0.105726	0.00515654	0.037918	0.403361	0.0124777	0.0425532	0.0381356	0.033065	0.00485313	0.00747464	0.0224719	0.00680272	0.00497512	0.0254291	0.0109589	0.00606061	0.00674309	0.00449498
KIAA1107	NA	NA	-0.802642	0.0173888		Other	0.198392	0.187634	0.093608	0.0268877	0.0427439	0.0756303	0.0427807	0.0851064	0.0550847	0.0195515	0.0289911	0.0224239	0.0149813	0.0136054	0.0301197	0.0432295	0.0164384	0.0424242	0.028321	0.0256478
SMIM10L2B	NA	NA	-0.740295	0.0178371		Other	NA	NA	NA	NA	NA	NA	NA	NA	NA	NA	NA	NA	NA	NA	NA	NA	NA	NA	NA	NA
GRASP	NA	NA	-0.547762	0.0178371	ZETHOVEN_Endothelial_cells	Endothelial cells	0.0110943	0.00250179	0.00272645	0.335727	0.0386074	0.0672269	0.030303	0.0638298	0.0635593	0.0810811	0.211111	0.00907635	0.0149813	0.0612245	0.213124	0.0387794	0.0219178	0.369697	0.362104	0.323903
COL6A3	NA	NA	1.1359	0.0184602	HALLMARK_EPITHELIAL_MESENCHYMAL_TRANSITION, HALLMARK_MYOGENESIS, ZETHOVEN_Fibroblasts	Myogenesis	0.00348466	0.00357398	0.00151469	0.0141805	0.433299	0.689076	0.372549	0.319149	0.771186	0.0117884	0.00332056	0.0101442	0	0.00680272	0.00295818	0.41958	0.29863	0.0242424	0.0114633	0.014807
ENC1	NA	NA	0.768697	0.0187869	JANSKY_cycling_SCP_genes	Other	0.0102077	0.00500357	0.00757346	0.0392265	0.10617	0.344538	0.0516934	0.0425532	0.228814	0.0276021	0.0154534	0.0309664	0.00749064	0.00680272	0.0147909	0.103624	0.0520548	0.0242424	0.0188806	0.0478583
TAGLN3	NA	NA	-0.699602	0.0189355		Other	0.126101	0.18549	0.0236292	0.0130755	0.0210272	0.0252101	0.00713012	0.0212766	0.0508475	0.0178263	0.0402299	0.0293647	0.0599251	0.0204082	0.0404733	0.0241577	0.00821918	0.0121212	0.0121376	0.0134849
PLN	NA	NA	-0.923434	0.0191378		Other	0.000775738	0.000714796	0.0039382	0.00202578	0.018959	0	0.0106952	0	0.0169492	0.00230017	0.00063857	0	0	0	0.000672314	0.0190718	0.0410959	0	0.00202293	0.00211528
MSC-AS1	NA	NA	0.569711	0.019344		Other	NA	NA	NA	NA	NA	NA	NA	NA	NA	NA	NA	NA	NA	NA	NA	NA	NA	NA	NA	NA
TMEM47	NA	NA	-0.724557	0.0196928		Other	0.0048145	0.00643317	0.0242351	0.067035	0.0758359	0.0420168	0.0320856	0	0.148305	0.165325	0.00268199	0.00160171	0	0	0.00282372	0.0851875	0.0767123	0.0484848	0.063385	0.0692755
LRRC4C	NA	NA	-0.540098	0.0198419	ZETHOVEN_Chromaffin_cells, ZETHOVEN_SCLCs	SCLCs	0.624149	0.918156	0.19691	0.0360958	0.0806618	0.0420168	0.030303	0.106383	0.262712	0.704428	0.0393359	0.0443139	0.0636704	0.0272109	0.0404733	0.0712015	0.090411	0.0666667	0.0451787	0.0312004
FRZB	NA	NA	-0.721138	0.0208915		Other	0.0121779	0.00428878	0.00424114	0.00976059	0.0668735	0.0336134	0.0160428	0.0425532	0.0805085	0.00603795	0.00102171	0.00160171	0.00749064	0	0.0010757	0.0896376	0.0520548	0.030303	0.0121376	0.00793231
TSPAN11	NA	NA	-0.865987	0.0217612	JANSKY_late_SCP_genes, ZETHOVEN_SCLCs	SCLCs	0.00187162	0.00214439	0.000302939	0.018232	0.00517063	0	0.00178253	0.0425532	0.00423729	0.39448	0.00153257	0.00160171	0	0	0.00147909	0.00699301	0	0.0424242	0.0303439	0.0124273
AKAIN1	NA	NA	-0.929249	0.0217612		Other	NA	NA	NA	NA	NA	NA	NA	NA	NA	NA	NA	NA	NA	NA	NA	NA	NA	NA	NA	NA
CCL8	NA	NA	-0.892438	0.022205		Other	0.000591038	0.000357398	0.000302939	0.00257827	0.0206825	0	0.057041	0	0.00847458	0.000862565	0.0413793	0.000533903	0	0	0.043297	0.0101716	0.0273973	0.00606061	0.00337154	0.00211528
HK2	NA	NA	0.748499	0.0226805	HALLMARK_GLYCOLYSIS, HALLMARK_HYPOXIA, HALLMARK_IL2_STAT5_SIGNALING, HALLMARK_MTORC1_SIGNALING, HALLMARK_MYC_TARGETS_V2, JANSKY_early_chromaffin_genes	T cells	0.0273971	0.00107219	0.00727052	0.00957643	0.0320579	0.0252101	0.0285205	0.0212766	0.122881	0.00776308	0.0203065	0.00907635	0.011236	0.14966	0.0190937	0.0178004	0.0438356	0	0.00674309	0.0111052
MYH2	NA	NA	0.536819	0.0226805	HALLMARK_MYOGENESIS	Myogenesis	8.61931e-05	0	0	0	0	0	0	0	0	0	0	0	0	0	0	0	0	0	0	0
MIR221	NA	NA	-0.588064	0.0235867		Other	NA	NA	NA	NA	NA	NA	NA	NA	NA	NA	NA	NA	NA	NA	NA	NA	NA	NA	NA	NA
SFRP2	NA	NA	0.968417	0.0242388		Other	0.000295519	0.000357398	0	0.000184162	0.00586005	0	0.00356506	0.0638298	0.0466102	0.000287522	0	0	0	0	0	0	0.00273973	0.00606061	0	0
DMRTC1	NA	NA	-0.524245	0.025234		Other	0.0191102	0.0343102	0.000605877	0.000552486	0.00103413	0.00840336	0.00178253	0	0	0.00201265	0.000510856	0.00213561	0.011236	0	0.000537851	0.000635728	0	0	0.000674309	0.000528821
CDKN3	NA	NA	0.550339	0.0254229	HALLMARK_E2F_TARGETS, HALLMARK_G2M_CHECKPOINT, HALLMARK_SPERMATOGENESIS	Proliferation	0.0127196	0.00500357	0.00302939	0.00441989	0.00310238	0	0.00178253	0	0.00847458	0.00258769	0.00191571	0.00373732	0	0	0.00201694	0.00317864	0.00273973	0.00606061	0.00269724	0.0050238
KCNAB1	NA	NA	-0.744548	0.0255977	ZETHOVEN_Chromaffin_cells, ZETHOVEN_Fibroblasts	Fibroblasts	0.147513	0.528234	0.0236292	0.013628	0.291968	0.0168067	0.0106952	0.0851064	0.0381356	0.0120759	0.119157	0.0170849	0.011236	0.0136054	0.12505	0.469803	0.238356	0.0424242	0.00944032	0.0140137
HPGD	NA	NA	-1.11551	0.025914	HALLMARK_ANDROGEN_RESPONSE, HALLMARK_FATTY_ACID_METABOLISM, ZETHOVEN_Chromaffin_cells	Chromaffin cells	0.0442786	0.194067	0.0357467	0.00423573	0.00620476	0	0.00534759	0	0.00423729	0.110983	0.00625798	0.0250934	0.00374532	0.380952	0.00591636	0.00826446	0.00273973	0.0121212	0.00606878	0.00317292
SGIP1	NA	NA	-0.693547	0.0259564	JANSKY_early_chromaffin_genes	Chromaffin cells	0.69383	0.675482	0.0166616	0.268508	0.536022	0.689076	0.317291	0.382979	0.771186	0.238068	0.0380587	0.0432461	0.0749064	0.217687	0.0385908	0.556898	0.6	0.351515	0.213756	0.286356
B3GALT2	NA	NA	-0.59784	0.0272183		Other	0.00988758	0.00929235	0.00121175	0.00092081	0.00172354	0	0.00178253	0	0.00423729	0.0221392	0.00178799	0.00961025	0	0	0.00188248	0.00127146	0.00273973	0	0.00202293	0.000528821
BTBD11	NA	NA	0.565818	0.0272989	JANSKY_connecting_chromaffin_genes, ZETHOVEN_T_NK_cells	T cells	0.00478987	0.00107219	0.00454408	0.0174954	0.0110307	0	0	0.0212766	0.0127119	0.00316274	0.0191571	0.138281	0.00374532	0.00680272	0.0154632	0.0178004	0	0	0.00944032	0.0214172
RCAN2	NA	NA	-0.928198	0.0272989	ZETHOVEN_Fibroblasts	Fibroblasts	0.156207	0.433524	0.0124205	0.275691	0.489142	0.0756303	0.196078	0.340426	0.288136	0.125359	0.0102171	0.0245595	0.0224719	0.00680272	0.0100847	0.670693	0.441096	0.127273	0.122724	0.342147
SLN	NA	NA	0.61242	0.027897	HALLMARK_MYOGENESIS	Myogenesis	3.69399e-05	0	0	0	0.000344709	0	0	0	0	0	0.000127714	0	0	0	0.000134463	0	0.00273973	0	0	0
DEFA1	NA	NA	0.639053	0.0282494		Other	0	0	0	0	0	0	0	0	0	0	0	0	0	0	0	0	0	0	0	0
ART3	NA	NA	-0.549286	0.0287308	HALLMARK_SPERMATOGENESIS, ZETHOVEN_SCLCs	SCLCs	0.000258579	0.00142959	0.00181763	0.00202578	0.000689417	0.00840336	0	0	0	0.106095	0.000255428	0.00106781	0	0	0.000268926	0.000635728	0	0	0.00134862	0.00237969
STEAP2	NA	NA	-0.701619	0.0287308		Other	0.121877	0.173338	0.0266586	0.00662983	0.0489486	0.092437	0.0766488	0.12766	0.118644	0.0192639	0.0111111	0.00854245	0.0224719	0	0.010757	0.0216147	0.0547945	0.0121212	0.0101146	0.0050238
POU2AF1	NA	NA	0.740557	0.0293156	ZETHOVEN_B_cells	Other	0.000701858	0.00107219	0	0.000368324	0.000689417	0	0.00178253	0	0	0.000862565	0.000255428	0.00106781	0.363296	0	0.000268926	0	0.00273973	0	0	0.000528821
NEDD9	NA	NA	-0.656936	0.0294537	HALLMARK_APOPTOSIS, HALLMARK_MITOTIC_SPINDLE, ZETHOVEN_Endothelial_cells	Proliferation	0.0433428	0.0135811	0.0121175	0.727256	0.274733	0.226891	0.447415	0.191489	0.355932	0.657849	0.196552	0.328884	0.449438	0.14966	0.181525	0.185633	0.367123	0.727273	0.699258	0.738234
SNORA23	NA	NA	-0.597808	0.0315099		Other	NA	NA	NA	NA	NA	NA	NA	NA	NA	NA	NA	NA	NA	NA	NA	NA	NA	NA	NA	NA
BEX2	NA	NA	-0.705247	0.0315099		Other	0.154483	0.146891	0.0724023	0.0152855	0.0175801	0.0252101	0.00713012	0.0212766	0.0338983	0.0333525	0.043295	0.0363054	0.0524345	0.0136054	0.0438349	0.0190718	0.0136986	0.0181818	0.0182063	0.0140137
GASK1B	NA	NA	-0.672054	0.0324198		Other	NA	NA	NA	NA	NA	NA	NA	NA	NA	NA	NA	NA	NA	NA	NA	NA	NA	NA	NA	NA
NDRG2	NA	NA	-0.693446	0.0335702	HALLMARK_XENOBIOTIC_METABOLISM	Other	0.0138894	0.0200143	0.218722	0.0769797	0.159945	0.0840336	0.146168	0.0851064	0.0889831	0.166763	0.0197957	0.00427122	0.00749064	0.0544218	0.0196316	0.18754	0.142466	0.030303	0.0404585	0.0933369
EMCN	NA	NA	-0.728708	0.0336886	ZETHOVEN_Endothelial_cells	Endothelial cells	0.00475293	0.0164403	0.00848228	0.632965	0.139607	0.327731	0.338681	0.0425532	0.0466102	0.0143761	0.00332056	0.00533903	0	0.0136054	0.00349603	0.0661157	0.161644	0.727273	0.650708	0.621893
IL6	NA	NA	-1.04387	0.0337154	HALLMARK_ALLOGRAFT_REJECTION, HALLMARK_APOPTOSIS, HALLMARK_COMPLEMENT, HALLMARK_EPITHELIAL_MESENCHYMAL_TRANSITION, HALLMARK_HYPOXIA, HALLMARK_IL6_JAK_STAT3_SIGNALING, HALLMARK_INFLAMMATORY_RESPONSE, HALLMARK_INTERFERON_GAMMA_RESPONSE, HALLMARK_TNFA_SIGNALING_VIA_NFKB, HALLMARK_UV_RESPONSE_UP	Other	0.0104786	0	0	0.0187845	0.0117201	0	0.0178253	0	0.0338983	0.0514664	0.0063857	0.00106781	0.011236	0	0.00672314	0.00826446	0.00821918	0.0242424	0.0512475	0.00581703
HSPA12A	NA	NA	-0.560528	0.0341676	JANSKY_late_SCP_genes, ZETHOVEN_SCLCs	SCLCs	0.110931	0.0525375	0.42987	0.0810313	0.165805	0.0588235	0.178253	0.170213	0.152542	0.490512	0.00293742	0.00640683	0.00749064	0	0.00282372	0.183725	0.112329	0.0787879	0.0182063	0.105764
RNU5D-1	NA	NA	-0.653242	0.0343752		Other	NA	NA	NA	NA	NA	NA	NA	NA	NA	NA	NA	NA	NA	NA	NA	NA	NA	NA	NA	NA
BVES	NA	NA	0.514415	0.0349758		Other	0.0135569	0.00107219	0.00121175	0.00994475	0.0130989	0.00840336	0.00534759	0	0.0254237	0.0508913	0.00498084	0	0.00749064	0	0.00524405	0.013986	0.0164384	0	0.00944032	0.0105764
SFRP4	NA	NA	0.821224	0.0352326	HALLMARK_EPITHELIAL_MESENCHYMAL_TRANSITION	Other	0.00294288	0.00142959	0.0142381	0.00110497	0.0203378	0.159664	0.00356506	0.255319	0.105932	0.013226	0.000255428	0.000533903	0.00374532	0	0.000268926	0	0.00273973	0	0.000674309	0.00132205
MT1M	NA	NA	-0.722833	0.0352618		Other	0.000615665	0.00107219	0.00302939	0.00607735	0.0527404	0	0.0641711	0.0212766	0.0127119	0.0448534	0.00063857	0.00106781	0	0.00680272	0.000672314	0.0565798	0.0657534	0	0.00876601	0.00528821
ZFP91	NA	NA	0.556863	0.0352645		Other	0.00922266	0.00571837	0.00272645	0.00331492	0.0041365	0	0.00178253	0	0.00423729	0.00230017	0.00280971	0.00213561	0	0	0.00268926	0.00572155	0.00273973	0	0.00337154	0.00343733
NMU	NA	NA	0.541492	0.0357717	HALLMARK_ESTROGEN_RESPONSE_LATE	Other	0.00262273	0.00107219	0.00121175	0.000736648	0.00206825	0	0	0	0	0.000575043	0.00102171	0.00106781	0.00374532	0.00680272	0.0010757	0.00317864	0.00273973	0	0.000674309	0.000793231
LSP1	NA	NA	0.538568	0.0360095	HALLMARK_MYOGENESIS, HALLMARK_MYOGENESIS, HALLMARK_REACTIVE_OXYGEN_SPECIES_PATHWAY, HALLMARK_REACTIVE_OXYGEN_SPECIES_PATHWAY, ZETHOVEN_Adrenocortical_cells, ZETHOVEN_T_NK_cells	Myogenesis	0.00408802	0.0185847	0.455922	0.00607735	0.0196484	0	0.030303	0	0.029661	0.00891317	0.0311622	0.148959	0.093633	0.00680272	0.0186903	0.0171647	0.0164384	0.0121212	0.00337154	0.00687467
KCNK5	NA	NA	-0.62071	0.0362657	HALLMARK_ESTROGEN_RESPONSE_EARLY, HALLMARK_ESTROGEN_RESPONSE_LATE, ZETHOVEN_Endothelial_cells	Endothelial cells	0.000504845	0.00107219	0.0224174	0.19779	0.00448121	0	0	0	0.0127119	0.0146636	0.000510856	0.00266951	0	0.0136054	0.000537851	0.00572155	0.00273973	0.0242424	0.0498989	0.263353
ADAMTS2	NA	NA	0.537213	0.0364186	JANSKY_connecting_chromaffin_genes, ZETHOVEN_Fibroblasts	Fibroblasts	0.0482804	0.0207291	0.00181763	0.00994475	0.380214	0.436975	0.493761	0.234043	0.686441	0.0135135	0.0295019	0.00266951	0.00374532	0.00680272	0.0306575	0.271456	0.476712	0.00606061	0.00674309	0.0113696
MIR224	NA	NA	-1.44845	0.0373449		Other	NA	NA	NA	NA	NA	NA	NA	NA	NA	NA	NA	NA	NA	NA	NA	NA	NA	NA	NA	NA
GPR139	NA	NA	0.672625	0.0377699	JANSKY_early_chromaffin_genes, JANSKY_connecting_chromaffin_genes	Chromaffin cells	0.138217	0.000357398	0.000605877	0.0208103	0.018959	0.0336134	0.00891266	0	0.0169492	0.00920069	0.0063857	0.00480513	0.00749064	0	0.00591636	0.0222505	0.0191781	0.030303	0.0161834	0.0222105
TWIST1	NA	NA	0.715525	0.0378699		Other	0.00469137	0.00214439	0.0215086	0.00128913	0.0396415	0.0588235	0.0124777	0.0212766	0.0889831	0.00115009	0.000510856	0	0	0	0.000537851	0.0470439	0.0136986	0	0.000674309	0.00158646
GADD45B	NA	NA	-0.876158	0.0378911	HALLMARK_APOPTOSIS, HALLMARK_EPITHELIAL_MESENCHYMAL_TRANSITION, HALLMARK_IL2_STAT5_SIGNALING, HALLMARK_MYOGENESIS, HALLMARK_TNFA_SIGNALING_VIA_NFKB	Myogenesis	0.0255008	0.0125089	0.0842169	0.0541436	0.217856	0.151261	0.4082	0.170213	0.228814	0.454859	0.332822	0.0325681	0.0149813	0.14966	0.344359	0.146217	0.254795	0.0181818	0.0815914	0.0449498
C16orf54	NA	NA	0.506473	0.0384006	ZETHOVEN_T_NK_cells	T cells	4.92532e-05	0.00107219	0	0.000184162	0	0	0	0	0	0	0.00140485	0.0256273	0.0149813	0	0.0010757	0	0	0	0	0.00026441
NRXN3	NA	NA	-0.848627	0.0385253	JANSKY_late_chromaffin_genes, JANSKY_early_SCP_genes, JANSKY_late_SCP_genes, ZETHOVEN_Chromaffin_cells, ZETHOVEN_SCLCs	SCLCs	0.508946	0.958542	0.0663435	0.0572744	0.501896	0.815126	0.0784314	0.234043	0.724576	0.911156	0.0434227	0.0528564	0.11985	0.0748299	0.0441038	0.655435	0.279452	0.121212	0.0438301	0.0597567
GRB10	NA	NA	-0.604019	0.0386739	ZETHOVEN_Endothelial_cells	Endothelial cells	0.355251	0.486061	0.446531	0.91418	0.280593	0.411765	0.171123	0.255319	0.34322	0.418056	0.0245211	0.0389749	0.0337079	0.0612245	0.0233965	0.310871	0.238356	0.890909	0.839514	0.944474
CADM2	NA	NA	-0.912013	0.039598	HALLMARK_APICAL_JUNCTION, JANSKY_bridge_genes, ZETHOVEN_Chromaffin_cells, ZETHOVEN_SCLCs	SCLCs	0.763289	0.988563	0.0778552	0.113996	0.134436	0.0420168	0.0588235	0.0212766	0.161017	0.898505	0.130396	0.14095	0.202247	0.142857	0.131236	0.167832	0.134247	0.175758	0.111935	0.11211
TM4SF1	NA	NA	-0.669262	0.0403437	HALLMARK_P53_PATHWAY, ZETHOVEN_Endothelial_cells	Endothelial cells	0.00692007	0.00393138	0.00302939	0.233886	0.0441227	0	0.0481283	0.0425532	0.0677966	0.00287522	0.00357599	0.00373732	0.00749064	0.00680272	0.00322711	0.0451367	0.0328767	0.369697	0.325017	0.192226
ADAM23	NA	NA	-0.704395	0.0403437	HALLMARK_APICAL_JUNCTION, JANSKY_cycling_SCP_genes, JANSKY_early_SCP_genes, JANSKY_late_SCP_genes, ZETHOVEN_SCLCs	SCLCs	0.211456	0.10579	0.14541	0.0198895	0.0417098	0.00840336	0.0249554	0.0638298	0.169492	0.887004	0.012516	0.0400427	0.011236	0.0136054	0.012505	0.0317864	0.0356164	0.0363636	0.0188806	0.0195664
COL3A1	NA	NA	0.993604	0.0411922	HALLMARK_ANGIOGENESIS, HALLMARK_EPITHELIAL_MESENCHYMAL_TRANSITION, HALLMARK_MYOGENESIS, HALLMARK_UV_RESPONSE_DN, ZETHOVEN_Fibroblasts	Myogenesis	0.0130767	0.00857756	0.00545289	0.0462247	0.422958	0.722689	0.374332	0.468085	0.758475	0.156699	0.00957854	0.0138815	0.00374532	0.0136054	0.00914347	0.377622	0.372603	0.133333	0.0708024	0.0327869
MB	NA	NA	0.593225	0.0411922	HALLMARK_MYOGENESIS	Myogenesis	0.0012929	0.000357398	0.000605877	0.000184162	0.00103413	0	0	0	0	0	0.000127714	0	0	0	0.000134463	0.00190718	0	0	0	0.00026441
SOX11	NA	NA	0.653823	0.0426771		Other	0.00187162	0.000357398	0	0.0710866	0.00241296	0	0	0	0.00423729	0.0253019	0.00063857	0	0	0	0.000672314	0.00254291	0.00547945	0.0121212	0.0107889	0.097303
HES1	NA	NA	-0.59834	0.0431099	HALLMARK_ESTROGEN_RESPONSE_EARLY, HALLMARK_NOTCH_SIGNALING, HALLMARK_TNFA_SIGNALING_VIA_NFKB, ZETHOVEN_Endothelial_cells	Endothelial cells	0.00430965	0.00285919	0.0351409	0.231492	0.0568769	0.10084	0.0374332	0.0212766	0.0932203	0.247269	0.0328225	0.00320342	0.00374532	0.00680272	0.0334812	0.0623013	0.030137	0.284848	0.198247	0.2422
RAMP3	NA	NA	-0.73577	0.043482	ZETHOVEN_Endothelial_cells	Endothelial cells	0.00448204	0.00607577	0.00302939	0.369245	0.0141331	0	0.00891266	0	0.029661	0.0040253	0.00268199	0.00266951	0	0	0.00201694	0.0152575	0.0136986	0.254545	0.387728	0.367002
ARHGEF3	NA	NA	-0.626867	0.0453874	HALLMARK_MITOTIC_SPINDLE	Proliferation	0.413739	0.601144	0.753105	0.510866	0.0668735	0.109244	0.0463458	0.191489	0.15678	0.0678551	0.055811	0.414842	0.202247	0.421769	0.0481377	0.0578512	0.0493151	0.587879	0.55563	0.489952
CLEC3B	NA	NA	-0.769802	0.0484298		Other	3.69399e-05	0	0	0.00092081	0	0	0	0	0	0	0	0	0	0	0	0	0	0.0121212	0.00134862	0.00026441
CNN3	NA	NA	-0.555974	0.0485397	HALLMARK_MYOGENESIS, JANSKY_late_SCP_genes, ZETHOVEN_SCLCs	SCLCs	0.0581557	0.0654039	0.477734	0.327624	0.361599	0.285714	0.402852	0.319149	0.483051	0.596032	0.00715198	0.0122798	0.00374532	0.0136054	0.0068576	0.326764	0.4	0.236364	0.320971	0.334215
EMP1	NA	NA	-0.914746	0.0489567	HALLMARK_APOPTOSIS, HALLMARK_IL2_STAT5_SIGNALING, HALLMARK_KRAS_SIGNALING_UP, ZETHOVEN_Endothelial_cells, ZETHOVEN_SCLCs	SCLCs	0.00695701	0.00285919	0.00302939	0.672928	0.281282	0.235294	0.270945	0.659574	0.504237	0.49425	0.0228608	0.0128137	0.00749064	0.0272109	0.023531	0.255563	0.230137	0.781818	0.63385	0.683501
GPR83	NA	NA	-1.05883	0.0489567	HALLMARK_IL2_STAT5_SIGNALING	T cells	0.0205755	0.00607577	0.000908816	0.00184162	0.00137883	0.00840336	0.00356506	0	0	0.0209891	0.00293742	0.00160171	0	0	0.00295818	0.000635728	0	0	0.00337154	0.00132205
CCN3	NA	NA	-1.05911	0.0493633		Other	NA	NA	NA	NA	NA	NA	NA	NA	NA	NA	NA	NA	NA	NA	NA	NA	NA	NA	NA	NA
A2M-AS1	NA	NA	-0.74506	0.0494675	ZETHOVEN_T_NK_cells	T cells	0.0118085	0.0203717	0.0236292	0.00276243	0.00448121	0.0252101	0	0	0.00423729	0.00833813	0.0037037	0.0651361	0.00749064	0.163265	0.00376496	0.0044501	0.00547945	0	0.00337154	0.0026441
ARID5A	NA	NA	-0.512824	0.0498473		Other	0.00163767	0.000714796	0.00454408	0.18232	0.132023	0.0672269	0.057041	0.12766	0.173729	0.240081	0.138825	0.108382	0.0674157	0.0272109	0.140917	0.155118	0.142466	0.218182	0.224545	0.164199
