# Supplementary material for: Single-nuclei and bulk-tissue gene-expression analysis of pheochromocytoma and paraganglioma links disease subtypes with tumor microenvironment
Source: Nat Commun. 2022 Oct 21;13:6262. doi: 10.1038/s41467-022-34011-3 (PMC9587261; doi:10.1038/s41467-022-34011-3)
Supplement: Supplementary file 16 — Supplementary Data 13 [file 41467_2022_34011_MOESM16_ESM.xlsx]

## Sheet: Supplementary Data 13
Supplementary Data 13. Gene set modules for stromal and immune cell types. Differential gene expression was determined by limma using empirical Bayes moderated t-statistics, and adjusted for FDR with Benjamini-Hochberg correction
Gene	logFC	adj.P.Val	cell_type
CYP11B1	9.66034	1.382e-36	Adrenocortical_cells
FDX1	5.50709	7.90653e-35	Adrenocortical_cells
ALAS1	5.82129	3.01372e-32	Adrenocortical_cells
HSD3B2	7.39805	1.02936e-30	Adrenocortical_cells
CYP11A1	7.36992	1.22404e-30	Adrenocortical_cells
STAR	7.34383	1.68291e-30	Adrenocortical_cells
AC009410.1	6.93813	6.50947e-30	Adrenocortical_cells
FAM166B	7.39807	3.88588e-28	Adrenocortical_cells
RBM47	6.61704	2.48458e-27	Adrenocortical_cells
SCARB1	6.26517	3.38736e-27	Adrenocortical_cells
CYP21A2	6.91414	3.38736e-27	Adrenocortical_cells
DHCR24	5.72992	4.28812e-27	Adrenocortical_cells
SLC16A9	6.2757	1.04705e-25	Adrenocortical_cells
MGST1	6.40736	1.35349e-25	Adrenocortical_cells
CYP17A1	6.66051	2.19235e-25	Adrenocortical_cells
RBBP7	3.51121	5.07484e-25	Adrenocortical_cells
MIR202HG	6.50515	3.94462e-24	Adrenocortical_cells
SOAT1	3.96207	6.22391e-24	Adrenocortical_cells
SCAP	3.38241	3.09381e-23	Adrenocortical_cells
FBN2	5.45637	4.76855e-23	Adrenocortical_cells
CYB5B	3.3432	6.32237e-23	Adrenocortical_cells
AOX1	6.53507	8.90218e-23	Adrenocortical_cells
FDPS	3.08121	3.35449e-22	Adrenocortical_cells
STK19	3.32013	8.23995e-22	Adrenocortical_cells
MC2R	5.65812	1.24822e-21	Adrenocortical_cells
SGK1	4.5973	2.27191e-20	Adrenocortical_cells
NPC1	3.30157	3.79241e-20	Adrenocortical_cells
GRAMD1B	5.01191	4.88584e-20	Adrenocortical_cells
GSTA1	5.29928	6.66215e-19	Adrenocortical_cells
ABCC3	6.07631	1.24389e-18	Adrenocortical_cells
AP000783.1	5.71647	1.25069e-18	Adrenocortical_cells
MAP3K15	5.94176	1.27789e-18	Adrenocortical_cells
ASB4	5.98317	1.27789e-18	Adrenocortical_cells
RP5-1198O20.4	4.90254	1.30171e-18	Adrenocortical_cells
PRKAR2B	5.02895	1.81112e-18	Adrenocortical_cells
NR1H4	5.45833	2.63345e-18	Adrenocortical_cells
RGN	5.72655	6.21077e-18	Adrenocortical_cells
NR5A1	5.19918	1.06534e-17	Adrenocortical_cells
DPP10	6.05452	1.15158e-17	Adrenocortical_cells
ABCB1	4.1987	1.1992e-17	Adrenocortical_cells
HSPD1	3.46659	2.15765e-17	Adrenocortical_cells
RP11-320G24.1	4.75367	2.15765e-17	Adrenocortical_cells
PHF10	3.36664	1.65263e-16	Adrenocortical_cells
GSTA4	3.49206	2.00988e-16	Adrenocortical_cells
FARP1	4.30435	2.01395e-16	Adrenocortical_cells
TM7SF2	3.77935	2.18271e-16	Adrenocortical_cells
MAPK4	6.27906	2.60593e-16	Adrenocortical_cells
DNER	3.85995	5.04463e-16	Adrenocortical_cells
AKR1B1	3.98715	5.15669e-16	Adrenocortical_cells
HMGCR	3.29964	1.71033e-15	Adrenocortical_cells
POR	3.73831	2.2034e-15	Adrenocortical_cells
RAB38	4.52897	2.85636e-15	Adrenocortical_cells
FDXR	3.87967	3.0897e-15	Adrenocortical_cells
NBPF1	3.41255	4.6769e-15	Adrenocortical_cells
RMDN2	3.24289	4.68322e-15	Adrenocortical_cells
HMGCS1	3.31496	5.68757e-15	Adrenocortical_cells
ZNF836	3.29171	6.8147e-15	Adrenocortical_cells
RP11-290F5.2	4.29113	1.33245e-14	Adrenocortical_cells
LSP1	4.24801	2.01628e-14	Adrenocortical_cells
ATRNL1	4.69867	2.12466e-14	Adrenocortical_cells
CPEB4	3.14526	2.26159e-14	Adrenocortical_cells
EPHX1	3.05749	2.61843e-14	Adrenocortical_cells
PAPSS2	4.90003	2.66258e-14	Adrenocortical_cells
LDLR	4.34234	2.90625e-14	Adrenocortical_cells
RUNDC3B	4.05468	4.78413e-14	Adrenocortical_cells
FAM150B	4.64375	7.43814e-14	Adrenocortical_cells
KCNQ1	4.4239	1.18942e-13	Adrenocortical_cells
TGFBR3	3.54749	1.45698e-13	Adrenocortical_cells
LINC01059	5.0978	1.6019e-13	Adrenocortical_cells
GML	4.26872	4.65272e-13	Adrenocortical_cells
ZNF275	3.02395	5.95176e-13	Adrenocortical_cells
HSPE1-MOB4	3.95067	8.5154e-13	Adrenocortical_cells
MCF2L2	3.0919	9.11645e-13	Adrenocortical_cells
MAP3K5	3.01687	9.9355e-13	Adrenocortical_cells
GATA6	4.80959	9.95002e-13	Adrenocortical_cells
RP11-328J2.1	4.6107	1.27099e-12	Adrenocortical_cells
ALPL	4.21538	1.27818e-12	Adrenocortical_cells
EPB41L1	3.01099	1.36939e-12	Adrenocortical_cells
MT2A	5.16792	1.51413e-12	Adrenocortical_cells
ZDHHC19	4.09278	1.63616e-12	Adrenocortical_cells
SH3BP5	4.05941	3.49353e-12	Adrenocortical_cells
SCD5	3.75985	3.77624e-12	Adrenocortical_cells
AADAC	4.31737	3.89499e-12	Adrenocortical_cells
RP11-347E10.1	4.01568	3.97843e-12	Adrenocortical_cells
RAP1GAP	4.49768	5.84118e-12	Adrenocortical_cells
RAB20	3.84898	6.71671e-12	Adrenocortical_cells
DDR2	3.65974	6.79403e-12	Adrenocortical_cells
DFNB31	3.14778	7.33716e-12	Adrenocortical_cells
SLIT2	5.02956	7.44702e-12	Adrenocortical_cells
EBP	3.08563	9.47893e-12	Adrenocortical_cells
CLTCL1	3.04574	1.48182e-11	Adrenocortical_cells
PLEK2	3.72437	1.57563e-11	Adrenocortical_cells
SLC47A1	4.79191	1.61631e-11	Adrenocortical_cells
CDH2	3.41422	1.84656e-11	Adrenocortical_cells
IFITM10	4.63905	4.08864e-11	Adrenocortical_cells
ST8SIA5	3.65153	4.4105e-11	Adrenocortical_cells
SLC22A3	4.6184	6.38692e-11	Adrenocortical_cells
PSD3	4.29206	7.04559e-11	Adrenocortical_cells
TBX3	4.71061	8.22948e-11	Adrenocortical_cells
AXDND1	3.80998	1.05301e-10	Adrenocortical_cells
CTB-43E15.4	4.15526	1.14323e-10	Adrenocortical_cells
SLC37A2	3.97189	1.35758e-10	Adrenocortical_cells
C12orf60	3.16099	1.39229e-10	Adrenocortical_cells
FADS2	3.08184	1.68852e-10	Adrenocortical_cells
GATA6-AS1	4.12412	1.68852e-10	Adrenocortical_cells
C10orf11	3.79521	2.0177e-10	Adrenocortical_cells
CYP11B2	3.98723	2.65134e-10	Adrenocortical_cells
VEPH1	3.9831	4.27002e-10	Adrenocortical_cells
ME1	3.75843	4.34574e-10	Adrenocortical_cells
ATP4A	3.78318	4.69343e-10	Adrenocortical_cells
GSTA3	3.83335	5.05258e-10	Adrenocortical_cells
PDGFC	3.63722	5.50646e-10	Adrenocortical_cells
LONRF2	4.11147	5.96583e-10	Adrenocortical_cells
CLDN1	3.99981	5.99853e-10	Adrenocortical_cells
KIAA1522	3.02609	6.16146e-10	Adrenocortical_cells
MOCOS	4.50073	6.71433e-10	Adrenocortical_cells
IRS1	3.37355	1.15936e-09	Adrenocortical_cells
KCNK3	3.56348	1.26694e-09	Adrenocortical_cells
IGDCC4	3.63486	2.15324e-09	Adrenocortical_cells
AC092155.4	3.84689	2.90489e-09	Adrenocortical_cells
REPS2	3.73397	3.03966e-09	Adrenocortical_cells
ITGA9	3.60844	4.76312e-09	Adrenocortical_cells
CTD-2127H9.1	3.18034	4.78897e-09	Adrenocortical_cells
TENM3	3.13226	5.21892e-09	Adrenocortical_cells
EDA	3.2463	5.44397e-09	Adrenocortical_cells
RP1-266L20.2	3.53658	5.5871e-09	Adrenocortical_cells
AMDHD1	3.50121	5.72501e-09	Adrenocortical_cells
GPR98	4.53374	5.82166e-09	Adrenocortical_cells
THSD4	3.96784	6.29247e-09	Adrenocortical_cells
PLB1	3.07566	6.35363e-09	Adrenocortical_cells
SULT2A1	3.8694	7.76285e-09	Adrenocortical_cells
SLC2A14	4.31247	7.76637e-09	Adrenocortical_cells
COBLL1	3.72314	8.02124e-09	Adrenocortical_cells
DIO2	3.02162	1.19354e-08	Adrenocortical_cells
PPM1E	3.29224	1.49262e-08	Adrenocortical_cells
MED12L	3.45458	1.61002e-08	Adrenocortical_cells
CCBE1	4.64266	1.67748e-08	Adrenocortical_cells
FGFR2	4.52328	1.71654e-08	Adrenocortical_cells
MLXIPL	4.95175	1.96664e-08	Adrenocortical_cells
RP11-1113L8.1	3.45322	2.42091e-08	Adrenocortical_cells
CNTN6	4.94251	3.06905e-08	Adrenocortical_cells
NGEF	3.69311	3.27601e-08	Adrenocortical_cells
CKMT2	3.27347	4.70182e-08	Adrenocortical_cells
TBC1D4	3.19145	5.10773e-08	Adrenocortical_cells
FRMD5	3.88181	5.86937e-08	Adrenocortical_cells
MXRA5	3.56778	6.02697e-08	Adrenocortical_cells
FAM198B	3.44068	6.34186e-08	Adrenocortical_cells
RP11-249C24.10	3.3317	7.45533e-08	Adrenocortical_cells
PLAGL1	3.8772	7.70642e-08	Adrenocortical_cells
ENPP3	3.16767	8.1187e-08	Adrenocortical_cells
HSPE1	3.21662	9.09241e-08	Adrenocortical_cells
PRKG1	3.48787	9.8784e-08	Adrenocortical_cells
RP11-164N3.2	3.0652	1.01471e-07	Adrenocortical_cells
AC007392.3	3.38468	1.34338e-07	Adrenocortical_cells
ABTB2	3.61069	1.37592e-07	Adrenocortical_cells
SHC3	3.64887	1.53657e-07	Adrenocortical_cells
KLHL4	4.10323	1.76862e-07	Adrenocortical_cells
RASAL1	4.3109	2.00081e-07	Adrenocortical_cells
GIPC2	3.0159	2.12119e-07	Adrenocortical_cells
RP11-1101K5.1	3.04735	2.93064e-07	Adrenocortical_cells
PAQR5	3.54225	2.98714e-07	Adrenocortical_cells
FGF9	3.89471	4.70107e-07	Adrenocortical_cells
MCOLN3	4.22784	4.7451e-07	Adrenocortical_cells
RARRES2	3.25945	7.22054e-07	Adrenocortical_cells
RP11-2E17.1	3.09051	7.53532e-07	Adrenocortical_cells
C2CD2	3.64887	7.59495e-07	Adrenocortical_cells
RNF43	3.74992	1.04622e-06	Adrenocortical_cells
TMEM163	3.69968	1.04955e-06	Adrenocortical_cells
LUZP2	4.94034	1.28225e-06	Adrenocortical_cells
B4GALNT3	3.30842	1.34089e-06	Adrenocortical_cells
NCAM2	3.10888	1.46995e-06	Adrenocortical_cells
RP11-597D13.9	3.35789	1.60347e-06	Adrenocortical_cells
ABCA1	3.38501	1.75228e-06	Adrenocortical_cells
ABCA8	3.10978	1.79876e-06	Adrenocortical_cells
TPD52L1	4.15355	1.79876e-06	Adrenocortical_cells
PTP4A1	3.11406	1.85409e-06	Adrenocortical_cells
MT1E	3.46562	1.97501e-06	Adrenocortical_cells
NUSAP1	3.05984	3.07613e-06	Adrenocortical_cells
WDR63	3.50705	3.21193e-06	Adrenocortical_cells
LRRC38	3.33054	3.36918e-06	Adrenocortical_cells
FBXL7	3.24556	4.4085e-06	Adrenocortical_cells
TNXB	3.54366	5.37242e-06	Adrenocortical_cells
NHS	3.3326	5.3993e-06	Adrenocortical_cells
COL4A3	4.07865	5.95141e-06	Adrenocortical_cells
C1QTNF1-AS1	3.07409	6.12847e-06	Adrenocortical_cells
FHOD3	3.60401	7.45708e-06	Adrenocortical_cells
MT1F	3.02871	8.93218e-06	Adrenocortical_cells
KCNK2	4.31641	1.32633e-05	Adrenocortical_cells
VDR	3.62805	1.32814e-05	Adrenocortical_cells
PRLR	4.32649	1.66486e-05	Adrenocortical_cells
CSDC2	3.03346	1.85107e-05	Adrenocortical_cells
THRB	3.63544	2.87948e-05	Adrenocortical_cells
CACHD1	3.43869	3.75441e-05	Adrenocortical_cells
ZBTB7C	3.38789	4.09192e-05	Adrenocortical_cells
AL132709.8	3.33965	4.73358e-05	Adrenocortical_cells
FERMT1	3.46727	4.90379e-05	Adrenocortical_cells
CYYR1	3.00908	4.93276e-05	Adrenocortical_cells
NR0B1	3.16185	5.28321e-05	Adrenocortical_cells
APOE	3.00174	5.47564e-05	Adrenocortical_cells
RP11-295K3.1	3.08087	6.07825e-05	Adrenocortical_cells
GRIA3	3.93812	6.28188e-05	Adrenocortical_cells
AL132709.5	3.30784	7.46671e-05	Adrenocortical_cells
NRK	4.28645	0.000114898	Adrenocortical_cells
MT3	3.03814	0.000170502	Adrenocortical_cells
CALN1	3.11942	0.000240938	Adrenocortical_cells
PDGFD	3.30284	0.000271974	Adrenocortical_cells
PID1	3.14253	0.000286042	Adrenocortical_cells
FHL2	3.21301	0.000317622	Adrenocortical_cells
MEG8	3.22598	0.000349315	Adrenocortical_cells
KHDRBS2	3.54572	0.000368549	Adrenocortical_cells
NKAIN3	3.98214	0.00052469	Adrenocortical_cells
QPCT	3.16108	0.000641254	Adrenocortical_cells
PCDH15	5.34607	0.000752722	Adrenocortical_cells
PAK7	3.31861	0.00245466	Adrenocortical_cells
LRP1B	3.62955	0.00372296	Adrenocortical_cells
DNAH11	3.54741	0.00862309	Adrenocortical_cells
NXPH1	3.45781	0.0225005	Adrenocortical_cells
FAM19A4	3.03745	0.0292666	Adrenocortical_cells
CD247	7.3677	3.5763e-60	T_NK_cells
ITK	7.64547	3.18183e-56	T_NK_cells
PTPRC	7.39207	2.88826e-55	T_NK_cells
IL7R	7.76618	7.14822e-52	T_NK_cells
CD96	6.70045	8.50901e-52	T_NK_cells
SLFN12L	6.78826	9.99851e-52	T_NK_cells
CD53	5.87112	1.39251e-51	T_NK_cells
FYB	6.87437	2.84899e-50	T_NK_cells
LINC00861	7.31357	3.4698e-50	T_NK_cells
IKZF1	7.01222	6.60152e-50	T_NK_cells
THEMIS	7.75365	1.16903e-48	T_NK_cells
TNFAIP8	4.86041	6.55632e-48	T_NK_cells
CD2	7.15904	6.65865e-48	T_NK_cells
CYTIP	6.34123	7.26266e-48	T_NK_cells
AOAH	5.96534	3.72775e-47	T_NK_cells
RHOH	6.36269	5.0143e-47	T_NK_cells
ZAP70	5.90578	1.21615e-46	T_NK_cells
ARHGAP15	4.93341	6.04408e-46	T_NK_cells
TMC8	5.66789	1.45338e-45	T_NK_cells
DOCK2	5.48758	2.00127e-45	T_NK_cells
PYHIN1	6.15703	2.51791e-45	T_NK_cells
RASGRP1	6.41401	2.96998e-45	T_NK_cells
RUNX3	6.25867	4.07082e-45	T_NK_cells
PIK3R5	5.70372	4.07082e-45	T_NK_cells
LCK	6.29732	5.37548e-45	T_NK_cells
IL10RA	5.23063	1.4549e-44	T_NK_cells
MYO1F	5.39987	2.46338e-44	T_NK_cells
ITGAL	6.1068	4.98702e-44	T_NK_cells
AC104820.2	6.22676	5.57487e-44	T_NK_cells
OXNAD1	3.58444	6.15132e-44	T_NK_cells
BIN2	5.71276	9.85979e-44	T_NK_cells
TC2N	6.05471	1.31044e-43	T_NK_cells
GRAP2	7.06756	2.69705e-43	T_NK_cells
CD3E	6.03859	3.29757e-43	T_NK_cells
PTPN22	5.83697	3.86412e-43	T_NK_cells
ARHGAP30	5.0004	9.10508e-43	T_NK_cells
TRAF3IP3	6.22244	4.09251e-42	T_NK_cells
CD6	6.63699	1.40944e-41	T_NK_cells
ITGA4	5.42385	1.45024e-41	T_NK_cells
CARD11	6.20399	2.29968e-41	T_NK_cells
CXCR4	4.97579	2.68558e-41	T_NK_cells
SLAMF6	6.10315	3.0175e-41	T_NK_cells
TBC1D10C	5.85243	1.15116e-40	T_NK_cells
APBB1IP	5.53939	1.64165e-40	T_NK_cells
STK17B	4.9803	1.98319e-40	T_NK_cells
UBASH3A	5.78576	2.68326e-40	T_NK_cells
FGD3	5.55265	2.97446e-40	T_NK_cells
SLA	5.5747	4.95241e-40	T_NK_cells
GBP5	5.54461	4.98504e-40	T_NK_cells
ICOS	6.10622	1.17713e-39	T_NK_cells
CD69	6.35967	3.33145e-39	T_NK_cells
PRKCQ	6.55473	9.51546e-39	T_NK_cells
IKZF3	5.76535	9.54632e-39	T_NK_cells
CD84	4.64714	7.34284e-38	T_NK_cells
ACAP1	4.97766	7.3764e-38	T_NK_cells
RASAL3	4.63732	1.52997e-37	T_NK_cells
GNLY	6.40721	2.05107e-37	T_NK_cells
CD7	5.75274	4.6664e-37	T_NK_cells
BCL11B	6.7856	6.42191e-37	T_NK_cells
SP140	4.01769	7.02745e-37	T_NK_cells
LTB	5.94538	7.14884e-37	T_NK_cells
EPHA1-AS1	4.70469	1.2016e-36	T_NK_cells
IL2RG	5.38956	1.37275e-36	T_NK_cells
AIM1	5.25848	1.6442e-36	T_NK_cells
TESPA1	5.96068	1.83839e-36	T_NK_cells
PARP8	3.63816	2.03394e-36	T_NK_cells
ARHGDIB	4.2743	2.39469e-36	T_NK_cells
TNFSF8	5.06616	2.51558e-36	T_NK_cells
MYBL1	4.72652	4.37702e-36	T_NK_cells
AC006369.2	5.29537	5.58865e-36	T_NK_cells
CD3G	5.49326	6.97192e-36	T_NK_cells
GPRIN3	5.43344	1.06075e-35	T_NK_cells
LCP2	4.85061	1.11095e-35	T_NK_cells
IL2RB	5.28109	1.60241e-35	T_NK_cells
TAGAP	5.27344	2.04646e-35	T_NK_cells
CD3D	5.2116	4.56871e-35	T_NK_cells
MIR142	5.30655	4.6439e-35	T_NK_cells
LINC00426	5.28146	8.98094e-35	T_NK_cells
NKG7	5.49203	9.56306e-35	T_NK_cells
CCL5	5.91211	1.28043e-34	T_NK_cells
ITGB2	4.34048	4.08425e-34	T_NK_cells
SLAMF1	5.20561	6.12515e-34	T_NK_cells
CORO1A	5.25851	9.43617e-34	T_NK_cells
SEMA4D	3.32493	1.17723e-33	T_NK_cells
RNF125	4.99956	1.3084e-33	T_NK_cells
PRKCQ-AS1	5.89166	1.71461e-33	T_NK_cells
CD8B	5.07038	4.76867e-33	T_NK_cells
VAV1	4.66722	8.04383e-33	T_NK_cells
HMHA1	4.38832	8.04383e-33	T_NK_cells
PTGDR	5.4771	9.7048e-33	T_NK_cells
PREX1	3.92743	1.16457e-32	T_NK_cells
CD48	5.1313	1.53309e-32	T_NK_cells
IL32	4.71662	1.58748e-32	T_NK_cells
DTHD1	5.48676	1.69268e-32	T_NK_cells
PRKCH	4.4489	1.77455e-32	T_NK_cells
GPR132	4.87927	2.00575e-32	T_NK_cells
PARP15	4.48057	2.50355e-32	T_NK_cells
SYTL3	5.23778	2.52422e-32	T_NK_cells
CASP8	3.60547	2.97478e-32	T_NK_cells
P2RY8	4.0633	2.99388e-32	T_NK_cells
RP11-94L15.2	5.03253	3.26755e-32	T_NK_cells
CD4	3.87465	3.90357e-32	T_NK_cells
NCKAP1L	4.49	4.25875e-32	T_NK_cells
PTPN7	4.88303	4.65895e-32	T_NK_cells
GPR171	5.21424	4.94166e-32	T_NK_cells
IFNG-AS1	4.9914	5.30351e-32	T_NK_cells
TMEM71	4.06078	1.29591e-31	T_NK_cells
PIK3CD	4.4453	1.5785e-31	T_NK_cells
SLA2	4.97471	1.65354e-31	T_NK_cells
MYO1G	4.52635	1.87867e-31	T_NK_cells
EMB	5.23042	1.95695e-31	T_NK_cells
INPP5D	4.03914	2.33961e-31	T_NK_cells
CD28	4.97791	2.71857e-31	T_NK_cells
PRF1	5.08357	2.74474e-31	T_NK_cells
TRAT1	5.51701	3.83925e-31	T_NK_cells
AMICA1	5.18267	6.27008e-31	T_NK_cells
FMNL1	3.98802	6.99072e-31	T_NK_cells
CCDC88C	4.51641	7.86922e-31	T_NK_cells
TMC6	3.9331	9.98529e-31	T_NK_cells
CLEC2D	3.26737	1.04543e-30	T_NK_cells
ARHGAP9	4.47011	1.04543e-30	T_NK_cells
SKAP1	6.21304	1.12137e-30	T_NK_cells
CD52	4.85367	2.02378e-30	T_NK_cells
GZMA	5.0146	2.80643e-30	T_NK_cells
RP11-223C24.1	4.67328	3.23749e-30	T_NK_cells
PARVG	4.05215	3.59468e-30	T_NK_cells
CLEC2B	3.63068	3.90534e-30	T_NK_cells
FLI1	3.69551	5.22888e-30	T_NK_cells
P2RY10	4.54512	6.64655e-30	T_NK_cells
DEF6	4.20798	6.9609e-30	T_NK_cells
ADCY7	4.28561	6.9609e-30	T_NK_cells
AKNA	3.2177	7.98347e-30	T_NK_cells
RAC2	4.78408	1.30405e-29	T_NK_cells
CD37	4.69801	1.38855e-29	T_NK_cells
TXK	5.26341	1.5632e-29	T_NK_cells
GALM	3.65442	2.03746e-29	T_NK_cells
TNFRSF1B	3.85334	2.91261e-29	T_NK_cells
ITGB2-AS1	4.83159	3.13273e-29	T_NK_cells
DENND1C	4.59938	3.4227e-29	T_NK_cells
HCST	4.47633	4.20327e-29	T_NK_cells
CCR7	4.70795	4.6509e-29	T_NK_cells
TNIP3	5.17199	6.79773e-29	T_NK_cells
DPP4	4.97811	7.42031e-29	T_NK_cells
PTPRCAP	3.99939	7.43719e-29	T_NK_cells
CYFIP2	3.03867	7.9895e-29	T_NK_cells
ZNF831	5.3789	1.81775e-28	T_NK_cells
SAMSN1	5.52051	2.24008e-28	T_NK_cells
GPR65	4.50504	2.62437e-28	T_NK_cells
PIK3CG	4.20519	2.70179e-28	T_NK_cells
PRKCB	5.64204	3.04929e-28	T_NK_cells
CATSPERB	3.39044	4.7465e-28	T_NK_cells
IL21R	4.67374	5.05164e-28	T_NK_cells
KLRC4-KLRK1	4.70065	6.27988e-28	T_NK_cells
CD5	5.0984	7.84736e-28	T_NK_cells
LINC00944	4.28191	8.37368e-28	T_NK_cells
CST7	4.75247	9.37533e-28	T_NK_cells
IL12RB2	4.53336	1.05274e-27	T_NK_cells
CD226	4.00301	1.27035e-27	T_NK_cells
SLFN5	3.64213	1.29204e-27	T_NK_cells
WAS	3.69624	1.38858e-27	T_NK_cells
SASH3	4.25403	1.83273e-27	T_NK_cells
SELPLG	4.329	1.84015e-27	T_NK_cells
ETS1	3.08404	1.95389e-27	T_NK_cells
GIMAP7	4.33135	4.16963e-27	T_NK_cells
IQGAP2	4.06071	7.038e-27	T_NK_cells
RCAN3	3.11159	1.03665e-26	T_NK_cells
CD97	3.306	1.14416e-26	T_NK_cells
GZMB	4.82671	1.46001e-26	T_NK_cells
AC092580.4	4.75707	1.715e-26	T_NK_cells
CTD-2506J14.1	4.42121	4.24254e-26	T_NK_cells
SELL	4.3827	4.90148e-26	T_NK_cells
LY9	4.65652	5.28474e-26	T_NK_cells
IL12RB1	4.07799	6.86497e-26	T_NK_cells
CYTH4	3.80728	6.92977e-26	T_NK_cells
LAPTM5	3.82355	9.87106e-26	T_NK_cells
CCND3	3.2852	1.1334e-25	T_NK_cells
GZMH	4.50902	1.44802e-25	T_NK_cells
CD40LG	4.57221	1.85588e-25	T_NK_cells
TCF7	4.02471	2.20045e-25	T_NK_cells
CTSW	4.46781	2.41515e-25	T_NK_cells
DENND2D	4.49732	2.8724e-25	T_NK_cells
SCML4	4.77461	4.3977e-25	T_NK_cells
ZNF683	4.29216	5.51788e-25	T_NK_cells
LINC00649	4.14192	6.89867e-25	T_NK_cells
FAM46C	3.86042	8.33115e-25	T_NK_cells
JAK3	3.72034	1.06104e-24	T_NK_cells
RASSF5	3.35282	1.09116e-24	T_NK_cells
KLRB1	4.42522	1.29566e-24	T_NK_cells
PPP1R16B	3.37961	1.38353e-24	T_NK_cells
GIMAP5	3.7215	1.68039e-24	T_NK_cells
IL18RAP	4.61867	1.90745e-24	T_NK_cells
SOCS1	3.93659	2.82971e-24	T_NK_cells
LIMD2	3.24513	2.95258e-24	T_NK_cells
TIGIT	3.8366	2.99657e-24	T_NK_cells
LAT	3.26326	3.04823e-24	T_NK_cells
SYTL2	3.34498	3.4686e-24	T_NK_cells
SH2D2A	4.50932	3.5746e-24	T_NK_cells
CTD-2341M24.1	3.53187	3.78818e-24	T_NK_cells
IL16	3.34887	3.8125e-24	T_NK_cells
PLCB2	3.45101	4.50087e-24	T_NK_cells
SIRPG	4.16792	5.74285e-24	T_NK_cells
SAMD3	5.51345	8.30926e-24	T_NK_cells
CXCR6	4.27671	9.96616e-24	T_NK_cells
RUNX1	3.35975	1.27532e-23	T_NK_cells
S1PR4	3.85382	2.108e-23	T_NK_cells
MCOLN2	4.0755	2.66258e-23	T_NK_cells
SUSD3	4.05079	2.98876e-23	T_NK_cells
SYTL1	4.09176	3.3505e-23	T_NK_cells
PSTPIP1	4.83714	3.54892e-23	T_NK_cells
BTBD11	4.67705	3.78487e-23	T_NK_cells
CCDC109B	3.16227	4.11965e-23	T_NK_cells
NABP1	3.09535	4.42108e-23	T_NK_cells
GZMK	4.23749	5.2542e-23	T_NK_cells
CD27	3.78518	6.79702e-23	T_NK_cells
FAM78A	3.5018	7.08941e-23	T_NK_cells
FAIM3	4.2568	9.9809e-23	T_NK_cells
DOCK8	3.14443	1.09856e-22	T_NK_cells
RASGRP2	3.52049	1.3459e-22	T_NK_cells
TBX21	4.00375	1.36893e-22	T_NK_cells
ARHGAP25	4.24934	1.44069e-22	T_NK_cells
RGS1	4.12267	1.67842e-22	T_NK_cells
ALOX5AP	3.99514	1.7077e-22	T_NK_cells
PBX4	3.6811	1.82166e-22	T_NK_cells
LCP1	4.91396	2.09893e-22	T_NK_cells
EPHA1	3.89208	2.28541e-22	T_NK_cells
LSP1	3.67253	3.36705e-22	T_NK_cells
HCLS1	3.01541	3.94788e-22	T_NK_cells
SLC9A3R1	3.14704	4.25209e-22	T_NK_cells
CEACAM21	3.59309	4.42911e-22	T_NK_cells
CTB-133G6.1	3.88497	6.59139e-22	T_NK_cells
CD8A	4.29637	7.51031e-22	T_NK_cells
MATK	4.05815	9.74745e-22	T_NK_cells
MAP4K1	3.50257	1.18566e-21	T_NK_cells
GIMAP2	3.37704	1.5761e-21	T_NK_cells
MBP	4.08751	1.82768e-21	T_NK_cells
RHOF	3.13539	2.05647e-21	T_NK_cells
RP11-342D11.3	3.88535	2.26223e-21	T_NK_cells
FAM65B	4.38769	2.66486e-21	T_NK_cells
TRABD2A	3.5971	3.25025e-21	T_NK_cells
CXCR3	3.68947	3.78407e-21	T_NK_cells
ZBP1	3.97117	5.45858e-21	T_NK_cells
FAM159A	3.8116	7.34023e-21	T_NK_cells
CISH	3.74372	7.34023e-21	T_NK_cells
GIMAP1	3.59706	7.59142e-21	T_NK_cells
DOK2	3.82202	9.54798e-21	T_NK_cells
UCP2	3.43661	1.06355e-20	T_NK_cells
ATP10A	3.69435	1.20781e-20	T_NK_cells
PRDM1	3.23116	1.32342e-20	T_NK_cells
HSH2D	3.71272	1.35884e-20	T_NK_cells
ZC3H12D	3.23928	1.82837e-20	T_NK_cells
GIMAP4	3.60933	1.8947e-20	T_NK_cells
MDFIC	3.0839	1.92067e-20	T_NK_cells
S100A4	3.7663	1.93203e-20	T_NK_cells
ITGB7	3.86828	2.01713e-20	T_NK_cells
CAMK4	3.41868	2.49317e-20	T_NK_cells
CD244	3.84093	2.49317e-20	T_NK_cells
FCRL6	4.28384	3.05987e-20	T_NK_cells
GPR183	3.67062	3.44636e-20	T_NK_cells
PDE3B	4.34451	3.58013e-20	T_NK_cells
LRMP	3.5533	3.80278e-20	T_NK_cells
CTD-2023M8.1	3.53813	3.91072e-20	T_NK_cells
C22orf34	3.5148	4.01322e-20	T_NK_cells
RP11-553L6.2	4.45715	5.22409e-20	T_NK_cells
C14orf64	4.25253	5.42962e-20	T_NK_cells
RP11-239H6.2	3.34095	7.36115e-20	T_NK_cells
SLAMF7	4.11962	9.01204e-20	T_NK_cells
CD200R1	3.98597	1.077e-19	T_NK_cells
KLRF1	4.26308	1.12612e-19	T_NK_cells
EVI2B	3.42091	1.13253e-19	T_NK_cells
MPZL3	3.40784	1.30923e-19	T_NK_cells
TNFSF14	3.72037	1.3112e-19	T_NK_cells
TMEM156	3.61578	2.4252e-19	T_NK_cells
SIGIRR	3.17867	2.71637e-19	T_NK_cells
APBA2	4.03155	3.08263e-19	T_NK_cells
PLAC8	3.63427	3.65565e-19	T_NK_cells
RP11-291B21.2	3.6318	4.48338e-19	T_NK_cells
SNX20	3.57105	4.83972e-19	T_NK_cells
RCSD1	3.56668	6.43747e-19	T_NK_cells
CTD-2113L7.1	3.54414	7.76339e-19	T_NK_cells
ERP27	3.25519	8.23572e-19	T_NK_cells
SRGN	3.22413	1.044e-18	T_NK_cells
CASP1	3.16685	1.08158e-18	T_NK_cells
CRTAM	3.73745	1.21104e-18	T_NK_cells
RP11-356I2.4	3.03495	1.69316e-18	T_NK_cells
ATP2A3	3.3589	1.8354e-18	T_NK_cells
SLC38A1	3.36134	2.24809e-18	T_NK_cells
RARRES3	3.51188	2.72493e-18	T_NK_cells
CTD-2020K17.1	3.43352	2.91967e-18	T_NK_cells
LINC00299	3.58151	3.32282e-18	T_NK_cells
MAL	3.28126	4.17565e-18	T_NK_cells
ANO9	3.91592	4.43397e-18	T_NK_cells
ARL4C	3.30055	6.66109e-18	T_NK_cells
GPR114	3.54434	7.47565e-18	T_NK_cells
KLHL6	3.14505	7.99681e-18	T_NK_cells
EOMES	3.87278	8.1669e-18	T_NK_cells
GFI1	3.46295	8.7828e-18	T_NK_cells
ICAM3	3.45155	9.29434e-18	T_NK_cells
STAT4	5.16354	1.06308e-17	T_NK_cells
SH2D3A	3.41014	1.17342e-17	T_NK_cells
DUSP2	4.24169	1.19113e-17	T_NK_cells
PTPLAD2	3.07161	2.07574e-17	T_NK_cells
CCR5	3.47306	2.3134e-17	T_NK_cells
ICAM2	3.01022	2.33817e-17	T_NK_cells
SIT1	3.45254	3.08995e-17	T_NK_cells
PLEKHF1	3.11594	3.12253e-17	T_NK_cells
CD300A	3.43019	3.92388e-17	T_NK_cells
DPEP2	3.47328	4.31623e-17	T_NK_cells
SLFN13	3.15351	6.62816e-17	T_NK_cells
BATF	3.27509	1.04488e-16	T_NK_cells
DOCK10	3.74495	1.16775e-16	T_NK_cells
TNFRSF10A	3.27521	1.38889e-16	T_NK_cells
CTB-4E7.1	3.47572	1.40417e-16	T_NK_cells
CD70	3.55646	1.45655e-16	T_NK_cells
AC131056.3	3.74929	1.51774e-16	T_NK_cells
MPP7	3.80405	1.51774e-16	T_NK_cells
SPOCK2	3.43156	1.76481e-16	T_NK_cells
NCR1	3.58298	2.08146e-16	T_NK_cells
CCL4	4.88381	2.61273e-16	T_NK_cells
PDCD1	3.65092	2.68196e-16	T_NK_cells
RBM38	3.01855	3.48937e-16	T_NK_cells
CTB-91J4.1	3.56808	3.92422e-16	T_NK_cells
ARRDC5	3.21687	4.75033e-16	T_NK_cells
LEF1	3.60109	6.33177e-16	T_NK_cells
TNFRSF18	3.39134	6.56669e-16	T_NK_cells
IPCEF1	3.78806	6.93827e-16	T_NK_cells
KLRC2	3.5653	1.03956e-15	T_NK_cells
APOBR	3.22634	1.14025e-15	T_NK_cells
CTLA4	3.5709	1.23965e-15	T_NK_cells
KIF21B	3.31705	1.67745e-15	T_NK_cells
FASLG	3.45244	1.83777e-15	T_NK_cells
IL18R1	3.89146	1.88733e-15	T_NK_cells
A2M-AS1	3.14175	2.26231e-15	T_NK_cells
GZMM	3.3556	2.30875e-15	T_NK_cells
CCR2	3.25164	2.69789e-15	T_NK_cells
DAPP1	3.03382	3.37124e-15	T_NK_cells
TTC16	3.14059	4.09096e-15	T_NK_cells
CCDC88B	3.78125	4.18562e-15	T_NK_cells
EVI2A	3.11992	4.54281e-15	T_NK_cells
RGS14	3.04288	5.53479e-15	T_NK_cells
MIR155HG	3.0134	5.94125e-15	T_NK_cells
RP11-284N8.3	3.24659	7.6911e-15	T_NK_cells
RP11-325F22.2	3.19568	8.36194e-15	T_NK_cells
OASL	3.14815	8.51116e-15	T_NK_cells
CCDC141	3.19713	1.21406e-14	T_NK_cells
NKG2-E	3.32384	1.40005e-14	T_NK_cells
AC021188.4	3.10414	1.60538e-14	T_NK_cells
PLCXD2	3.89721	3.47969e-14	T_NK_cells
PLEK	3.04327	3.88389e-14	T_NK_cells
NELL2	4.10388	4.66352e-14	T_NK_cells
C16orf54	3.01998	5.77341e-14	T_NK_cells
LINC01146	3.1033	6.67248e-14	T_NK_cells
STYK1	3.48743	1.88429e-13	T_NK_cells
CELF2	3.25405	1.93354e-13	T_NK_cells
RP11-861A13.4	3.06824	1.99466e-13	T_NK_cells
SH2D1B	3.39565	4.09122e-13	T_NK_cells
JAKMIP1	3.46727	4.56659e-13	T_NK_cells
FCRL3	3.37782	4.59614e-13	T_NK_cells
SORL1	3.49184	4.66352e-13	T_NK_cells
PSD4	3.51917	6.36106e-13	T_NK_cells
AC069363.1	3.0881	1.74222e-12	T_NK_cells
IRF4	3.26933	2.01018e-12	T_NK_cells
PTGER2	3.52287	2.24293e-12	T_NK_cells
HS3ST3B1	3.02415	2.27061e-12	T_NK_cells
KLRC1	3.26246	6.5735e-12	T_NK_cells
TSPAN32	3.66443	6.7922e-11	T_NK_cells
C11orf21	3.12856	6.8029e-11	T_NK_cells
TOX	3.87125	1.91728e-09	T_NK_cells
SIDT1	3.22976	4.82249e-08	T_NK_cells
ARAP2	3.31156	7.32476e-08	T_NK_cells
MCTP2	3.2696	1.22178e-06	T_NK_cells
IFNG-AS1	7.07965	3.3246e-31	B_cells
POU2AF1	7.14062	3.3246e-31	B_cells
BLNK	6.4127	3.3246e-31	B_cells
FCRL5	7.11667	1.50284e-29	B_cells
WDFY4	5.99783	2.92534e-29	B_cells
MZB1	6.74552	1.47745e-26	B_cells
DOCK2	5.07313	4.47792e-24	B_cells
MS4A1	6.62697	1.12845e-23	B_cells
ADAM28	5.78939	2.85214e-22	B_cells
FAM46C	5.29779	1.34508e-21	B_cells
RHOH	5.18698	3.25661e-21	B_cells
FCRL1	6.22769	5.63885e-21	B_cells
PLCG2	4.87867	6.4538e-21	B_cells
HSH2D	5.60785	1.74855e-20	B_cells
BANK1	6.68594	2.82245e-20	B_cells
CYTIP	4.96006	1.68331e-19	B_cells
CD53	4.39184	2.1454e-19	B_cells
BLK	5.91703	3.11207e-19	B_cells
RAB30	3.16655	3.15984e-19	B_cells
DAPP1	5.34653	5.99731e-19	B_cells
TMEM154	4.67585	2.03452e-18	B_cells
ESR2	3.95315	2.6649e-18	B_cells
C1orf186	5.64006	1.43706e-17	B_cells
KLHL6	4.82363	2.2086e-17	B_cells
CD37	5.09768	3.9323e-17	B_cells
STAP1	5.49602	6.32406e-17	B_cells
TNFRSF13B	5.16224	1.01117e-16	B_cells
NCKAP1L	4.62299	1.5718e-16	B_cells
TBXAS1	4.03849	1.79599e-16	B_cells
RP11-38J22.6	5.37398	1.8662e-16	B_cells
ZBP1	5.23392	2.5146e-16	B_cells
SLC15A2	3.88967	3.71463e-16	B_cells
FCRL2	5.126	3.71463e-16	B_cells
PRKCB	5.80082	3.71463e-16	B_cells
IL10RA	4.03449	4.29434e-16	B_cells
RP11-731F5.2	5.11706	5.78357e-16	B_cells
SYK	5.34068	6.9654e-16	B_cells
BTK	4.82659	7.21769e-16	B_cells
SP140	3.81743	1.78543e-15	B_cells
RP11-290F5.1	3.72511	2.69892e-15	B_cells
CD79A	4.98616	4.31331e-15	B_cells
CASP10	3.54847	6.4772e-15	B_cells
RALGPS2	4.44063	9.70387e-15	B_cells
LINC00926	3.8021	1.2134e-14	B_cells
RP11-689B22.2	4.91825	2.77478e-14	B_cells
MEI1	4.19697	5.46904e-14	B_cells
RCSD1	4.63557	1.27321e-13	B_cells
IGLL5	5.83877	1.52753e-13	B_cells
TPD52	3.82304	1.56964e-13	B_cells
ST6GAL1	4.02215	2.09358e-13	B_cells
TFEC	4.2585	6.55673e-13	B_cells
LY9	4.69726	7.60809e-13	B_cells
CD38	4.58243	9.43341e-13	B_cells
OSBPL10	3.66509	1.00124e-12	B_cells
IKZF3	4.53129	1.19849e-12	B_cells
CCDC88C	4.02467	1.37014e-12	B_cells
CYTH4	3.99705	2.23025e-12	B_cells
CTB-133G6.1	4.33916	2.23025e-12	B_cells
RP11-428G5.5	4.62387	2.41442e-12	B_cells
DERL3	4.87296	2.61718e-12	B_cells
TMEM156	4.47742	2.61718e-12	B_cells
AC093818.1	3.58502	3.18483e-12	B_cells
CEACAM21	4.11143	3.78946e-12	B_cells
ZNF215	4.62639	5.35634e-12	B_cells
RP11-380I10.4	4.36283	1.17678e-11	B_cells
LILRB1	4.32591	1.21476e-11	B_cells
FAM129C	4.2733	1.89189e-11	B_cells
RP11-325F22.2	4.38517	1.97697e-11	B_cells
FGD2	4.30699	2.13682e-11	B_cells
CD22	4.70049	2.36876e-11	B_cells
P2RX1	4.53569	2.84225e-11	B_cells
NCF1	3.96024	3.16947e-11	B_cells
CXCR4	3.45098	4.33407e-11	B_cells
NCF4	4.12471	4.713e-11	B_cells
PTPRC	3.70164	5.05722e-11	B_cells
KYNU	3.7372	5.3715e-11	B_cells
KIAA0226L	3.71966	5.66247e-11	B_cells
LY86	4.27992	6.04294e-11	B_cells
PLEKHG7	4.22064	6.04294e-11	B_cells
AC010149.4	3.67063	6.20094e-11	B_cells
CNR2	4.14723	6.28747e-11	B_cells
RP11-94L15.2	4.12034	1.60319e-10	B_cells
SEL1L3	4.95039	2.43928e-10	B_cells
CTD-2509G16.5	4.2956	2.84961e-10	B_cells
SLAMF6	4.03458	2.93652e-10	B_cells
IKZF1	3.87623	3.79857e-10	B_cells
AMPD1	4.34265	3.88254e-10	B_cells
ARHGAP15	3.0283	5.64509e-10	B_cells
GNG7	3.1224	6.11123e-10	B_cells
INPP5D	3.331	6.11123e-10	B_cells
PIK3CG	3.75027	8.56961e-10	B_cells
SSPN	3.13415	1.1715e-09	B_cells
LAPTM5	3.55505	1.31476e-09	B_cells
EAF2	3.06496	1.33876e-09	B_cells
LINC00426	3.90691	1.73578e-09	B_cells
CTD-2023M8.1	3.86941	1.87685e-09	B_cells
CTB-43E15.3	4.28001	2.31376e-09	B_cells
NUGGC	4.0686	3.1391e-09	B_cells
PIK3R5	3.41613	3.49088e-09	B_cells
C22orf34	3.70793	3.92619e-09	B_cells
RP11-367G18.1	3.9446	4.10357e-09	B_cells
RP11-669M16.1	5.03626	4.42445e-09	B_cells
FCGR2B	4.13517	4.42445e-09	B_cells
PIM2	3.52867	4.50936e-09	B_cells
CYSLTR1	3.8229	5.39501e-09	B_cells
CTD-2034I4.1	3.73368	6.1319e-09	B_cells
CLECL1	4.39121	6.22501e-09	B_cells
CR1	4.07277	7.51017e-09	B_cells
SASH3	3.57977	8.84076e-09	B_cells
FGD3	3.50632	8.84076e-09	B_cells
CD79B	3.59226	1.03825e-08	B_cells
RGS1	3.96313	1.07016e-08	B_cells
ARHGAP30	3.06881	1.16066e-08	B_cells
HVCN1	3.22899	1.19324e-08	B_cells
C12orf42	3.62919	1.70266e-08	B_cells
VAV1	3.46689	1.7055e-08	B_cells
CHODL	3.26184	1.77119e-08	B_cells
IRF4	4.3428	1.87503e-08	B_cells
LAX1	3.75728	2.10744e-08	B_cells
NCMAP	3.93106	2.13685e-08	B_cells
PARP15	3.39925	2.61631e-08	B_cells
BTLA	4.09868	2.8085e-08	B_cells
LRMP	3.71964	2.88101e-08	B_cells
HIST1H1D	3.80198	2.89616e-08	B_cells
RP5-1091N2.9	3.93759	3.02282e-08	B_cells
SLAMF1	3.70205	3.21688e-08	B_cells
IGJ	3.848	3.21688e-08	B_cells
DCC	5.01045	3.58251e-08	B_cells
C16orf74	3.26714	4.21929e-08	B_cells
DOK3	3.18641	4.38034e-08	B_cells
APBB1IP	3.3717	4.39452e-08	B_cells
WNT5B	3.29142	4.62789e-08	B_cells
TBC1D10C	3.49533	5.83118e-08	B_cells
CTHRC1	3.35	6.18025e-08	B_cells
FAIM3	3.83018	6.65082e-08	B_cells
RP11-16E12.2	4.16527	6.92155e-08	B_cells
STK17B	3.04112	8.60128e-08	B_cells
ALOX5	3.77852	1.17904e-07	B_cells
SLAMF7	4.04094	1.25426e-07	B_cells
CTA-250D10.23	3.68008	1.41388e-07	B_cells
RP11-1084E5.1	3.43243	2.03079e-07	B_cells
PAX5	5.03516	2.19292e-07	B_cells
RAC2	3.56516	2.20156e-07	B_cells
RP11-142C4.6	3.65555	2.4196e-07	B_cells
COL4A4	3.80939	2.4196e-07	B_cells
ZNF860	3.55769	2.56868e-07	B_cells
MIR142	3.47387	2.76888e-07	B_cells
CLDN14	3.48866	2.88987e-07	B_cells
CTD-2215E18.1	3.42578	3.52168e-07	B_cells
TSHR	3.72806	3.66828e-07	B_cells
EVI2B	3.38532	3.76767e-07	B_cells
CD52	3.50854	3.8207e-07	B_cells
IGF1	3.89573	4.01013e-07	B_cells
THEMIS2	3.10449	4.01013e-07	B_cells
TCL1A	3.51269	4.11277e-07	B_cells
KIAA0125	4.47964	4.19256e-07	B_cells
KLHL14	3.62041	4.19256e-07	B_cells
AL928768.3	3.5836	4.19256e-07	B_cells
ATP2A3	3.29371	4.39619e-07	B_cells
SELL	3.4304	4.54858e-07	B_cells
RP3-359N14.2	3.45884	5.16433e-07	B_cells
SDC1	3.78181	5.94312e-07	B_cells
SLC17A9	3.47329	5.99041e-07	B_cells
TDRD15	3.38553	6.53299e-07	B_cells
ITGA8	3.68186	7.05448e-07	B_cells
TXLNB	3.3956	7.27575e-07	B_cells
CCR2	3.55893	8.62152e-07	B_cells
FAM159A	3.4461	9.15538e-07	B_cells
AC104699.1	3.43141	9.15538e-07	B_cells
ARHGAP9	3.10955	9.15538e-07	B_cells
FA2H	3.42264	9.94834e-07	B_cells
ZC3H12D	3.02571	1.00702e-06	B_cells
TLR10	3.48292	1.0482e-06	B_cells
LINC00494	3.54938	1.14718e-06	B_cells
CLEC17A	3.73184	1.28672e-06	B_cells
RP11-876N24.2	3.65019	1.54254e-06	B_cells
CXCR5	3.32316	1.59966e-06	B_cells
KIF19	3.40647	1.72729e-06	B_cells
LY86-AS1	3.42504	1.9772e-06	B_cells
SNAI3	3.09521	2.25218e-06	B_cells
RP11-164H13.1	3.38937	2.46598e-06	B_cells
ADAM19	3.13121	2.5523e-06	B_cells
PIK3AP1	3.57533	2.65801e-06	B_cells
DPEP2	3.31546	2.77738e-06	B_cells
FCRLA	3.38508	3.92972e-06	B_cells
CTD-2207O23.3	3.12931	3.92972e-06	B_cells
RP5-1031D4.2	3.79632	3.99521e-06	B_cells
HIST1H2BF	3.29649	4.00274e-06	B_cells
RP11-625L16.3	3.45896	4.02632e-06	B_cells
GPR114	3.39635	4.068e-06	B_cells
C1orf106	3.34283	4.20727e-06	B_cells
CD180	3.41067	4.37755e-06	B_cells
HIST1H2BC	3.07468	4.44818e-06	B_cells
HLA-DMB	3.30115	4.65392e-06	B_cells
CR2	3.40705	4.7411e-06	B_cells
RP1-148H17.1	3.22915	4.86433e-06	B_cells
RP11-960L18.1	3.36329	4.86433e-06	B_cells
CD19	3.30553	5.27073e-06	B_cells
RASSF6	4.3768	5.40456e-06	B_cells
FAM177B	3.32367	5.47896e-06	B_cells
CTC-340I23.2	3.50231	5.75423e-06	B_cells
AC018359.1	3.70095	7.81234e-06	B_cells
CTSH	3.03242	8.25041e-06	B_cells
RP5-887A10.1	3.38404	8.29797e-06	B_cells
CXorf21	3.37278	8.46474e-06	B_cells
RP11-404F10.2	3.30704	8.49415e-06	B_cells
RP11-246A10.1	3.21514	8.65203e-06	B_cells
IL21R	3.30886	8.65203e-06	B_cells
ACOXL	3.761	8.85009e-06	B_cells
KMO	3.57371	8.89225e-06	B_cells
CARD11	3.15224	9.03811e-06	B_cells
P2RY10	3.03334	9.07128e-06	B_cells
RASGRP3	3.08079	1.01166e-05	B_cells
PIP5K1B	3.55573	1.39768e-05	B_cells
DENND1C	3.07483	1.41544e-05	B_cells
SNX22	3.18079	1.44487e-05	B_cells
AC074289.1	3.00647	1.45441e-05	B_cells
CH17-132F21.1	3.23376	1.47005e-05	B_cells
AFF3	3.48213	1.59097e-05	B_cells
HIST1H2BG	3.02131	1.63073e-05	B_cells
P2RY6	4.01196	1.6953e-05	B_cells
CIITA	3.21842	1.94065e-05	B_cells
AP001055.6	3.02551	2.08117e-05	B_cells
RP11-789C2.1	3.03684	2.12442e-05	B_cells
RP11-693J15.5	3.22752	2.17985e-05	B_cells
AC104024.1	3.23104	2.27142e-05	B_cells
ERMN	3.33438	2.33078e-05	B_cells
KHDRBS2	4.31773	2.33189e-05	B_cells
NXPE4	3.0756	2.33189e-05	B_cells
TRAF3IP3	3.04751	2.34379e-05	B_cells
LPAR5	3.30097	2.41492e-05	B_cells
TNFRSF17	3.2162	2.65471e-05	B_cells
POU2F2	3.3137	2.70874e-05	B_cells
RP11-265P11.1	3.30726	2.99417e-05	B_cells
RP11-705O24.1	3.17136	3.057e-05	B_cells
RP11-1036E20.9	3.08418	3.06519e-05	B_cells
RP11-492E3.2	3.06513	3.30151e-05	B_cells
2001-03-01	4.14423	3.37913e-05	B_cells
SLC38A5	3.24385	3.53076e-05	B_cells
AP003774.1	3.12307	3.69e-05	B_cells
WNT10B	3.27613	3.83211e-05	B_cells
RP11-1023P17.2	3.42456	3.98733e-05	B_cells
AREGB	3.13197	4.15126e-05	B_cells
RP11-761I4.3	3.03851	4.68288e-05	B_cells
SMPDL3B	3.1312	4.83569e-05	B_cells
NXPE1	3.14177	4.87419e-05	B_cells
RP11-297B17.3	3.18891	5.18306e-05	B_cells
ARHGAP25	3.15409	5.95363e-05	B_cells
LINC00582	3.17565	6.97757e-05	B_cells
BEND4	3.52735	7.02982e-05	B_cells
PNOC	3.3431	7.68027e-05	B_cells
AF127936.3	3.12018	8.5766e-05	B_cells
SLC2A5	3.11904	9.2959e-05	B_cells
KCNA3	3.039	0.00011656	B_cells
AC079767.4	3.01568	0.000153971	B_cells
CD70	3.02637	0.0001645	B_cells
FCRL3	3.21015	0.000262644	B_cells
SPATC1	3.03814	0.000266757	B_cells
SCNN1B	3.14679	0.000283555	B_cells
AREG	3.17889	0.000298664	B_cells
CD5L	3.0474	0.000302338	B_cells
RP11-455F5.5	3.36873	0.000307899	B_cells
AIM2	3.24382	0.000323871	B_cells
LINC00996	3.23561	0.000389718	B_cells
RP11-191L9.4	3.90501	0.000389718	B_cells
BCL11A	3.82735	0.000389718	B_cells
SAMSN1	3.12226	0.000389718	B_cells
RP11-412P11.1	3.52468	0.000389718	B_cells
RP11-588H23.3	3.25871	0.000389718	B_cells
GS1-57L11.1	3.13079	0.000389718	B_cells
NLRP2	3.01501	0.000389718	B_cells
RGS13	3.12473	0.000389718	B_cells
AL122127.25	3.01159	0.000411663	B_cells
TRIM55	3.23059	0.00226406	B_cells
MCTP2	3.12412	0.00277408	B_cells
PDE1A	6.43053	2.1016e-49	Fibroblasts
CCDC102B	5.49832	6.79387e-46	Fibroblasts
ANO1	5.90929	3.99263e-45	Fibroblasts
EBF2	6.49405	5.63238e-43	Fibroblasts
COL6A3	6.30869	9.44236e-42	Fibroblasts
NOTCH3	5.60478	1.86782e-41	Fibroblasts
CALD1	4.62931	3.85109e-41	Fibroblasts
EPS8	5.70365	9.13555e-41	Fibroblasts
PDGFRB	6.58874	1.04429e-40	Fibroblasts
CRISPLD2	6.90839	5.60791e-40	Fibroblasts
MIR143HG	5.73012	5.25319e-39	Fibroblasts
LINC00989	5.88964	6.02305e-39	Fibroblasts
COL5A3	4.94756	1.36892e-38	Fibroblasts
COL12A1	5.16899	6.86041e-38	Fibroblasts
GPR116	5.47367	6.95371e-38	Fibroblasts
PLXDC1	5.33587	1.97538e-37	Fibroblasts
ATP10A	5.33052	3.55718e-36	Fibroblasts
LAMA2	5.82909	9.76036e-36	Fibroblasts
TRPC4	4.88699	9.9872e-35	Fibroblasts
PRKG1	6.04231	1.56641e-34	Fibroblasts
COL1A2	5.12902	1.79408e-34	Fibroblasts
MICAL2	5.20792	3.26881e-34	Fibroblasts
FILIP1	4.33789	4.27119e-34	Fibroblasts
AEBP1	3.77831	7.70853e-34	Fibroblasts
MIR145	5.37791	9.75967e-34	Fibroblasts
MYH11	5.40238	1.77469e-33	Fibroblasts
LMOD1	4.4611	2.53187e-33	Fibroblasts
IGFBP7	4.49424	2.73878e-33	Fibroblasts
TRPC6	4.51881	4.36417e-33	Fibroblasts
WISP1	5.19548	6.92825e-33	Fibroblasts
ITGA7	4.63457	8.23171e-33	Fibroblasts
ADCY3	4.07757	8.42413e-33	Fibroblasts
NR2F2-AS1	5.55345	8.42413e-33	Fibroblasts
LINC00924	4.8373	8.42413e-33	Fibroblasts
TAGLN	3.88488	9.88479e-33	Fibroblasts
COL5A1	4.24082	1.31967e-32	Fibroblasts
COL4A1	4.66003	1.33573e-32	Fibroblasts
GJC1	4.23653	1.42098e-32	Fibroblasts
NR2F2	3.76747	3.84806e-32	Fibroblasts
COL6A2	4.68464	1.61508e-31	Fibroblasts
DAAM2	4.06417	4.64663e-31	Fibroblasts
NGF	4.90063	5.8728e-31	Fibroblasts
EDNRA	5.50875	8.31884e-31	Fibroblasts
CDH11	4.88903	1.28433e-30	Fibroblasts
STEAP4	5.1531	2.25896e-30	Fibroblasts
AXL	3.73256	3.39145e-30	Fibroblasts
FN1	5.05113	4.25211e-30	Fibroblasts
GGT5	4.24786	8.13694e-30	Fibroblasts
CFH	4.71004	1.14008e-29	Fibroblasts
ADAMTSL3	5.3996	1.73411e-29	Fibroblasts
ACTA2	3.99146	2.01395e-29	Fibroblasts
MFGE8	3.58889	2.75826e-29	Fibroblasts
RP11-626H12.1	4.19471	4.66388e-29	Fibroblasts
COL3A1	4.94287	5.52746e-29	Fibroblasts
TBX18	4.48076	7.86735e-29	Fibroblasts
ENPEP	6.47456	8.73065e-29	Fibroblasts
TNC	6.22508	8.73065e-29	Fibroblasts
YAP1	3.34499	9.30737e-29	Fibroblasts
TBX2	4.0766	1.16453e-28	Fibroblasts
COL4A2	4.15814	1.82726e-28	Fibroblasts
PLA2G5	4.38889	3.07719e-28	Fibroblasts
PALLD	3.19364	3.07719e-28	Fibroblasts
COL1A1	4.86384	3.38519e-28	Fibroblasts
SMOC2	5.14281	3.78224e-28	Fibroblasts
TINAGL1	4.37163	4.79388e-28	Fibroblasts
CPED1	3.5843	5.52153e-28	Fibroblasts
LHFP	4.85091	1.27244e-27	Fibroblasts
FHL5	4.61719	1.55298e-27	Fibroblasts
ADAMTS4	4.12009	2.2441e-27	Fibroblasts
ARHGAP6	4.05437	2.47494e-27	Fibroblasts
ECM2	4.14542	4.72565e-27	Fibroblasts
MYOCD	4.38487	1.28967e-26	Fibroblasts
CTD-2536I1.1	4.19378	1.9215e-26	Fibroblasts
ARHGEF17	3.29021	4.21862e-26	Fibroblasts
NEURL1B	4.00962	5.2048e-26	Fibroblasts
MYOF	3.711	5.83049e-26	Fibroblasts
COL6A1	3.64428	6.38499e-26	Fibroblasts
COL5A2	3.19482	6.48166e-26	Fibroblasts
PRRX1	4.59169	8.96084e-26	Fibroblasts
BGN	4.14154	1.25418e-25	Fibroblasts
PHLDB2	3.20397	1.5413e-25	Fibroblasts
SVEP1	4.18231	1.91559e-25	Fibroblasts
RP11-192P3.4	3.48196	1.91559e-25	Fibroblasts
ADAMTS1	4.25621	2.80118e-25	Fibroblasts
IGFBP4	3.57006	2.96392e-25	Fibroblasts
FBLN1	3.6531	3.18333e-25	Fibroblasts
ID4	3.88279	1.05977e-24	Fibroblasts
NPY1R	4.1583	1.12631e-24	Fibroblasts
PDE5A	3.6142	1.15676e-24	Fibroblasts
HEYL	5.13679	1.28455e-24	Fibroblasts
CNN1	3.95924	1.68132e-24	Fibroblasts
RP11-674P19.2	3.70272	2.83531e-24	Fibroblasts
ASPN	3.64573	4.64636e-24	Fibroblasts
LINC01088	3.5066	7.8838e-24	Fibroblasts
UACA	4.10668	8.73072e-24	Fibroblasts
RNF152	5.15262	8.93149e-24	Fibroblasts
PLAC9	3.30438	9.45415e-24	Fibroblasts
SULF1	4.95565	1.32023e-23	Fibroblasts
LRRC32	3.30853	1.71934e-23	Fibroblasts
DNM3OS	3.191	1.71934e-23	Fibroblasts
KCNE4	4.72132	1.80118e-23	Fibroblasts
SPARCL1	3.88989	2.11771e-23	Fibroblasts
PLEKHG2	3.45162	2.19518e-23	Fibroblasts
RP11-522B15.3	3.65836	2.39519e-23	Fibroblasts
FILIP1L	3.48174	2.8126e-23	Fibroblasts
TPM2	3.3245	3.12237e-23	Fibroblasts
THBS2	4.58136	4.1488e-23	Fibroblasts
NFASC	3.27697	4.45624e-23	Fibroblasts
GUCY1A2	4.65216	4.55742e-23	Fibroblasts
NEXN	3.07299	4.63887e-23	Fibroblasts
GPR124	3.05278	7.20099e-23	Fibroblasts
GUCY1B3	3.23403	1.98002e-22	Fibroblasts
LMCD1	3.27661	2.36474e-22	Fibroblasts
COL18A1	3.44463	2.96901e-22	Fibroblasts
EFEMP1	4.08994	2.98106e-22	Fibroblasts
RASL12	3.24126	3.53226e-22	Fibroblasts
ADRA1B	4.46172	4.13897e-22	Fibroblasts
CSPG4	3.51918	4.15713e-22	Fibroblasts
CTD-2127H9.1	3.26872	6.39797e-22	Fibroblasts
COL14A1	3.63725	6.70864e-22	Fibroblasts
OSMR	3.36786	8.05398e-22	Fibroblasts
VGLL3	3.48358	9.64907e-22	Fibroblasts
LINC00702	3.45132	1.33318e-21	Fibroblasts
PHLDA1	3.52949	1.35492e-21	Fibroblasts
SLC7A2	5.10988	1.38135e-21	Fibroblasts
SMTN	3.05058	1.52711e-21	Fibroblasts
PTGIR	4.39082	1.53616e-21	Fibroblasts
REM1	3.15147	1.53655e-21	Fibroblasts
FHL2	4.28368	1.96986e-21	Fibroblasts
RBPMS	3.57688	2.00697e-21	Fibroblasts
CLMN	4.38579	3.20673e-21	Fibroblasts
MRVI1	4.8186	3.20673e-21	Fibroblasts
DOCK1	3.0042	3.20673e-21	Fibroblasts
PTH1R	3.86243	3.20673e-21	Fibroblasts
S1PR3	3.38873	3.68913e-21	Fibroblasts
EFHD1	3.45035	6.00214e-21	Fibroblasts
CYR61	3.54289	7.82016e-21	Fibroblasts
LDB3	3.89499	8.18836e-21	Fibroblasts
PLEKHH2	3.5958	8.8563e-21	Fibroblasts
THBS1	4.49213	9.05616e-21	Fibroblasts
KIAA1755	3.27202	1.14202e-20	Fibroblasts
GJA4	3.51173	1.59303e-20	Fibroblasts
SERPINE1	4.93407	2.08402e-20	Fibroblasts
RP11-452C8.1	3.37359	2.2111e-20	Fibroblasts
KIRREL	3.34966	3.66312e-20	Fibroblasts
SYNPO2	3.28578	3.78976e-20	Fibroblasts
GFPT2	3.84348	3.90946e-20	Fibroblasts
MYL9	3.17658	4.43449e-20	Fibroblasts
LINC01091	3.89754	6.42182e-20	Fibroblasts
MYO1B	3.27731	6.57944e-20	Fibroblasts
CYP4X1	3.4134	7.39099e-20	Fibroblasts
SLC6A1	4.02527	9.76569e-20	Fibroblasts
GATA6	3.79995	9.9652e-20	Fibroblasts
NFATC4	3.73107	1.20072e-19	Fibroblasts
SELENBP1	3.02803	1.43195e-19	Fibroblasts
SRPX2	3.4299	1.62446e-19	Fibroblasts
ADAMTS2	4.33194	2.25064e-19	Fibroblasts
RP11-383H13.1	4.58004	2.9064e-19	Fibroblasts
CCDC3	3.33357	3.51258e-19	Fibroblasts
ART4	3.07354	7.20182e-19	Fibroblasts
LZTS1	3.30325	7.39705e-19	Fibroblasts
PTPRG	3.02368	7.66179e-19	Fibroblasts
CPM	3.61037	7.66179e-19	Fibroblasts
CD248	3.23966	8.2864e-19	Fibroblasts
DDAH1	3.00106	9.16249e-19	Fibroblasts
CACNA1H	3.54451	1.08719e-18	Fibroblasts
KITLG	3.27822	1.08719e-18	Fibroblasts
ADAMTS12	4.74535	1.589e-18	Fibroblasts
A2M	3.05019	1.62974e-18	Fibroblasts
OLFML2B	3.30952	1.70668e-18	Fibroblasts
IL1RAPL1	3.2787	2.46032e-18	Fibroblasts
TFPI	3.83034	2.81735e-18	Fibroblasts
MYLK	3.14425	3.49489e-18	Fibroblasts
MRC2	3.62734	4.85129e-18	Fibroblasts
ADAMTS14	3.10437	4.91877e-18	Fibroblasts
ARHGAP29	3.10935	5.74493e-18	Fibroblasts
TNFAIP6	3.03776	8.54109e-18	Fibroblasts
EGFR	3.70312	8.54109e-18	Fibroblasts
ANGPTL4	3.52419	8.7657e-18	Fibroblasts
HGF	3.72578	9.38097e-18	Fibroblasts
ID3	3.50826	1.20689e-17	Fibroblasts
MEOX2	3.67115	1.33459e-17	Fibroblasts
FBLIM1	3.59742	1.57559e-17	Fibroblasts
FMO2	3.27098	1.74761e-17	Fibroblasts
ERG	3.17223	1.76452e-17	Fibroblasts
FMO3	3.04976	1.86781e-17	Fibroblasts
CACNA1C	3.03034	1.95868e-17	Fibroblasts
LTBP1	3.43475	2.04752e-17	Fibroblasts
EMR2	3.2383	2.10899e-17	Fibroblasts
GPR20	3.12606	2.17566e-17	Fibroblasts
TEX41	4.06997	2.22553e-17	Fibroblasts
SFTA1P	3.34475	2.38938e-17	Fibroblasts
CTGF	3.10045	4.57144e-17	Fibroblasts
TBX15	3.05263	6.2196e-17	Fibroblasts
RXFP1	3.29118	7.05947e-17	Fibroblasts
FGF1	3.47032	8.39758e-17	Fibroblasts
HAS2	3.3305	1.20451e-16	Fibroblasts
MSRB3	3.66253	1.35864e-16	Fibroblasts
CDH6	3.0811	1.4842e-16	Fibroblasts
C1QTNF1	3.41619	1.93595e-16	Fibroblasts
C1orf95	3.3415	2.33306e-16	Fibroblasts
RP11-58A18.1	3.52927	3.08094e-16	Fibroblasts
SPECC1	3.94852	4.63883e-16	Fibroblasts
SEMA5A	4.34326	4.74326e-16	Fibroblasts
MMP19	4.41611	5.32053e-16	Fibroblasts
INHBA	3.57608	6.27595e-16	Fibroblasts
COL25A1	3.21801	8.91582e-16	Fibroblasts
FGF7	3.43257	9.26239e-16	Fibroblasts
RBM20	3.22893	1.02113e-15	Fibroblasts
FAM110B	3.35584	1.15256e-15	Fibroblasts
RGS6	4.03155	1.16294e-15	Fibroblasts
DENND2A	3.34264	1.40003e-15	Fibroblasts
FAT1	4.01965	1.84625e-15	Fibroblasts
CTNNA3	3.07049	2.61041e-15	Fibroblasts
LAMC3	3.49351	3.84264e-15	Fibroblasts
RCAN2	3.95013	4.89531e-15	Fibroblasts
NHSL2	3.08755	5.10956e-15	Fibroblasts
POSTN	4.19633	6.1397e-15	Fibroblasts
GLI2	4.02571	8.01932e-15	Fibroblasts
RP11-525K10.3	3.03057	1.05478e-14	Fibroblasts
TNS1	3.02979	1.18596e-14	Fibroblasts
CYP7B1	3.22423	1.24821e-14	Fibroblasts
NTRK2	3.81635	2.26839e-14	Fibroblasts
RP11-175K6.1	3.09726	2.49343e-14	Fibroblasts
EBF1	4.4448	2.56344e-14	Fibroblasts
ITGBL1	3.77878	3.55741e-14	Fibroblasts
DOK6	3.31305	3.96495e-14	Fibroblasts
SLIT2	3.61609	5.86259e-14	Fibroblasts
THSD7B	3.74064	9.58252e-14	Fibroblasts
GUCY1A3	3.48753	1.04893e-13	Fibroblasts
ITGA11	3.84088	1.04904e-13	Fibroblasts
PLAGL1	3.06189	1.13974e-13	Fibroblasts
CCL2	4.11185	2.48801e-13	Fibroblasts
ARHGAP42	3.01403	2.55222e-13	Fibroblasts
VCAN	3.67056	4.12347e-13	Fibroblasts
AKAP12	3.4455	4.31806e-13	Fibroblasts
PRR16	3.61076	4.3886e-13	Fibroblasts
ANO3	4.21354	5.703e-13	Fibroblasts
NID2	3.03715	7.74593e-13	Fibroblasts
RP11-767I20.1	3.05371	1.75504e-12	Fibroblasts
SLIT3	3.71975	3.38809e-12	Fibroblasts
IL1R1	3.04687	5.43855e-12	Fibroblasts
NID1	3.58702	6.09552e-12	Fibroblasts
ABCC9	3.87296	1.00792e-11	Fibroblasts
EDIL3	3.42985	1.16005e-11	Fibroblasts
PDLIM3	4.2751	1.64774e-11	Fibroblasts
RASD1	3.06761	2.53683e-11	Fibroblasts
DCN	3.12407	4.29005e-11	Fibroblasts
PLCL1	3.21731	1.92559e-10	Fibroblasts
ANGPT1	3.77341	2.57867e-10	Fibroblasts
PAMR1	3.56525	3.72322e-10	Fibroblasts
CNTN4	3.12135	4.7145e-10	Fibroblasts
CTD-2269F5.1	3.22293	5.17496e-10	Fibroblasts
NTRK3	3.37109	1.0245e-09	Fibroblasts
GEM	3.77597	1.24655e-09	Fibroblasts
KALRN	3.0591	1.49236e-09	Fibroblasts
EPHA3	3.93233	1.52482e-09	Fibroblasts
SLC24A3	3.39048	1.84672e-09	Fibroblasts
CD36	3.0515	7.98606e-09	Fibroblasts
KCNAB1	3.6628	7.99392e-08	Fibroblasts
C7	3.32921	8.52681e-08	Fibroblasts
LINC01060	3.15994	2.97694e-07	Fibroblasts
SLC38A11	3.49464	3.17297e-06	Fibroblasts
KCNT2	3.10054	4.25778e-06	Fibroblasts
PDE1C	3.07507	1.57878e-05	Fibroblasts
ZFPM2	3.09297	3.19557e-05	Fibroblasts
RASGRF2	5.62855	9.93854e-53	Endothelial_cells
VWF	7.10862	9.93854e-53	Endothelial_cells
CXorf36	6.91796	4.30724e-52	Endothelial_cells
NOTCH4	6.25537	4.42281e-52	Endothelial_cells
SHANK3	5.36266	2.14985e-51	Endothelial_cells
ANO2	7.47329	3.61775e-50	Endothelial_cells
MECOM	6.30667	6.13588e-50	Endothelial_cells
SLCO2A1	6.99761	4.14761e-49	Endothelial_cells
RP11-768F21.1	5.9196	6.37486e-49	Endothelial_cells
CD93	5.77025	6.99694e-49	Endothelial_cells
ELTD1	6.80296	1.11353e-48	Endothelial_cells
INSR	4.93399	1.83177e-48	Endothelial_cells
WWTR1	5.50837	5.67794e-48	Endothelial_cells
PODXL	5.89703	2.83081e-47	Endothelial_cells
DOCK6	4.36292	6.93416e-47	Endothelial_cells
PLVAP	6.38	1.47376e-46	Endothelial_cells
NOSTRIN	6.11365	1.67949e-46	Endothelial_cells
EMCN	6.29134	2.68898e-46	Endothelial_cells
FLT1	8.44245	7.4042e-46	Endothelial_cells
GRB10	4.83106	7.92563e-45	Endothelial_cells
HSPG2	4.79971	3.09246e-44	Endothelial_cells
ROBO4	5.74402	3.95004e-44	Endothelial_cells
ERG	6.61216	3.95004e-44	Endothelial_cells
CLEC1A	5.77447	4.48469e-44	Endothelial_cells
TIE1	5.71441	6.87463e-44	Endothelial_cells
EGFL7	7.24651	6.87463e-44	Endothelial_cells
CDH5	5.64169	6.87463e-44	Endothelial_cells
RASGRP3	6.10404	2.20297e-43	Endothelial_cells
KANK3	5.07386	3.52705e-43	Endothelial_cells
FLI1	4.59097	4.06404e-43	Endothelial_cells
AC011526.1	5.61108	8.14574e-43	Endothelial_cells
SEMA3F	5.72304	9.83674e-43	Endothelial_cells
TEK	5.76956	1.13169e-42	Endothelial_cells
FLT4	5.85426	1.13169e-42	Endothelial_cells
PPAP2B	6.16134	3.04543e-42	Endothelial_cells
FZD4	4.52506	3.054e-42	Endothelial_cells
EXOC3L2	5.17833	3.8985e-42	Endothelial_cells
AFAP1L1	5.09596	4.75172e-42	Endothelial_cells
SEC14L1	3.3365	6.87225e-42	Endothelial_cells
DLL4	5.49704	1.01282e-41	Endothelial_cells
MPZL2	5.6536	1.36492e-41	Endothelial_cells
PPAP2A	4.06306	1.49082e-41	Endothelial_cells
ARHGAP29	5.96228	1.51436e-41	Endothelial_cells
CALCRL	6.84227	2.28764e-41	Endothelial_cells
BTNL9	6.6057	4.28821e-41	Endothelial_cells
C8orf4	5.36558	5.31584e-41	Endothelial_cells
KDR	5.69996	5.71038e-41	Endothelial_cells
GRAPL	4.99446	7.77728e-41	Endothelial_cells
PREX2	5.78773	1.00436e-40	Endothelial_cells
NR5A2	5.46895	1.76665e-40	Endothelial_cells
TMEM255B	4.8342	2.04488e-40	Endothelial_cells
PLEKHG1	5.26681	3.66282e-40	Endothelial_cells
RHOJ	5.10516	5.82559e-40	Endothelial_cells
DOCK9	3.86747	5.82788e-40	Endothelial_cells
CPNE5	5.64633	7.89332e-40	Endothelial_cells
EPB41L4A	5.12402	1.11563e-39	Endothelial_cells
RAPGEF1	3.08271	1.3783e-39	Endothelial_cells
IVNS1ABP	3.89001	4.41739e-39	Endothelial_cells
TMEM233	5.55898	5.49732e-39	Endothelial_cells
ETS1	3.73404	5.93391e-39	Endothelial_cells
RAMP3	5.69999	6.90254e-39	Endothelial_cells
PALMD	5.74965	8.26012e-39	Endothelial_cells
SWAP70	3.44453	8.60651e-39	Endothelial_cells
ENG	4.67602	1.02801e-38	Endothelial_cells
ARHGAP31	4.33734	1.05024e-38	Endothelial_cells
GPR116	5.48107	1.10562e-38	Endothelial_cells
MYO10	4.86747	1.45593e-38	Endothelial_cells
ITGA5	4.21426	1.6791e-38	Endothelial_cells
F2RL3	5.29395	1.79301e-38	Endothelial_cells
ADCY4	5.30141	2.77472e-38	Endothelial_cells
CD34	5.25998	3.88497e-38	Endothelial_cells
PRKCH	4.72983	5.51056e-38	Endothelial_cells
MYCT1	4.74149	1.68853e-37	Endothelial_cells
DYSF	5.88365	1.99742e-37	Endothelial_cells
EFNB2	5.94095	2.77069e-37	Endothelial_cells
ARHGEF15	5.12043	4.32364e-37	Endothelial_cells
KIAA1217	4.69975	5.30023e-37	Endothelial_cells
P2RY8	3.98559	8.31567e-37	Endothelial_cells
SDPR	5.6099	1.04756e-36	Endothelial_cells
CCM2L	4.41423	1.13674e-36	Endothelial_cells
LDB2	7.16022	2.21505e-36	Endothelial_cells
RASIP1	5.08407	2.59252e-36	Endothelial_cells
PITPNC1	4.0887	3.73625e-36	Endothelial_cells
RP11-248J23.7	3.74568	7.53216e-36	Endothelial_cells
BCL6B	4.56872	8.50468e-36	Endothelial_cells
LIMS2	4.54472	2.3314e-35	Endothelial_cells
INPP5D	4.00905	2.59863e-35	Endothelial_cells
KIAA1462	4.54626	3.53438e-35	Endothelial_cells
TNFRSF10D	4.89787	7.70212e-35	Endothelial_cells
PREX1	3.73535	8.26819e-35	Endothelial_cells
HECW2	4.64108	1.29393e-34	Endothelial_cells
MLKL	4.11915	2.0224e-34	Endothelial_cells
PTPRB	6.41993	2.06507e-34	Endothelial_cells
SPRY1	5.0991	2.4446e-34	Endothelial_cells
ESAM	4.61792	2.84607e-34	Endothelial_cells
PTPRM	3.10955	3.18976e-34	Endothelial_cells
GABRE	5.19987	3.37979e-34	Endothelial_cells
EMP1	5.74632	3.55327e-34	Endothelial_cells
PLXNA2	4.85409	3.64964e-34	Endothelial_cells
HLA-E	3.25102	4.76093e-34	Endothelial_cells
ESM1	5.19007	6.42867e-34	Endothelial_cells
KCNE3	5.09185	1.11689e-33	Endothelial_cells
SHE	4.48206	1.94603e-33	Endothelial_cells
RASSF2	4.09826	2.45923e-33	Endothelial_cells
LNX1	4.81859	4.30936e-33	Endothelial_cells
PIK3R3	4.75547	4.50772e-33	Endothelial_cells
STC2	4.64788	5.69043e-33	Endothelial_cells
PTPRE	4.10516	5.72308e-33	Endothelial_cells
NOVA2	3.60016	5.77631e-33	Endothelial_cells
ENTPD1	3.99582	6.59678e-33	Endothelial_cells
GIMAP8	4.20654	1.26975e-32	Endothelial_cells
RP11-187O7.3	4.35696	1.59998e-32	Endothelial_cells
ST6GALNAC3	5.64812	1.88515e-32	Endothelial_cells
NOS3	4.65601	2.12876e-32	Endothelial_cells
LRRC32	4.09121	2.46192e-32	Endothelial_cells
RIN3	3.43628	2.49629e-32	Endothelial_cells
MCF2L	4.36665	2.49648e-32	Endothelial_cells
CLEC14A	4.3049	5.87849e-32	Endothelial_cells
DOCK4	4.89869	6.71393e-32	Endothelial_cells
TSPAN14	3.02821	9.29168e-32	Endothelial_cells
WNT2B	3.03187	9.31297e-32	Endothelial_cells
VWA1	4.15248	1.08883e-31	Endothelial_cells
IL3RA	3.75608	1.10907e-31	Endothelial_cells
SGK1	3.94405	1.35711e-31	Endothelial_cells
RIN2	3.85733	1.84188e-31	Endothelial_cells
PLXND1	3.70965	2.06351e-31	Endothelial_cells
PTPRG	4.30288	3.01768e-31	Endothelial_cells
DOCK1	3.91742	4.1039e-31	Endothelial_cells
CLDN5	4.66061	6.35161e-31	Endothelial_cells
HYAL2	3.9683	6.59592e-31	Endothelial_cells
VAV3	4.27709	7.0038e-31	Endothelial_cells
ITPRIP	4.40452	7.32516e-31	Endothelial_cells
TAL1	5.35766	8.21026e-31	Endothelial_cells
BMP6	5.26147	8.72884e-31	Endothelial_cells
COL4A1	4.27567	9.21974e-31	Endothelial_cells
PLK2	4.58908	9.60982e-31	Endothelial_cells
ZNF521	4.4737	1.09138e-30	Endothelial_cells
HES1	4.00859	1.47947e-30	Endothelial_cells
TCF4	3.14151	1.65193e-30	Endothelial_cells
NHSL1	4.38641	1.86851e-30	Endothelial_cells
PCDH12	4.05318	3.46244e-30	Endothelial_cells
CDH13	5.64171	3.69454e-30	Endothelial_cells
NOTCH1	3.35082	3.97319e-30	Endothelial_cells
IL4R	3.44757	4.33193e-30	Endothelial_cells
FILIP1	3.73743	4.75848e-30	Endothelial_cells
KCNK5	3.84375	7.70537e-30	Endothelial_cells
EML1	3.53096	8.71884e-30	Endothelial_cells
TM4SF1	4.915	8.93213e-30	Endothelial_cells
ARAP3	3.68088	9.10331e-30	Endothelial_cells
MCTP1	4.66676	9.40111e-30	Endothelial_cells
GJA1	3.97251	1.03405e-29	Endothelial_cells
RASAL2	3.28036	1.14889e-29	Endothelial_cells
SCARF1	3.52298	1.16025e-29	Endothelial_cells
C22orf34	4.11802	1.17046e-29	Endothelial_cells
NEDD9	3.06336	1.53672e-29	Endothelial_cells
S1PR1	4.05003	1.56364e-29	Endothelial_cells
RP11-473M20.9	3.94953	1.65393e-29	Endothelial_cells
NFIB	4.04513	2.3387e-29	Endothelial_cells
TEAD2	3.12524	2.68864e-29	Endothelial_cells
CFI	3.54449	4.47115e-29	Endothelial_cells
PRDM1	3.62832	7.05132e-29	Endothelial_cells
AQP1	3.35559	8.4356e-29	Endothelial_cells
ELK3	3.30649	9.02919e-29	Endothelial_cells
COL4A2	4.04307	1.00984e-28	Endothelial_cells
STAB1	4.01027	1.37869e-28	Endothelial_cells
SMAD6	4.25076	1.3903e-28	Endothelial_cells
SPARCL1	4.40024	1.51489e-28	Endothelial_cells
FOLH1	4.46623	1.54567e-28	Endothelial_cells
PTPN14	3.56423	1.55861e-28	Endothelial_cells
TNFAIP8L1	3.46535	1.97657e-28	Endothelial_cells
RAPGEF4	4.03131	2.24499e-28	Endothelial_cells
GIMAP5	3.7526	4.16941e-28	Endothelial_cells
SLC9A3R2	3.75998	5.26016e-28	Endothelial_cells
EHD4	3.51423	5.27309e-28	Endothelial_cells
CAV1	4.31087	5.49588e-28	Endothelial_cells
GRPEL2	3.01604	6.87982e-28	Endothelial_cells
HLX	4.09232	7.40905e-28	Endothelial_cells
KCNN3	4.14049	7.73169e-28	Endothelial_cells
RAI14	4.06636	8.29025e-28	Endothelial_cells
RP11-248J23.6	3.32862	8.40034e-28	Endothelial_cells
SHROOM4	3.98591	9.88516e-28	Endothelial_cells
SNED1	4.33908	1.09999e-27	Endothelial_cells
CA2	6.20051	2.10941e-27	Endothelial_cells
GRASP	4.45266	2.21566e-27	Endothelial_cells
ARHGAP6	3.91704	2.31697e-27	Endothelial_cells
GRAP	3.58462	2.36207e-27	Endothelial_cells
PKN3	3.52678	2.39684e-27	Endothelial_cells
PROSER2	3.48292	2.48794e-27	Endothelial_cells
RGCC	4.80007	2.71464e-27	Endothelial_cells
EXOC3L1	3.73499	4.14266e-27	Endothelial_cells
EFNA1	4.13228	4.20948e-27	Endothelial_cells
SH2D3C	3.30965	6.00653e-27	Endothelial_cells
EPHB4	3.5242	6.79895e-27	Endothelial_cells
TP53I11	3.83023	1.01541e-26	Endothelial_cells
MEF2C	3.26875	1.01765e-26	Endothelial_cells
ECSCR	3.98583	1.11414e-26	Endothelial_cells
TM4SF18	3.92176	1.13514e-26	Endothelial_cells
LMCD1	3.54049	1.21145e-26	Endothelial_cells
NOX4	4.85968	1.29991e-26	Endothelial_cells
RAMP2	4.30753	1.38355e-26	Endothelial_cells
RP1-149A16.12	4.35543	1.41049e-26	Endothelial_cells
FGD6	3.38896	1.52436e-26	Endothelial_cells
XAF1	3.19665	2.09967e-26	Endothelial_cells
ITGA8	4.60911	2.12546e-26	Endothelial_cells
GALNT18	3.9542	2.49942e-26	Endothelial_cells
ADAMTS5	4.7222	2.96618e-26	Endothelial_cells
TUBB6	3.53949	4.42396e-26	Endothelial_cells
DLL1	4.27449	4.48689e-26	Endothelial_cells
JAG1	3.60688	5.14851e-26	Endothelial_cells
PLCG2	3.15932	7.27108e-26	Endothelial_cells
PCDH17	4.56023	7.582e-26	Endothelial_cells
TDRD10	3.74218	8.09761e-26	Endothelial_cells
ITGA10	3.48143	8.56072e-26	Endothelial_cells
AC006126.4	3.64006	1.42989e-25	Endothelial_cells
NRP2	4.4647	1.50995e-25	Endothelial_cells
IGFBP7	3.52815	1.5429e-25	Endothelial_cells
USHBP1	3.18804	1.65258e-25	Endothelial_cells
SPNS2	3.76822	1.7432e-25	Endothelial_cells
RAPGEF3	4.70868	2.83541e-25	Endothelial_cells
RP11-736K20.5	3.60405	3.04806e-25	Endothelial_cells
KCNQ1	4.04669	3.39246e-25	Endothelial_cells
FLNB	3.12947	3.51387e-25	Endothelial_cells
PLS3	3.18641	4.28139e-25	Endothelial_cells
MMRN2	3.29795	4.84068e-25	Endothelial_cells
ANGPT2	3.60148	5.30911e-25	Endothelial_cells
ACSL5	3.59506	6.88894e-25	Endothelial_cells
DUSP6	3.38603	1.15454e-24	Endothelial_cells
JUP	3.09668	1.43301e-24	Endothelial_cells
ID1	4.74655	1.87128e-24	Endothelial_cells
VEGFC	5.48394	2.30286e-24	Endothelial_cells
PDGFB	3.53919	2.52234e-24	Endothelial_cells
ADAMTS4	3.57208	2.67713e-24	Endothelial_cells
MYO15B	3.02884	2.72873e-24	Endothelial_cells
SULF2	3.96289	2.76799e-24	Endothelial_cells
DHRS3	3.42077	2.77891e-24	Endothelial_cells
SLC22A23	3.99472	2.99786e-24	Endothelial_cells
HSPA12B	3.99927	3.57579e-24	Endothelial_cells
STC1	4.63014	4.39874e-24	Endothelial_cells
RFX8	3.58901	4.65927e-24	Endothelial_cells
TEAD4	3.67908	4.95529e-24	Endothelial_cells
SMTN	3.15716	5.14761e-24	Endothelial_cells
TMC1	3.42398	5.35188e-24	Endothelial_cells
ADAMTS1	3.85231	8.27408e-24	Endothelial_cells
RP11-563P16.1	3.81469	8.35002e-24	Endothelial_cells
GALNT15	3.79747	8.36592e-24	Endothelial_cells
CYYR1	4.38122	8.4838e-24	Endothelial_cells
SLC5A4	4.75097	1.00787e-23	Endothelial_cells
SORBS1	3.70104	1.56599e-23	Endothelial_cells
TGM2	3.62947	1.66507e-23	Endothelial_cells
VCAM1	4.2272	1.86902e-23	Endothelial_cells
SHROOM2	3.83743	3.01309e-23	Endothelial_cells
ZFP36	3.18719	3.0322e-23	Endothelial_cells
IGFBP3	3.7506	4.08157e-23	Endothelial_cells
THBD	4.17478	4.38814e-23	Endothelial_cells
TMEM44	3.00195	4.72359e-23	Endothelial_cells
ITGA9	3.82099	4.99406e-23	Endothelial_cells
HEG1	3.14756	7.30222e-23	Endothelial_cells
IL15RA	3.22675	7.93889e-23	Endothelial_cells
ETS2	3.67513	8.45169e-23	Endothelial_cells
ACVRL1	3.48526	8.65084e-23	Endothelial_cells
APLNR	3.4673	1.59367e-22	Endothelial_cells
DCHS1	3.30392	1.67017e-22	Endothelial_cells
LAMA5	3.18778	2.20906e-22	Endothelial_cells
ZNF366	4.29539	2.30386e-22	Endothelial_cells
PDE7B	3.56002	2.41542e-22	Endothelial_cells
ITPKB	3.06591	3.16891e-22	Endothelial_cells
TIMP3	3.77422	3.29936e-22	Endothelial_cells
SLC10A6	3.03063	3.45875e-22	Endothelial_cells
ASB9	3.2931	4.08824e-22	Endothelial_cells
EFCC1	3.6149	4.74825e-22	Endothelial_cells
STOM	3.28462	5.05024e-22	Endothelial_cells
KITLG	3.49475	5.08684e-22	Endothelial_cells
MYO1E	3.75487	5.21492e-22	Endothelial_cells
NDRG1	3.70998	6.16577e-22	Endothelial_cells
ICAM2	3.025	7.17241e-22	Endothelial_cells
KIAA1211L	3.37984	7.6235e-22	Endothelial_cells
INHBB	3.8253	9.29969e-22	Endothelial_cells
MAGI1	4.08775	1.60117e-21	Endothelial_cells
PGM5	3.5412	1.60976e-21	Endothelial_cells
SASH1	4.11344	1.75833e-21	Endothelial_cells
EPAS1	4.14128	1.9718e-21	Endothelial_cells
RP11-630C16.2	3.98467	2.19353e-21	Endothelial_cells
DNASE1L3	4.38497	2.19353e-21	Endothelial_cells
CHN2	3.35883	2.22969e-21	Endothelial_cells
CDYL2	3.43189	2.38155e-21	Endothelial_cells
RNF144B	3.43958	2.53472e-21	Endothelial_cells
FAM198B	3.28047	2.55908e-21	Endothelial_cells
IGFBP4	3.01668	3.83804e-21	Endothelial_cells
CRIM1	3.26246	4.18214e-21	Endothelial_cells
MALL	3.49269	4.20452e-21	Endothelial_cells
STARD8	3.04582	5.3684e-21	Endothelial_cells
NRP1	3.6893	5.86026e-21	Endothelial_cells
ADAMTS9	3.84338	5.88973e-21	Endothelial_cells
RP11-427M20.1	4.13799	5.93207e-21	Endothelial_cells
RP11-493K19.3	3.19089	7.03707e-21	Endothelial_cells
JAG2	3.25484	8.09948e-21	Endothelial_cells
ACKR3	3.86525	1.02766e-20	Endothelial_cells
PLEKHG2	3.04581	1.11784e-20	Endothelial_cells
RP6-99M1.2	3.79353	1.31907e-20	Endothelial_cells
ICAM1	3.42262	1.38854e-20	Endothelial_cells
KLF2	3.00318	1.47873e-20	Endothelial_cells
SPRED1	3.06327	1.50858e-20	Endothelial_cells
GCNT2	3.78192	1.95571e-20	Endothelial_cells
YBX3	3.62609	2.84436e-20	Endothelial_cells
PDLIM1	4.3568	2.94625e-20	Endothelial_cells
BCAM	3.13173	3.22665e-20	Endothelial_cells
FAM107A	3.07886	3.25858e-20	Endothelial_cells
RBPMS	3.27303	4.84615e-20	Endothelial_cells
CX3CL1	3.67743	5.50069e-20	Endothelial_cells
GIMAP4	3.16786	5.99496e-20	Endothelial_cells
FBXL7	4.00402	6.90363e-20	Endothelial_cells
LINC00961	3.47368	7.32997e-20	Endothelial_cells
PALD1	3.66709	8.76114e-20	Endothelial_cells
JAM2	3.0442	1.00636e-19	Endothelial_cells
APOLD1	3.13227	1.01095e-19	Endothelial_cells
TMEM150C	3.41764	1.09269e-19	Endothelial_cells
PLA1A	3.3595	1.12939e-19	Endothelial_cells
IRAK3	4.04579	1.13893e-19	Endothelial_cells
C10orf11	3.48146	1.25715e-19	Endothelial_cells
KALRN	4.71617	1.52457e-19	Endothelial_cells
IL33	3.03168	1.88419e-19	Endothelial_cells
EDNRB	3.43522	1.92739e-19	Endothelial_cells
COL8A1	3.79025	2.08773e-19	Endothelial_cells
TMC7	3.15017	2.76219e-19	Endothelial_cells
GPR56	3.15314	2.81404e-19	Endothelial_cells
KLF4	3.0186	3.36755e-19	Endothelial_cells
PDE2A	3.69943	4.46533e-19	Endothelial_cells
DUSP5	3.50385	8.05505e-19	Endothelial_cells
GNA14	4.64231	8.20072e-19	Endothelial_cells
SULT1C4	3.28891	1.033e-18	Endothelial_cells
TINAGL1	3.08487	1.25445e-18	Endothelial_cells
ADAMTS18	4.74616	1.28298e-18	Endothelial_cells
TCF7L1	3.73782	1.3345e-18	Endothelial_cells
CD109	3.77987	1.41205e-18	Endothelial_cells
BACE2	3.02141	1.44582e-18	Endothelial_cells
TNFRSF4	3.1082	1.55502e-18	Endothelial_cells
CPM	3.4351	2.97033e-18	Endothelial_cells
CDA	3.29936	3.33743e-18	Endothelial_cells
MIR181A1HG	3.00009	3.62499e-18	Endothelial_cells
TSPAN18	3.05466	3.9012e-18	Endothelial_cells
RP11-302L19.3	3.23442	4.79074e-18	Endothelial_cells
PDGFD	4.09875	6.81985e-18	Endothelial_cells
LMO2	3.23995	8.19609e-18	Endothelial_cells
TNFAIP3	3.14028	8.96277e-18	Endothelial_cells
MIR4454	3.0594	9.44299e-18	Endothelial_cells
NPR1	3.25239	1.05648e-17	Endothelial_cells
FGD5	4.77618	1.2905e-17	Endothelial_cells
TMCC3	3.23121	1.50111e-17	Endothelial_cells
SCN4A	3.38212	1.89685e-17	Endothelial_cells
AC133680.1	3.72301	3.04193e-17	Endothelial_cells
VIP	3.09499	3.89624e-17	Endothelial_cells
MN1	3.00626	6.23297e-17	Endothelial_cells
ITGA6	3.55166	7.72433e-17	Endothelial_cells
MEDAG	3.66486	8.33385e-17	Endothelial_cells
LAMB1	3.13796	8.40682e-17	Endothelial_cells
OVCH1-AS1	3.12862	8.41326e-17	Endothelial_cells
TLL1	4.70659	8.43519e-17	Endothelial_cells
SOX17	3.12188	1.03505e-16	Endothelial_cells
CNTNAP3B	4.3138	1.10634e-16	Endothelial_cells
SERPINE1	4.11082	1.39155e-16	Endothelial_cells
AC079305.11	3.246	2.05985e-16	Endothelial_cells
FAP	3.1976	3.73902e-16	Endothelial_cells
VSIG2	3.30671	4.3614e-16	Endothelial_cells
FRMD4B	4.03886	5.0069e-16	Endothelial_cells
CARD10	3.08241	6.3922e-16	Endothelial_cells
IQCJ-SCHIP1	3.61536	1.08244e-15	Endothelial_cells
CMTM8	3.29457	1.11518e-15	Endothelial_cells
ADAMTSL1	3.5463	1.59448e-15	Endothelial_cells
AP001604.3	3.46112	3.26863e-15	Endothelial_cells
RP11-327L3.3	3.16099	3.52699e-15	Endothelial_cells
RAPGEF5	4.42155	1.0704e-14	Endothelial_cells
LAMA4	4.00851	1.19815e-14	Endothelial_cells
CACHD1	3.31359	1.68985e-14	Endothelial_cells
CCDC85A	4.02802	1.71618e-14	Endothelial_cells
CXCL2	3.72736	2.50968e-14	Endothelial_cells
KCNJ2	3.40235	3.39605e-14	Endothelial_cells
AC098617.1	3.16555	5.26946e-14	Endothelial_cells
FAT4	3.44908	8.6155e-14	Endothelial_cells
TMTC1	3.29174	8.83328e-14	Endothelial_cells
PLCB1	3.3555	1.02482e-13	Endothelial_cells
LPHN2	4.45359	1.33186e-13	Endothelial_cells
HIF3A	3.19784	2.09509e-13	Endothelial_cells
AC010084.1	4.13138	6.39098e-13	Endothelial_cells
CA4	3.04253	9.77131e-13	Endothelial_cells
CTD-3179P9.1	4.13721	2.18685e-12	Endothelial_cells
CHRM3	4.82893	6.45454e-12	Endothelial_cells
TOX2	3.02113	8.34334e-12	Endothelial_cells
NXN	3.24311	9.57323e-12	Endothelial_cells
THSD7A	3.59154	1.41021e-11	Endothelial_cells
COL13A1	3.01066	2.99152e-11	Endothelial_cells
SEMA6B	3.28971	7.8754e-11	Endothelial_cells
MYRIP	3.74661	1.33912e-10	Endothelial_cells
PDE4D	3.05896	2.27314e-10	Endothelial_cells
FLRT2	3.11375	2.60824e-10	Endothelial_cells
EDIL3	3.15904	2.87426e-10	Endothelial_cells
SELE	3.24905	1.84453e-09	Endothelial_cells
PIEZO2	4.08814	4.07041e-09	Endothelial_cells
GPM6A	3.35319	6.44077e-09	Endothelial_cells
CACNA2D3	4.82428	1.39995e-22	Chromaffin_cells
MIR137HG	4.4556	1.39995e-22	Chromaffin_cells
UNC79	3.83744	2.21749e-22	Chromaffin_cells
FAM19A1	4.52968	2.26285e-22	Chromaffin_cells
ELAVL4	4.82495	7.06519e-22	Chromaffin_cells
KIAA1377	3.13352	1.04145e-21	Chromaffin_cells
MYT1L	3.95555	1.30193e-21	Chromaffin_cells
ANO4	6.46471	1.37518e-21	Chromaffin_cells
SNAP91	4.34525	1.40869e-21	Chromaffin_cells
PCLO	4.38253	1.7488e-21	Chromaffin_cells
UNC80	3.75556	2.01016e-21	Chromaffin_cells
NEBL	5.16778	2.91834e-21	Chromaffin_cells
GRIA2	3.90892	2.23552e-20	Chromaffin_cells
CNKSR2	4.51162	3.01163e-20	Chromaffin_cells
RIMS2	3.4235	1.05999e-19	Chromaffin_cells
UNC5C	4.41555	1.31859e-19	Chromaffin_cells
NCAM1	3.16057	2.56643e-19	Chromaffin_cells
GRIP1	4.74241	2.99662e-19	Chromaffin_cells
EML5	3.97147	3.63182e-19	Chromaffin_cells
USH2A	6.63862	3.63182e-19	Chromaffin_cells
NALCN	3.99194	4.90363e-19	Chromaffin_cells
AGBL4	4.42777	5.92371e-19	Chromaffin_cells
CCSER1	4.82909	7.44798e-19	Chromaffin_cells
CADPS	4.78652	7.44798e-19	Chromaffin_cells
FAM171B	3.5484	7.71764e-19	Chromaffin_cells
CACNB2	3.74017	3.96314e-18	Chromaffin_cells
FAM155A	3.4072	4.7666e-18	Chromaffin_cells
HAND2-AS1	3.39366	7.81272e-18	Chromaffin_cells
VAT1L	4.30961	7.95684e-18	Chromaffin_cells
DOCK3	3.65511	1.14152e-17	Chromaffin_cells
RIMBP2	3.80949	1.39631e-17	Chromaffin_cells
CNTN1	3.88747	2.42897e-17	Chromaffin_cells
STAC	4.56875	2.72519e-17	Chromaffin_cells
ICA1	3.36026	3.74184e-17	Chromaffin_cells
ESRRG	4.09276	4.97251e-17	Chromaffin_cells
CTNNA2	4.19524	6.18984e-17	Chromaffin_cells
HMGCLL1	4.81049	6.6593e-17	Chromaffin_cells
BRINP1	5.12691	9.1094e-17	Chromaffin_cells
STXBP5L	3.93736	1.08373e-16	Chromaffin_cells
SCN2A	3.82364	1.12152e-16	Chromaffin_cells
GRID2	7.23051	1.44617e-16	Chromaffin_cells
FGF14	4.55348	1.47316e-16	Chromaffin_cells
MAGI2	3.26443	1.64132e-16	Chromaffin_cells
CACNA1B	4.62862	2.9141e-16	Chromaffin_cells
DLG2	3.18818	3.14509e-16	Chromaffin_cells
KCNMB2	6.14406	4.38055e-16	Chromaffin_cells
RGS7	5.07598	6.0279e-16	Chromaffin_cells
GRM7	8.58408	6.05519e-16	Chromaffin_cells
NMNAT2	3.58367	6.23136e-16	Chromaffin_cells
WDR17	3.3866	9.10943e-16	Chromaffin_cells
CNTN3	4.91813	1.04912e-15	Chromaffin_cells
RAB3C	3.84689	1.62805e-15	Chromaffin_cells
CHRNA7	4.9118	1.64611e-15	Chromaffin_cells
KCNH5	4.66067	2.01902e-15	Chromaffin_cells
TTC8	3.1922	2.10732e-15	Chromaffin_cells
SYT1	3.72989	2.7591e-15	Chromaffin_cells
GABRB3	3.36192	2.92064e-15	Chromaffin_cells
SYT14	3.11036	3.48185e-15	Chromaffin_cells
BMPR1B	4.32163	3.77514e-15	Chromaffin_cells
GALNT13	5.14591	5.11552e-15	Chromaffin_cells
MAP7	3.36706	7.84844e-15	Chromaffin_cells
CELF4	3.60748	8.0796e-15	Chromaffin_cells
ACVR1C	5.03735	8.6253e-15	Chromaffin_cells
NECAB1	5.53842	1.137e-14	Chromaffin_cells
SHROOM3	4.67997	2.07502e-14	Chromaffin_cells
PPP2R2B	3.38531	2.33694e-14	Chromaffin_cells
ASTN1	3.85577	2.44605e-14	Chromaffin_cells
LRRTM3	6.79186	3.62401e-14	Chromaffin_cells
RP11-761E20.1	3.47187	4.01459e-14	Chromaffin_cells
DPP6	3.27876	4.06899e-14	Chromaffin_cells
FBXO16	3.28379	4.92267e-14	Chromaffin_cells
RP11-475O6.1	4.73045	5.00948e-14	Chromaffin_cells
CPAMD8	4.79725	5.26891e-14	Chromaffin_cells
RAB27B	3.68824	8.42366e-14	Chromaffin_cells
FSTL5	7.02266	8.75537e-14	Chromaffin_cells
LINC00693	3.42807	9.0478e-14	Chromaffin_cells
GRIK2	3.32711	9.1531e-14	Chromaffin_cells
TENM1	3.72741	9.98859e-14	Chromaffin_cells
CTC-340D7.1	4.7393	1.15265e-13	Chromaffin_cells
NDRG4	3.34118	1.15265e-13	Chromaffin_cells
FAM135B	3.57691	1.58643e-13	Chromaffin_cells
KIAA2022	3.2005	1.74597e-13	Chromaffin_cells
CACNA1D	3.66524	2.57089e-13	Chromaffin_cells
DACH1	3.66842	3.78541e-13	Chromaffin_cells
HS6ST3	3.52788	3.92057e-13	Chromaffin_cells
STK33	3.23865	4.47868e-13	Chromaffin_cells
LHFPL4	3.41853	5.2948e-13	Chromaffin_cells
MTMR7	3.52895	5.3866e-13	Chromaffin_cells
SLC24A2	5.17328	6.14032e-13	Chromaffin_cells
PRUNE2	3.36826	6.80048e-13	Chromaffin_cells
JPH4	3.27497	1.07572e-12	Chromaffin_cells
LINC00271	3.31108	1.16888e-12	Chromaffin_cells
PLAG1	3.27581	1.16996e-12	Chromaffin_cells
GRIA4	3.95744	1.16996e-12	Chromaffin_cells
PCSK2	4.11265	1.22065e-12	Chromaffin_cells
EYA4	5.29899	1.34569e-12	Chromaffin_cells
SLC6A2	4.16706	1.42657e-12	Chromaffin_cells
ADAMTS9-AS2	3.14481	1.71845e-12	Chromaffin_cells
AC019118.2	3.78598	2.29928e-12	Chromaffin_cells
KCNH1	3.8647	2.55882e-12	Chromaffin_cells
HCN1	4.04281	2.65215e-12	Chromaffin_cells
NOVA1	3.00059	4.1168e-12	Chromaffin_cells
NELL2	5.21869	4.38704e-12	Chromaffin_cells
ADCY2	3.84143	4.38704e-12	Chromaffin_cells
NOS1AP	4.21771	4.48151e-12	Chromaffin_cells
LRRC4C	4.03044	5.26921e-12	Chromaffin_cells
CNTNAP5	5.64069	5.42274e-12	Chromaffin_cells
SLC18A1	4.09135	5.86394e-12	Chromaffin_cells
PTPRN2	3.01782	6.82325e-12	Chromaffin_cells
RP11-567N4.2	4.85387	7.25115e-12	Chromaffin_cells
SRRM4	3.74721	1.06017e-11	Chromaffin_cells
CACNG2	3.37836	1.22109e-11	Chromaffin_cells
PNMT	5.94119	1.25782e-11	Chromaffin_cells
CCDC148	3.13138	1.47797e-11	Chromaffin_cells
NRXN3	4.4401	1.51872e-11	Chromaffin_cells
TFAP2B	3.49897	1.9e-11	Chromaffin_cells
TMOD1	3.1177	2.10707e-11	Chromaffin_cells
7SK	4.26305	2.1816e-11	Chromaffin_cells
TIAM1	3.24143	2.26444e-11	Chromaffin_cells
ANO5	3.19017	2.34162e-11	Chromaffin_cells
NLGN1	3.3153	2.45589e-11	Chromaffin_cells
TNR	5.11627	3.81028e-11	Chromaffin_cells
RGS22	3.65655	3.90119e-11	Chromaffin_cells
MGAT4C	4.08044	4.13228e-11	Chromaffin_cells
SRGAP3	3.02753	5.00969e-11	Chromaffin_cells
FAM162B	3.28317	7.64818e-11	Chromaffin_cells
FHOD3	4.30737	9.92509e-11	Chromaffin_cells
RP11-542G1.1	4.374	1.02522e-10	Chromaffin_cells
FMN2	3.55757	1.09541e-10	Chromaffin_cells
NCAM2	3.62204	1.12838e-10	Chromaffin_cells
SRRM3	3.26819	1.24696e-10	Chromaffin_cells
ASTN2	3.05625	2.29062e-10	Chromaffin_cells
BMPER	3.76831	3.12232e-10	Chromaffin_cells
C1orf226	4.04496	3.68619e-10	Chromaffin_cells
BRINP3	5.66174	3.90287e-10	Chromaffin_cells
RP11-307P5.1	4.99434	4.3092e-10	Chromaffin_cells
FRRS1L	3.21988	4.3092e-10	Chromaffin_cells
ACOT11	3.08909	4.61399e-10	Chromaffin_cells
STK32A	3.64667	4.68131e-10	Chromaffin_cells
GRIK1	8.16496	5.40456e-10	Chromaffin_cells
LSAMP	3.50795	5.77367e-10	Chromaffin_cells
RET	4.10942	6.27279e-10	Chromaffin_cells
RP11-272L13.3	3.31773	6.70198e-10	Chromaffin_cells
SHISA9	5.33131	6.83041e-10	Chromaffin_cells
ASIC2	3.93018	8.01828e-10	Chromaffin_cells
VSTM2A	3.30908	9.20405e-10	Chromaffin_cells
FAM169A	4.29682	1.02759e-09	Chromaffin_cells
COLGALT2	4.50658	1.54079e-09	Chromaffin_cells
TOX3	4.7022	1.66206e-09	Chromaffin_cells
MIAT	3.10264	1.9208e-09	Chromaffin_cells
CACNA1A	7.11631	1.98029e-09	Chromaffin_cells
RBFOX1	5.6535	2.15779e-09	Chromaffin_cells
MUM1L1	4.66669	2.41143e-09	Chromaffin_cells
ABCC8	5.40451	2.56175e-09	Chromaffin_cells
DAB1	3.01887	2.90103e-09	Chromaffin_cells
PROX1	3.07483	3.10566e-09	Chromaffin_cells
KSR2	5.28694	3.39771e-09	Chromaffin_cells
MPPED2	3.06702	4.16942e-09	Chromaffin_cells
RP11-148L24.1	3.0895	4.26398e-09	Chromaffin_cells
PHYHIPL	3.0414	4.40428e-09	Chromaffin_cells
UPP2	3.245	4.46421e-09	Chromaffin_cells
OPRM1	4.90052	4.52906e-09	Chromaffin_cells
FAM133A	3.25672	4.56306e-09	Chromaffin_cells
IQCA1	3.49484	5.27268e-09	Chromaffin_cells
TMEM108	3.35875	5.27268e-09	Chromaffin_cells
PAK3	3.32557	5.57977e-09	Chromaffin_cells
U91319.1	4.76576	5.60954e-09	Chromaffin_cells
SEZ6L	3.22363	5.7063e-09	Chromaffin_cells
MRAP2	3.18401	6.35162e-09	Chromaffin_cells
OSBPL6	3.27502	6.49939e-09	Chromaffin_cells
LHCGR	4.55168	6.99991e-09	Chromaffin_cells
PKHD1	4.56942	7.69935e-09	Chromaffin_cells
PAMR1	5.43759	8.56128e-09	Chromaffin_cells
RORB	4.53017	8.94505e-09	Chromaffin_cells
CYP17A1	4.22686	9.29478e-09	Chromaffin_cells
PLCXD3	3.76361	9.53286e-09	Chromaffin_cells
FUT9	3.31546	1.10473e-08	Chromaffin_cells
AKR1C2	4.34621	1.34771e-08	Chromaffin_cells
ATRNL1	3.29094	1.36094e-08	Chromaffin_cells
RP11-115J16.1	4.53796	1.5789e-08	Chromaffin_cells
GRID1	3.19651	1.67325e-08	Chromaffin_cells
ZMAT4	4.19087	1.70341e-08	Chromaffin_cells
TTC40	3.7447	1.78511e-08	Chromaffin_cells
ST8SIA3	3.163	2.14019e-08	Chromaffin_cells
GRM8	3.77639	2.26077e-08	Chromaffin_cells
SGCD	4.79607	2.29262e-08	Chromaffin_cells
PKP2	3.55836	2.48294e-08	Chromaffin_cells
PCDH9	3.44731	2.91162e-08	Chromaffin_cells
NRSN1	4.32733	3.09128e-08	Chromaffin_cells
RP11-145O15.3	3.8972	3.6075e-08	Chromaffin_cells
EGFLAM	3.36005	4.15401e-08	Chromaffin_cells
C14orf39	3.77224	4.94003e-08	Chromaffin_cells
CA10	4.41608	5.25791e-08	Chromaffin_cells
PACRG	3.18355	6.2577e-08	Chromaffin_cells
FLRT3	3.68659	7.19947e-08	Chromaffin_cells
SAMD5	5.04211	8.6457e-08	Chromaffin_cells
RPH3A	3.46998	9.78921e-08	Chromaffin_cells
PWRN1	4.26477	1.05488e-07	Chromaffin_cells
PTPRR	5.04356	1.05504e-07	Chromaffin_cells
KCNK9	3.28973	1.19205e-07	Chromaffin_cells
RP11-10A14.5	3.68212	1.23588e-07	Chromaffin_cells
CACNA1E	5.69977	1.44146e-07	Chromaffin_cells
GABRG2	4.23483	1.55849e-07	Chromaffin_cells
DLGAP1	4.20576	1.57213e-07	Chromaffin_cells
AC003090.1	3.18354	1.6124e-07	Chromaffin_cells
CLSTN2	3.94579	1.65521e-07	Chromaffin_cells
BAIAP3	3.1945	1.76136e-07	Chromaffin_cells
AC109135.1	3.17217	1.85987e-07	Chromaffin_cells
ANKFN1	3.88804	1.94861e-07	Chromaffin_cells
KCTD16	4.62246	2.63191e-07	Chromaffin_cells
RP11-429O1.1	3.14662	3.00226e-07	Chromaffin_cells
SUSD4	3.18628	3.13759e-07	Chromaffin_cells
HDAC9	3.23478	3.42807e-07	Chromaffin_cells
RP11-814P5.1	3.65634	3.52237e-07	Chromaffin_cells
KCNB2	4.43473	3.74996e-07	Chromaffin_cells
AFF3	3.10414	4.60924e-07	Chromaffin_cells
RP11-176N18.2	3.70611	4.62131e-07	Chromaffin_cells
CADM2	3.39093	4.93945e-07	Chromaffin_cells
HRH1	3.54876	5.21539e-07	Chromaffin_cells
GPR123	3.28432	5.29524e-07	Chromaffin_cells
HS3ST5	3.55683	6.33701e-07	Chromaffin_cells
SORCS3	4.9842	8.8821e-07	Chromaffin_cells
RNF175	3.6948	1.19024e-06	Chromaffin_cells
PLCE1	3.55238	1.2069e-06	Chromaffin_cells
GREB1L	4.1345	1.30542e-06	Chromaffin_cells
HTATSF1	3.00274	1.46784e-06	Chromaffin_cells
DPY19L2	3.12799	1.52722e-06	Chromaffin_cells
EYA1	4.28983	1.58688e-06	Chromaffin_cells
SYT10	3.83727	1.68799e-06	Chromaffin_cells
CDH18	4.75001	1.70021e-06	Chromaffin_cells
GALNT14	3.52319	1.71496e-06	Chromaffin_cells
PLXNA4	3.58135	1.748e-06	Chromaffin_cells
ISM1	3.51303	1.7547e-06	Chromaffin_cells
NKAIN1	3.00477	1.76471e-06	Chromaffin_cells
KCNIP1	4.54856	1.80242e-06	Chromaffin_cells
KCNH8	4.45647	2.16678e-06	Chromaffin_cells
TMC2	3.00805	2.3295e-06	Chromaffin_cells
RFX6	5.5559	2.45431e-06	Chromaffin_cells
WNK2	3.41814	2.47057e-06	Chromaffin_cells
RP11-222A11.1	3.10678	2.59018e-06	Chromaffin_cells
UNC5D	4.89279	2.68188e-06	Chromaffin_cells
RP11-454P21.1	3.22407	2.71723e-06	Chromaffin_cells
PCP4	3.96442	2.74697e-06	Chromaffin_cells
RP11-317N12.1	3.18837	2.78109e-06	Chromaffin_cells
RP11-710C12.1	3.05128	3.1948e-06	Chromaffin_cells
SCN1A	3.96593	3.2097e-06	Chromaffin_cells
NOL4	3.80334	3.84474e-06	Chromaffin_cells
FREM1	3.8756	3.87576e-06	Chromaffin_cells
NXPH1	4.72202	4.58418e-06	Chromaffin_cells
NCKAP5	3.65381	4.58468e-06	Chromaffin_cells
ARSF	3.43101	4.95558e-06	Chromaffin_cells
RP11-123O10.4	3.91509	4.99056e-06	Chromaffin_cells
SPOCK1	3.51384	5.03327e-06	Chromaffin_cells
VSNL1	4.05519	5.30793e-06	Chromaffin_cells
LINC01102	3.39182	5.44795e-06	Chromaffin_cells
LRP1B	4.44027	8.58229e-06	Chromaffin_cells
TMEM179	3.14318	1.11098e-05	Chromaffin_cells
LINC01158	4.27771	1.31177e-05	Chromaffin_cells
GCGR	4.05638	1.34354e-05	Chromaffin_cells
RGN	3.35391	1.60365e-05	Chromaffin_cells
RP5-1043L13.1	3.55781	1.60527e-05	Chromaffin_cells
RP11-136K7.2	5.52969	1.64113e-05	Chromaffin_cells
C1orf173	3.67821	1.6538e-05	Chromaffin_cells
KIRREL3	3.58064	1.70748e-05	Chromaffin_cells
NDST3	5.16079	1.83783e-05	Chromaffin_cells
ADAMTS19	4.20507	1.8638e-05	Chromaffin_cells
RGS7BP	4.40748	2.15178e-05	Chromaffin_cells
PPP1R1B	3.98519	2.22225e-05	Chromaffin_cells
KAL1	3.7878	2.22413e-05	Chromaffin_cells
LGI1	3.84278	2.25485e-05	Chromaffin_cells
RELN	4.49687	2.43261e-05	Chromaffin_cells
SLIT3	3.13817	2.48762e-05	Chromaffin_cells
DCHS2	4.45237	2.49675e-05	Chromaffin_cells
SLC38A11	4.54273	2.54465e-05	Chromaffin_cells
SDK1	4.14797	2.70012e-05	Chromaffin_cells
LINGO2	4.43471	2.85188e-05	Chromaffin_cells
RP11-341G5.1	3.83569	3.24845e-05	Chromaffin_cells
TRHDE	4.08541	3.35487e-05	Chromaffin_cells
FAM189A1	3.52308	3.6097e-05	Chromaffin_cells
GALR1	3.35483	4.0082e-05	Chromaffin_cells
WIPF3	3.2838	4.34504e-05	Chromaffin_cells
PPFIA2	5.38823	4.56023e-05	Chromaffin_cells
ARHGAP36	3.82419	6.28824e-05	Chromaffin_cells
CYP3A5	3.02212	6.3925e-05	Chromaffin_cells
NNAT	3.48033	7.18911e-05	Chromaffin_cells
SLCO4C1	3.6418	7.91963e-05	Chromaffin_cells
RAB3B	3.38632	8.5179e-05	Chromaffin_cells
COL22A1	3.96361	8.5179e-05	Chromaffin_cells
KCNH7	4.23604	8.59845e-05	Chromaffin_cells
TMEFF2	3.89356	8.71377e-05	Chromaffin_cells
HIF3A	3.52251	9.32166e-05	Chromaffin_cells
NAALAD2	3.02606	9.32871e-05	Chromaffin_cells
BCAN	3.38083	0.000110757	Chromaffin_cells
SMOC1	4.35118	0.000112352	Chromaffin_cells
MEI4	3.48725	0.000118372	Chromaffin_cells
FAM160A1	3.25532	0.000126822	Chromaffin_cells
KCNAB1	4.08519	0.000129642	Chromaffin_cells
CHD5	3.31361	0.000153611	Chromaffin_cells
ATP8A2	3.65622	0.000159565	Chromaffin_cells
RP11-9G1.3	3.14989	0.000159665	Chromaffin_cells
FAT4	3.07751	0.000182913	Chromaffin_cells
TH	4.22457	0.000185676	Chromaffin_cells
NTNG1	4.96075	0.000191114	Chromaffin_cells
CDH10	4.31358	0.000198213	Chromaffin_cells
TENM4	3.03308	0.000213996	Chromaffin_cells
B3GALT5	3.57837	0.000230541	Chromaffin_cells
PLA2G7	3.40932	0.000249369	Chromaffin_cells
SPOCK3	4.47118	0.000284048	Chromaffin_cells
SNTG1	4.40375	0.000297579	Chromaffin_cells
SLC4A10	3.66353	0.000299298	Chromaffin_cells
IGSF10	3.03318	0.00035238	Chromaffin_cells
BMP5	3.41014	0.000385249	Chromaffin_cells
DGKB	3.5297	0.000415046	Chromaffin_cells
KCNQ3	3.13501	0.000415046	Chromaffin_cells
GABRB1	3.37832	0.000415046	Chromaffin_cells
ROBO1	3.30973	0.000415046	Chromaffin_cells
B3GALT1	3.3914	0.000415046	Chromaffin_cells
RIMS1	4.04943	0.000415046	Chromaffin_cells
PDE8B	3.12397	0.000415046	Chromaffin_cells
AC074363.1	3.89209	0.000415046	Chromaffin_cells
GABRG3	4.3625	0.000415046	Chromaffin_cells
PCDH15	4.81706	0.000415046	Chromaffin_cells
LINC00632	3.24541	0.000415046	Chromaffin_cells
RP11-484P15.1	3.03464	0.000415046	Chromaffin_cells
BCHE	3.43243	0.000415046	Chromaffin_cells
ITGBL1	3.02591	0.000415046	Chromaffin_cells
RP5-1070A16.1	3.17657	0.000415046	Chromaffin_cells
RALYL	4.49024	0.000415046	Chromaffin_cells
GLRA3	4.06474	0.000415046	Chromaffin_cells
SST	3.59478	0.000415046	Chromaffin_cells
RP11-76I14.1	3.20066	0.000415046	Chromaffin_cells
SLC16A12	3.44666	0.000415046	Chromaffin_cells
DCC	3.23367	0.000415046	Chromaffin_cells
ELN	3.27754	0.000415046	Chromaffin_cells
VWA5B1	3.02075	0.000415046	Chromaffin_cells
NRG1	3.5116	0.000415046	Chromaffin_cells
RTN1	3.1205	0.000415046	Chromaffin_cells
RP11-354K4.2	3.69785	0.000415046	Chromaffin_cells
SLC26A5	3.1204	0.000415046	Chromaffin_cells
RP11-148I19.1	3.1788	0.000415046	Chromaffin_cells
GLRA1	3.15371	0.000415046	Chromaffin_cells
RP11-116O11.1	3.2759	0.000415046	Chromaffin_cells
GPC5	4.34311	0.000415046	Chromaffin_cells
SLC1A2	3.34346	0.000415046	Chromaffin_cells
ACSS3	3.06345	0.000415046	Chromaffin_cells
FSIP2	3.36784	0.000415046	Chromaffin_cells
RP11-481J2.2	3.10939	0.000415046	Chromaffin_cells
HPGD	3.50176	0.000415534	Chromaffin_cells
KCNJ3	3.38643	0.00048635	Chromaffin_cells
VWDE	3.02409	0.000573347	Chromaffin_cells
ERBB4	3.96872	0.00060083	Chromaffin_cells
GDA	3.74464	0.00067415	Chromaffin_cells
CNTNAP4	3.13381	0.000990581	Chromaffin_cells
GRIN2A	3.27714	0.00142054	Chromaffin_cells
DNAH14	3.09191	0.00157796	Chromaffin_cells
TMEM132C	4.39829	0.00206847	Chromaffin_cells
PCDH7	3.55634	0.00224201	Chromaffin_cells
RP11-348J24.2	3.6453	0.00456571	Chromaffin_cells
KLHL1	3.19483	0.011262	Chromaffin_cells
CACNG3	3.21161	0.0124456	Chromaffin_cells
CNTNAP2	3.42336	0.0306957	Chromaffin_cells
EPHA5	3.21533	0.0334458	Chromaffin_cells
PTPRZ1	8.29712	1.167e-53	SCLCs
GINS3	6.44875	8.82057e-46	SCLCs
CDH19	9.4489	9.7865e-46	SCLCs
TMEM71	6.17121	6.00564e-44	SCLCs
COL28A1	6.26182	7.30898e-44	SCLCs
CHST9	7.56116	1.23412e-41	SCLCs
KCNS3	5.28804	4.15233e-40	SCLCs
CYP27C1	6.5203	1.83567e-38	SCLCs
ASPA	5.58887	2.5992e-38	SCLCs
TSPAN11	6.30312	5.08293e-38	SCLCs
INSC	6.99936	4.94631e-37	SCLCs
GPR126	6.34579	2.52989e-36	SCLCs
HMCN1	6.34886	6.52681e-36	SCLCs
CRYAB	6.15762	3.73169e-34	SCLCs
GRIN2B	5.79431	5.79951e-34	SCLCs
LGI4	5.43143	1.03598e-33	SCLCs
CDH6	6.03883	2.72247e-33	SCLCs
RASGEF1C	6.38001	3.16257e-33	SCLCs
IL1RAPL1	5.94555	1.1712e-32	SCLCs
CASC15	5.12118	1.41678e-32	SCLCs
ANXA1	5.2886	2.16648e-32	SCLCs
SOX6	5.08786	3.82526e-32	SCLCs
PLA2G4A	5.66354	4.58841e-32	SCLCs
COL5A2	4.52987	5.48631e-32	SCLCs
COL12A1	5.31815	5.834e-32	SCLCs
ADAM23	6.52241	5.834e-32	SCLCs
SEMA3C	7.2164	1.27095e-31	SCLCs
ALDH1A1	5.72736	2.36048e-31	SCLCs
GPM6B	5.87589	5.49704e-31	SCLCs
SOX10	5.51466	1.42305e-30	SCLCs
KIAA1755	5.19467	1.42964e-30	SCLCs
ASAP2	4.47495	3.83766e-30	SCLCs
DLEU7-AS1	5.00182	5.56689e-30	SCLCs
IL1RAPL2	7.01086	1.19066e-29	SCLCs
AEBP1	4.09591	1.44522e-29	SCLCs
ARHGEF26	4.66424	1.81093e-29	SCLCs
RP11-776H12.1	6.32623	1.81093e-29	SCLCs
MEGF6	4.7838	4.57485e-29	SCLCs
STARD13	3.61239	1.64163e-28	SCLCs
RP11-381O7.3	4.75433	1.81382e-28	SCLCs
CTNNA3	5.75673	1.8834e-28	SCLCs
RP11-1055B8.3	4.365	2.24613e-28	SCLCs
KIRREL3	7.9513	3.42389e-28	SCLCs
ABCA8	4.94596	3.83135e-28	SCLCs
LRRC7	6.36578	5.58663e-28	SCLCs
HS3ST3A1	5.75805	6.96036e-28	SCLCs
PRIMA1	5.75071	8.00585e-28	SCLCs
OLFML2A	4.49467	1.2417e-27	SCLCs
ZNF804B	7.14752	1.2902e-27	SCLCs
SLC35F1	5.25588	1.43602e-27	SCLCs
MEGF10	5.17432	1.94375e-27	SCLCs
WDR86	4.99461	2.44749e-27	SCLCs
RP11-141M1.3	4.25314	3.22441e-27	SCLCs
MYOT	5.16373	3.29827e-27	SCLCs
LINC00466	4.6604	4.78563e-27	SCLCs
RP11-308N19.1	5.21597	4.89512e-27	SCLCs
SHC4	5.27747	5.90479e-27	SCLCs
COL9A3	4.57014	6.02027e-27	SCLCs
RASSF4	4.29559	6.16384e-27	SCLCs
PTPRJ	3.83901	7.54628e-27	SCLCs
GRIK2	4.63372	1.44252e-26	SCLCs
TRPC6	4.75724	1.53412e-26	SCLCs
ERBB3	5.37501	1.55188e-26	SCLCs
XKR4	7.08717	1.98681e-26	SCLCs
COL5A1	4.39139	2.43153e-26	SCLCs
ITGB4	4.7599	2.50024e-26	SCLCs
RP11-436K8.1	5.82515	3.81802e-26	SCLCs
RP3-399L15.3	4.53048	5.53468e-26	SCLCs
KIAA1217	4.20969	1.01785e-25	SCLCs
FSTL3	3.7477	1.77852e-25	SCLCs
RGS8	4.90553	2.16713e-25	SCLCs
AP1S2	3.48659	2.16713e-25	SCLCs
CTGF	4.9602	2.70906e-25	SCLCs
TFAP2A	5.22268	3.90715e-25	SCLCs
GPNMB	5.3075	3.95526e-25	SCLCs
AC144449.1	3.4152	4.73888e-25	SCLCs
VGLL3	4.54445	4.97655e-25	SCLCs
COL16A1	4.23624	1.3327e-24	SCLCs
TGFB2	4.79293	1.3598e-24	SCLCs
COL20A1	5.07527	3.46316e-24	SCLCs
NPL	3.56407	4.94071e-24	SCLCs
COL8A1	5.22376	1.27456e-23	SCLCs
AFAP1L2	3.91584	1.35701e-23	SCLCs
GPR17	4.54655	1.71797e-23	SCLCs
ST6GALNAC2	4.58537	3.11983e-23	SCLCs
ZNF503-AS1	4.13131	3.94743e-23	SCLCs
FXYD1	3.90639	4.00117e-23	SCLCs
TIMP4	4.30234	5.48595e-23	SCLCs
GLIS3	4.24418	5.81299e-23	SCLCs
PTPN14	3.72578	6.04763e-23	SCLCs
PAPPA	4.37214	7.20066e-23	SCLCs
COL1A2	4.39785	7.20066e-23	SCLCs
RCAN1	3.64559	7.20066e-23	SCLCs
C15orf52	3.25477	7.32833e-23	SCLCs
LINC00511	5.01414	7.46872e-23	SCLCs
AXL	3.72405	1.82289e-22	SCLCs
IL1RAP	4.66952	4.93894e-22	SCLCs
RP1-249H1.4	4.38577	5.72347e-22	SCLCs
RFTN2	3.26687	6.87062e-22	SCLCs
NES	3.7264	7.69404e-22	SCLCs
CLDN11	4.16434	9.06462e-22	SCLCs
FHDC1	4.24331	1.43809e-21	SCLCs
AL445665.1	4.08234	1.56581e-21	SCLCs
SLFN12	3.15143	1.64589e-21	SCLCs
CHL1	5.48157	3.1734e-21	SCLCs
CAB39L	3.43559	6.40191e-21	SCLCs
NAALADL2	3.02876	1.80658e-20	SCLCs
CPXM2	4.01533	1.86518e-20	SCLCs
AQP7	4.02365	2.09064e-20	SCLCs
[truncated: 203 more rows]
