# Supplementary material for: Single-nuclei and bulk-tissue gene-expression analysis of pheochromocytoma and paraganglioma links disease subtypes with tumor microenvironment
Source: Nat Commun. 2022 Oct 21;13:6262. doi: 10.1038/s41467-022-34011-3 (PMC9587261; doi:10.1038/s41467-022-34011-3)
Supplement: Supplementary file 18 — Source Data [file 41467_2022_34011_MOESM18_ESM.xlsx]

## Sheet: Figure1cdhi_FigS2_FigS5.tsv
cellid	UMAP 1	UMAP 2	Genotype	Subgroup	Sample	Cell_Type	pseudohypoxic_or_kinase_signalling	Processing_batch
07AH391_AAACCTGAGAGGTTGC	0.517874	15.5898	HRAS	C2A	E035	SCLCs	Normal	4
07AH391_AAACCTGAGGGTATCG	10.3166	10.5635	HRAS	C2A	E035	Tumour	C2	4
07AH391_AAACCTGCAGGCAGTA	11.4262	10.6635	HRAS	C2A	E035	Tumour	C2	4
07AH391_AAACCTGCATACTACG	10.9301	10.2682	HRAS	C2A	E035	Tumour	C2	4
07AH391_AAACCTGGTATGGTTC	16.0004	-1.73901	HRAS	C2A	E035	Adrenocortical cells	Normal	4
07AH391_AAACCTGGTCTTGTCC	11.6011	9.67312	HRAS	C2A	E035	Tumour	C2	4
07AH391_AAACCTGTCCAGATCA	10.6148	9.9562	HRAS	C2A	E035	Tumour	C2	4
07AH391_AAACCTGTCGACAGCC	16.3316	-1.58239	HRAS	C2A	E035	Adrenocortical cells	Normal	4
07AH391_AAACGGGAGGGAAACA	11.1522	10.8013	HRAS	C2A	E035	Tumour	C2	4
07AH391_AAACGGGCAAGCCCAC	10.4625	9.84904	HRAS	C2A	E035	Tumour	C2	4
07AH391_AAACGGGCACATAACC	7.767	-10.1484	HRAS	C2A	E035	T/NK cells	Normal	4
07AH391_AAACGGGGTACTCGCG	10.3523	10.0085	HRAS	C2A	E035	Tumour	C2	4
07AH391_AAACGGGGTCTGCAAT	2.81523	-14.6736	HRAS	C2A	E035	Myeloid cells	Normal	4
07AH391_AAACGGGTCAGCGATT	11.1782	9.60221	HRAS	C2A	E035	Tumour	C2	4
07AH391_AAACGGGTCCAGGGCT	9.98589	10.5821	HRAS	C2A	E035	Tumour	C2	4
07AH391_AAACGGGTCTACGAGT	10.6311	10.2649	HRAS	C2A	E035	Tumour	C2	4
07AH391_AAAGATGAGTATGACA	3.12595	-14.5577	HRAS	C2A	E035	Myeloid cells	Normal	4
07AH391_AAAGATGAGTGGGCTA	11.5115	10.3836	HRAS	C2A	E035	Tumour	C2	4
07AH391_AAAGATGCAGCATACT	2.90148	-14.7392	HRAS	C2A	E035	Myeloid cells	Normal	4
07AH391_AAAGATGGTTTAGGAA	10.6903	9.73076	HRAS	C2A	E035	Tumour	C2	4
07AH391_AAAGATGTCAAAGTAG	15.4676	-1.43171	HRAS	C2A	E035	Adrenocortical cells	Normal	4
07AH391_AAAGATGTCAACGGCC	9.93097	10.5608	HRAS	C2A	E035	Tumour	C2	4
07AH391_AAAGATGTCACGATGT	11.7957	10.0177	HRAS	C2A	E035	Tumour	C2	4
07AH391_AAAGATGTCGGTTCGG	11.8446	10.2476	HRAS	C2A	E035	Tumour	C2	4
07AH391_AAAGCAAAGACATAAC	3.04196	-15.2437	HRAS	C2A	E035	Myeloid cells	Normal	4
07AH391_AAAGCAAAGATCCTGT	3.08956	-14.7986	HRAS	C2A	E035	Myeloid cells	Normal	4
07AH391_AAAGCAAAGCCCAGCT	3.07174	-14.9278	HRAS	C2A	E035	Myeloid cells	Normal	4
07AH391_AAAGCAACACACTGCG	10.6518	9.72596	HRAS	C2A	E035	Tumour	C2	4
07AH391_AAAGCAAGTATTCGTG	7.79521	-10.7274	HRAS	C2A	E035	T/NK cells	Normal	4
07AH391_AAAGCAAGTCCGAACC	10.4305	9.94597	HRAS	C2A	E035	Tumour	C2	4
07AH391_AAAGCAAGTCTCTTTA	9.88383	10.3192	HRAS	C2A	E035	Tumour	C2	4
07AH391_AAAGCAAGTGGTCTCG	7.38306	-11.297	HRAS	C2A	E035	T/NK cells	Normal	4
07AH391_AAAGCAAGTTCGTCTC	11.6544	10.2725	HRAS	C2A	E035	Tumour	C2	4
07AH391_AAAGCAATCTATCCCG	10.1443	10.0292	HRAS	C2A	E035	Tumour	C2	4
07AH391_AAAGTAGAGACACGAC	10.976	9.8646	HRAS	C2A	E035	Tumour	C2	4
07AH391_AAAGTAGAGCGTTTAC	10.5316	10.2664	HRAS	C2A	E035	Tumour	C2	4
07AH391_AAAGTAGAGGCAAAGA	11.0377	10.2705	HRAS	C2A	E035	Tumour	C2	4
07AH391_AAAGTAGAGGCCATAG	0.523733	15.6584	HRAS	C2A	E035	SCLCs	Normal	4
07AH391_AAAGTAGAGTATCTCG	10.3005	10.6353	HRAS	C2A	E035	Tumour	C2	4
07AH391_AAAGTAGAGTGTCCCG	7.66871	-11.5883	HRAS	C2A	E035	T/NK cells	Normal	4
07AH391_AAAGTAGCACGAAAGC	7.30336	-11.057	HRAS	C2A	E035	T/NK cells	Normal	4
07AH391_AAAGTAGGTTGTTTGG	2.57626	-15.9705	HRAS	C2A	E035	Myeloid cells	Normal	4
07AH391_AAAGTAGTCATGGTCA	2.81956	-14.5373	HRAS	C2A	E035	Myeloid cells	Normal	4
07AH391_AAAGTAGTCGTTTGCC	10.6581	10.0722	HRAS	C2A	E035	Tumour	C2	4
07AH391_AAAGTAGTCTCCGGTT	1.4259	15.3261	HRAS	C2A	E035	SCLCs	Normal	4
07AH391_AAATGCCAGAATCTCC	11.1357	9.86826	HRAS	C2A	E035	Tumour	C2	4
07AH391_AAATGCCAGGATTCGG	10.0698	10.1518	HRAS	C2A	E035	Tumour	C2	4
07AH391_AAATGCCCACAGACTT	11.0567	10.2218	HRAS	C2A	E035	Tumour	C2	4
07AH391_AAATGCCCACCGGAAA	10.8472	10.8356	HRAS	C2A	E035	Tumour	C2	4
07AH391_AAATGCCCACGAAAGC	3.04938	-14.5913	HRAS	C2A	E035	Myeloid cells	Normal	4
07AH391_AAATGCCGTCTAAACC	16.165	-1.5189	HRAS	C2A	E035	Adrenocortical cells	Normal	4
07AH391_AAATGCCTCAAAGTAG	10.8446	10.0028	HRAS	C2A	E035	Tumour	C2	4
07AH391_AAATGCCTCGGAGCAA	10.3116	10.0119	HRAS	C2A	E035	Tumour	C2	4
07AH391_AAATGCCTCTTGCCGT	11.2255	10.6252	HRAS	C2A	E035	Tumour	C2	4
07AH391_AACACGTAGGGATACC	10.3008	10.9713	HRAS	C2A	E035	Tumour	C2	4
07AH391_AACACGTCACGAAGCA	2.35639	-13.8057	HRAS	C2A	E035	Myeloid cells	Normal	4
07AH391_AACACGTCACTATCTT	11.2109	9.7172	HRAS	C2A	E035	Tumour	C2	4
07AH391_AACACGTCAGTATGCT	10.363	10.0408	HRAS	C2A	E035	Tumour	C2	4
07AH391_AACACGTGTTATCCGA	11.1171	10.8005	HRAS	C2A	E035	Tumour	C2	4
07AH391_AACACGTTCAGCTCGG	11.7013	10.2664	HRAS	C2A	E035	Tumour	C2	4
07AH391_AACACGTTCGGCGCTA	2.5959	-15.7751	HRAS	C2A	E035	Myeloid cells	Normal	4
07AH391_AACACGTTCTCATTCA	2.96692	-15.2518	HRAS	C2A	E035	Myeloid cells	Normal	4
07AH391_AACCATGAGACGCAAC	11.3562	10.4057	HRAS	C2A	E035	Tumour	C2	4
07AH391_AACCATGAGTGGTAAT	10.3561	9.81007	HRAS	C2A	E035	Tumour	C2	4
07AH391_AACCATGCAAGCTGTT	10.8506	9.17211	HRAS	C2A	E035	Tumour	C2	4
07AH391_AACCATGCAATCACAC	10.5521	9.96146	HRAS	C2A	E035	Tumour	C2	4
07AH391_AACCATGCAATCTACG	0.535263	15.8524	HRAS	C2A	E035	SCLCs	Normal	4
07AH391_AACCATGCAGATGGGT	10.3391	10.3628	HRAS	C2A	E035	Tumour	C2	4
07AH391_AACCATGCAGCCTGTG	10.8921	10.3641	HRAS	C2A	E035	Tumour	C2	4
07AH391_AACCATGCATGAGCGA	2.89788	-14.8744	HRAS	C2A	E035	Myeloid cells	Normal	4
07AH391_AACCATGGTAAACCTC	9.95942	10.7084	HRAS	C2A	E035	Tumour	C2	4
07AH391_AACCATGGTCCTCCAT	10.4431	10.1507	HRAS	C2A	E035	Tumour	C2	4
07AH391_AACCATGGTGGCGAAT	10.9331	9.58098	HRAS	C2A	E035	Tumour	C2	4
07AH391_AACCATGGTGTGACCC	11.1448	10.4439	HRAS	C2A	E035	Tumour	C2	4
07AH391_AACCATGTCAAACCGT	16.3351	-1.37365	HRAS	C2A	E035	Adrenocortical cells	Normal	4
07AH391_AACCATGTCACATGCA	16.1173	-1.55589	HRAS	C2A	E035	Adrenocortical cells	Normal	4
07AH391_AACCATGTCGCAAGCC	10.1481	10.0987	HRAS	C2A	E035	Tumour	C2	4
07AH391_AACCATGTCGCCCTTA	11.2418	9.71465	HRAS	C2A	E035	Tumour	C2	4
07AH391_AACCATGTCTGAAAGA	10.8839	10.0624	HRAS	C2A	E035	Tumour	C2	4
07AH391_AACCATGTCTTGCATT	10.401	9.9709	HRAS	C2A	E035	Tumour	C2	4
07AH391_AACCGCGAGACAAGCC	10.3179	10.2402	HRAS	C2A	E035	Tumour	C2	4
07AH391_AACCGCGAGCGGCTTC	2.63572	-15.7107	HRAS	C2A	E035	Myeloid cells	Normal	4
07AH391_AACCGCGAGCGTTCCG	11.0094	10.2519	HRAS	C2A	E035	Tumour	C2	4
07AH391_AACCGCGAGGGATACC	10.265	10.3911	HRAS	C2A	E035	Tumour	C2	4
07AH391_AACCGCGAGTACCGGA	10.9222	10.8809	HRAS	C2A	E035	Tumour	C2	4
07AH391_AACCGCGCACCCATTC	2.57166	-15.7848	HRAS	C2A	E035	Myeloid cells	Normal	4
07AH391_AACCGCGCACCGATAT	16.1279	-1.6032	HRAS	C2A	E035	Adrenocortical cells	Normal	4
07AH391_AACCGCGCAGTCAGAG	0.397022	15.6725	HRAS	C2A	E035	SCLCs	Normal	4
07AH391_AACCGCGCATAACCTG	0.0916819	-17.4286	HRAS	C2A	E035	Myeloid cells	Normal	4
07AH391_AACCGCGGTCAGATAA	10.2521	10.3555	HRAS	C2A	E035	Tumour	C2	4
07AH391_AACCGCGGTGCGGTAA	16.1729	-1.4173	HRAS	C2A	E035	Adrenocortical cells	Normal	4
07AH391_AACCGCGGTGTGCGTC	10.1486	10.4094	HRAS	C2A	E035	Tumour	C2	4
07AH391_AACCGCGGTTCACCTC	11.2429	9.66926	HRAS	C2A	E035	Tumour	C2	4
07AH391_AACCGCGGTTGAACTC	10.0138	10.7888	HRAS	C2A	E035	Tumour	C2	4
07AH391_AACCGCGTCACCTCGT	11.4543	10.2149	HRAS	C2A	E035	Tumour	C2	4
07AH391_AACCGCGTCATACGGT	2.98829	-15.0755	HRAS	C2A	E035	Myeloid cells	Normal	4
07AH391_AACCGCGTCCCAGGTG	9.82008	10.795	HRAS	C2A	E035	Tumour	C2	4
07AH391_AACCGCGTCGGCTACG	2.66839	-15.8791	HRAS	C2A	E035	Myeloid cells	Normal	4
07AH391_AACGTTGAGCAATATG	10.5529	10.8263	HRAS	C2A	E035	Tumour	C2	4
07AH391_AACGTTGAGTGGGTTG	10.9294	9.93472	HRAS	C2A	E035	Tumour	C2	4
07AH391_AACGTTGCACAGCGTC	10.6471	9.32765	HRAS	C2A	E035	Tumour	C2	4
07AH391_AACGTTGCAGCTTAAC	10.0792	10.2027	HRAS	C2A	E035	Tumour	C2	4
07AH391_AACGTTGCATGTCGAT	0.279785	-17.5402	HRAS	C2A	E035	Myeloid cells	Normal	4
07AH391_AACGTTGGTCACCTAA	11.8724	10.3204	HRAS	C2A	E035	Tumour	C2	4
07AH391_AACGTTGGTGATAAAC	7.34826	-10.8816	HRAS	C2A	E035	T/NK cells	Normal	4
07AH391_AACGTTGTCTCGCATC	10.931	9.65961	HRAS	C2A	E035	Tumour	C2	4
07AH391_AACTCAGCACGGTAAG	2.8843	-15.1885	HRAS	C2A	E035	Myeloid cells	Normal	4
07AH391_AACTCAGGTCTGATCA	11.2506	10.4515	HRAS	C2A	E035	Tumour	C2	4
07AH391_AACTCAGGTTCGTTGA	11.4483	10.2059	HRAS	C2A	E035	Tumour	C2	4
07AH391_AACTCAGTCGCATGAT	0.846864	-7.0561	HRAS	C2A	E035	Endothelial cells	Normal	4
07AH391_AACTCAGTCTTGTATC	11.7316	10.105	HRAS	C2A	E035	Tumour	C2	4
07AH391_AACTCCCAGCTAGTTC	-3.42876	-8.01139	HRAS	C2A	E035	Fibroblasts	Normal	4
07AH391_AACTCCCAGGATGGTC	10.5081	10.7218	HRAS	C2A	E035	Tumour	C2	4
07AH391_AACTCCCCAATCTGCA	10.3245	10.124	HRAS	C2A	E035	Tumour	C2	4
07AH391_AACTCCCCAGCCTTTC	10.3376	10.1285	HRAS	C2A	E035	Tumour	C2	4
07AH391_AACTCCCCATGACGGA	11.3086	9.92221	HRAS	C2A	E035	Tumour	C2	4
07AH391_AACTCCCGTAGGGACT	3.12198	-14.8207	HRAS	C2A	E035	Myeloid cells	Normal	4
07AH391_AACTCCCGTATAATGG	11.6334	9.85263	HRAS	C2A	E035	Tumour	C2	4
07AH391_AACTCCCTCAAAGTAG	2.81661	-14.3254	HRAS	C2A	E035	Myeloid cells	Normal	4
07AH391_AACTCCCTCAACTCTT	11.1637	10.4954	HRAS	C2A	E035	Tumour	C2	4
07AH391_AACTCCCTCACCACCT	2.88054	-14.25	HRAS	C2A	E035	Myeloid cells	Normal	4
07AH391_AACTCTTAGGATGCGT	11.9125	10.337	HRAS	C2A	E035	Tumour	C2	4
07AH391_AACTCTTAGGGTGTGT	11.6914	10.2634	HRAS	C2A	E035	Tumour	C2	4
07AH391_AACTCTTAGTCACGCC	2.78211	-15.5603	HRAS	C2A	E035	Myeloid cells	Normal	4
07AH391_AACTCTTCAACTGGCC	10.3179	10.3843	HRAS	C2A	E035	Tumour	C2	4
07AH391_AACTCTTCACACTGCG	11.3512	10.1068	HRAS	C2A	E035	Tumour	C2	4
07AH391_AACTCTTCATAGGATA	11.1695	10.6247	HRAS	C2A	E035	Tumour	C2	4
07AH391_AACTCTTGTTGTTTGG	1.23847	14.9384	HRAS	C2A	E035	SCLCs	Normal	4
07AH391_AACTCTTTCACCAGGC	11.0057	10.0717	HRAS	C2A	E035	Tumour	C2	4
07AH391_AACTCTTTCCAAGTAC	11.5212	9.77014	HRAS	C2A	E035	Tumour	C2	4
07AH391_AACTCTTTCCATGAAC	10.4149	10.4456	HRAS	C2A	E035	Tumour	C2	4
07AH391_AACTGGTAGCACCGTC	10.8967	10.7323	HRAS	C2A	E035	Tumour	C2	4
07AH391_AACTGGTAGCCCAACC	9.93305	10.1948	HRAS	C2A	E035	Tumour	C2	4
07AH391_AACTGGTCAAGGGTCA	3.18782	-15.0229	HRAS	C2A	E035	Myeloid cells	Normal	4
07AH391_AACTGGTCACCAACCG	10.6913	10.626	HRAS	C2A	E035	Tumour	C2	4
07AH391_AACTGGTCACGAGAGT	3.26742	-14.6401	HRAS	C2A	E035	Myeloid cells	Normal	4
07AH391_AACTGGTGTTCAGTAC	10.4307	10.0006	HRAS	C2A	E035	Tumour	C2	4
07AH391_AACTGGTGTTCGAATC	10.486	9.9901	HRAS	C2A	E035	Tumour	C2	4
07AH391_AACTGGTTCACTCTTA	11.7924	10.1755	HRAS	C2A	E035	Tumour	C2	4
07AH391_AACTGGTTCACTTATC	0.621065	15.6275	HRAS	C2A	E035	SCLCs	Normal	4
07AH391_AACTGGTTCCACGCAG	10.6323	10.3588	HRAS	C2A	E035	Tumour	C2	4
07AH391_AACTGGTTCCATGAAC	11.5544	10.0714	HRAS	C2A	E035	Tumour	C2	4
07AH391_AACTTTCAGAGCTGGT	10.972	10.8516	HRAS	C2A	E035	Tumour	C2	4
07AH391_AACTTTCAGATGGGTC	2.37724	-15.8243	HRAS	C2A	E035	Myeloid cells	Normal	4
07AH391_AACTTTCGTACCGAGA	2.6969	-15.8064	HRAS	C2A	E035	Myeloid cells	Normal	4
07AH391_AACTTTCGTGTTCTTT	11.7403	10.3391	HRAS	C2A	E035	Tumour	C2	4
07AH391_AACTTTCGTTGGGACA	10.9844	10.9641	HRAS	C2A	E035	Tumour	C2	4
07AH391_AACTTTCTCGAACGGA	2.76011	-15.6994	HRAS	C2A	E035	Myeloid cells	Normal	4
07AH391_AAGACCTAGAAACCTA	10.5621	10.4252	HRAS	C2A	E035	Tumour	C2	4
07AH391_AAGACCTAGGGTATCG	10.3716	10.8875	HRAS	C2A	E035	Tumour	C2	4
07AH391_AAGACCTAGGTGACCA	3.25741	-14.7875	HRAS	C2A	E035	Myeloid cells	Normal	4
07AH391_AAGACCTAGTCGATAA	16.0586	-1.70134	HRAS	C2A	E035	Adrenocortical cells	Normal	4
07AH391_AAGACCTCAATCCAAC	9.9134	10.4161	HRAS	C2A	E035	Tumour	C2	4
07AH391_AAGACCTCAGCGTAAG	10.5852	10.4936	HRAS	C2A	E035	Tumour	C2	4
07AH391_AAGACCTCAGTATCTG	2.51272	-15.0858	HRAS	C2A	E035	Myeloid cells	Normal	4
07AH391_AAGACCTGTCACACGC	10.791	9.83966	HRAS	C2A	E035	Tumour	C2	4
07AH391_AAGACCTGTGTGGTTT	10.5522	10.0275	HRAS	C2A	E035	Tumour	C2	4
07AH391_AAGACCTTCACCAGGC	10.848	10.62	HRAS	C2A	E035	Tumour	C2	4
07AH391_AAGACCTTCGCTGATA	10.0648	10.5941	HRAS	C2A	E035	Tumour	C2	4
07AH391_AAGACCTTCGTAGGAG	0.474227	15.6558	HRAS	C2A	E035	SCLCs	Normal	4
07AH391_AAGCCGCAGATCCGAG	10.8819	10.4827	HRAS	C2A	E035	Tumour	C2	4
07AH391_AAGCCGCAGGGCTTGA	10.2347	9.88638	HRAS	C2A	E035	Tumour	C2	4
07AH391_AAGCCGCAGTCTCGGC	14.7908	-1.50286	HRAS	C2A	E035	Adrenocortical cells	Normal	4
07AH391_AAGCCGCCAGCGTTCG	11.5049	9.9052	HRAS	C2A	E035	Tumour	C2	4
07AH391_AAGCCGCCATCTGGTA	10.8678	10.8039	HRAS	C2A	E035	Tumour	C2	4
07AH391_AAGCCGCGTGAGGCTA	2.96245	-15.2621	HRAS	C2A	E035	Myeloid cells	Normal	4
07AH391_AAGCCGCGTGCCTGTG	2.99685	-15.2634	HRAS	C2A	E035	Myeloid cells	Normal	4
07AH391_AAGCCGCTCATTGCGA	11.6163	9.90705	HRAS	C2A	E035	Tumour	C2	4
07AH391_AAGCCGCTCCACGTGG	10.3541	10.6107	HRAS	C2A	E035	Tumour	C2	4
07AH391_AAGCCGCTCTCGCTTG	11.0685	10.6139	HRAS	C2A	E035	Tumour	C2	4
07AH391_AAGGAGCAGCTGGAAC	10.2377	10.3108	HRAS	C2A	E035	Tumour	C2	4
07AH391_AAGGAGCAGGGCTCTC	11.3291	10.4138	HRAS	C2A	E035	Tumour	C2	4
07AH391_AAGGAGCAGTCATGCT	10.5809	10.3391	HRAS	C2A	E035	Tumour	C2	4
07AH391_AAGGAGCAGTCGCCGT	10.4797	9.3344	HRAS	C2A	E035	Tumour	C2	4
07AH391_AAGGAGCAGTTAAGTG	11.1828	10.6334	HRAS	C2A	E035	Tumour	C2	4
07AH391_AAGGAGCCAACGATGG	10.0697	10.4781	HRAS	C2A	E035	Tumour	C2	4
07AH391_AAGGAGCCAAGACACG	10.3106	10.2786	HRAS	C2A	E035	Tumour	C2	4
07AH391_AAGGAGCCACAAGCCC	11.5464	10.0168	HRAS	C2A	E035	Tumour	C2	4
07AH391_AAGGAGCCAGATCTGT	15.9847	-1.70831	HRAS	C2A	E035	Adrenocortical cells	Normal	4
07AH391_AAGGAGCGTCCGACGT	10.9744	10.2766	HRAS	C2A	E035	Tumour	C2	4
07AH391_AAGGAGCTCATGTCTT	15.9961	-1.58085	HRAS	C2A	E035	Adrenocortical cells	Normal	4
07AH391_AAGGCAGAGATGAGAG	11.6082	10.0739	HRAS	C2A	E035	Tumour	C2	4
07AH391_AAGGCAGAGTATCGAA	3.04707	-15.2942	HRAS	C2A	E035	Myeloid cells	Normal	4
07AH391_AAGGCAGCACAGACTT	10.183	10.421	HRAS	C2A	E035	Tumour	C2	4
07AH391_AAGGCAGCAGACGTAG	10.7183	11.0334	HRAS	C2A	E035	Tumour	C2	4
07AH391_AAGGCAGGTAAGAGGA	10.3056	10.0596	HRAS	C2A	E035	Tumour	C2	4
07AH391_AAGGCAGTCAGAAATG	10.1876	10.2252	HRAS	C2A	E035	Tumour	C2	4
07AH391_AAGGCAGTCGGCATCG	10.9132	10.5874	HRAS	C2A	E035	Tumour	C2	4
07AH391_AAGGTTCCAAGTTCTG	7.68285	-9.93551	HRAS	C2A	E035	T/NK cells	Normal	4
07AH391_AAGGTTCCAGCCTATA	10.8771	9.25789	HRAS	C2A	E035	Tumour	C2	4
07AH391_AAGGTTCGTCTGATCA	11.1821	10.6328	HRAS	C2A	E035	Tumour	C2	4
07AH391_AAGGTTCGTTCTGGTA	2.71055	-15.2032	HRAS	C2A	E035	Myeloid cells	Normal	4
07AH391_AAGGTTCTCCTAGGGC	10.386	9.72164	HRAS	C2A	E035	Tumour	C2	4
07AH391_AAGGTTCTCGGATGTT	11.1577	10.5626	HRAS	C2A	E035	Tumour	C2	4
07AH391_AAGTCTGAGATGTAAC	0.713956	-14.4691	HRAS	C2A	E035	Myeloid cells	Normal	4
07AH391_AAGTCTGAGGCTCTTA	10.2103	10.3706	HRAS	C2A	E035	Tumour	C2	4
07AH391_AAGTCTGAGTTTCCTT	10.6132	9.79384	HRAS	C2A	E035	Tumour	C2	4
07AH391_AAGTCTGCAGATCGGA	10.3239	10.4548	HRAS	C2A	E035	Tumour	C2	4
07AH391_AAGTCTGGTATGCTTG	3.23806	-14.8344	HRAS	C2A	E035	Myeloid cells	Normal	4
07AH391_AAGTCTGGTCTAGCCG	2.56961	-15.6229	HRAS	C2A	E035	Myeloid cells	Normal	4
07AH391_AAGTCTGGTGGCGAAT	10.1593	10.2706	HRAS	C2A	E035	Tumour	C2	4
07AH391_AAGTCTGTCGTTTATC	2.91334	-15.2529	HRAS	C2A	E035	Myeloid cells	Normal	4
07AH391_AAGTCTGTCTCGTTTA	10.5725	10.1589	HRAS	C2A	E035	Tumour	C2	4
07AH391_AATCCAGAGCGATATA	11.9353	10.184	HRAS	C2A	E035	Tumour	C2	4
07AH391_AATCCAGAGTACACCT	11.2788	10.4992	HRAS	C2A	E035	Tumour	C2	4
07AH391_AATCCAGAGTAGTGCG	8.04008	-10.5582	HRAS	C2A	E035	T/NK cells	Normal	4
07AH391_AATCCAGCACCGAATT	10.4049	10.9812	HRAS	C2A	E035	Tumour	C2	4
07AH391_AATCCAGCAGTGGAGT	16.1893	-1.72573	HRAS	C2A	E035	Adrenocortical cells	Normal	4
07AH391_AATCCAGGTATAAACG	11.0799	9.82023	HRAS	C2A	E035	Tumour	C2	4
07AH391_AATCCAGGTGACGCCT	11.4281	10.1574	HRAS	C2A	E035	Tumour	C2	4
07AH391_AATCCAGTCAAGAAGT	11.4416	9.8338	HRAS	C2A	E035	Tumour	C2	4
07AH391_AATCCAGTCAGATAAG	10.3096	10.7805	HRAS	C2A	E035	Tumour	C2	4
07AH391_AATCCAGTCTTAGAGC	15.8815	-1.6996	HRAS	C2A	E035	Adrenocortical cells	Normal	4
07AH391_AATCGGTAGATGTTAG	10.7351	9.24851	HRAS	C2A	E035	Tumour	C2	4
07AH391_AATCGGTCACATTCGA	10.4285	10.0273	HRAS	C2A	E035	Tumour	C2	4
07AH391_AATCGGTCACGAAAGC	11.0783	9.93862	HRAS	C2A	E035	Tumour	C2	4
07AH391_AATCGGTCAGACGCTC	11.1139	10.1713	HRAS	C2A	E035	Tumour	C2	4
07AH391_AATCGGTCAGGGATTG	10.7946	10.307	HRAS	C2A	E035	Tumour	C2	4
07AH391_AATCGGTCAGTCAGAG	10.6624	8.87175	HRAS	C2A	E035	Tumour	C2	4
07AH391_AATCGGTGTCTGGAGA	9.51539	10.8665	HRAS	C2A	E035	Tumour	C2	4
07AH391_AATCGGTGTCTTGATG	10.5075	10.3182	HRAS	C2A	E035	Tumour	C2	4
07AH391_AATCGGTGTGCAACTT	10.3423	10.3604	HRAS	C2A	E035	Tumour	C2	4
07AH391_AATCGGTTCACAATGC	0.471535	15.5561	HRAS	C2A	E035	SCLCs	Normal	4
07AH391_AATCGGTTCCACGACG	10.8766	10.0967	HRAS	C2A	E035	Tumour	C2	4
07AH391_AATCGGTTCTGAGTGT	10.9433	10.1373	HRAS	C2A	E035	Tumour	C2	4
07AH391_AATCGGTTCTTAACCT	11.2036	10.5147	HRAS	C2A	E035	Tumour	C2	4
07AH391_ACACCAAAGACTGGGT	10.9998	9.68894	HRAS	C2A	E035	Tumour	C2	4
07AH391_ACACCAAAGCGATATA	2.87596	-14.6054	HRAS	C2A	E035	Myeloid cells	Normal	4
07AH391_ACACCAAAGGCCCGTT	10.9632	9.66241	HRAS	C2A	E035	Tumour	C2	4
07AH391_ACACCAAAGGTGACCA	10.5611	9.59611	HRAS	C2A	E035	Tumour	C2	4
07AH391_ACACCAAAGTCCGGTC	10.0226	10.3627	HRAS	C2A	E035	Tumour	C2	4
07AH391_ACACCAACACAAGTAA	11.6769	10.2932	HRAS	C2A	E035	Tumour	C2	4
07AH391_ACACCAAGTACAGCAG	10.1376	10.4844	HRAS	C2A	E035	Tumour	C2	4
07AH391_ACACCAAGTGCAGTAG	9.90331	10.4844	HRAS	C2A	E035	Tumour	C2	4
07AH391_ACACCAAGTGTTGAGG	11.0322	9.36418	HRAS	C2A	E035	Tumour	C2	4
07AH391_ACACCAATCTCCCTGA	2.81823	-14.4246	HRAS	C2A	E035	Myeloid cells	Normal	4
07AH391_ACACCCTAGCCCAATT	11.3354	10.2339	HRAS	C2A	E035	Tumour	C2	4
07AH391_ACACCCTAGCTGTCTA	10.6159	9.73353	HRAS	C2A	E035	Tumour	C2	4
07AH391_ACACCCTAGGAATGGA	10.944	10.1074	HRAS	C2A	E035	Tumour	C2	4
07AH391_ACACCCTAGTGCGATG	11.9286	10.2577	HRAS	C2A	E035	Tumour	C2	4
07AH391_ACACCCTCAAACGCGA	11.4453	10.4758	HRAS	C2A	E035	Tumour	C2	4
07AH391_ACACCCTCAAATCCGT	11.6178	9.84336	HRAS	C2A	E035	Tumour	C2	4
07AH391_ACACCCTCAGGGATTG	3.10257	-15.0914	HRAS	C2A	E035	Myeloid cells	Normal	4
07AH391_ACACCCTCAGTCAGAG	10.7152	10.765	HRAS	C2A	E035	Tumour	C2	4
07AH391_ACACCCTCAGTGACAG	9.92608	10.4708	HRAS	C2A	E035	Tumour	C2	4
07AH391_ACACCCTCATCACAAC	2.70551	-14.2919	HRAS	C2A	E035	Myeloid cells	Normal	4
07AH391_ACACCCTGTCACTTCC	10.3719	10.0059	HRAS	C2A	E035	Tumour	C2	4
07AH391_ACACCCTGTGTGCCTG	2.71095	-15.7191	HRAS	C2A	E035	Myeloid cells	Normal	4
07AH391_ACACCCTGTTGACGTT	10.3859	10.7193	HRAS	C2A	E035	Tumour	C2	4
07AH391_ACACCCTTCCGTTGCT	10.8897	10.3812	HRAS	C2A	E035	Tumour	C2	4
07AH391_ACACCCTTCTGGCGTG	16.0309	-1.61579	HRAS	C2A	E035	Adrenocortical cells	Normal	4
07AH391_ACACCGGAGAGCCTAG	10.8545	9.59355	HRAS	C2A	E035	Tumour	C2	4
07AH391_ACACCGGAGGGCACTA	2.74098	-15.7232	HRAS	C2A	E035	Myeloid cells	Normal	4
07AH391_ACACCGGAGTAGGTGC	9.70759	10.7783	HRAS	C2A	E035	Tumour	C2	4
07AH391_ACACCGGAGTCCGGTC	11.6006	9.77599	HRAS	C2A	E035	Tumour	C2	4
07AH391_ACACCGGGTCATCGGC	3.16419	-14.6473	HRAS	C2A	E035	Myeloid cells	Normal	4
07AH391_ACACCGGGTCCAACTA	10.7518	10.3697	HRAS	C2A	E035	Tumour	C2	4
07AH391_ACACCGGTCAAACGGG	9.8719	10.7643	HRAS	C2A	E035	Tumour	C2	4
07AH391_ACACCGGTCAACACAC	2.86819	-15.4979	HRAS	C2A	E035	Myeloid cells	Normal	4
07AH391_ACACCGGTCATGTCTT	11.6499	10.3522	HRAS	C2A	E035	Tumour	C2	4
07AH391_ACACCGGTCGATAGAA	2.76793	-14.9525	HRAS	C2A	E035	Myeloid cells	Normal	4
07AH391_ACACCGGTCGATGAGG	11.3035	9.67675	HRAS	C2A	E035	Tumour	C2	4
07AH391_ACACCGGTCTATCGCC	11.0743	10.6115	HRAS	C2A	E035	Tumour	C2	4
07AH391_ACACTGAAGAATGTGT	10.9497	9.27548	HRAS	C2A	E035	Tumour	C2	4
07AH391_ACACTGAAGGTGATTA	2.96574	-14.7565	HRAS	C2A	E035	Myeloid cells	Normal	4
07AH391_ACACTGAAGTACGTAA	7.61191	-11.6213	HRAS	C2A	E035	T/NK cells	Normal	4
07AH391_ACACTGACAAGGGTCA	11.5255	9.47265	HRAS	C2A	E035	Tumour	C2	4
07AH391_ACACTGACACTCGACG	2.35564	-15.9684	HRAS	C2A	E035	Myeloid cells	Normal	4
07AH391_ACACTGACATGGGACA	10.709	11.0346	HRAS	C2A	E035	Tumour	C2	4
07AH391_ACACTGACATGGTCTA	-3.31592	-8.1417	HRAS	C2A	E035	Fibroblasts	Normal	4
07AH391_ACACTGAGTACTCAAC	10.6189	10.5541	HRAS	C2A	E035	Tumour	C2	4
07AH391_ACACTGAGTCAGTGGA	10.7259	10.0158	HRAS	C2A	E035	Tumour	C2	4
07AH391_ACACTGAGTCGATTGT	10.4511	11.0461	HRAS	C2A	E035	Tumour	C2	4
07AH391_ACAGCCGAGCCCGAAA	10.1939	10.4528	HRAS	C2A	E035	Tumour	C2	4
07AH391_ACAGCCGAGTAGGCCA	3.29576	-14.7611	HRAS	C2A	E035	Myeloid cells	Normal	4
07AH391_ACAGCCGCAAGTAGTA	10.2267	10.477	HRAS	C2A	E035	Tumour	C2	4
07AH391_ACAGCCGCAATGCCAT	2.9621	-15.1138	HRAS	C2A	E035	Myeloid cells	Normal	4
07AH391_ACAGCCGCACCATGTA	10.0736	10.3985	HRAS	C2A	E035	Tumour	C2	4
07AH391_ACAGCCGGTATGAATG	2.9143	-15.1604	HRAS	C2A	E035	Myeloid cells	Normal	4
07AH391_ACAGCCGGTCCCGACA	2.71148	-15.8065	HRAS	C2A	E035	Myeloid cells	Normal	4
07AH391_ACAGCCGGTTGATTGC	11.6363	10.0428	HRAS	C2A	E035	Tumour	C2	4
07AH391_ACAGCCGTCCATGAAC	-3.54809	-7.67643	HRAS	C2A	E035	Fibroblasts	Normal	4
07AH391_ACAGCTAAGCGTCAAG	3.21565	-14.955	HRAS	C2A	E035	Myeloid cells	Normal	4
07AH391_ACAGCTAAGCTCAACT	11.4027	9.76856	HRAS	C2A	E035	Tumour	C2	4
07AH391_ACAGCTAAGCTTCGCG	10.92	10.0195	HRAS	C2A	E035	Tumour	C2	4
07AH391_ACAGCTACAAACTGTC	11.0004	10.2208	HRAS	C2A	E035	Tumour	C2	4
07AH391_ACAGCTACACGACTCG	2.55903	-15.9325	HRAS	C2A	E035	Myeloid cells	Normal	4
07AH391_ACAGCTACACTTGGAT	10.5732	10.7009	HRAS	C2A	E035	Tumour	C2	4
07AH391_ACAGCTAGTCCGAGTC	2.85013	-14.3903	HRAS	C2A	E035	Myeloid cells	Normal	4
07AH391_ACAGCTAGTCTTCAAG	3.20854	-14.8144	HRAS	C2A	E035	Myeloid cells	Normal	4
07AH391_ACAGCTAGTTGGTTTG	3.18873	-14.7459	HRAS	C2A	E035	Myeloid cells	Normal	4
07AH391_ACAGCTATCCCTTGTG	3.22897	-15.0595	HRAS	C2A	E035	Myeloid cells	Normal	4
07AH391_ACATACGAGCATCATC	11.2836	10.4674	HRAS	C2A	E035	Tumour	C2	4
07AH391_ACATACGAGTGAACAT	11.393	10.4246	HRAS	C2A	E035	Tumour	C2	4
07AH391_ACATACGAGTGACATA	2.89025	-15.0341	HRAS	C2A	E035	Myeloid cells	Normal	4
07AH391_ACATACGGTACAAGTA	-4.13626	-8.21115	HRAS	C2A	E035	Fibroblasts	Normal	4
07AH391_ACATACGGTGCATCTA	7.29264	-11.12	HRAS	C2A	E035	T/NK cells	Normal	4
07AH391_ACATACGGTGTGGCTC	16.1892	-1.69151	HRAS	C2A	E035	Adrenocortical cells	Normal	4
07AH391_ACATACGGTTGGACCC	5.44159	2.08077	HRAS	C2A	E035	Tumour	C2	4
07AH391_ACATACGTCAGGCAAG	10.2519	9.9175	HRAS	C2A	E035	Tumour	C2	4
07AH391_ACATACGTCAGTGTTG	11.4012	9.91923	HRAS	C2A	E035	Tumour	C2	4
07AH391_ACATACGTCCTTTACA	-4.04114	-8.2334	HRAS	C2A	E035	Fibroblasts	Normal	4
07AH391_ACATCAGAGCTGCAAG	2.4546	-14.9845	HRAS	C2A	E035	Myeloid cells	Normal	4
07AH391_ACATCAGAGTCACGCC	10.4697	9.59406	HRAS	C2A	E035	Tumour	C2	4
07AH391_ACATCAGCATGGTTGT	7.76989	-11.5623	HRAS	C2A	E035	T/NK cells	Normal	4
07AH391_ACATCAGTCACATAGC	0.444447	15.6974	HRAS	C2A	E035	SCLCs	Normal	4
07AH391_ACATCAGTCATGTCCC	11.5668	10.0914	HRAS	C2A	E035	Tumour	C2	4
07AH391_ACATGGTAGATAGCAT	0.474191	15.8117	HRAS	C2A	E035	SCLCs	Normal	4
07AH391_ACATGGTAGCCTATGT	9.97253	10.1851	HRAS	C2A	E035	Tumour	C2	4
07AH391_ACATGGTAGGGATCTG	10.9684	9.96553	HRAS	C2A	E035	Tumour	C2	4
07AH391_ACATGGTCAGTGAGTG	0.542499	15.7798	HRAS	C2A	E035	SCLCs	Normal	4
07AH391_ACATGGTGTATATCCG	7.7132	-10.5535	HRAS	C2A	E035	T/NK cells	Normal	4
07AH391_ACATGGTGTGATAAGT	13.2501	-1.12673	HRAS	C2A	E035	Adrenocortical cells	Normal	4
07AH391_ACATGGTTCAAACCAC	10.1919	10.0742	HRAS	C2A	E035	Tumour	C2	4
07AH391_ACATGGTTCCAACCAA	10.2861	10.2838	HRAS	C2A	E035	Tumour	C2	4
07AH391_ACATGGTTCTTTAGGG	3.00946	-15.1387	HRAS	C2A	E035	Myeloid cells	Normal	4
07AH391_ACCAGTAAGAGACGAA	10.528	9.59672	HRAS	C2A	E035	Tumour	C2	4
07AH391_ACCAGTAAGGCATTGG	11.8778	10.1181	HRAS	C2A	E035	Tumour	C2	4
07AH391_ACCAGTAAGTCGATAA	11.3987	9.81935	HRAS	C2A	E035	Tumour	C2	4
07AH391_ACCAGTACAAGAAAGG	2.80579	-15.7386	HRAS	C2A	E035	Myeloid cells	Normal	4
07AH391_ACCAGTAGTATGAATG	10.8583	10.1151	HRAS	C2A	E035	Tumour	C2	4
07AH391_ACCAGTAGTGCACTTA	11.4791	10.5234	HRAS	C2A	E035	Tumour	C2	4
07AH391_ACCAGTATCGACAGCC	11.4075	9.56612	HRAS	C2A	E035	Tumour	C2	4
07AH391_ACCAGTATCGGCGGTT	11.6587	10.0834	HRAS	C2A	E035	Tumour	C2	4
07AH391_ACCCACTGTGGTGTAG	10.3565	10.4266	HRAS	C2A	E035	Tumour	C2	4
07AH391_ACCCACTGTGTGTGCC	10.8313	10.5629	HRAS	C2A	E035	Tumour	C2	4
07AH391_ACCCACTGTTGCGTTA	10.5396	9.48731	HRAS	C2A	E035	Tumour	C2	4
07AH391_ACCCACTTCAGATAAG	3.12178	-14.7849	HRAS	C2A	E035	Myeloid cells	Normal	4
07AH391_ACCCACTTCCCTTGCA	11.1096	9.72604	HRAS	C2A	E035	Tumour	C2	4
07AH391_ACCGTAAAGCCAACAG	10.4091	10.619	HRAS	C2A	E035	Tumour	C2	4
07AH391_ACCGTAAAGCCCGAAA	15.9876	-1.71033	HRAS	C2A	E035	Adrenocortical cells	Normal	4
07AH391_ACCGTAAAGCTGCCCA	11.4868	9.83501	HRAS	C2A	E035	Tumour	C2	4
07AH391_ACCGTAAAGGAGTTGC	10.7473	10.7823	HRAS	C2A	E035	Tumour	C2	4
07AH391_ACCGTAAAGTTATCGC	10.2413	10.5549	HRAS	C2A	E035	Tumour	C2	4
07AH391_ACCGTAACACGGACAA	0.490248	15.6687	HRAS	C2A	E035	SCLCs	Normal	4
07AH391_ACCGTAACAGGCAGTA	0.438367	15.7538	HRAS	C2A	E035	SCLCs	Normal	4
07AH391_ACCGTAACATGGGAAC	2.51962	-14.2997	HRAS	C2A	E035	Myeloid cells	Normal	4
07AH391_ACCGTAAGTAAATGTG	11.3157	10.1373	HRAS	C2A	E035	Tumour	C2	4
07AH391_ACCGTAAGTAATAGCA	11.1232	10.7474	HRAS	C2A	E035	Tumour	C2	4
07AH391_ACCGTAAGTACAGTTC	10.9007	10.6163	HRAS	C2A	E035	Tumour	C2	4
07AH391_ACCGTAAGTCTAGCCG	10.4122	10.484	HRAS	C2A	E035	Tumour	C2	4
07AH391_ACCGTAAGTCTCTTAT	11.309	10.2792	HRAS	C2A	E035	Tumour	C2	4
07AH391_ACCGTAAGTGTCTGAT	10.7451	10.1709	HRAS	C2A	E035	Tumour	C2	4
07AH391_ACCGTAATCTAACTGG	3.21599	-14.8737	HRAS	C2A	E035	Myeloid cells	Normal	4
07AH391_ACCGTAATCTTCCTTC	3.1787	-15.123	HRAS	C2A	E035	Myeloid cells	Normal	4
07AH391_ACCTTTAAGCTCTCGG	2.71929	-15.7101	HRAS	C2A	E035	Myeloid cells	Normal	4
07AH391_ACCTTTAAGGCAGTCA	0.0540152	-14.5728	HRAS	C2A	E035	Myeloid cells	Normal	4
07AH391_ACCTTTAAGGGAACGG	10.9207	9.51554	HRAS	C2A	E035	Tumour	C2	4
07AH391_ACCTTTAAGTGGGTTG	10.8025	9.51934	HRAS	C2A	E035	Tumour	C2	4
07AH391_ACCTTTAAGTTACCCA	11.3166	10.2917	HRAS	C2A	E035	Tumour	C2	4
07AH391_ACCTTTACAATCAGAA	10.6006	10.1706	HRAS	C2A	E035	Tumour	C2	4
07AH391_ACCTTTACAATCCAAC	3.04409	-14.7293	HRAS	C2A	E035	Myeloid cells	Normal	4
07AH391_ACCTTTACACTTACGA	10.6422	9.85188	HRAS	C2A	E035	Tumour	C2	4
07AH391_ACCTTTACAGCTGCAC	10.1828	10.8928	HRAS	C2A	E035	Tumour	C2	4
07AH391_ACCTTTAGTCGACTGC	10.4484	10.8919	HRAS	C2A	E035	Tumour	C2	4
07AH391_ACCTTTAGTCGGATCC	10.8883	10.8168	HRAS	C2A	E035	Tumour	C2	4
07AH391_ACCTTTAGTGGACGAT	10.4948	9.6464	HRAS	C2A	E035	Tumour	C2	4
07AH391_ACCTTTATCCTCTAGC	10.4916	10.199	HRAS	C2A	E035	Tumour	C2	4
07AH391_ACCTTTATCGAACGGA	10.1369	10.3063	HRAS	C2A	E035	Tumour	C2	4
07AH391_ACCTTTATCTGGCGTG	10.4395	10.4209	HRAS	C2A	E035	Tumour	C2	4
07AH391_ACGAGCCAGCTACCTA	2.96502	-14.6843	HRAS	C2A	E035	Myeloid cells	Normal	4
07AH391_ACGAGCCGTAGCTCCG	11.8888	10.278	HRAS	C2A	E035	Tumour	C2	4
07AH391_ACGAGCCGTCCGAACC	10.2142	10.3114	HRAS	C2A	E035	Tumour	C2	4
07AH391_ACGAGCCGTGGGTATG	10.0181	10.1837	HRAS	C2A	E035	Tumour	C2	4
07AH391_ACGAGCCTCCTTGACC	11.2689	10.0374	HRAS	C2A	E035	Tumour	C2	4
07AH391_ACGAGCCTCGGAATCT	9.80166	10.6323	HRAS	C2A	E035	Tumour	C2	4
07AH391_ACGAGCCTCTGTCAAG	11.179	10.7325	HRAS	C2A	E035	Tumour	C2	4
07AH391_ACGAGGAAGCCAACAG	10.13	10.5209	HRAS	C2A	E035	Tumour	C2	4
07AH391_ACGAGGAAGTGTGGCA	10.4155	10.9827	HRAS	C2A	E035	Tumour	C2	4
07AH391_ACGAGGACAAGCCATT	11.164	9.64325	HRAS	C2A	E035	Tumour	C2	4
07AH391_ACGAGGACAATAAGCA	0.36818	15.7132	HRAS	C2A	E035	SCLCs	Normal	4
07AH391_ACGAGGACACCGCTAG	10.6244	9.54999	HRAS	C2A	E035	Tumour	C2	4
07AH391_ACGAGGAGTACCGGCT	10.8144	9.41539	HRAS	C2A	E035	Tumour	C2	4
07AH391_ACGAGGAGTAGCTGCC	10.0936	10.5909	HRAS	C2A	E035	Tumour	C2	4
07AH391_ACGAGGAGTATATGAG	11.0933	9.87678	HRAS	C2A	E035	Tumour	C2	4
07AH391_ACGAGGAGTCGGCATC	3.29446	-14.8836	HRAS	C2A	E035	Myeloid cells	Normal	4
07AH391_ACGAGGAGTGCTCTTC	10.6449	10.2538	HRAS	C2A	E035	Tumour	C2	4
07AH391_ACGAGGAGTGTCCTCT	10.0836	10.0455	HRAS	C2A	E035	Tumour	C2	4
07AH391_ACGATACAGATCCCAT	2.74155	-15.4511	HRAS	C2A	E035	Myeloid cells	Normal	4
07AH391_ACGATACAGCCAGGAT	10.1998	10.1017	HRAS	C2A	E035	Tumour	C2	4
07AH391_ACGATACAGTCTCCTC	11.1128	10.0693	HRAS	C2A	E035	Tumour	C2	4
07AH391_ACGATACGTACAGCAG	0.400225	15.6473	HRAS	C2A	E035	SCLCs	Normal	4
07AH391_ACGATACGTACAGTTC	14.9492	-1.45509	HRAS	C2A	E035	Adrenocortical cells	Normal	4
07AH391_ACGATACGTCCGTGAC	9.84142	10.6532	HRAS	C2A	E035	Tumour	C2	4
07AH391_ACGATACGTCTAGCGC	10.7404	10.9677	HRAS	C2A	E035	Tumour	C2	4
07AH391_ACGATACGTTATCACG	9.97046	10.2773	HRAS	C2A	E035	Tumour	C2	4
07AH391_ACGATACGTTGTGGAG	3.23252	-14.7859	HRAS	C2A	E035	Myeloid cells	Normal	4
07AH391_ACGATGTAGGCATGTG	10.5395	10.0698	HRAS	C2A	E035	Tumour	C2	4
07AH391_ACGATGTAGTGGGTTG	11.9188	10.1623	HRAS	C2A	E035	Tumour	C2	4
07AH391_ACGATGTCACCTCGGA	11.3496	9.8681	HRAS	C2A	E035	Tumour	C2	4
07AH391_ACGATGTCAGCGTCCA	10.4153	9.88495	HRAS	C2A	E035	Tumour	C2	4
07AH391_ACGATGTGTGGACGAT	11.1586	9.85096	HRAS	C2A	E035	Tumour	C2	4
07AH391_ACGATGTTCTCTAGGA	10.4771	9.70737	HRAS	C2A	E035	Tumour	C2	4
07AH391_ACGATGTTCTGAGGGA	11.0888	10.4957	HRAS	C2A	E035	Tumour	C2	4
07AH391_ACGCAGCCAAAGAATC	7.31306	-11.2209	HRAS	C2A	E035	T/NK cells	Normal	4
07AH391_ACGCAGCCAGCTCCGA	10.8875	10.9653	HRAS	C2A	E035	Tumour	C2	4
07AH391_ACGCAGCCAGCTTCGG	3.12862	-14.7669	HRAS	C2A	E035	Myeloid cells	Normal	4
07AH391_ACGCAGCCATGGAATA	10.2848	10.8674	HRAS	C2A	E035	Tumour	C2	4
07AH391_ACGCAGCTCCTCCTAG	8.07938	0.0623027	HRAS	C2A	E035	Chromaffin cells	Normal	4
07AH391_ACGCAGCTCGTACCGG	11.0835	10.0195	HRAS	C2A	E035	Tumour	C2	4
07AH391_ACGCCAGAGGACGAAA	10.9934	9.77198	HRAS	C2A	E035	Tumour	C2	4
07AH391_ACGCCAGAGTCTCGGC	10.5731	10.0524	HRAS	C2A	E035	Tumour	C2	4
07AH391_ACGCCAGAGTGAAGTT	11.2818	10.2168	HRAS	C2A	E035	Tumour	C2	4
07AH391_ACGCCAGCAAAGGTGC	0.900506	-15.6952	HRAS	C2A	E035	Myeloid cells	Normal	4
07AH391_ACGCCAGGTATGAATG	10.8566	9.4723	HRAS	C2A	E035	Tumour	C2	4
07AH391_ACGCCAGGTCATCCCT	16.1125	-1.48755	HRAS	C2A	E035	Adrenocortical cells	Normal	4
07AH391_ACGCCAGGTGAGTGAC	10.2928	10.8375	HRAS	C2A	E035	Tumour	C2	4
07AH391_ACGCCAGGTGGTCTCG	11.1437	10.7398	HRAS	C2A	E035	Tumour	C2	4
07AH391_ACGCCAGTCAGCTGGC	7.32334	-11.2087	HRAS	C2A	E035	T/NK cells	Normal	4
07AH391_ACGCCAGTCCGCAGTG	10.9453	9.4782	HRAS	C2A	E035	Tumour	C2	4
07AH391_ACGCCGAAGAATAGGG	-1.85962	5.23255	HRAS	C2A	E035	Tumour	C2	4
07AH391_ACGCCGAAGAGGTACC	11.4574	10.3958	HRAS	C2A	E035	Tumour	C2	4
07AH391_ACGCCGAAGTTTGCGT	10.3358	11.0442	HRAS	C2A	E035	Tumour	C2	4
07AH391_ACGCCGACAGTCAGAG	10.0198	10.3073	HRAS	C2A	E035	Tumour	C2	4
07AH391_ACGCCGATCACAAACC	2.62219	-15.6051	HRAS	C2A	E035	Myeloid cells	Normal	4
07AH391_ACGCCGATCGGCTACG	9.05089	0.517089	HRAS	C2A	E035	Chromaffin cells	Normal	4
07AH391_ACGGAGAAGGCCCTCA	2.80817	-15.6597	HRAS	C2A	E035	Myeloid cells	Normal	4
07AH391_ACGGAGAAGGCTCAGA	10.908	10.4841	HRAS	C2A	E035	Tumour	C2	4
07AH391_ACGGAGACACTTAACG	10.3958	10.0885	HRAS	C2A	E035	Tumour	C2	4
07AH391_ACGGAGACAGGATCGA	11.0531	9.75655	HRAS	C2A	E035	Tumour	C2	4
07AH391_ACGGAGAGTACCGTTA	10.392	10.1471	HRAS	C2A	E035	Tumour	C2	4
07AH391_ACGGAGAGTCAACTGT	10.5594	10.7144	HRAS	C2A	E035	Tumour	C2	4
07AH391_ACGGAGAGTGAAATCA	15.5338	-1.16422	HRAS	C2A	E035	Adrenocortical cells	Normal	4
07AH391_ACGGAGATCCAGAAGG	10.9938	10.6086	HRAS	C2A	E035	Tumour	C2	4
07AH391_ACGGAGATCGCTTGTC	10.2569	9.99162	HRAS	C2A	E035	Tumour	C2	4
07AH391_ACGGAGATCTACGAGT	11.4173	9.89501	HRAS	C2A	E035	Tumour	C2	4
07AH391_ACGGCCACACCGATAT	10.251	10.2786	HRAS	C2A	E035	Tumour	C2	4
07AH391_ACGGCCAGTAAATGTG	10.0071	10.5638	HRAS	C2A	E035	Tumour	C2	4
07AH391_ACGGCCATCTCAACTT	2.54502	-15.8802	HRAS	C2A	E035	Myeloid cells	Normal	4
07AH391_ACGGCCATCTGGTTCC	10.8407	9.65818	HRAS	C2A	E035	Tumour	C2	4
07AH391_ACGGGCTAGACACGAC	10.0956	11.0064	HRAS	C2A	E035	Tumour	C2	4
07AH391_ACGGGCTAGACTAGAT	11.5832	10.1169	HRAS	C2A	E035	Tumour	C2	4
07AH391_ACGGGCTAGCCTTGAT	2.65828	-15.9038	HRAS	C2A	E035	Myeloid cells	Normal	4
07AH391_ACGGGCTAGCGTCAAG	0.421657	15.6673	HRAS	C2A	E035	SCLCs	Normal	4
07AH391_ACGGGCTAGCTAGTTC	7.94556	-10.4368	HRAS	C2A	E035	T/NK cells	Normal	4
07AH391_ACGGGCTAGTTATCGC	10.2979	10.4875	HRAS	C2A	E035	Tumour	C2	4
07AH391_ACGGGCTCAAGCCGTC	11.4383	10.6553	HRAS	C2A	E035	Tumour	C2	4
07AH391_ACGGGCTCACTCTGTC	11.1704	10.0822	HRAS	C2A	E035	Tumour	C2	4
07AH391_ACGGGCTCAGGACCCT	11.0145	10.6806	HRAS	C2A	E035	Tumour	C2	4
07AH391_ACGGGCTGTATGAAAC	11.1404	10.2543	HRAS	C2A	E035	Tumour	C2	4
07AH391_ACGGGCTGTCAGAATA	10.4109	9.88829	HRAS	C2A	E035	Tumour	C2	4
07AH391_ACGGGCTGTCTAGGTT	10.2006	10.7794	HRAS	C2A	E035	Tumour	C2	4
07AH391_ACGGGCTGTGAAATCA	11.9856	10.2286	HRAS	C2A	E035	Tumour	C2	4
07AH391_ACGGGCTGTTACTGAC	10.1684	10.3224	HRAS	C2A	E035	Tumour	C2	4
07AH391_ACGGGCTTCCACTGGG	-0.0755876	-15.2862	HRAS	C2A	E035	Myeloid cells	Normal	4
07AH391_ACGGGCTTCCGTCATC	11.4393	10.2868	HRAS	C2A	E035	Tumour	C2	4
07AH391_ACGGGCTTCTTCCTTC	2.8647	-14.2984	HRAS	C2A	E035	Myeloid cells	Normal	4
07AH391_ACGGGCTTCTTTCCTC	10.34	10.6808	HRAS	C2A	E035	Tumour	C2	4
07AH391_ACGGGTCAGAAAGTGG	11.4485	9.48515	HRAS	C2A	E035	Tumour	C2	4
07AH391_ACGGGTCCAAAGCGGT	10.4461	10.3924	HRAS	C2A	E035	Tumour	C2	4
07AH391_ACGGGTCCATTGGTAC	16.3253	-1.51476	HRAS	C2A	E035	Adrenocortical cells	Normal	4
07AH391_ACGGGTCGTCCAGTTA	10.6066	9.182	HRAS	C2A	E035	Tumour	C2	4
07AH391_ACGGGTCGTGTTTGTG	11.3429	9.92545	HRAS	C2A	E035	Tumour	C2	4
07AH391_ACGGGTCTCGGCCGAT	10.5071	10.4274	HRAS	C2A	E035	Tumour	C2	4
07AH391_ACGTCAACAAATTGCC	2.59593	-15.6476	HRAS	C2A	E035	Myeloid cells	Normal	4
07AH391_ACGTCAACACGTTGGC	10.451	10.3645	HRAS	C2A	E035	Tumour	C2	4
07AH391_ACGTCAACATACCATG	10.8015	10.4303	HRAS	C2A	E035	Tumour	C2	4
07AH391_ACGTCAACATGTTCCC	11.6065	10.4194	HRAS	C2A	E035	Tumour	C2	4
07AH391_ACGTCAACATTAACCG	3.18494	-14.8399	HRAS	C2A	E035	Myeloid cells	Normal	4
07AH391_ACGTCAAGTACAGACG	10.8437	10.5943	HRAS	C2A	E035	Tumour	C2	4
07AH391_ACGTCAAGTAGGCATG	11.7852	10.0291	HRAS	C2A	E035	Tumour	C2	4
07AH391_ACGTCAAGTGTCTGAT	10.1468	10.0331	HRAS	C2A	E035	Tumour	C2	4
07AH391_ACGTCAAGTTTAGCTG	11.104	10.5243	HRAS	C2A	E035	Tumour	C2	4
07AH391_ACGTCAATCAGAAATG	10.3594	11.1094	HRAS	C2A	E035	Tumour	C2	4
07AH391_ACGTCAATCAGCTTAG	10.2874	9.98083	HRAS	C2A	E035	Tumour	C2	4
07AH391_ACGTCAATCCAAGCCG	16.0941	-1.48322	HRAS	C2A	E035	Adrenocortical cells	Normal	4
07AH391_ACGTCAATCCGATATG	10.9955	10.7272	HRAS	C2A	E035	Tumour	C2	4
07AH391_ACTATCTAGATGCCAG	10.2457	10.3552	HRAS	C2A	E035	Tumour	C2	4
07AH391_ACTATCTAGTCATCCA	9.97406	10.7308	HRAS	C2A	E035	Tumour	C2	4
07AH391_ACTATCTAGTTATCGC	11.509	10.3783	HRAS	C2A	E035	Tumour	C2	4
07AH391_ACTATCTCAGCCTATA	8.77418	0.92724	HRAS	C2A	E035	Chromaffin cells	Normal	4
07AH391_ACTATCTGTGCAGGTA	10.5112	9.57567	HRAS	C2A	E035	Tumour	C2	4
07AH391_ACTATCTTCAGTACGT	10.6067	9.46571	HRAS	C2A	E035	Tumour	C2	4
07AH391_ACTATCTTCCATTCTA	2.07063	-15.1416	HRAS	C2A	E035	Myeloid cells	Normal	4
07AH391_ACTGAACAGGTGACCA	2.66015	-14.5955	HRAS	C2A	E035	Myeloid cells	Normal	4
07AH391_ACTGAACAGGTTACCT	9.55452	10.7565	HRAS	C2A	E035	Tumour	C2	4
07AH391_ACTGAACCAACTGCTA	3.32094	-14.9736	HRAS	C2A	E035	Myeloid cells	Normal	4
07AH391_ACTGAACGTCATATGC	7.33481	-11.0602	HRAS	C2A	E035	T/NK cells	Normal	4
07AH391_ACTGAACGTCCTAGCG	10.3677	9.80258	HRAS	C2A	E035	Tumour	C2	4
07AH391_ACTGAACGTGTTTGGT	8.94055	-9.68153	HRAS	C2A	E035	T/NK cells	Normal	4
07AH391_ACTGAACGTTTACTCT	10.6059	10.4771	HRAS	C2A	E035	Tumour	C2	4
07AH391_ACTGAACTCAAAGACA	2.76023	-15.1156	HRAS	C2A	E035	Myeloid cells	Normal	4
07AH391_ACTGAACTCACATACG	10.7562	11.032	HRAS	C2A	E035	Tumour	C2	4
07AH391_ACTGAACTCTGGCGTG	10.0087	10.6139	HRAS	C2A	E035	Tumour	C2	4
07AH391_ACTGAGTAGTGCCAGA	10.9431	9.48282	HRAS	C2A	E035	Tumour	C2	4
07AH391_ACTGAGTCAGGCTGAA	10.5924	10.4053	HRAS	C2A	E035	Tumour	C2	4
07AH391_ACTGAGTCATCACGTA	10.7069	10.2123	HRAS	C2A	E035	Tumour	C2	4
07AH391_ACTGAGTGTAAAGGAG	3.21692	-14.6094	HRAS	C2A	E035	Myeloid cells	Normal	4
07AH391_ACTGAGTTCGCATGAT	10.1067	10.8232	HRAS	C2A	E035	Tumour	C2	4
07AH391_ACTGAGTTCGGAAATA	10.0307	10.3848	HRAS	C2A	E035	Tumour	C2	4
07AH391_ACTGATGAGCCCAACC	11.5054	10.2319	HRAS	C2A	E035	Tumour	C2	4
07AH391_ACTGATGCAATAAGCA	10.1452	11.0332	HRAS	C2A	E035	Tumour	C2	4
07AH391_ACTGATGCAATGGAGC	10.4679	9.20105	HRAS	C2A	E035	Tumour	C2	4
07AH391_ACTGATGCACAGCGTC	10.9364	9.65899	HRAS	C2A	E035	Tumour	C2	4
07AH391_ACTGATGCAGGGATTG	11.5365	10.5004	HRAS	C2A	E035	Tumour	C2	4
07AH391_ACTGATGGTACTTAGC	10.121	10.9896	HRAS	C2A	E035	Tumour	C2	4
07AH391_ACTGATGTCAAGCCTA	10.2666	9.83561	HRAS	C2A	E035	Tumour	C2	4
07AH391_ACTGATGTCGTAGATC	0.433846	15.7347	HRAS	C2A	E035	SCLCs	Normal	4
07AH391_ACTGATGTCTAGCACA	11.057	9.72406	HRAS	C2A	E035	Tumour	C2	4
07AH391_ACTGCTCAGCAGCGTA	3.10277	-14.7556	HRAS	C2A	E035	Myeloid cells	Normal	4
07AH391_ACTGCTCAGCCGTCGT	11.1676	10.1536	HRAS	C2A	E035	Tumour	C2	4
07AH391_ACTGCTCCAATAGCAA	10.6464	10.6674	HRAS	C2A	E035	Tumour	C2	4
07AH391_ACTGCTCCACAGAGGT	10.5053	9.67373	HRAS	C2A	E035	Tumour	C2	4
07AH391_ACTGCTCCACGGCTAC	10.4892	9.76328	HRAS	C2A	E035	Tumour	C2	4
07AH391_ACTGCTCCACTATCTT	3.14838	-14.6183	HRAS	C2A	E035	Myeloid cells	Normal	4
07AH391_ACTGCTCCAGTGGGAT	9.05888	1.03945	HRAS	C2A	E035	Chromaffin cells	Normal	4
07AH391_ACTGCTCTCACCTTAT	10.9649	11.0288	HRAS	C2A	E035	Tumour	C2	4
07AH391_ACTGCTCTCGAATGGG	10.3744	10.3565	HRAS	C2A	E035	Tumour	C2	4
07AH391_ACTGTCCAGATGCCTT	10.8429	9.89596	HRAS	C2A	E035	Tumour	C2	4
07AH391_ACTGTCCAGCATGGCA	2.69702	-15.6023	HRAS	C2A	E035	Myeloid cells	Normal	4
07AH391_ACTGTCCAGGTGTTAA	10.8452	10.494	HRAS	C2A	E035	Tumour	C2	4
07AH391_ACTGTCCCACGTTGGC	2.89135	-15.5628	HRAS	C2A	E035	Myeloid cells	Normal	4
07AH391_ACTGTCCGTACCGTAT	10.792	10.1682	HRAS	C2A	E035	Tumour	C2	4
07AH391_ACTGTCCTCACTGGGC	10.8731	10.0853	HRAS	C2A	E035	Tumour	C2	4
07AH391_ACTGTCCTCAGGCAAG	0.444434	15.6558	HRAS	C2A	E035	SCLCs	Normal	4
07AH391_ACTGTCCTCGCGTAGC	10.1073	10.8188	HRAS	C2A	E035	Tumour	C2	4
07AH391_ACTTACTAGCGATATA	10.6531	10.6269	HRAS	C2A	E035	Tumour	C2	4
07AH391_ACTTACTAGGGCACTA	10.645	9.40381	HRAS	C2A	E035	Tumour	C2	4
07AH391_ACTTACTAGTAATCCC	2.867	-15.0267	HRAS	C2A	E035	Myeloid cells	Normal	4
07AH391_ACTTACTCAGTCAGAG	1.62188	-15.3497	HRAS	C2A	E035	Myeloid cells	Normal	4
07AH391_ACTTACTGTAAATGTG	2.76583	-14.4449	HRAS	C2A	E035	Myeloid cells	Normal	4
07AH391_ACTTACTGTCCGAACC	2.93707	-14.2944	HRAS	C2A	E035	Myeloid cells	Normal	4
07AH391_ACTTACTGTCCTAGCG	16.2946	-1.44471	HRAS	C2A	E035	Adrenocortical cells	Normal	4
07AH391_ACTTACTGTTCAGTAC	10.4529	10.6721	HRAS	C2A	E035	Tumour	C2	4
07AH391_ACTTACTTCATTATCC	0.599232	15.582	HRAS	C2A	E035	SCLCs	Normal	4
07AH391_ACTTACTTCCTTTCTC	3.02523	-14.6185	HRAS	C2A	E035	Myeloid cells	Normal	4
07AH391_ACTTACTTCTGCGGCA	10.6609	9.53972	HRAS	C2A	E035	Tumour	C2	4
07AH391_ACTTGTTAGAGGTTGC	11.4376	10.5412	HRAS	C2A	E035	Tumour	C2	4
07AH391_ACTTGTTAGAGTGACC	11.1931	10.7151	HRAS	C2A	E035	Tumour	C2	4
07AH391_ACTTGTTCAGACACTT	11.221	10.4218	HRAS	C2A	E035	Tumour	C2	4
07AH391_ACTTGTTCAGCCACCA	3.07341	-14.6432	HRAS	C2A	E035	Myeloid cells	Normal	4
07AH391_ACTTGTTGTCACCCAG	0.656044	15.5693	HRAS	C2A	E035	SCLCs	Normal	4
07AH391_ACTTGTTGTCTCTTAT	11.8193	10.056	HRAS	C2A	E035	Tumour	C2	4
07AH391_ACTTGTTGTGTGGCTC	10.0908	10.1943	HRAS	C2A	E035	Tumour	C2	4
07AH391_ACTTGTTGTTGTACAC	0.576652	15.9528	HRAS	C2A	E035	SCLCs	Normal	4
07AH391_ACTTGTTTCGTCACGG	10.5949	9.75754	HRAS	C2A	E035	Tumour	C2	4
07AH391_ACTTGTTTCTGACCTC	16.3432	-1.53719	HRAS	C2A	E035	Adrenocortical cells	Normal	4
07AH391_ACTTGTTTCTTGAGAC	10.7086	10.7864	HRAS	C2A	E035	Tumour	C2	4
07AH391_ACTTTCAAGAGTAATC	10.5646	9.88237	HRAS	C2A	E035	Tumour	C2	4
07AH391_ACTTTCAAGATACACA	11.0815	9.65965	HRAS	C2A	E035	Tumour	C2	4
07AH391_ACTTTCAAGTCGAGTG	11.7026	9.99071	HRAS	C2A	E035	Tumour	C2	4
07AH391_ACTTTCACAAGGCTCC	2.91164	-14.9682	HRAS	C2A	E035	Myeloid cells	Normal	4
07AH391_ACTTTCACAATGGAGC	2.65246	-15.9733	HRAS	C2A	E035	Myeloid cells	Normal	4
07AH391_ACTTTCACAGTGGAGT	10.9761	10.3946	HRAS	C2A	E035	Tumour	C2	4
07AH391_ACTTTCACATCGATTG	10.7648	10.396	HRAS	C2A	E035	Tumour	C2	4
07AH391_ACTTTCAGTTCACGGC	10.9618	10.8411	HRAS	C2A	E035	Tumour	C2	4
07AH391_ACTTTCAGTTCATGGT	11.6881	10.2192	HRAS	C2A	E035	Tumour	C2	4
07AH391_ACTTTCATCAGATAAG	10.033	10.53	HRAS	C2A	E035	Tumour	C2	4
07AH391_ACTTTCATCGCATGGC	11.0217	9.40335	HRAS	C2A	E035	Tumour	C2	4
07AH391_ACTTTCATCGTGGACC	11.6779	10.2217	HRAS	C2A	E035	Tumour	C2	4
07AH391_AGAATAGAGTGCAAGC	0.652077	15.6201	HRAS	C2A	E035	SCLCs	Normal	4
07AH391_AGAATAGCAGACTCGC	11.8866	10.1187	HRAS	C2A	E035	Tumour	C2	4
07AH391_AGAATAGCATTGTGCA	10.4324	11.0794	HRAS	C2A	E035	Tumour	C2	4
07AH391_AGAATAGGTCCCGACA	3.29567	-15.0699	HRAS	C2A	E035	Myeloid cells	Normal	4
07AH391_AGAATAGTCAGCCTAA	10.4684	10.3335	HRAS	C2A	E035	Tumour	C2	4
07AH391_AGAATAGTCGGCTACG	10.7067	9.68749	HRAS	C2A	E035	Tumour	C2	4
07AH391_AGACGTTAGACAGAGA	10.7618	9.91111	HRAS	C2A	E035	Tumour	C2	4
07AH391_AGACGTTAGAGGGATA	9.32986	0.671323	HRAS	C2A	E035	Chromaffin cells	Normal	4
07AH391_AGACGTTAGCCAGGAT	2.78356	-15.4118	HRAS	C2A	E035	Myeloid cells	Normal	4
07AH391_AGACGTTAGGCTAGCA	11.7298	10.3884	HRAS	C2A	E035	Tumour	C2	4
07AH391_AGACGTTAGGTCGGAT	10.0629	10.3624	HRAS	C2A	E035	Tumour	C2	4
07AH391_AGACGTTAGGTGCAAC	10.3594	10.4986	HRAS	C2A	E035	Tumour	C2	4
07AH391_AGACGTTAGTGCCAGA	1.05226	-15.1641	HRAS	C2A	E035	Myeloid cells	Normal	4
07AH391_AGACGTTCAAAGGTGC	10.1046	10.4694	HRAS	C2A	E035	Tumour	C2	4
07AH391_AGACGTTCACAGACAG	11.0507	9.87471	HRAS	C2A	E035	Tumour	C2	4
07AH391_AGACGTTCACGGCTAC	11.5108	9.46612	HRAS	C2A	E035	Tumour	C2	4
07AH391_AGACGTTGTCCGACGT	11.4441	10.4911	HRAS	C2A	E035	Tumour	C2	4
07AH391_AGACGTTTCAATACCG	9.9722	10.9946	HRAS	C2A	E035	Tumour	C2	4
07AH391_AGACGTTTCGCATGAT	11.1679	10.8688	HRAS	C2A	E035	Tumour	C2	4
07AH391_AGACGTTTCGCTAGCG	11.1082	10.3185	HRAS	C2A	E035	Tumour	C2	4
07AH391_AGACGTTTCGGCATCG	9.8608	10.9711	HRAS	C2A	E035	Tumour	C2	4
07AH391_AGACGTTTCTCCGGTT	0.422694	15.7717	HRAS	C2A	E035	SCLCs	Normal	4
07AH391_AGAGCGAAGATCTGAA	2.93525	-15.0929	HRAS	C2A	E035	Myeloid cells	Normal	4
07AH391_AGAGCGAAGCTGCGAA	11.2305	9.81759	HRAS	C2A	E035	Tumour	C2	4
07AH391_AGAGCGAAGGGCATGT	10.2482	11.0346	HRAS	C2A	E035	Tumour	C2	4
07AH391_AGAGCGACAGGCTGAA	11.2557	10.2826	HRAS	C2A	E035	Tumour	C2	4
07AH391_AGAGCGACATATACGC	10.5449	10.1344	HRAS	C2A	E035	Tumour	C2	4
07AH391_AGAGCGACATGAACCT	10.9905	9.37902	HRAS	C2A	E035	Tumour	C2	4
07AH391_AGAGCGAGTAGCGTGA	11.2697	10.0486	HRAS	C2A	E035	Tumour	C2	4
07AH391_AGAGCGAGTCATGCAT	11.4992	9.86549	HRAS	C2A	E035	Tumour	C2	4
07AH391_AGAGCGAGTGCACTTA	11.4724	9.53295	HRAS	C2A	E035	Tumour	C2	4
07AH391_AGAGCGAGTGTGAATA	10.3901	9.9787	HRAS	C2A	E035	Tumour	C2	4
07AH391_AGAGCGATCAAACCGT	11.3085	10.2995	HRAS	C2A	E035	Tumour	C2	4
07AH391_AGAGCGATCATCTGCC	10.402	10.0024	HRAS	C2A	E035	Tumour	C2	4
07AH391_AGAGCGATCTTCATGT	9.8834	10.5618	HRAS	C2A	E035	Tumour	C2	4
07AH391_AGAGCTTAGATCGATA	2.85263	-15.2829	HRAS	C2A	E035	Myeloid cells	Normal	4
07AH391_AGAGCTTAGGAGCGTT	10.7475	10.7433	HRAS	C2A	E035	Tumour	C2	4
07AH391_AGAGCTTAGGGTCGAT	10.8222	9.7478	HRAS	C2A	E035	Tumour	C2	4
07AH391_AGAGCTTAGTAAGTAC	10.9767	10.9237	HRAS	C2A	E035	Tumour	C2	4
07AH391_AGAGCTTAGTACACCT	3.36204	-14.7999	HRAS	C2A	E035	Myeloid cells	Normal	4
07AH391_AGAGCTTAGTATCGAA	10.508	10.2023	HRAS	C2A	E035	Tumour	C2	4
07AH391_AGAGCTTCACCTTGTC	2.49026	-15.9634	HRAS	C2A	E035	Myeloid cells	Normal	4
07AH391_AGAGCTTCACTGCCAG	10.5462	10.1475	HRAS	C2A	E035	Tumour	C2	4
07AH391_AGAGCTTCAGACGTAG	10.3438	11.1011	HRAS	C2A	E035	Tumour	C2	4
07AH391_AGAGCTTCAGGGTTAG	11.1101	10.4324	HRAS	C2A	E035	Tumour	C2	4
07AH391_AGAGCTTCATGTCGAT	3.17546	-15.1286	HRAS	C2A	E035	Myeloid cells	Normal	4
07AH391_AGAGCTTGTAATAGCA	11.2053	10.2402	HRAS	C2A	E035	Tumour	C2	4
07AH391_AGAGCTTGTATTACCG	11.2416	10.0575	HRAS	C2A	E035	Tumour	C2	4
07AH391_AGAGCTTGTCAACTGT	0.30397	-17.4712	HRAS	C2A	E035	Myeloid cells	Normal	4
07AH391_AGAGCTTGTTGATTGC	11.0195	9.81047	HRAS	C2A	E035	Tumour	C2	4
07AH391_AGAGCTTTCCCAACGG	10.6455	10.2408	HRAS	C2A	E035	Tumour	C2	4
07AH391_AGAGCTTTCGACCAGC	10.2368	10.5676	HRAS	C2A	E035	Tumour	C2	4
07AH391_AGAGTGGAGAAGGTGA	10.4385	9.79809	HRAS	C2A	E035	Tumour	C2	4
07AH391_AGAGTGGAGCGATGAC	0.425654	15.8272	HRAS	C2A	E035	SCLCs	Normal	4
07AH391_AGAGTGGAGGTGTGGT	10.8035	10.3408	HRAS	C2A	E035	Tumour	C2	4
07AH391_AGAGTGGAGTCGCCGT	0.486993	15.6569	HRAS	C2A	E035	SCLCs	Normal	4
07AH391_AGAGTGGCAAGTACCT	10.9953	9.49631	HRAS	C2A	E035	Tumour	C2	4
07AH391_AGAGTGGCAGCATACT	9.97111	10.4169	HRAS	C2A	E035	Tumour	C2	4
07AH391_AGAGTGGGTAGGGACT	10.2717	10.2493	HRAS	C2A	E035	Tumour	C2	4
07AH391_AGAGTGGGTTGTTTGG	10.2464	10.1256	HRAS	C2A	E035	Tumour	C2	4
07AH391_AGAGTGGTCCGCGTTT	2.51443	-15.8892	HRAS	C2A	E035	Myeloid cells	Normal	4
07AH391_AGAGTGGTCTATCCTA	16.3464	-1.5052	HRAS	C2A	E035	Adrenocortical cells	Normal	4
07AH391_AGATCTGCAAATCCGT	11.2385	9.82063	HRAS	C2A	E035	Tumour	C2	4
07AH391_AGATCTGCACAACGTT	11.4828	10.0488	HRAS	C2A	E035	Tumour	C2	4
07AH391_AGATCTGCATACGCTA	0.540323	15.5765	HRAS	C2A	E035	SCLCs	Normal	4
07AH391_AGATCTGCATGCTAGT	16.3842	-1.59191	HRAS	C2A	E035	Adrenocortical cells	Normal	4
07AH391_AGATCTGGTAAAGGAG	10.2523	10.1155	HRAS	C2A	E035	Tumour	C2	4
07AH391_AGATCTGGTACCGTAT	2.91759	-14.9503	HRAS	C2A	E035	Myeloid cells	Normal	4
07AH391_AGATCTGGTATAGGGC	10.8195	10.8596	HRAS	C2A	E035	Tumour	C2	4
07AH391_AGATCTGGTCGACTAT	10.0746	10.4093	HRAS	C2A	E035	Tumour	C2	4
07AH391_AGATCTGGTGGTTTCA	10.1225	10.4043	HRAS	C2A	E035	Tumour	C2	4
07AH391_AGATCTGTCAATACCG	11.8771	10.15	HRAS	C2A	E035	Tumour	C2	4
07AH391_AGATCTGTCAGCTCTC	11.3232	9.95226	HRAS	C2A	E035	Tumour	C2	4
07AH391_AGATTGCAGTCATCCA	11.0998	9.52397	HRAS	C2A	E035	Tumour	C2	4
07AH391_AGATTGCCACAGGAGT	10.6392	9.39942	HRAS	C2A	E035	Tumour	C2	4
07AH391_AGATTGCCAGGCGATA	11.9462	10.1989	HRAS	C2A	E035	Tumour	C2	4
07AH391_AGATTGCCAGGGTTAG	10.7201	10.5673	HRAS	C2A	E035	Tumour	C2	4
07AH391_AGATTGCCATTGAGCT	10.2821	10.2729	HRAS	C2A	E035	Tumour	C2	4
07AH391_AGATTGCGTGTCGCTG	7.58318	-10.1684	HRAS	C2A	E035	T/NK cells	Normal	4
07AH391_AGATTGCGTTGAACTC	10.1456	10.4236	HRAS	C2A	E035	Tumour	C2	4
07AH391_AGATTGCTCAGCATGT	10.1048	10.4809	HRAS	C2A	E035	Tumour	C2	4
07AH391_AGATTGCTCCACTCCA	2.76936	-15.6561	HRAS	C2A	E035	Myeloid cells	Normal	4
07AH391_AGATTGCTCCGGCACA	9.93791	10.7804	HRAS	C2A	E035	Tumour	C2	4
07AH391_AGATTGCTCGGATGGA	11.4324	10.3985	HRAS	C2A	E035	Tumour	C2	4
07AH391_AGATTGCTCGGCGGTT	11.0644	10.6166	HRAS	C2A	E035	Tumour	C2	4
07AH391_AGATTGCTCTCCAACC	10.7913	9.84739	HRAS	C2A	E035	Tumour	C2	4
07AH391_AGCAGCCAGACTACAA	10.1585	10.1625	HRAS	C2A	E035	Tumour	C2	4
07AH391_AGCAGCCAGTAATCCC	10.6383	9.75961	HRAS	C2A	E035	Tumour	C2	4
07AH391_AGCAGCCAGTACGACG	10.3665	9.9617	HRAS	C2A	E035	Tumour	C2	4
07AH391_AGCAGCCCATTTGCCC	9.77523	10.8475	HRAS	C2A	E035	Tumour	C2	4
07AH391_AGCAGCCGTCCCTTGT	11.5328	10.3261	HRAS	C2A	E035	Tumour	C2	4
07AH391_AGCAGCCGTGCAACTT	10.6459	10.9065	HRAS	C2A	E035	Tumour	C2	4
07AH391_AGCAGCCTCACGGTTA	2.99604	-15.1875	HRAS	C2A	E035	Myeloid cells	Normal	4
07AH391_AGCAGCCTCCAGGGCT	10.0763	10.0389	HRAS	C2A	E035	Tumour	C2	4
07AH391_AGCAGCCTCCTGCTTG	10.6756	10.1528	HRAS	C2A	E035	Tumour	C2	4
07AH391_AGCAGCCTCTGGCGAC	9.86186	10.6964	HRAS	C2A	E035	Tumour	C2	4
07AH391_AGCATACAGAACAACT	10.3859	10.2662	HRAS	C2A	E035	Tumour	C2	4
07AH391_AGCATACCACGGTAGA	7.72341	-11.5572	HRAS	C2A	E035	T/NK cells	Normal	4
07AH391_AGCATACCATGTCCTC	10.4294	9.89209	HRAS	C2A	E035	Tumour	C2	4
07AH391_AGCATACGTCTAGCCG	10.7294	9.70501	HRAS	C2A	E035	Tumour	C2	4
07AH391_AGCATACTCAGGCCCA	15.7492	-0.914014	HRAS	C2A	E035	Adrenocortical cells	Normal	4
07AH391_AGCATACTCCTTAATC	10.3313	10.7789	HRAS	C2A	E035	Tumour	C2	4
07AH391_AGCCTAAGTAAGAGAG	10.322	9.77772	HRAS	C2A	E035	Tumour	C2	4
07AH391_AGCCTAAGTACCTACA	11.6381	10.4273	HRAS	C2A	E035	Tumour	C2	4
07AH391_AGCCTAAGTCCAGTTA	3.0491	-14.7219	HRAS	C2A	E035	Myeloid cells	Normal	4
07AH391_AGCCTAAGTTCTGTTT	11.4025	9.67654	HRAS	C2A	E035	Tumour	C2	4
07AH391_AGCCTAATCACATACG	11.3588	9.63088	HRAS	C2A	E035	Tumour	C2	4
07AH391_AGCGGTCCACCAGGCT	0.234048	-17.5509	HRAS	C2A	E035	Myeloid cells	Normal	4
07AH391_AGCGGTCCAGGCAGTA	10.5059	9.95098	HRAS	C2A	E035	Tumour	C2	4
07AH391_AGCGGTCCATGGTAGG	11.6638	10.5039	HRAS	C2A	E035	Tumour	C2	4
07AH391_AGCGGTCGTACATGTC	9.60551	10.7328	HRAS	C2A	E035	Tumour	C2	4
07AH391_AGCGGTCGTCGATTGT	11.4608	10.309	HRAS	C2A	E035	Tumour	C2	4
07AH391_AGCGGTCTCAACACTG	16.3124	-1.68456	HRAS	C2A	E035	Adrenocortical cells	Normal	4
07AH391_AGCGGTCTCACATACG	0.505183	15.6744	HRAS	C2A	E035	SCLCs	Normal	4
07AH391_AGCGGTCTCATCGCTC	10.5437	10.1443	HRAS	C2A	E035	Tumour	C2	4
07AH391_AGCGGTCTCCTGCTTG	10.4232	9.87015	HRAS	C2A	E035	Tumour	C2	4
07AH391_AGCGGTCTCGCAAGCC	-3.28553	-8.15849	HRAS	C2A	E035	Fibroblasts	Normal	4
07AH391_AGCGGTCTCTGGAGCC	10.4178	10.5248	HRAS	C2A	E035	Tumour	C2	4
07AH391_AGCGTATAGCTAGTTC	16.0784	-1.52126	HRAS	C2A	E035	Adrenocortical cells	Normal	4
07AH391_AGCGTATAGGGTGTTG	2.51503	-15.7875	HRAS	C2A	E035	Myeloid cells	Normal	4
07AH391_AGCGTATAGTCCCACG	10.897	9.9844	HRAS	C2A	E035	Tumour	C2	4
07AH391_AGCGTATCACAGAGGT	7.30911	-10.1259	HRAS	C2A	E035	T/NK cells	Normal	4
07AH391_AGCGTATCACGGACAA	3.05199	-14.8454	HRAS	C2A	E035	Myeloid cells	Normal	4
07AH391_AGCGTATCAGACGCAA	10.0719	10.5967	HRAS	C2A	E035	Tumour	C2	4
07AH391_AGCGTATGTGTTCGAT	10.8535	10.7573	HRAS	C2A	E035	Tumour	C2	4
07AH391_AGCGTATTCAAACCAC	11.2299	10.2181	HRAS	C2A	E035	Tumour	C2	4
07AH391_AGCGTATTCACTCCTG	11.4978	10.4655	HRAS	C2A	E035	Tumour	C2	4
07AH391_AGCGTATTCTCGGACG	10.5642	10.2735	HRAS	C2A	E035	Tumour	C2	4
07AH391_AGCGTATTCTCTGAGA	3.11179	-14.9186	HRAS	C2A	E035	Myeloid cells	Normal	4
07AH391_AGCGTCGAGCACCGCT	10.2116	10.4549	HRAS	C2A	E035	Tumour	C2	4
07AH391_AGCGTCGAGCCAGTTT	9.95558	10.3714	HRAS	C2A	E035	Tumour	C2	4
07AH391_AGCGTCGAGTGAATTG	10.4424	10.1953	HRAS	C2A	E035	Tumour	C2	4
07AH391_AGCGTCGCAAAGCAAT	11.0397	10.6484	HRAS	C2A	E035	Tumour	C2	4
07AH391_AGCGTCGCACATTCGA	0.592724	15.5811	HRAS	C2A	E035	SCLCs	Normal	4
07AH391_AGCGTCGCATCTGGTA	10.2995	10.3581	HRAS	C2A	E035	Tumour	C2	4
07AH391_AGCGTCGGTCGAGATG	10.1521	10.15	HRAS	C2A	E035	Tumour	C2	4
07AH391_AGCGTCGGTCGCCATG	10.093	10.1802	HRAS	C2A	E035	Tumour	C2	4
07AH391_AGCGTCGGTTAAAGAC	10.3661	10.4909	HRAS	C2A	E035	Tumour	C2	4
07AH391_AGCGTCGTCCACGACG	10.9166	10.5593	HRAS	C2A	E035	Tumour	C2	4
07AH391_AGCGTCGTCTCCGGTT	10.4368	10.5069	HRAS	C2A	E035	Tumour	C2	4
07AH391_AGCTCCTAGCTAGTGG	10.3432	10.1325	HRAS	C2A	E035	Tumour	C2	4
07AH391_AGCTCCTCAAGAAAGG	11.1645	10.2847	HRAS	C2A	E035	Tumour	C2	4
07AH391_AGCTCCTCAGCTCGCA	10.3557	10.1281	HRAS	C2A	E035	Tumour	C2	4
07AH391_AGCTCCTCATGAACCT	9.92824	10.5821	HRAS	C2A	E035	Tumour	C2	4
07AH391_AGCTCCTTCACGAAGG	10.634	10.4598	HRAS	C2A	E035	Tumour	C2	4
07AH391_AGCTCCTTCCGCTGTT	11.1394	9.96852	HRAS	C2A	E035	Tumour	C2	4
07AH391_AGCTCCTTCTTAACCT	10.5698	10.8764	HRAS	C2A	E035	Tumour	C2	4
07AH391_AGCTCTCAGCCAGTAG	0.520379	16.0357	HRAS	C2A	E035	SCLCs	Normal	4
07AH391_AGCTCTCAGGGAAACA	9.82332	10.7468	HRAS	C2A	E035	Tumour	C2	4
07AH391_AGCTCTCAGTACGATA	11.0977	10.8511	HRAS	C2A	E035	Tumour	C2	4
07AH391_AGCTCTCAGTCCGGTC	10.1544	10.0777	HRAS	C2A	E035	Tumour	C2	4
07AH391_AGCTCTCAGTTGTCGT	10.2704	11.1204	HRAS	C2A	E035	Tumour	C2	4
07AH391_AGCTCTCCACAGAGGT	10.6756	10.4232	HRAS	C2A	E035	Tumour	C2	4
07AH391_AGCTCTCCATGTCTCC	0.530106	15.7136	HRAS	C2A	E035	SCLCs	Normal	4
07AH391_AGCTCTCGTAGCAAAT	10.4237	10.3334	HRAS	C2A	E035	Tumour	C2	4
07AH391_AGCTCTCGTCGAGTTT	10.605	10.6805	HRAS	C2A	E035	Tumour	C2	4
07AH391_AGCTCTCGTGAGGGTT	10.0398	11.1127	HRAS	C2A	E035	Tumour	C2	4
07AH391_AGCTCTCGTGCCTGCA	10.2793	10.861	HRAS	C2A	E035	Tumour	C2	4
07AH391_AGCTCTCGTTCCATGA	10.9495	10.7498	HRAS	C2A	E035	Tumour	C2	4
07AH391_AGCTCTCGTTGGGACA	11.7621	10.3194	HRAS	C2A	E035	Tumour	C2	4
07AH391_AGCTCTCTCAACCATG	10.3079	10.8283	HRAS	C2A	E035	Tumour	C2	4
07AH391_AGCTCTCTCACTGGGC	8.48001	-9.68228	HRAS	C2A	E035	T/NK cells	Normal	4
07AH391_AGCTCTCTCAGTTGAC	10.9323	9.8847	HRAS	C2A	E035	Tumour	C2	4
07AH391_AGCTCTCTCTCAAGTG	10.8915	9.72352	HRAS	C2A	E035	Tumour	C2	4
07AH391_AGCTTGAAGAAACCAT	10.7314	9.38048	HRAS	C2A	E035	Tumour	C2	4
07AH391_AGCTTGAAGCGCCTTG	10.7948	9.89455	HRAS	C2A	E035	Tumour	C2	4
07AH391_AGCTTGAAGTACCGGA	0.353506	15.6148	HRAS	C2A	E035	SCLCs	Normal	4
07AH391_AGCTTGACAGCTTCGG	10.6874	10.6095	HRAS	C2A	E035	Tumour	C2	4
07AH391_AGCTTGAGTCCAAGTT	10.7777	10.6049	HRAS	C2A	E035	Tumour	C2	4
07AH391_AGCTTGAGTCGAAAGC	11.2731	10.3821	HRAS	C2A	E035	Tumour	C2	4
07AH391_AGCTTGAGTGACCAAG	10.2742	10.1483	HRAS	C2A	E035	Tumour	C2	4
07AH391_AGCTTGAGTTCCACAA	11.0438	10.6124	HRAS	C2A	E035	Tumour	C2	4
07AH391_AGCTTGATCACCGGGT	16.2807	-1.60425	HRAS	C2A	E035	Adrenocortical cells	Normal	4
07AH391_AGCTTGATCTTAACCT	10.5848	10.2501	HRAS	C2A	E035	Tumour	C2	4
07AH391_AGGCCACAGCGTAATA	2.5986	-15.7209	HRAS	C2A	E035	Myeloid cells	Normal	4
07AH391_AGGCCACAGCTCCCAG	11.8427	10.3164	HRAS	C2A	E035	Tumour	C2	4
07AH391_AGGCCACAGGGTCTCC	10.2063	10.1393	HRAS	C2A	E035	Tumour	C2	4
07AH391_AGGCCACCACCCATTC	10.3966	9.80407	HRAS	C2A	E035	Tumour	C2	4
07AH391_AGGCCACCAGGGCATA	11.2052	10.4123	HRAS	C2A	E035	Tumour	C2	4
07AH391_AGGCCACTCGACGGAA	11.5242	10.4117	HRAS	C2A	E035	Tumour	C2	4
07AH391_AGGCCACTCGGTTCGG	10.0568	10.0806	HRAS	C2A	E035	Tumour	C2	4
07AH391_AGGCCACTCTCCGGTT	10.0132	10.2811	HRAS	C2A	E035	Tumour	C2	4
07AH391_AGGCCACTCTGTTTGT	3.00596	-14.9964	HRAS	C2A	E035	Myeloid cells	Normal	4
07AH391_AGGCCGTAGCACCGCT	11.2428	10.788	HRAS	C2A	E035	Tumour	C2	4
07AH391_AGGCCGTCACTTGGAT	2.61807	-14.1627	HRAS	C2A	E035	Myeloid cells	Normal	4
07AH391_AGGCCGTGTCGCGTGT	10.6555	10.7694	HRAS	C2A	E035	Tumour	C2	4
07AH391_AGGCCGTGTCTGATCA	9.93902	10.6758	HRAS	C2A	E035	Tumour	C2	4
07AH391_AGGCCGTGTGTTTGGT	9.98099	10.8286	HRAS	C2A	E035	Tumour	C2	4
07AH391_AGGCCGTGTTAGAACA	10.745	9.55045	HRAS	C2A	E035	Tumour	C2	4
07AH391_AGGCCGTTCCGATATG	11.4964	10.5976	HRAS	C2A	E035	Tumour	C2	4
07AH391_AGGGAGTAGAGGTTGC	10.7919	10.66	HRAS	C2A	E035	Tumour	C2	4
07AH391_AGGGAGTCAATAGCGG	9.96913	10.4163	HRAS	C2A	E035	Tumour	C2	4
07AH391_AGGGAGTGTATAAACG	3.014	-14.7809	HRAS	C2A	E035	Myeloid cells	Normal	4
07AH391_AGGGAGTGTGAGGGAG	8.60404	0.0531523	HRAS	C2A	E035	Chromaffin cells	Normal	4
07AH391_AGGGAGTTCATCTGCC	0.608459	15.8413	HRAS	C2A	E035	SCLCs	Normal	4
07AH391_AGGGAGTTCATGCAAC	10.7247	9.53367	HRAS	C2A	E035	Tumour	C2	4
07AH391_AGGGAGTTCGGTTAAC	11.2024	9.85103	HRAS	C2A	E035	Tumour	C2	4
07AH391_AGGGAGTTCTCGCATC	10.7566	9.72587	HRAS	C2A	E035	Tumour	C2	4
07AH391_AGGGAGTTCTGATTCT	10.5472	10.9567	HRAS	C2A	E035	Tumour	C2	4
07AH391_AGGGATGAGATGCCAG	10.3745	10.3612	HRAS	C2A	E035	Tumour	C2	4
07AH391_AGGGATGAGCTACCTA	11.2912	10.7872	HRAS	C2A	E035	Tumour	C2	4
07AH391_AGGGATGAGGACGAAA	11.6273	9.89432	HRAS	C2A	E035	Tumour	C2	4
07AH391_AGGGATGAGGTTACCT	10.2735	10.2204	HRAS	C2A	E035	Tumour	C2	4
07AH391_AGGGATGCACAACTGT	11.6117	10.2354	HRAS	C2A	E035	Tumour	C2	4
07AH391_AGGGATGCAGCGTTCG	16.2979	-1.52528	HRAS	C2A	E035	Adrenocortical cells	Normal	4
07AH391_AGGGATGCATACCATG	3.12697	-15.1634	HRAS	C2A	E035	Myeloid cells	Normal	4
07AH391_AGGGATGGTAGCTTGT	0.69654	15.5304	HRAS	C2A	E035	SCLCs	Normal	4
07AH391_AGGGATGGTGGGTATG	10.2426	10.913	HRAS	C2A	E035	Tumour	C2	4
07AH391_AGGGATGGTTAGGGTG	11.4009	9.87157	HRAS	C2A	E035	Tumour	C2	4
07AH391_AGGGATGTCACATGCA	16.2664	-1.42527	HRAS	C2A	E035	Adrenocortical cells	Normal	4
07AH391_AGGGTGACAAAGTCAA	10.709	10.6691	HRAS	C2A	E035	Tumour	C2	4
07AH391_AGGGTGAGTACAGCAG	11.7066	10.1905	HRAS	C2A	E035	Tumour	C2	4
07AH391_AGGGTGAGTCGATTGT	0.327354	-7.09844	HRAS	C2A	E035	Endothelial cells	Normal	4
07AH391_AGGGTGAGTCTCACCT	11.1085	10.2114	HRAS	C2A	E035	Tumour	C2	4
07AH391_AGGGTGATCAGTTTGG	10.6333	9.71432	HRAS	C2A	E035	Tumour	C2	4
07AH391_AGGGTGATCTTGTATC	11.68	10.3412	HRAS	C2A	E035	Tumour	C2	4
07AH391_AGGTCATAGAATTCCC	10.5277	10.8856	HRAS	C2A	E035	Tumour	C2	4
07AH391_AGGTCATAGCACCGCT	16.2865	-1.55586	HRAS	C2A	E035	Adrenocortical cells	Normal	4
07AH391_AGGTCATAGCAGACTG	11.4394	10.6186	HRAS	C2A	E035	Tumour	C2	4
07AH391_AGGTCATAGCGCTTAT	11.3408	10.4944	HRAS	C2A	E035	Tumour	C2	4
07AH391_AGGTCATCACTGTCGG	10.624	9.98598	HRAS	C2A	E035	Tumour	C2	4
07AH391_AGGTCATGTTGGTAAA	2.66311	-15.0777	HRAS	C2A	E035	Myeloid cells	Normal	4
07AH391_AGGTCATTCACAAACC	8.15014	-10.5709	HRAS	C2A	E035	T/NK cells	Normal	4
07AH391_AGGTCATTCACAGTAC	10.6758	10.0609	HRAS	C2A	E035	Tumour	C2	4
07AH391_AGGTCATTCACCACCT	11.2268	10.3622	HRAS	C2A	E035	Tumour	C2	4
07AH391_AGGTCATTCCGCAGTG	11.3946	9.75928	HRAS	C2A	E035	Tumour	C2	4
07AH391_AGGTCATTCTACTCAT	0.519833	15.5577	HRAS	C2A	E035	SCLCs	Normal	4
07AH391_AGGTCCGAGCTCTCGG	10.8761	10.6864	HRAS	C2A	E035	Tumour	C2	4
07AH391_AGGTCCGAGTGAAGAG	2.94763	-14.8163	HRAS	C2A	E035	Myeloid cells	Normal	4
07AH391_AGGTCCGAGTGTACCT	11.6217	10.1261	HRAS	C2A	E035	Tumour	C2	4
07AH391_AGGTCCGCAATTGCTG	10.5231	10.0602	HRAS	C2A	E035	Tumour	C2	4
07AH391_AGGTCCGCAGACGCCT	11.0027	10.8568	HRAS	C2A	E035	Tumour	C2	4
07AH391_AGGTCCGCATATACCG	10.1571	10.0228	HRAS	C2A	E035	Tumour	C2	4
07AH391_AGGTCCGTCATTATCC	9.94681	10.3215	HRAS	C2A	E035	Tumour	C2	4
07AH391_AGGTCCGTCGTAGATC	10.9556	10.3739	HRAS	C2A	E035	Tumour	C2	4
07AH391_AGTAGTCAGACAAGCC	0.412955	15.7234	HRAS	C2A	E035	SCLCs	Normal	4
07AH391_AGTAGTCAGGAATCGC	10.6303	9.75414	HRAS	C2A	E035	Tumour	C2	4
07AH391_AGTAGTCCAGTGAGTG	10.7063	9.72938	HRAS	C2A	E035	Tumour	C2	4
07AH391_AGTAGTCGTGTTAAGA	10.7551	9.60434	HRAS	C2A	E035	Tumour	C2	4
07AH391_AGTAGTCGTTTGTTTC	10.6689	10.3109	HRAS	C2A	E035	Tumour	C2	4
07AH391_AGTAGTCTCGGCTTGG	2.97599	-15.0976	HRAS	C2A	E035	Myeloid cells	Normal	4
07AH391_AGTCTTTAGATAGTCA	3.08779	-15.3019	HRAS	C2A	E035	Myeloid cells	Normal	4
07AH391_AGTCTTTAGGGCTCTC	10.406	10.4595	HRAS	C2A	E035	Tumour	C2	4
07AH391_AGTCTTTAGTGTACGG	11.4184	10.6422	HRAS	C2A	E035	Tumour	C2	4
07AH391_AGTCTTTCAAGGTTTC	11.008	10.0155	HRAS	C2A	E035	Tumour	C2	4
07AH391_AGTCTTTCACACAGAG	10.4478	9.82532	HRAS	C2A	E035	Tumour	C2	4
07AH391_AGTCTTTCACATGTGT	1.72037	15.0963	HRAS	C2A	E035	SCLCs	Normal	4
07AH391_AGTCTTTGTCGAGATG	10.4575	10.9708	HRAS	C2A	E035	Tumour	C2	4
07AH391_AGTCTTTGTCGCATCG	11.8525	10.14	HRAS	C2A	E035	Tumour	C2	4
07AH391_AGTCTTTGTCTAGCGC	10.884	10.4199	HRAS	C2A	E035	Tumour	C2	4
07AH391_AGTCTTTGTTACGCGC	16.1153	-1.62656	HRAS	C2A	E035	Adrenocortical cells	Normal	4
07AH391_AGTCTTTGTTAGGGTG	10.8197	10.779	HRAS	C2A	E035	Tumour	C2	4
07AH391_AGTCTTTGTTCAGCGC	3.07897	-15.025	HRAS	C2A	E035	Myeloid cells	Normal	4
07AH391_AGTCTTTTCCAGAGGA	10.7641	10.9032	HRAS	C2A	E035	Tumour	C2	4
07AH391_AGTCTTTTCTTCTGGC	10.8358	9.61637	HRAS	C2A	E035	Tumour	C2	4
07AH391_AGTGAGGAGAGAGCTC	2.65719	-15.7932	HRAS	C2A	E035	Myeloid cells	Normal	4
07AH391_AGTGAGGAGGTGTGGT	10.1989	10.7818	HRAS	C2A	E035	Tumour	C2	4
07AH391_AGTGAGGAGTCTCCTC	10.8161	9.35131	HRAS	C2A	E035	Tumour	C2	4
07AH391_AGTGAGGAGTTCGCGC	10.5321	9.59993	HRAS	C2A	E035	Tumour	C2	4
07AH391_AGTGAGGCAGCCTGTG	9.96045	10.6051	HRAS	C2A	E035	Tumour	C2	4
07AH391_AGTGAGGCAGTCAGCC	10.605	10.0314	HRAS	C2A	E035	Tumour	C2	4
07AH391_AGTGAGGGTATAGGGC	0.513302	-7.20253	HRAS	C2A	E035	Endothelial cells	Normal	4
07AH391_AGTGAGGGTGGCCCTA	10.9161	9.72115	HRAS	C2A	E035	Tumour	C2	4
07AH391_AGTGGGAAGGAGTTGC	3.02581	-14.4928	HRAS	C2A	E035	Myeloid cells	Normal	4
07AH391_AGTGGGAAGGCGCTCT	11.6434	10.4749	HRAS	C2A	E035	Tumour	C2	4
07AH391_AGTGGGAAGTTGAGTA	11.2107	10.0735	HRAS	C2A	E035	Tumour	C2	4
07AH391_AGTGGGACACACCGCA	11.2214	9.78595	HRAS	C2A	E035	Tumour	C2	4
07AH391_AGTGGGACATATGAGA	10.258	10.0012	HRAS	C2A	E035	Tumour	C2	4
07AH391_AGTGGGACATTAGGCT	11.5079	9.83477	HRAS	C2A	E035	Tumour	C2	4
07AH391_AGTGGGAGTAAGGATT	2.67675	-15.746	HRAS	C2A	E035	Myeloid cells	Normal	4
07AH391_AGTGGGAGTAGATTAG	10.5706	10.894	HRAS	C2A	E035	Tumour	C2	4
07AH391_AGTGGGAGTAGCTAAA	3.0852	-14.6815	HRAS	C2A	E035	Myeloid cells	Normal	4
07AH391_AGTGGGAGTATTAGCC	11.1418	10.6142	HRAS	C2A	E035	Tumour	C2	4
07AH391_AGTGGGAGTCTCTTAT	10.8712	10.1986	HRAS	C2A	E035	Tumour	C2	4
07AH391_AGTGGGATCAGTCCCT	15.0051	-0.795139	HRAS	C2A	E035	Adrenocortical cells	Normal	4
07AH391_AGTGTCAAGATATGCA	10.9702	10.5175	HRAS	C2A	E035	Tumour	C2	4
07AH391_AGTGTCACAAGTCATC	1.19891	-14.5331	HRAS	C2A	E035	Myeloid cells	Normal	4
07AH391_AGTGTCACAAGTCTAC	11.0079	9.33475	HRAS	C2A	E035	Tumour	C2	4
07AH391_AGTGTCACACAGCCCA	2.96261	-14.0012	HRAS	C2A	E035	Myeloid cells	Normal	4
07AH391_AGTGTCACAGGAACGT	1.21716	15.3557	HRAS	C2A	E035	SCLCs	Normal	4
07AH391_AGTTGGTAGCGGCTTC	11.5599	10.4573	HRAS	C2A	E035	Tumour	C2	4
07AH391_AGTTGGTAGCTAAACA	16.1645	-1.53761	HRAS	C2A	E035	Adrenocortical cells	Normal	4
07AH391_AGTTGGTAGGAGTTGC	11.7512	10.3077	HRAS	C2A	E035	Tumour	C2	4
07AH391_AGTTGGTAGTACATGA	10.922	10.5567	HRAS	C2A	E035	Tumour	C2	4
07AH391_AGTTGGTAGTTGTAGA	10.9531	10.9391	HRAS	C2A	E035	Tumour	C2	4
07AH391_AGTTGGTCACCACGTG	10.5422	11.1008	HRAS	C2A	E035	Tumour	C2	4
07AH391_AGTTGGTCATGGTCTA	2.80847	-14.6896	HRAS	C2A	E035	Myeloid cells	Normal	4
07AH391_AGTTGGTGTCTCCACT	2.80198	-14.2743	HRAS	C2A	E035	Myeloid cells	Normal	4
07AH391_AGTTGGTGTTGTACAC	3.05184	0.974018	HRAS	C2A	E035	Tumour	C2	4
07AH391_AGTTGGTTCAATACCG	11.5632	10.2818	HRAS	C2A	E035	Tumour	C2	4
07AH391_AGTTGGTTCGGACAAG	10.65	9.66431	HRAS	C2A	E035	Tumour	C2	4
07AH391_AGTTGGTTCTGTCTAT	11.1041	10.582	HRAS	C2A	E035	Tumour	C2	4
07AH391_ATAACGCAGTGCCATT	2.65697	-15.7531	HRAS	C2A	E035	Myeloid cells	Normal	4
07AH391_ATAACGCCAAACGCGA	11.4963	10.1152	HRAS	C2A	E035	Tumour	C2	4
07AH391_ATAACGCCAGTAAGAT	11.0668	10.1493	HRAS	C2A	E035	Tumour	C2	4
07AH391_ATAACGCGTCCGCTGA	11.2135	9.82281	HRAS	C2A	E035	Tumour	C2	4
07AH391_ATAACGCGTTCAGGCC	10.1019	10.3542	HRAS	C2A	E035	Tumour	C2	4
07AH391_ATAACGCGTTTCGCTC	11.0584	10.5579	HRAS	C2A	E035	Tumour	C2	4
07AH391_ATAACGCTCATTATCC	10.5357	10.1997	HRAS	C2A	E035	Tumour	C2	4
07AH391_ATAACGCTCGTTACAG	0.486492	15.8662	HRAS	C2A	E035	SCLCs	Normal	4
07AH391_ATAAGAGAGGTAAACT	9.95144	10.6244	HRAS	C2A	E035	Tumour	C2	4
07AH391_ATAAGAGAGTACATGA	2.28411	-15.8223	HRAS	C2A	E035	Myeloid cells	Normal	4
07AH391_ATAAGAGAGTGCGTGA	11.9028	10.2387	HRAS	C2A	E035	Tumour	C2	4
07AH391_ATAAGAGGTGCACCAC	10.7582	10.6462	HRAS	C2A	E035	Tumour	C2	4
07AH391_ATAAGAGGTTATGCGT	11.8842	10.2091	HRAS	C2A	E035	Tumour	C2	4
07AH391_ATAAGAGTCCATGAGT	11.5985	10.3018	HRAS	C2A	E035	Tumour	C2	4
07AH391_ATAAGAGTCCCTTGCA	11.8864	10.2385	HRAS	C2A	E035	Tumour	C2	4
07AH391_ATAAGAGTCGCATGGC	16.063	-1.54411	HRAS	C2A	E035	Adrenocortical cells	Normal	4
07AH391_ATAAGAGTCTCATTCA	16.2768	-1.58791	HRAS	C2A	E035	Adrenocortical cells	Normal	4
07AH391_ATAGACCAGAGTAAGG	10.518	9.64382	HRAS	C2A	E035	Tumour	C2	4
07AH391_ATAGACCAGCTGTCTA	10.5971	9.20413	HRAS	C2A	E035	Tumour	C2	4
07AH391_ATAGACCAGGATGGAA	2.52766	-15.9989	HRAS	C2A	E035	Myeloid cells	Normal	4
07AH391_ATAGACCCACCTCGGA	9.63895	10.82	HRAS	C2A	E035	Tumour	C2	4
07AH391_ATAGACCCACGTCTCT	10.5587	9.76397	HRAS	C2A	E035	Tumour	C2	4
07AH391_ATAGACCCACTAAGTC	2.92635	-15.2123	HRAS	C2A	E035	Myeloid cells	Normal	4
07AH391_ATAGACCGTACCGGCT	2.66534	-15.7395	HRAS	C2A	E035	Myeloid cells	Normal	4
07AH391_ATAGACCGTTATCACG	10.3788	9.77368	HRAS	C2A	E035	Tumour	C2	4
07AH391_ATAGACCGTTTAAGCC	11.9173	10.2505	HRAS	C2A	E035	Tumour	C2	4
07AH391_ATAGACCTCCGCATAA	2.94567	-14.7238	HRAS	C2A	E035	Myeloid cells	Normal	4
07AH391_ATCACGACACGAAACG	10.7199	9.66398	HRAS	C2A	E035	Tumour	C2	4
07AH391_ATCACGACAGGGATTG	2.84534	-15.3524	HRAS	C2A	E035	Myeloid cells	Normal	4
07AH391_ATCACGAGTCTCTCTG	10.1505	10.2729	HRAS	C2A	E035	Tumour	C2	4
07AH391_ATCACGAGTGTGACGA	11.3418	10.1262	HRAS	C2A	E035	Tumour	C2	4
07AH391_ATCACGATCTCCAACC	11.3355	9.77432	HRAS	C2A	E035	Tumour	C2	4
07AH391_ATCACGATCTTGTATC	11.0456	10.6396	HRAS	C2A	E035	Tumour	C2	4
07AH391_ATCATCTAGACGACGT	11.551	10.0555	HRAS	C2A	E035	Tumour	C2	4
07AH391_ATCATCTAGCATGGCA	10.1093	10.6587	HRAS	C2A	E035	Tumour	C2	4
07AH391_ATCATCTAGGATGCGT	10.7934	10.5588	HRAS	C2A	E035	Tumour	C2	4
07AH391_ATCATCTCACAGACAG	16.1197	-1.54461	HRAS	C2A	E035	Adrenocortical cells	Normal	4
07AH391_ATCATCTGTAAACGCG	10.2815	10.655	HRAS	C2A	E035	Tumour	C2	4
07AH391_ATCATCTTCAACCAAC	10.305	10.4092	HRAS	C2A	E035	Tumour	C2	4
07AH391_ATCATCTTCATAGCAC	11.5033	10.4475	HRAS	C2A	E035	Tumour	C2	4
07AH391_ATCATCTTCATTGCGA	2.998	-15.2494	HRAS	C2A	E035	Myeloid cells	Normal	4
07AH391_ATCATCTTCGCCTGTT	10.3025	10.6772	HRAS	C2A	E035	Tumour	C2	4
07AH391_ATCATCTTCTTACCTA	10.7735	10.19	HRAS	C2A	E035	Tumour	C2	4
07AH391_ATCATCTTCTTTAGGG	11.3439	10.6545	HRAS	C2A	E035	Tumour	C2	4
07AH391_ATCATGGAGATCCGAG	2.88631	-14.2572	HRAS	C2A	E035	Myeloid cells	Normal	4
07AH391_ATCATGGAGCCACGTC	10.382	10.9857	HRAS	C2A	E035	Tumour	C2	4
07AH391_ATCATGGCACACGCTG	11.1873	9.43236	HRAS	C2A	E035	Tumour	C2	4
07AH391_ATCATGGCAGATGGGT	10.4347	10.0735	HRAS	C2A	E035	Tumour	C2	4
07AH391_ATCATGGCAGCTGCAC	10.7524	9.83617	HRAS	C2A	E035	Tumour	C2	4
07AH391_ATCATGGCAGGACGTA	10.1444	10.8366	HRAS	C2A	E035	Tumour	C2	4
07AH391_ATCATGGCAGGGCATA	10.2213	10.3316	HRAS	C2A	E035	Tumour	C2	4
07AH391_ATCATGGCAGTAGAGC	10.5143	10.9503	HRAS	C2A	E035	Tumour	C2	4
07AH391_ATCATGGGTACACCGC	2.82247	-15.6148	HRAS	C2A	E035	Myeloid cells	Normal	4
07AH391_ATCATGGTCAGGTAAA	10.104	10.2271	HRAS	C2A	E035	Tumour	C2	4
07AH391_ATCATGGTCCTCAATT	16.3185	-1.60542	HRAS	C2A	E035	Adrenocortical cells	Normal	4
07AH391_ATCATGGTCTCGCATC	2.33875	-15.5942	HRAS	C2A	E035	Myeloid cells	Normal	4
07AH391_ATCATGGTCTGGTATG	10.44	11.1209	HRAS	C2A	E035	Tumour	C2	4
07AH391_ATCCACCAGAGGTAGA	11.3919	10.2011	HRAS	C2A	E035	Tumour	C2	4
07AH391_ATCCACCAGTCGAGTG	2.91178	-14.958	HRAS	C2A	E035	Myeloid cells	Normal	4
07AH391_ATCCACCCAAAGAATC	11.6371	9.93433	HRAS	C2A	E035	Tumour	C2	4
07AH391_ATCCACCCAAGCTGTT	10.2602	10.5006	HRAS	C2A	E035	Tumour	C2	4
07AH391_ATCCACCCACCACGTG	16.1124	-1.57682	HRAS	C2A	E035	Adrenocortical cells	Normal	4
07AH391_ATCCACCGTACAGTTC	2.96331	-15.1922	HRAS	C2A	E035	Myeloid cells	Normal	4
07AH391_ATCCACCGTAGCGCTC	11.2823	10.1224	HRAS	C2A	E035	Tumour	C2	4
07AH391_ATCCACCGTTAAAGAC	16.071	-1.5709	HRAS	C2A	E035	Adrenocortical cells	Normal	4
07AH391_ATCCACCTCCTAGTGA	2.88278	-15.5855	HRAS	C2A	E035	Myeloid cells	Normal	4
07AH391_ATCCGAAAGAGCCCAA	11.8274	10.0227	HRAS	C2A	E035	Tumour	C2	4
07AH391_ATCCGAAAGATCTGCT	10.6215	9.69234	HRAS	C2A	E035	Tumour	C2	4
07AH391_ATCCGAAAGCGCTCCA	10.1487	11.0554	HRAS	C2A	E035	Tumour	C2	4
07AH391_ATCCGAAAGCTGCCCA	3.24541	-14.8702	HRAS	C2A	E035	Myeloid cells	Normal	4
07AH391_ATCCGAACAAGAGGCT	15.9536	-1.62619	HRAS	C2A	E035	Adrenocortical cells	Normal	4
07AH391_ATCCGAACAAGTTCTG	11.3475	10.136	HRAS	C2A	E035	Tumour	C2	4
07AH391_ATCCGAACAATAAGCA	2.76046	-15.3951	HRAS	C2A	E035	Myeloid cells	Normal	4
07AH391_ATCCGAAGTAAGAGAG	11.0173	10.7877	HRAS	C2A	E035	Tumour	C2	4
07AH391_ATCCGAAGTTTAAGCC	0.387685	15.6455	HRAS	C2A	E035	SCLCs	Normal	4
07AH391_ATCCGAATCCTGCTTG	10.5321	9.72749	HRAS	C2A	E035	Tumour	C2	4
07AH391_ATCCGAATCTAACCGA	11.0243	10.6004	HRAS	C2A	E035	Tumour	C2	4
07AH391_ATCGAGTAGAAGCCCA	2.80064	-15.7359	HRAS	C2A	E035	Myeloid cells	Normal	4
07AH391_ATCGAGTAGAGACTTA	10.0288	10.2596	HRAS	C2A	E035	Tumour	C2	4
07AH391_ATCGAGTAGATGCCTT	11.7723	10.2401	HRAS	C2A	E035	Tumour	C2	4
07AH391_ATCGAGTAGCAACGGT	9.93269	10.532	HRAS	C2A	E035	Tumour	C2	4
07AH391_ATCGAGTAGTGGGATC	16.024	-1.69885	HRAS	C2A	E035	Adrenocortical cells	Normal	4
07AH391_ATCGAGTCAAGTACCT	10.3547	9.74246	HRAS	C2A	E035	Tumour	C2	4
07AH391_ATCGAGTCAAGTCATC	10.0274	10.3946	HRAS	C2A	E035	Tumour	C2	4
07AH391_ATCGAGTCACAAGCCC	10.9507	10.7353	HRAS	C2A	E035	Tumour	C2	4
07AH391_ATCGAGTGTCACTGGC	10.7302	10.6191	HRAS	C2A	E035	Tumour	C2	4
07AH391_ATCGAGTGTCCGACGT	11.8157	10.0432	HRAS	C2A	E035	Tumour	C2	4
07AH391_ATCGAGTGTGAGGGTT	10.5722	9.71557	HRAS	C2A	E035	Tumour	C2	4
07AH391_ATCGAGTTCGCCCTTA	10.7725	9.48048	HRAS	C2A	E035	Tumour	C2	4
07AH391_ATCTACTAGCATCATC	2.71653	-15.8067	HRAS	C2A	E035	Myeloid cells	Normal	4
07AH391_ATCTACTAGGAGTACC	11.5337	10.4134	HRAS	C2A	E035	Tumour	C2	4
07AH391_ATCTACTAGTCCGTAT	10.8522	9.82612	HRAS	C2A	E035	Tumour	C2	4
07AH391_ATCTACTCAGAAGCAC	11.5617	9.67147	HRAS	C2A	E035	Tumour	C2	4
07AH391_ATCTACTCATCAGTCA	3.01017	-14.4903	HRAS	C2A	E035	Myeloid cells	Normal	4
07AH391_ATCTACTGTAGAGGAA	11.1529	10.1897	HRAS	C2A	E035	Tumour	C2	4
07AH391_ATCTACTGTATAAACG	3.11093	-14.7313	HRAS	C2A	E035	Myeloid cells	Normal	4
07AH391_ATCTACTGTCAGTGGA	10.8435	9.95843	HRAS	C2A	E035	Tumour	C2	4
07AH391_ATCTACTGTCCGAAGA	11.6308	10.45	HRAS	C2A	E035	Tumour	C2	4
07AH391_ATCTACTGTCTTCAAG	10.2029	10.2854	HRAS	C2A	E035	Tumour	C2	4
07AH391_ATCTACTGTGGCTCCA	2.50253	-15.5384	HRAS	C2A	E035	Myeloid cells	Normal	4
07AH391_ATCTACTGTGTGCCTG	3.12431	-14.754	HRAS	C2A	E035	Myeloid cells	Normal	4
07AH391_ATCTACTTCAACACAC	10.2023	11.0563	HRAS	C2A	E035	Tumour	C2	4
07AH391_ATCTACTTCACATGCA	11.3858	10.6276	HRAS	C2A	E035	Tumour	C2	4
07AH391_ATCTACTTCAGTACGT	10.9647	9.89638	HRAS	C2A	E035	Tumour	C2	4
07AH391_ATCTACTTCCGATATG	2.7017	-14.7524	HRAS	C2A	E035	Myeloid cells	Normal	4
07AH391_ATCTGCCAGACACTAA	11.0226	10.4736	HRAS	C2A	E035	Tumour	C2	4
07AH391_ATCTGCCTCCGCAAGC	10.324	9.74444	HRAS	C2A	E035	Tumour	C2	4
07AH391_ATCTGCCTCCTAGGGC	11.1301	9.56619	HRAS	C2A	E035	Tumour	C2	4
07AH391_ATCTGCCTCTGTCTCG	3.14672	-14.6738	HRAS	C2A	E035	Myeloid cells	Normal	4
07AH391_ATCTGCCTCTTTACAC	7.32911	-11.1407	HRAS	C2A	E035	T/NK cells	Normal	4
07AH391_ATGAGGGAGAGCTGGT	11.2226	9.81478	HRAS	C2A	E035	Tumour	C2	4
07AH391_ATGAGGGAGCCACGTC	10.7076	10.9146	HRAS	C2A	E035	Tumour	C2	4
07AH391_ATGAGGGAGGTGCTTT	3.24385	-14.8683	HRAS	C2A	E035	Myeloid cells	Normal	4
07AH391_ATGAGGGCAAGTCTGT	10.6185	9.82797	HRAS	C2A	E035	Tumour	C2	4
07AH391_ATGAGGGCATAGGATA	2.63095	-15.9302	HRAS	C2A	E035	Myeloid cells	Normal	4
07AH391_ATGAGGGCATTGTGCA	2.6036	-15.9102	HRAS	C2A	E035	Myeloid cells	Normal	4
07AH391_ATGAGGGGTCGCATAT	10.4205	9.85115	HRAS	C2A	E035	Tumour	C2	4
07AH391_ATGAGGGGTCGCATCG	11.7344	9.87194	HRAS	C2A	E035	Tumour	C2	4
07AH391_ATGAGGGGTCGCGAAA	3.06633	-14.5397	HRAS	C2A	E035	Myeloid cells	Normal	4
07AH391_ATGAGGGGTCTACCTC	3.0996	-14.8046	HRAS	C2A	E035	Myeloid cells	Normal	4
07AH391_ATGAGGGGTGTGAATA	3.11779	-14.6789	HRAS	C2A	E035	Myeloid cells	Normal	4
07AH391_ATGAGGGGTGTGCCTG	10.9634	10.6082	HRAS	C2A	E035	Tumour	C2	4
07AH391_ATGAGGGTCGTATCAG	10.1893	10.39	HRAS	C2A	E035	Tumour	C2	4
07AH391_ATGCGATAGAGGTAGA	10.5522	9.71791	HRAS	C2A	E035	Tumour	C2	4
07AH391_ATGCGATCAGGAATCG	0.987633	-6.72623	HRAS	C2A	E035	Endothelial cells	Normal	4
07AH391_ATGCGATGTATCTGCA	16.4143	-1.53937	HRAS	C2A	E035	Adrenocortical cells	Normal	4
07AH391_ATGCGATGTGTGCGTC	11.0498	10.3467	HRAS	C2A	E035	Tumour	C2	4
07AH391_ATGCGATTCATCTGTT	10.7911	9.57987	HRAS	C2A	E035	Tumour	C2	4
07AH391_ATGCGATTCCTAGGGC	10.9832	10.8556	HRAS	C2A	E035	Tumour	C2	4
07AH391_ATGCGATTCTGTACGA	10.1598	10.7188	HRAS	C2A	E035	Tumour	C2	4
07AH391_ATGCGATTCTGTCAAG	0.281307	-17.5779	HRAS	C2A	E035	Myeloid cells	Normal	4
07AH391_ATGGGAGAGAGATGAG	10.6394	10.8355	HRAS	C2A	E035	Tumour	C2	4
07AH391_ATGGGAGAGCGAAGGG	3.19692	-14.7123	HRAS	C2A	E035	Myeloid cells	Normal	4
07AH391_ATGGGAGAGGCTAGCA	10.9326	9.82276	HRAS	C2A	E035	Tumour	C2	4
07AH391_ATGGGAGCAATGGATA	10.0878	10.7395	HRAS	C2A	E035	Tumour	C2	4
07AH391_ATGGGAGGTAGTAGTA	11.2744	9.82036	HRAS	C2A	E035	Tumour	C2	4
07AH391_ATGGGAGGTGAGTGAC	11.0149	9.70289	HRAS	C2A	E035	Tumour	C2	4
07AH391_ATGGGAGGTTCCGGCA	11.3307	10.4197	HRAS	C2A	E035	Tumour	C2	4
07AH391_ATGGGAGTCAACGGGA	10.5366	10.0521	HRAS	C2A	E035	Tumour	C2	4
07AH391_ATGGGAGTCTTCCTTC	11.2714	10.5818	HRAS	C2A	E035	Tumour	C2	4
07AH391_ATGTGTGAGAAGCCCA	11.7638	10.0591	HRAS	C2A	E035	Tumour	C2	4
07AH391_ATGTGTGCAAGACACG	10.473	10.4989	HRAS	C2A	E035	Tumour	C2	4
07AH391_ATGTGTGGTCTAGGTT	3.16879	-14.8231	HRAS	C2A	E035	Myeloid cells	Normal	4
07AH391_ATGTGTGGTGGCCCTA	2.82658	-14.6165	HRAS	C2A	E035	Myeloid cells	Normal	4
07AH391_ATGTGTGGTTACGGAG	11.4619	9.94367	HRAS	C2A	E035	Tumour	C2	4
07AH391_ATGTGTGTCACCTTAT	10.4254	9.82991	HRAS	C2A	E035	Tumour	C2	4
07AH391_ATGTGTGTCGGTTCGG	9.54085	10.7487	HRAS	C2A	E035	Tumour	C2	4
07AH391_ATGTGTGTCGTGACAT	10.8855	10.9388	HRAS	C2A	E035	Tumour	C2	4
07AH391_ATGTGTGTCTTCGGTC	10.1327	10.2576	HRAS	C2A	E035	Tumour	C2	4
07AH391_ATTACTCAGTACGCGA	10.1437	10.3473	HRAS	C2A	E035	Tumour	C2	4
07AH391_ATTACTCAGTACTTGC	7.498	-10.0082	HRAS	C2A	E035	T/NK cells	Normal	4
07AH391_ATTACTCCAATAGCGG	11.0576	10.7585	HRAS	C2A	E035	Tumour	C2	4
07AH391_ATTACTCCACAGCCCA	10.6001	9.97535	HRAS	C2A	E035	Tumour	C2	4
07AH391_ATTACTCCACCCTATC	10.9752	9.2804	HRAS	C2A	E035	Tumour	C2	4
07AH391_ATTACTCCAGCCAGAA	10.3577	10.0708	HRAS	C2A	E035	Tumour	C2	4
07AH391_ATTACTCCAGTTCCCT	0.275126	-17.591	HRAS	C2A	E035	Myeloid cells	Normal	4
07AH391_ATTACTCCATGCCACG	10.4015	10.2329	HRAS	C2A	E035	Tumour	C2	4
07AH391_ATTACTCGTAGGCTGA	2.93005	-13.8691	HRAS	C2A	E035	Myeloid cells	Normal	4
07AH391_ATTACTCGTCCCGACA	9.95287	10.3278	HRAS	C2A	E035	Tumour	C2	4
07AH391_ATTACTCGTCTAGCCG	10.5389	10.9867	HRAS	C2A	E035	Tumour	C2	4
07AH391_ATTACTCGTGTTGGGA	11.1961	9.51761	HRAS	C2A	E035	Tumour	C2	4
07AH391_ATTACTCTCCGCTGTT	9.99895	10.7693	HRAS	C2A	E035	Tumour	C2	4
07AH391_ATTACTCTCGCCAGCA	10.92	9.71242	HRAS	C2A	E035	Tumour	C2	4
07AH391_ATTACTCTCTCGCATC	11.1882	9.90947	HRAS	C2A	E035	Tumour	C2	4
07AH391_ATTATCCAGAGTGACC	2.89612	-15.1615	HRAS	C2A	E035	Myeloid cells	Normal	4
07AH391_ATTATCCAGCACACAG	10.7085	10.3892	HRAS	C2A	E035	Tumour	C2	4
07AH391_ATTATCCCACAGACTT	10.5872	10.3742	HRAS	C2A	E035	Tumour	C2	4
07AH391_ATTATCCCAGCGAACA	10.8872	10.6861	HRAS	C2A	E035	Tumour	C2	4
07AH391_ATTATCCGTAGCGCTC	1.42058	-14.5584	HRAS	C2A	E035	Myeloid cells	Normal	4
07AH391_ATTATCCGTATAGGTA	10.7798	10.5781	HRAS	C2A	E035	Tumour	C2	4
07AH391_ATTATCCTCCACGTGG	10.6626	9.24682	HRAS	C2A	E035	Tumour	C2	4
07AH391_ATTCTACAGCTGATAA	11.1561	9.91694	HRAS	C2A	E035	Tumour	C2	4
07AH391_ATTCTACCACGGCTAC	3.91755	0.949027	HRAS	C2A	E035	Tumour	C2	4
07AH391_ATTCTACCACGGTAAG	11.4159	10.6171	HRAS	C2A	E035	Tumour	C2	4
07AH391_ATTCTACGTGGTGTAG	11.0555	9.92405	HRAS	C2A	E035	Tumour	C2	4
07AH391_ATTCTACGTTCCGGCA	2.91451	-15.5324	HRAS	C2A	E035	Myeloid cells	Normal	4
07AH391_ATTCTACTCTATCCTA	11.307	9.73212	HRAS	C2A	E035	Tumour	C2	4
07AH391_ATTCTACTCTTGCAAG	16.1272	-1.18002	HRAS	C2A	E035	Adrenocortical cells	Normal	4
07AH391_ATTGGACAGCATCATC	10.6086	9.48008	HRAS	C2A	E035	Tumour	C2	4
07AH391_ATTGGACAGGAGTAGA	16.3623	-1.49536	HRAS	C2A	E035	Adrenocortical cells	Normal	4
07AH391_ATTGGACCAACTGCTA	2.59089	-15.9299	HRAS	C2A	E035	Myeloid cells	Normal	4
07AH391_ATTGGACCACGGCCAT	10.7695	10.3972	HRAS	C2A	E035	Tumour	C2	4
07AH391_ATTGGACGTGCACCAC	9.91609	10.8993	HRAS	C2A	E035	Tumour	C2	4
07AH391_ATTGGACTCAACGAAA	11.9056	10.1943	HRAS	C2A	E035	Tumour	C2	4
07AH391_ATTGGACTCAGTTAGC	11.0991	10.87	HRAS	C2A	E035	Tumour	C2	4
07AH391_ATTGGACTCATCGATG	10.4827	9.92928	HRAS	C2A	E035	Tumour	C2	4
07AH391_ATTGGTGAGAATCTCC	10.3389	10.7676	HRAS	C2A	E035	Tumour	C2	4
07AH391_ATTGGTGAGAGCCCAA	10.8891	10.856	HRAS	C2A	E035	Tumour	C2	4
07AH391_ATTGGTGAGGCAGTCA	8.91518	0.148911	HRAS	C2A	E035	Chromaffin cells	Normal	4
07AH391_ATTGGTGAGTGCGTGA	10.355	9.81117	HRAS	C2A	E035	Tumour	C2	4
07AH391_ATTGGTGAGTGCTGCC	10.0526	10.0462	HRAS	C2A	E035	Tumour	C2	4
07AH391_ATTGGTGCAATGGAGC	11.6691	10.2961	HRAS	C2A	E035	Tumour	C2	4
07AH391_ATTGGTGCAGACGCAA	10.012	10.2858	HRAS	C2A	E035	Tumour	C2	4
07AH391_ATTGGTGCAGCCTTGG	9.938	10.3659	HRAS	C2A	E035	Tumour	C2	4
07AH391_ATTGGTGGTCGTTGTA	10.2591	10.6668	HRAS	C2A	E035	Tumour	C2	4
07AH391_ATTGGTGGTTAAAGTG	10.3919	10.5423	HRAS	C2A	E035	Tumour	C2	4
07AH391_ATTGGTGGTTACGACT	10.9711	10.2231	HRAS	C2A	E035	Tumour	C2	4
07AH391_ATTGGTGTCCGCGCAA	2.65973	-15.8358	HRAS	C2A	E035	Myeloid cells	Normal	4
07AH391_ATTTCTGCACCTTGTC	9.92929	11.0148	HRAS	C2A	E035	Tumour	C2	4
07AH391_ATTTCTGCACTTAAGC	10.6264	9.65704	HRAS	C2A	E035	Tumour	C2	4
07AH391_ATTTCTGGTGGGTCAA	1.11072	-16.2558	HRAS	C2A	E035	Myeloid cells	Normal	4
07AH391_ATTTCTGTCATGTCTT	10.9804	10.007	HRAS	C2A	E035	Tumour	C2	4
07AH391_CAACCAAAGAGTACCG	2.82897	-15.4663	HRAS	C2A	E035	Myeloid cells	Normal	4
07AH391_CAACCAAAGTTAGGTA	3.03272	-14.6817	HRAS	C2A	E035	Myeloid cells	Normal	4
07AH391_CAACCAACACAACTGT	11.3593	10.5542	HRAS	C2A	E035	Tumour	C2	4
07AH391_CAACCAACACCGTTGG	2.43027	-16.0011	HRAS	C2A	E035	Myeloid cells	Normal	4
07AH391_CAACCAACAGCCTTTC	-5.68762	-4.95954	HRAS	C2A	E035	Mast cells	Normal	4
07AH391_CAACCAACATCGACGC	16.3069	-1.38607	HRAS	C2A	E035	Adrenocortical cells	Normal	4
07AH391_CAACCAAGTGGTGTAG	2.74977	-15.7088	HRAS	C2A	E035	Myeloid cells	Normal	4
07AH391_CAACCAATCCCAGGTG	10.8374	10.0072	HRAS	C2A	E035	Tumour	C2	4
07AH391_CAACCAATCCCATTTA	10.8334	9.20573	HRAS	C2A	E035	Tumour	C2	4
07AH391_CAACCAATCTGTCAAG	0.227846	-17.5124	HRAS	C2A	E035	Myeloid cells	Normal	4
07AH391_CAACCTCGTCGCCATG	11.8117	10.2958	HRAS	C2A	E035	Tumour	C2	4
07AH391_CAACCTCGTTGTCTTT	2.67429	-15.8167	HRAS	C2A	E035	Myeloid cells	Normal	4
07AH391_CAACCTCTCATCTGTT	2.73562	-15.7792	HRAS	C2A	E035	Myeloid cells	Normal	4
07AH391_CAACCTCTCCAACCAA	10.6109	10.0936	HRAS	C2A	E035	Tumour	C2	4
07AH391_CAACCTCTCTTCCTTC	10.5798	9.35814	HRAS	C2A	E035	Tumour	C2	4
07AH391_CAACTAGAGGCCGAAT	10.1553	11.0294	HRAS	C2A	E035	Tumour	C2	4
07AH391_CAACTAGCAACAACCT	10.5669	10.7871	HRAS	C2A	E035	Tumour	C2	4
07AH391_CAACTAGCACGGTGTC	10.1312	10.2008	HRAS	C2A	E035	Tumour	C2	4
07AH391_CAACTAGCAGGAACGT	10.7717	10.464	HRAS	C2A	E035	Tumour	C2	4
07AH391_CAACTAGCATCGGACC	11.5601	10.2798	HRAS	C2A	E035	Tumour	C2	4
07AH391_CAACTAGGTCAAAGAT	10.4901	9.60523	HRAS	C2A	E035	Tumour	C2	4
07AH391_CAACTAGGTCAACATC	10.0532	10.2593	HRAS	C2A	E035	Tumour	C2	4
07AH391_CAACTAGGTGGTCCGT	10.4848	10.2384	HRAS	C2A	E035	Tumour	C2	4
07AH391_CAACTAGGTTCGGGCT	11.463	10.32	HRAS	C2A	E035	Tumour	C2	4
07AH391_CAACTAGTCACGAAGG	11.2482	10.5555	HRAS	C2A	E035	Tumour	C2	4
07AH391_CAACTAGTCAGTTTGG	10.4347	10.6225	HRAS	C2A	E035	Tumour	C2	4
07AH391_CAACTAGTCTGACCTC	10.9314	10.1993	HRAS	C2A	E035	Tumour	C2	4
07AH391_CAAGAAAAGTACGTTC	10.3052	10.4214	HRAS	C2A	E035	Tumour	C2	4
07AH391_CAAGAAAAGTCGAGTG	10.9194	10.6706	HRAS	C2A	E035	Tumour	C2	4
07AH391_CAAGAAACAAAGGTGC	7.43234	-10.1051	HRAS	C2A	E035	T/NK cells	Normal	4
07AH391_CAAGAAACAGACAAGC	11.116	10.5462	HRAS	C2A	E035	Tumour	C2	4
07AH391_CAAGAAACAGCTTAAC	11.0369	10.1584	HRAS	C2A	E035	Tumour	C2	4
07AH391_CAAGAAACAGTCTTCC	10.5939	10.6437	HRAS	C2A	E035	Tumour	C2	4
07AH391_CAAGAAAGTAGGGACT	10.6758	9.6647	HRAS	C2A	E035	Tumour	C2	4
07AH391_CAAGAAAGTTCAGCGC	3.26753	-14.8108	HRAS	C2A	E035	Myeloid cells	Normal	4
07AH391_CAAGAAAGTTCAGGCC	10.588	9.72417	HRAS	C2A	E035	Tumour	C2	4
07AH391_CAAGAAATCAGCTGGC	9.12083	0.50897	HRAS	C2A	E035	Tumour	C2	4
07AH391_CAAGATCAGAAGGTGA	11.485	10.5119	HRAS	C2A	E035	Tumour	C2	4
07AH391_CAAGATCAGGAATGGA	16.0056	-1.61333	HRAS	C2A	E035	Adrenocortical cells	Normal	4
07AH391_CAAGATCAGTGGCACA	10.9376	9.32742	HRAS	C2A	E035	Tumour	C2	4
07AH391_CAAGATCCAAACTGCT	10.3835	10.3274	HRAS	C2A	E035	Tumour	C2	4
07AH391_CAAGATCCACGCGAAA	11.2801	10.8341	HRAS	C2A	E035	Tumour	C2	4
07AH391_CAAGATCCACTTACGA	10.0087	10.4775	HRAS	C2A	E035	Tumour	C2	4
07AH391_CAAGATCCACTTCGAA	10.56	9.75065	HRAS	C2A	E035	Tumour	C2	4
07AH391_CAAGATCCAGATCTGT	10.9354	10.3419	HRAS	C2A	E035	Tumour	C2	4
07AH391_CAAGATCCATTGGTAC	16.1706	-1.30926	HRAS	C2A	E035	Adrenocortical cells	Normal	4
07AH391_CAAGATCGTAGCCTAT	10.7424	10.7163	HRAS	C2A	E035	Tumour	C2	4
07AH391_CAAGATCGTTCACCTC	10.4716	10.3472	HRAS	C2A	E035	Tumour	C2	4
07AH391_CAAGATCGTTGGTTTG	10.947	10.8559	HRAS	C2A	E035	Tumour	C2	4
07AH391_CAAGATCTCAGAAATG	11.1624	10.4762	HRAS	C2A	E035	Tumour	C2	4
07AH391_CAAGATCTCATCATTC	2.78876	-15.8051	HRAS	C2A	E035	Myeloid cells	Normal	4
07AH391_CAAGATCTCCATTCTA	10.4435	9.51461	HRAS	C2A	E035	Tumour	C2	4
07AH391_CAAGATCTCCGAGCCA	10.6825	10.2469	HRAS	C2A	E035	Tumour	C2	4
07AH391_CAAGATCTCTAACTGG	11.7969	10.3625	HRAS	C2A	E035	Tumour	C2	4
07AH391_CAAGGCCAGATGGGTC	-5.6713	-4.96417	HRAS	C2A	E035	Mast cells	Normal	4
07AH391_CAAGGCCAGCACACAG	2.93208	-14.6585	HRAS	C2A	E035	Myeloid cells	Normal	4
07AH391_CAAGGCCAGCTAAGAT	3.19432	-15.0439	HRAS	C2A	E035	Myeloid cells	Normal	4
07AH391_CAAGGCCAGTGGACGT	10.1721	10.0706	HRAS	C2A	E035	Tumour	C2	4
07AH391_CAAGGCCAGTTAGCGG	10.9587	9.72674	HRAS	C2A	E035	Tumour	C2	4
07AH391_CAAGGCCGTACCGCTG	10.6553	10.0089	HRAS	C2A	E035	Tumour	C2	4
07AH391_CAAGGCCGTTGCGTTA	2.88404	-14.6028	HRAS	C2A	E035	Myeloid cells	Normal	4
07AH391_CAAGGCCTCCTTGCCA	7.92821	-11.4661	HRAS	C2A	E035	T/NK cells	Normal	4
07AH391_CAAGGCCTCGTGGACC	11.4397	9.66309	HRAS	C2A	E035	Tumour	C2	4
07AH391_CAAGGCCTCTAAGCCA	9.9575	10.3447	HRAS	C2A	E035	Tumour	C2	4
07AH391_CAAGGCCTCTTCTGGC	10.4398	10.4712	HRAS	C2A	E035	Tumour	C2	4
07AH391_CAAGTTGCAAACAACA	1.84172	-13.8486	HRAS	C2A	E035	Myeloid cells	Normal	4
07AH391_CAAGTTGCAAGCGTAG	10.4997	10.5515	HRAS	C2A	E035	Tumour	C2	4
07AH391_CAAGTTGCAGGATTGG	2.68441	-14.9948	HRAS	C2A	E035	Myeloid cells	Normal	4
07AH391_CAAGTTGCAGTCAGAG	10.8881	10.0504	HRAS	C2A	E035	Tumour	C2	4
07AH391_CAAGTTGCATACCATG	10.2991	10.2972	HRAS	C2A	E035	Tumour	C2	4
07AH391_CAAGTTGGTGGTACAG	10.7537	10.416	HRAS	C2A	E035	Tumour	C2	4
07AH391_CAAGTTGGTGTTCGAT	3.09917	-14.8962	HRAS	C2A	E035	Myeloid cells	Normal	4
07AH391_CAAGTTGTCAGTCCCT	11.3147	10.0431	HRAS	C2A	E035	Tumour	C2	4
07AH391_CAAGTTGTCTGCTGCT	3.13607	-14.8475	HRAS	C2A	E035	Myeloid cells	Normal	4
07AH391_CACAAACAGCGTCAAG	10.6779	9.763	HRAS	C2A	E035	Tumour	C2	4
07AH391_CACAAACAGGAATGGA	11.0784	10.412	HRAS	C2A	E035	Tumour	C2	4
07AH391_CACAAACAGGGTATCG	11.4493	9.76002	HRAS	C2A	E035	Tumour	C2	4
07AH391_CACAAACAGTGGACGT	10.7971	9.51714	HRAS	C2A	E035	Tumour	C2	4
07AH391_CACAAACTCCGCGTTT	10.4401	9.96149	HRAS	C2A	E035	Tumour	C2	4
07AH391_CACAAACTCCTAAGTG	11.2968	10.6736	HRAS	C2A	E035	Tumour	C2	4
07AH391_CACAAACTCGTTTGCC	0.723138	15.8766	HRAS	C2A	E035	SCLCs	Normal	4
07AH391_CACAAACTCTACCAGA	11.9088	10.2838	HRAS	C2A	E035	Tumour	C2	4
07AH391_CACACAAAGCTCCCAG	5.27728	7.9315	HRAS	C2A	E035	Tumour	C2	4
07AH391_CACACAAAGTACCGGA	11.106	10.7246	HRAS	C2A	E035	Tumour	C2	4
07AH391_CACACAAGTACCGTAT	2.8945	-15.1282	HRAS	C2A	E035	Myeloid cells	Normal	4
07AH391_CACACAAGTTACCGAT	16.0612	-1.59629	HRAS	C2A	E035	Adrenocortical cells	Normal	4
07AH391_CACACAATCACGCATA	10.4504	10.1742	HRAS	C2A	E035	Tumour	C2	4
07AH391_CACACCTAGAGCAATT	10.0723	10.663	HRAS	C2A	E035	Tumour	C2	4
07AH391_CACACCTAGATGTCGG	2.88793	-15.5741	HRAS	C2A	E035	Myeloid cells	Normal	4
07AH391_CACACCTAGGATCGCA	11.1551	9.82949	HRAS	C2A	E035	Tumour	C2	4
07AH391_CACACCTAGTTTGCGT	10.8336	10.3792	HRAS	C2A	E035	Tumour	C2	4
07AH391_CACACCTGTATATGGA	11.1714	10.6816	HRAS	C2A	E035	Tumour	C2	4
07AH391_CACACCTGTGCAGACA	10.3274	10.2803	HRAS	C2A	E035	Tumour	C2	4
07AH391_CACACCTTCACCCTCA	10.5987	9.29035	HRAS	C2A	E035	Tumour	C2	4
07AH391_CACACCTTCACGAAGG	10.887	10.078	HRAS	C2A	E035	Tumour	C2	4
07AH391_CACACCTTCTCCCTGA	3.14437	-15.1809	HRAS	C2A	E035	Myeloid cells	Normal	4
07AH391_CACACTCAGACAAGCC	0.577472	15.7451	HRAS	C2A	E035	SCLCs	Normal	4
07AH391_CACACTCAGATGTTAG	10.8546	10.7973	HRAS	C2A	E035	Tumour	C2	4
07AH391_CACACTCCATAGGATA	10.1061	10.2053	HRAS	C2A	E035	Tumour	C2	4
07AH391_CACACTCGTTCCCTTG	2.88344	-15.4592	HRAS	C2A	E035	Myeloid cells	Normal	4
07AH391_CACACTCTCACCTCGT	11.6254	10.2501	HRAS	C2A	E035	Tumour	C2	4
07AH391_CACACTCTCGAATGCT	10.8034	9.47693	HRAS	C2A	E035	Tumour	C2	4
07AH391_CACACTCTCGGAGGTA	11.0898	10.6985	HRAS	C2A	E035	Tumour	C2	4
07AH391_CACACTCTCGGTTAAC	11.1971	9.81098	HRAS	C2A	E035	Tumour	C2	4
07AH391_CACAGGCAGATCACGG	11.4615	9.64852	HRAS	C2A	E035	Tumour	C2	4
07AH391_CACAGGCAGGCGATAC	10.7185	9.80466	HRAS	C2A	E035	Tumour	C2	4
07AH391_CACAGGCAGTGATCGG	0.559676	15.6741	HRAS	C2A	E035	SCLCs	Normal	4
07AH391_CACAGGCAGTGCGTGA	11.4392	9.93706	HRAS	C2A	E035	Tumour	C2	4
07AH391_CACAGGCGTCACACGC	10.6856	9.14206	HRAS	C2A	E035	Tumour	C2	4
07AH391_CACAGGCGTGCCTGTG	10.6519	10.3566	HRAS	C2A	E035	Tumour	C2	4
07AH391_CACAGGCTCAAGGTAA	10.1982	10.7869	HRAS	C2A	E035	Tumour	C2	4
07AH391_CACAGGCTCCTCTAGC	11.0456	9.85592	HRAS	C2A	E035	Tumour	C2	4
07AH391_CACAGGCTCTTGAGAC	16.1241	-1.60701	HRAS	C2A	E035	Adrenocortical cells	Normal	4
07AH391_CACAGTAAGGTTCCTA	5.30426	2.06002	HRAS	C2A	E035	Tumour	C2	4
07AH391_CACAGTAAGTGAAGTT	10.2533	10.8257	HRAS	C2A	E035	Tumour	C2	4
07AH391_CACAGTACACTTACGA	11.5573	10.3095	HRAS	C2A	E035	Tumour	C2	4
07AH391_CACAGTAGTCCATGAT	3.03183	-14.4987	HRAS	C2A	E035	Myeloid cells	Normal	4
07AH391_CACAGTAGTGACTACT	10.9648	10.151	HRAS	C2A	E035	Tumour	C2	4
07AH391_CACAGTAGTGCTCTTC	10.9073	9.59791	HRAS	C2A	E035	Tumour	C2	4
07AH391_CACAGTAGTTCCAACA	3.04699	-14.7726	HRAS	C2A	E035	Myeloid cells	Normal	4
07AH391_CACAGTATCGTGGTCG	11.7489	10.3716	HRAS	C2A	E035	Tumour	C2	4
07AH391_CACAGTATCTACTCAT	11.3821	10.052	HRAS	C2A	E035	Tumour	C2	4
07AH391_CACATAGAGATGCGAC	10.962	10.0761	HRAS	C2A	E035	Tumour	C2	4
07AH391_CACATAGAGTGTACGG	7.3579	-11.1033	HRAS	C2A	E035	T/NK cells	Normal	4
07AH391_CACATAGAGTTTAGGA	11.0397	9.78662	HRAS	C2A	E035	Tumour	C2	4
07AH391_CACATAGCATCAGTAC	3.18976	-14.7401	HRAS	C2A	E035	Myeloid cells	Normal	4
07AH391_CACATAGCATGGTCTA	10.0886	10.6237	HRAS	C2A	E035	Tumour	C2	4
07AH391_CACATAGGTTGTTTGG	9.76155	10.8711	HRAS	C2A	E035	Tumour	C2	4
07AH391_CACATAGTCATTATCC	3.13998	-14.7743	HRAS	C2A	E035	Myeloid cells	Normal	4
07AH391_CACATAGTCGAGCCCA	2.84441	-15.1636	HRAS	C2A	E035	Myeloid cells	Normal	4
07AH391_CACATAGTCGGAAACG	3.21726	-14.7527	HRAS	C2A	E035	Myeloid cells	Normal	4
07AH391_CACATAGTCTCAAACG	10.7296	9.98983	HRAS	C2A	E035	Tumour	C2	4
07AH391_CACATAGTCTTGCAAG	2.89138	-15.4976	HRAS	C2A	E035	Myeloid cells	Normal	4
07AH391_CACATTTAGTTATCGC	3.21154	-15.0266	HRAS	C2A	E035	Myeloid cells	Normal	4
07AH391_CACATTTCAATGTTGC	16.1715	-1.54756	HRAS	C2A	E035	Adrenocortical cells	Normal	4
07AH391_CACATTTCACTTAACG	0.69587	15.487	HRAS	C2A	E035	SCLCs	Normal	4
07AH391_CACATTTCATGGATGG	10.2145	10.6697	HRAS	C2A	E035	Tumour	C2	4
07AH391_CACATTTGTCAGAAGC	0.1482	-17.4908	HRAS	C2A	E035	Myeloid cells	Normal	4
07AH391_CACATTTGTTAAGAAC	10.1495	10.411	HRAS	C2A	E035	Tumour	C2	4
07AH391_CACATTTTCCGCGGTA	10.7547	9.37592	HRAS	C2A	E035	Tumour	C2	4
07AH391_CACATTTTCTGGCGTG	10.6008	10.2097	HRAS	C2A	E035	Tumour	C2	4
07AH391_CACCACTAGAGATGAG	2.82323	-15.5258	HRAS	C2A	E035	Myeloid cells	Normal	4
07AH391_CACCACTAGGGTGTGT	16.128	-1.73461	HRAS	C2A	E035	Adrenocortical cells	Normal	4
07AH391_CACCACTCAGTGACAG	10.7329	9.86875	HRAS	C2A	E035	Tumour	C2	4
07AH391_CACCACTGTCTAGTCA	3.93712	-3.47946	HRAS	C2A	E035	Endothelial cells	Normal	4
07AH391_CACCACTGTGAGGGAG	2.58479	-15.8893	HRAS	C2A	E035	Myeloid cells	Normal	4
07AH391_CACCACTGTTACCAGT	10.1704	10.8683	HRAS	C2A	E035	Tumour	C2	4
07AH391_CACCACTTCTTGGGTA	10.5862	10.0593	HRAS	C2A	E035	Tumour	C2	4
07AH391_CACCAGGAGCACCGCT	10.478	9.72648	HRAS	C2A	E035	Tumour	C2	4
07AH391_CACCAGGAGTATGACA	-3.8346	-8.14847	HRAS	C2A	E035	Fibroblasts	Normal	4
07AH391_CACCAGGCAAAGTGCG	16.2286	-1.71035	HRAS	C2A	E035	Adrenocortical cells	Normal	4
07AH391_CACCAGGGTAGAAAGG	11.2657	10.1848	HRAS	C2A	E035	Tumour	C2	4
07AH391_CACCAGGGTATAAACG	11.3423	10.1206	HRAS	C2A	E035	Tumour	C2	4
07AH391_CACCAGGTCGTAGGTT	10.1273	10.6054	HRAS	C2A	E035	Tumour	C2	4
07AH391_CACCAGGTCTATCGCC	16.34	-1.64845	HRAS	C2A	E035	Adrenocortical cells	Normal	4
07AH391_CACCAGGTCTATGTGG	11.2599	10.7061	HRAS	C2A	E035	Tumour	C2	4
07AH391_CACCAGGTCTCTTATG	10.6618	10.8934	HRAS	C2A	E035	Tumour	C2	4
07AH391_CACCTTGAGACCCACC	11.1869	10.1889	HRAS	C2A	E035	Tumour	C2	4
07AH391_CACCTTGAGCCTTGAT	10.3232	10.8627	HRAS	C2A	E035	Tumour	C2	4
07AH391_CACCTTGAGCTGTTCA	10.3111	9.80861	HRAS	C2A	E035	Tumour	C2	4
07AH391_CACCTTGAGGACAGAA	3.10038	-14.6193	HRAS	C2A	E035	Myeloid cells	Normal	4
07AH391_CACCTTGCACAAGTAA	2.64584	-15.8747	HRAS	C2A	E035	Myeloid cells	Normal	4
07AH391_CACCTTGCAGGACCCT	1.01478	-14.6041	HRAS	C2A	E035	Myeloid cells	Normal	4
07AH391_CACCTTGCATTAACCG	10.3716	10.0866	HRAS	C2A	E035	Tumour	C2	4
07AH391_CACCTTGGTATATGGA	3.04335	-14.5516	HRAS	C2A	E035	Myeloid cells	Normal	4
07AH391_CACCTTGTCCGCGGTA	10.1472	10.2418	HRAS	C2A	E035	Tumour	C2	4
07AH391_CACTCCAAGGATTCGG	10.7325	11.0431	HRAS	C2A	E035	Tumour	C2	4
07AH391_CACTCCAAGTGCGATG	10.5182	11.0605	HRAS	C2A	E035	Tumour	C2	4
07AH391_CACTCCAAGTGTACCT	10.3876	10.9603	HRAS	C2A	E035	Tumour	C2	4
07AH391_CACTCCACACGGCGTT	10.9039	9.71254	HRAS	C2A	E035	Tumour	C2	4
07AH391_CACTCCACAGTGGAGT	10.901	10.7433	HRAS	C2A	E035	Tumour	C2	4
07AH391_CACTCCAGTAAGTGTA	10.9763	10.8502	HRAS	C2A	E035	Tumour	C2	4
07AH391_CACTCCAGTCCCGACA	0.0856907	-17.4655	HRAS	C2A	E035	Myeloid cells	Normal	4
07AH391_CACTCCATCAGAGCTT	9.40522	0.287957	HRAS	C2A	E035	Chromaffin cells	Normal	4
07AH391_CACTCCATCCAAGTAC	10.9408	10.1745	HRAS	C2A	E035	Tumour	C2	4
07AH391_CACTCCATCGCGTAGC	3.9705	-3.52365	HRAS	C2A	E035	Endothelial cells	Normal	4
07AH391_CACTCCATCTTGCATT	10.5184	10.9915	HRAS	C2A	E035	Tumour	C2	4
07AH391_CAGAATCAGTGGTAAT	10.2986	10.4257	HRAS	C2A	E035	Tumour	C2	4
07AH391_CAGAATCCATCGGACC	9.98481	10.5683	HRAS	C2A	E035	Tumour	C2	4
07AH391_CAGAATCCATGTAGTC	10.472	10.5711	HRAS	C2A	E035	Tumour	C2	4
07AH391_CAGAATCGTCCATCCT	10.8898	11.0273	HRAS	C2A	E035	Tumour	C2	4
07AH391_CAGAATCGTTACGCGC	10.2371	10.4673	HRAS	C2A	E035	Tumour	C2	4
07AH391_CAGAATCTCCATTCTA	5.87804	2.14156	HRAS	C2A	E035	Tumour	C2	4
07AH391_CAGAATCTCCCAAGTA	10.7574	9.56303	HRAS	C2A	E035	Tumour	C2	4
07AH391_CAGAATCTCCTTTCGG	10.8751	9.76479	HRAS	C2A	E035	Tumour	C2	4
07AH391_CAGAGAGAGACTACAA	10.2361	10.6874	HRAS	C2A	E035	Tumour	C2	4
07AH391_CAGAGAGAGAGTAATC	11.0897	9.51396	HRAS	C2A	E035	Tumour	C2	4
07AH391_CAGAGAGAGATATGGT	3.10101	-14.5278	HRAS	C2A	E035	Myeloid cells	Normal	4
07AH391_CAGAGAGAGCGCCTTG	11.42	10.072	HRAS	C2A	E035	Tumour	C2	4
07AH391_CAGAGAGAGCTACCTA	11.3161	10.0886	HRAS	C2A	E035	Tumour	C2	4
07AH391_CAGAGAGCAGGGATTG	10.01	10.5245	HRAS	C2A	E035	Tumour	C2	4
07AH391_CAGAGAGCAGTTCCCT	11.445	10.2378	HRAS	C2A	E035	Tumour	C2	4
07AH391_CAGAGAGGTCAGAATA	10.1569	10.9041	HRAS	C2A	E035	Tumour	C2	4
07AH391_CAGAGAGGTCCGAGTC	16.2179	-1.68534	HRAS	C2A	E035	Adrenocortical cells	Normal	4
07AH391_CAGAGAGGTTCGAATC	11.4415	10.3522	HRAS	C2A	E035	Tumour	C2	4
07AH391_CAGAGAGTCAACACTG	11.6181	9.90627	HRAS	C2A	E035	Tumour	C2	4
07AH391_CAGAGAGTCCTTTCGG	10.4545	9.7613	HRAS	C2A	E035	Tumour	C2	4
07AH391_CAGAGAGTCTGTTTGT	11.2665	10.7218	HRAS	C2A	E035	Tumour	C2	4
07AH391_CAGATCAAGACAGAGA	10.3639	9.73727	HRAS	C2A	E035	Tumour	C2	4
07AH391_CAGATCAAGATGGCGT	3.186	-14.9182	HRAS	C2A	E035	Myeloid cells	Normal	4
07AH391_CAGATCAAGGCTATCT	11.1533	10.4966	HRAS	C2A	E035	Tumour	C2	4
07AH391_CAGATCACAACAACCT	2.74093	-15.434	HRAS	C2A	E035	Myeloid cells	Normal	4
07AH391_CAGATCACAACACCCG	10.5383	9.64058	HRAS	C2A	E035	Tumour	C2	4
07AH391_CAGATCACACCGCTAG	3.24162	-15.0092	HRAS	C2A	E035	Myeloid cells	Normal	4
07AH391_CAGATCACACTTAACG	0.769555	15.8324	HRAS	C2A	E035	SCLCs	Normal	4
07AH391_CAGATCACAGTAAGCG	10.6092	10.2076	HRAS	C2A	E035	Tumour	C2	4
07AH391_CAGATCAGTCGACTGC	10.7516	10.9777	HRAS	C2A	E035	Tumour	C2	4
07AH391_CAGATCAGTCGTTGTA	10.8118	10.2204	HRAS	C2A	E035	Tumour	C2	4
07AH391_CAGATCATCAATCTCT	10.7036	9.593	HRAS	C2A	E035	Tumour	C2	4
07AH391_CAGATCATCATTGCGA	3.32784	-14.8465	HRAS	C2A	E035	Myeloid cells	Normal	4
07AH391_CAGATCATCCTGCTTG	10.2464	9.76154	HRAS	C2A	E035	Tumour	C2	4
07AH391_CAGATCATCTCTTATG	10.633	10.9846	HRAS	C2A	E035	Tumour	C2	4
07AH391_CAGATCATCTGGTTCC	0.658081	-14.1827	HRAS	C2A	E035	Myeloid cells	Normal	4
07AH391_CAGCAGCAGTCACGCC	0.674193	15.7994	HRAS	C2A	E035	SCLCs	Normal	4
07AH391_CAGCAGCCAAGCCTAT	11.3566	10.5101	HRAS	C2A	E035	Tumour	C2	4
07AH391_CAGCAGCCACCAGTTA	2.98673	-14.5981	HRAS	C2A	E035	Myeloid cells	Normal	4
07AH391_CAGCAGCCAGGGAGAG	10.3903	10.8078	HRAS	C2A	E035	Tumour	C2	4
07AH391_CAGCAGCGTGTTGGGA	16.3472	-1.55529	HRAS	C2A	E035	Adrenocortical cells	Normal	4
07AH391_CAGCAGCGTTACCAGT	11.7081	10.0719	HRAS	C2A	E035	Tumour	C2	4
07AH391_CAGCAGCGTTCCGGCA	11.1452	10.6895	HRAS	C2A	E035	Tumour	C2	4
07AH391_CAGCAGCTCATAACCG	0.450356	15.7099	HRAS	C2A	E035	SCLCs	Normal	4
07AH391_CAGCAGCTCGTCGTTC	10.0203	10.1901	HRAS	C2A	E035	Tumour	C2	4
07AH391_CAGCATACAATCAGAA	10.1414	10.9793	HRAS	C2A	E035	Tumour	C2	4
07AH391_CAGCATACACAACGCC	10.5891	10.0435	HRAS	C2A	E035	Tumour	C2	4
07AH391_CAGCATACAGTGACAG	11.0359	9.76295	HRAS	C2A	E035	Tumour	C2	4
07AH391_CAGCATATCACCCGAG	11.6001	10.1922	HRAS	C2A	E035	Tumour	C2	4
07AH391_CAGCATATCACTTCAT	10.6858	10.1342	HRAS	C2A	E035	Tumour	C2	4
07AH391_CAGCCGAAGACACTAA	11.7961	10.2553	HRAS	C2A	E035	Tumour	C2	4
07AH391_CAGCCGAAGAGACGAA	10.7163	9.64775	HRAS	C2A	E035	Tumour	C2	4
07AH391_CAGCCGAAGAGCAATT	10.4659	10.7346	HRAS	C2A	E035	Tumour	C2	4
07AH391_CAGCCGAAGGTCATCT	10.5157	10.268	HRAS	C2A	E035	Tumour	C2	4
07AH391_CAGCCGAAGTCGTTTG	10.3911	9.75063	HRAS	C2A	E035	Tumour	C2	4
07AH391_CAGCCGACAAGAAGAG	10.0412	10.1862	HRAS	C2A	E035	Tumour	C2	4
07AH391_CAGCCGACATTGCGGC	10.5252	10.3569	HRAS	C2A	E035	Tumour	C2	4
07AH391_CAGCCGAGTAAACCTC	16.1874	-1.63373	HRAS	C2A	E035	Adrenocortical cells	Normal	4
07AH391_CAGCCGATCACTGGGC	10.4427	9.7416	HRAS	C2A	E035	Tumour	C2	4
07AH391_CAGCCGATCCCAAGTA	10.2264	11.1729	HRAS	C2A	E035	Tumour	C2	4
07AH391_CAGCCGATCTTGTATC	11.88	10.2956	HRAS	C2A	E035	Tumour	C2	4
07AH391_CAGCGACAGCAATATG	10.2487	10.3245	HRAS	C2A	E035	Tumour	C2	4
07AH391_CAGCGACAGGGTGTGT	15.8867	-1.68367	HRAS	C2A	E035	Adrenocortical cells	Normal	4
07AH391_CAGCGACAGTCCGTAT	11.0055	9.61439	HRAS	C2A	E035	Tumour	C2	4
07AH391_CAGCGACCAACTGCTA	10.5127	10.8701	HRAS	C2A	E035	Tumour	C2	4
07AH391_CAGCGACGTACCGTTA	10.5478	9.34867	HRAS	C2A	E035	Tumour	C2	4
07AH391_CAGCGACGTACTTCTT	10.7899	9.66822	HRAS	C2A	E035	Tumour	C2	4
07AH391_CAGCGACGTAGCGCTC	2.68256	-15.7392	HRAS	C2A	E035	Myeloid cells	Normal	4
07AH391_CAGCGACGTCGATTGT	10.6816	9.81939	HRAS	C2A	E035	Tumour	C2	4
07AH391_CAGCGACGTCGGCATC	10.8168	10.7596	HRAS	C2A	E035	Tumour	C2	4
07AH391_CAGCGACGTTATCACG	10.2418	10.6178	HRAS	C2A	E035	Tumour	C2	4
07AH391_CAGCGACTCGAGCCCA	3.04172	-15.3104	HRAS	C2A	E035	Myeloid cells	Normal	4
07AH391_CAGCGACTCGGTGTCG	10.2747	11.1219	HRAS	C2A	E035	Tumour	C2	4
07AH391_CAGCTAAAGGGTCTCC	10.9232	9.91399	HRAS	C2A	E035	Tumour	C2	4
07AH391_CAGCTAACACCGAATT	7.3735	-11.0542	HRAS	C2A	E035	T/NK cells	Normal	4
07AH391_CAGCTAACAGTCTTCC	11.6264	10.312	HRAS	C2A	E035	Tumour	C2	4
07AH391_CAGCTAATCGAATGCT	9.05998	0.750377	HRAS	C2A	E035	Tumour	C2	4
07AH391_CAGCTAATCTCAACTT	7.60859	-10.8982	HRAS	C2A	E035	T/NK cells	Normal	4
07AH391_CAGCTGGAGGAGTTGC	10.4044	9.98342	HRAS	C2A	E035	Tumour	C2	4
07AH391_CAGCTGGAGTACGTTC	10.2165	10.6185	HRAS	C2A	E035	Tumour	C2	4
07AH391_CAGCTGGCAGTCGATT	10.3633	9.84765	HRAS	C2A	E035	Tumour	C2	4
07AH391_CAGCTGGGTAACGACG	0.303148	-7.1008	HRAS	C2A	E035	Endothelial cells	Normal	4
07AH391_CAGCTGGGTACCATCA	0.604547	15.6515	HRAS	C2A	E035	SCLCs	Normal	4
07AH391_CAGCTGGGTCTAGGTT	11.408	10.7425	HRAS	C2A	E035	Tumour	C2	4
07AH391_CAGCTGGTCGTCGTTC	10.7345	10.9276	HRAS	C2A	E035	Tumour	C2	4
07AH391_CAGCTGGTCGTTACGA	11.231	9.88429	HRAS	C2A	E035	Tumour	C2	4
07AH391_CAGGTGCAGTCGATAA	10.2502	10.1217	HRAS	C2A	E035	Tumour	C2	4
07AH391_CAGGTGCCAATCAGAA	2.70164	-15.6934	HRAS	C2A	E035	Myeloid cells	Normal	4
07AH391_CAGGTGCCATCACAAC	10.1903	9.96339	HRAS	C2A	E035	Tumour	C2	4
07AH391_CAGGTGCCATTAACCG	10.888	9.67705	HRAS	C2A	E035	Tumour	C2	4
07AH391_CAGGTGCCATTGTGCA	10.4254	10.8087	HRAS	C2A	E035	Tumour	C2	4
07AH391_CAGGTGCGTAGGAGTC	10.5555	9.4409	HRAS	C2A	E035	Tumour	C2	4
07AH391_CAGGTGCGTCGGCACT	10.2451	9.80895	HRAS	C2A	E035	Tumour	C2	4
07AH391_CAGGTGCGTGAGCGAT	10.5297	10.4842	HRAS	C2A	E035	Tumour	C2	4
07AH391_CAGGTGCTCGGCATCG	11.7191	10.5157	HRAS	C2A	E035	Tumour	C2	4
07AH391_CAGTAACAGCGTTTAC	10.4177	10.2027	HRAS	C2A	E035	Tumour	C2	4
07AH391_CAGTAACAGTACTTGC	9.8179	10.5539	HRAS	C2A	E035	Tumour	C2	4
07AH391_CAGTAACCAAGCGATG	2.70514	-15.8191	HRAS	C2A	E035	Myeloid cells	Normal	4
07AH391_CAGTAACCACCCAGTG	10.8632	10.0196	HRAS	C2A	E035	Tumour	C2	4
07AH391_CAGTAACCACTTGGAT	10.5192	9.79986	HRAS	C2A	E035	Tumour	C2	4
07AH391_CAGTAACCAGATGAGC	7.80782	-11.4334	HRAS	C2A	E035	T/NK cells	Normal	4
07AH391_CAGTAACGTCCGACGT	10.0886	10.4942	HRAS	C2A	E035	Tumour	C2	4
07AH391_CAGTAACGTTCACGGC	11.5138	10.2586	HRAS	C2A	E035	Tumour	C2	4
07AH391_CAGTAACTCAGGCCCA	10.3228	10.2777	HRAS	C2A	E035	Tumour	C2	4
07AH391_CAGTAACTCCTACAGA	10.1584	10.4688	HRAS	C2A	E035	Tumour	C2	4
07AH391_CAGTAACTCTCCGGTT	16.3557	-1.48243	HRAS	C2A	E035	Adrenocortical cells	Normal	4
07AH391_CAGTCCTAGAAGCCCA	16.1352	-1.71624	HRAS	C2A	E035	Adrenocortical cells	Normal	4
07AH391_CAGTCCTAGAGGGCTT	10.5385	11.0701	HRAS	C2A	E035	Tumour	C2	4
07AH391_CAGTCCTAGCCACCTG	3.11717	-14.4082	HRAS	C2A	E035	Myeloid cells	Normal	4
07AH391_CAGTCCTAGTGGAGTC	11.1483	9.65217	HRAS	C2A	E035	Tumour	C2	4
07AH391_CAGTCCTCACCCATGG	2.67896	-15.6966	HRAS	C2A	E035	Myeloid cells	Normal	4
07AH391_CAGTCCTCATCACCCT	11.1722	9.89975	HRAS	C2A	E035	Tumour	C2	4
07AH391_CAGTCCTCATGGAATA	10.5804	10.9953	HRAS	C2A	E035	Tumour	C2	4
07AH391_CAGTCCTGTCATACTG	2.69345	-15.6098	HRAS	C2A	E035	Myeloid cells	Normal	4
07AH391_CAGTCCTGTGCAACTT	11.4342	10.5727	HRAS	C2A	E035	Tumour	C2	4
07AH391_CAGTCCTGTTCCTCCA	10.4418	10.8608	HRAS	C2A	E035	Tumour	C2	4
07AH391_CAGTCCTTCAAACAAG	0.0738728	-17.4343	HRAS	C2A	E035	Myeloid cells	Normal	4
07AH391_CAGTCCTTCACCACCT	3.11122	-14.6759	HRAS	C2A	E035	Myeloid cells	Normal	4
07AH391_CAGTCCTTCCACGAAT	10.7947	10.5128	HRAS	C2A	E035	Tumour	C2	4
07AH391_CAGTCCTTCCGCGTTT	10.2682	10.6074	HRAS	C2A	E035	Tumour	C2	4
07AH391_CAGTCCTTCGGCGCTA	10.6582	9.50581	HRAS	C2A	E035	Tumour	C2	4
07AH391_CAGTCCTTCGTTACAG	2.70824	-15.8083	HRAS	C2A	E035	Myeloid cells	Normal	4
07AH391_CAGTCCTTCTGTACGA	3.03335	-15.2184	HRAS	C2A	E035	Myeloid cells	Normal	4
07AH391_CATATGGAGAACAATC	2.66264	-14.5647	HRAS	C2A	E035	Myeloid cells	Normal	4
07AH391_CATATGGAGAGTCGGT	11.5133	10.6303	HRAS	C2A	E035	Tumour	C2	4
07AH391_CATATGGAGCTCCTCT	11.4248	10.4705	HRAS	C2A	E035	Tumour	C2	4
07AH391_CATATGGAGTAGGTGC	11.5261	9.56404	HRAS	C2A	E035	Tumour	C2	4
07AH391_CATATGGAGTGATCGG	10.7719	10.4466	HRAS	C2A	E035	Tumour	C2	4
07AH391_CATATGGGTCTCAACA	10.8799	10.0915	HRAS	C2A	E035	Tumour	C2	4
07AH391_CATATGGTCTAGCACA	7.52894	-9.73861	HRAS	C2A	E035	T/NK cells	Normal	4
07AH391_CATATGGTCTTGACGA	11.4018	9.79257	HRAS	C2A	E035	Tumour	C2	4
07AH391_CATATTCAGAAGGCCT	16.352	-1.64086	HRAS	C2A	E035	Adrenocortical cells	Normal	4
07AH391_CATATTCAGAATCTCC	11.332	10.1062	HRAS	C2A	E035	Tumour	C2	4
07AH391_CATATTCAGGGATACC	11.0233	9.40495	HRAS	C2A	E035	Tumour	C2	4
07AH391_CATATTCCAGAAGCAC	11.7281	10.3861	HRAS	C2A	E035	Tumour	C2	4
07AH391_CATATTCGTACCTACA	11.0836	10.1468	HRAS	C2A	E035	Tumour	C2	4
07AH391_CATATTCGTAGTAGTA	11.0213	9.58402	HRAS	C2A	E035	Tumour	C2	4
07AH391_CATATTCGTCGAATCT	1.36542	15.3485	HRAS	C2A	E035	SCLCs	Normal	4
07AH391_CATATTCGTCGACTAT	10.655	10.7974	HRAS	C2A	E035	Tumour	C2	4
07AH391_CATATTCGTCTAGCGC	2.73059	-15.1176	HRAS	C2A	E035	Myeloid cells	Normal	4
07AH391_CATATTCGTTAAGAAC	10.9647	10.1879	HRAS	C2A	E035	Tumour	C2	4
07AH391_CATCAAGAGTATTGGA	10.1776	10.8747	HRAS	C2A	E035	Tumour	C2	4
07AH391_CATCAAGAGTGACATA	10.2414	10.5358	HRAS	C2A	E035	Tumour	C2	4
07AH391_CATCAAGAGTGGAGTC	2.57526	-15.7887	HRAS	C2A	E035	Myeloid cells	Normal	4
07AH391_CATCAAGCAAGCGAGT	10.9766	9.27641	HRAS	C2A	E035	Tumour	C2	4
07AH391_CATCAAGCAGCCTATA	11.1862	9.56965	HRAS	C2A	E035	Tumour	C2	4
07AH391_CATCAAGCAGCTCGAC	10.9286	9.95012	HRAS	C2A	E035	Tumour	C2	4
07AH391_CATCAAGCATGCATGT	11.1469	9.86113	HRAS	C2A	E035	Tumour	C2	4
07AH391_CATCAAGGTAAGAGGA	10.6353	10.2354	HRAS	C2A	E035	Tumour	C2	4
07AH391_CATCAAGGTCACCTAA	10.1457	10.7154	HRAS	C2A	E035	Tumour	C2	4
07AH391_CATCAAGGTGTTTGTG	15.8652	-1.59066	HRAS	C2A	E035	Adrenocortical cells	Normal	4
07AH391_CATCAAGGTTCAGTAC	2.62679	-15.8934	HRAS	C2A	E035	Myeloid cells	Normal	4
07AH391_CATCAAGTCAGCTTAG	11.0658	9.84759	HRAS	C2A	E035	Tumour	C2	4
07AH391_CATCAGAAGAAGAAGC	7.29924	-10.9703	HRAS	C2A	E035	T/NK cells	Normal	4
07AH391_CATCAGAAGGACAGCT	10.9825	10.5076	HRAS	C2A	E035	Tumour	C2	4
07AH391_CATCAGACACGAAATA	2.82572	-15.0801	HRAS	C2A	E035	Myeloid cells	Normal	4
07AH391_CATCAGACAGCTATTG	10.81	10.146	HRAS	C2A	E035	Tumour	C2	4
07AH391_CATCAGACAGCTTCGG	2.7742	-15.5056	HRAS	C2A	E035	Myeloid cells	Normal	4
07AH391_CATCAGACATCGATTG	10.6976	10.01	HRAS	C2A	E035	Tumour	C2	4
07AH391_CATCAGATCATGCTCC	0.12216	-17.4699	HRAS	C2A	E035	Myeloid cells	Normal	4
07AH391_CATCCACAGCTACCTA	11.5839	10.4552	HRAS	C2A	E035	Tumour	C2	4
07AH391_CATCCACAGTTCCACA	2.33862	-15.7964	HRAS	C2A	E035	Myeloid cells	Normal	4
07AH391_CATCCACCACACTGCG	11.5358	9.26645	HRAS	C2A	E035	Tumour	C2	4
07AH391_CATCCACCATCGTCGG	0.632984	15.4421	HRAS	C2A	E035	SCLCs	Normal	4
07AH391_CATCCACCATTTCACT	10.3517	10.4222	HRAS	C2A	E035	Tumour	C2	4
07AH391_CATCCACGTAAGGATT	2.55243	-15.9286	HRAS	C2A	E035	Myeloid cells	Normal	4
07AH391_CATCCACGTACCGGCT	11.0149	10.3959	HRAS	C2A	E035	Tumour	C2	4
07AH391_CATCCACGTCGCGGTT	7.73782	-11.5579	HRAS	C2A	E035	T/NK cells	Normal	4
07AH391_CATCCACGTGTAAGTA	11.1552	10.8016	HRAS	C2A	E035	Tumour	C2	4
07AH391_CATCCACTCACTTCAT	10.6587	9.69957	HRAS	C2A	E035	Tumour	C2	4
07AH391_CATCCACTCCGTTGCT	16.1981	-1.64707	HRAS	C2A	E035	Adrenocortical cells	Normal	4
07AH391_CATCCACTCCTCAACC	11.4236	9.9824	HRAS	C2A	E035	Tumour	C2	4
07AH391_CATCCACTCGAACGGA	0.956714	15.4819	HRAS	C2A	E035	SCLCs	Normal	4
07AH391_CATCCACTCGTTTATC	11.1076	9.72353	HRAS	C2A	E035	Tumour	C2	4
07AH391_CATCGAAAGACTGTAA	11.2097	9.5266	HRAS	C2A	E035	Tumour	C2	4
07AH391_CATCGAAAGAGCTTCT	0.652502	15.7361	HRAS	C2A	E035	SCLCs	Normal	4
07AH391_CATCGAAAGATCCTGT	16.2123	-1.65898	HRAS	C2A	E035	Adrenocortical cells	Normal	4
07AH391_CATCGAAAGTGTGGCA	10.5713	10.3759	HRAS	C2A	E035	Tumour	C2	4
07AH391_CATCGAACAACACCTA	2.9836	-14.6038	HRAS	C2A	E035	Myeloid cells	Normal	4
07AH391_CATCGAACACATCCGG	0.581207	15.5812	HRAS	C2A	E035	SCLCs	Normal	4
07AH391_CATCGAACACCCATGG	2.67326	-15.8624	HRAS	C2A	E035	Myeloid cells	Normal	4
07AH391_CATCGAACAGTCAGCC	10.2641	9.9311	HRAS	C2A	E035	Tumour	C2	4
07AH391_CATCGAACATGGATGG	10.2703	9.62786	HRAS	C2A	E035	Tumour	C2	4
07AH391_CATCGAAGTCGAAAGC	11.3326	9.74984	HRAS	C2A	E035	Tumour	C2	4
07AH391_CATCGAAGTTACGGAG	10.8124	10.646	HRAS	C2A	E035	Tumour	C2	4
07AH391_CATCGGGAGGTTCCTA	10.3113	10.3295	HRAS	C2A	E035	Tumour	C2	4
07AH391_CATCGGGAGTGAACGC	3.17264	-14.645	HRAS	C2A	E035	Myeloid cells	Normal	4
07AH391_CATCGGGCAAGTAGTA	9.94349	10.7328	HRAS	C2A	E035	Tumour	C2	4
07AH391_CATCGGGCAGACAGGT	11.2303	10.7638	HRAS	C2A	E035	Tumour	C2	4
07AH391_CATCGGGCAGAGTGTG	10.7559	9.79162	HRAS	C2A	E035	Tumour	C2	4
07AH391_CATCGGGCATCCCATC	11.1918	10.7624	HRAS	C2A	E035	Tumour	C2	4
07AH391_CATCGGGCATGGTCAT	10.6914	10.8019	HRAS	C2A	E035	Tumour	C2	4
07AH391_CATCGGGCATTTGCTT	11.5362	9.45703	HRAS	C2A	E035	Tumour	C2	4
07AH391_CATCGGGGTGATAAGT	10.5947	10.3473	HRAS	C2A	E035	Tumour	C2	4
07AH391_CATCGGGTCGAACGGA	10.6422	11.027	HRAS	C2A	E035	Tumour	C2	4
07AH391_CATCGGGTCGGCTTGG	10.3814	9.95204	HRAS	C2A	E035	Tumour	C2	4
07AH391_CATGACACACCCATTC	2.85851	-15.5481	HRAS	C2A	E035	Myeloid cells	Normal	4
07AH391_CATGACACAGTATCTG	10.6668	10.9525	HRAS	C2A	E035	Tumour	C2	4
07AH391_CATGACAGTCTCATCC	10.822	10.7968	HRAS	C2A	E035	Tumour	C2	4
07AH391_CATGACATCAGTGTTG	10.9423	9.51111	HRAS	C2A	E035	Tumour	C2	4
07AH391_CATGACATCTGTTGAG	2.8483	-14.7755	HRAS	C2A	E035	Myeloid cells	Normal	4
07AH391_CATGACATCTTGCAAG	10.1064	10.0454	HRAS	C2A	E035	Tumour	C2	4
07AH391_CATGCCTAGACTTGAA	10.6033	9.97648	HRAS	C2A	E035	Tumour	C2	4
07AH391_CATGCCTAGGTGCAAC	11.3959	10.674	HRAS	C2A	E035	Tumour	C2	4
07AH391_CATGCCTCAAACTGCT	3.20978	-14.968	HRAS	C2A	E035	Myeloid cells	Normal	4
07AH391_CATGCCTCATTTCACT	10.9527	10.6968	HRAS	C2A	E035	Tumour	C2	4
07AH391_CATGCCTGTAAGCACG	2.91288	-15.2218	HRAS	C2A	E035	Myeloid cells	Normal	4
07AH391_CATGCCTGTCGGCATC	3.87187	0.893691	HRAS	C2A	E035	Tumour	C2	4
07AH391_CATGCCTGTGAGTATA	2.77998	-15.891	HRAS	C2A	E035	Myeloid cells	Normal	4
07AH391_CATGCCTTCCAAGTAC	2.85297	-15.5744	HRAS	C2A	E035	Myeloid cells	Normal	4
07AH391_CATGCCTTCCTTTCTC	7.88182	-10.7492	HRAS	C2A	E035	T/NK cells	Normal	4
07AH391_CATGGCGAGACAGACC	11.1349	10.5863	HRAS	C2A	E035	Tumour	C2	4
07AH391_CATGGCGAGGTGCACA	10.9632	9.68026	HRAS	C2A	E035	Tumour	C2	4
07AH391_CATGGCGCAATGCCAT	11.6338	10.2023	HRAS	C2A	E035	Tumour	C2	4
07AH391_CATGGCGCACATTTCT	16.2855	-1.66198	HRAS	C2A	E035	Adrenocortical cells	Normal	4
07AH391_CATGGCGCACGCGAAA	9.99471	10.2447	HRAS	C2A	E035	Tumour	C2	4
07AH391_CATGGCGCATCCGGGT	1.18304	-15.9644	HRAS	C2A	E035	Myeloid cells	Normal	4
07AH391_CATGGCGGTTCATGGT	11.2279	10.0437	HRAS	C2A	E035	Tumour	C2	4
07AH391_CATGGCGTCCCATTTA	11.6319	10.0216	HRAS	C2A	E035	Tumour	C2	4
07AH391_CATGGCGTCTACTTAC	10.2865	11.0284	HRAS	C2A	E035	Tumour	C2	4
07AH391_CATGGCGTCTTGCCGT	10.482	10.235	HRAS	C2A	E035	Tumour	C2	4
07AH391_CATTATCAGATAGCAT	11.6671	10.2643	HRAS	C2A	E035	Tumour	C2	4
07AH391_CATTATCAGCCGCCTA	11.2704	9.84344	HRAS	C2A	E035	Tumour	C2	4
07AH391_CATTATCGTAATAGCA	9.98018	11.0201	HRAS	C2A	E035	Tumour	C2	4
07AH391_CATTATCGTACTTGAC	10.0308	10.5951	HRAS	C2A	E035	Tumour	C2	4
07AH391_CATTATCGTCCGTGAC	11.1747	10.4325	HRAS	C2A	E035	Tumour	C2	4
07AH391_CATTATCGTCTCTTAT	3.20447	-14.9278	HRAS	C2A	E035	Myeloid cells	Normal	4
07AH391_CATTATCTCAAGCCTA	2.61639	-15.6762	HRAS	C2A	E035	Myeloid cells	Normal	4
07AH391_CATTATCTCAGTACGT	10.7048	9.61196	HRAS	C2A	E035	Tumour	C2	4
07AH391_CATTATCTCAGTTGAC	2.82454	-14.3483	HRAS	C2A	E035	Myeloid cells	Normal	4
07AH391_CATTATCTCCCTGACT	10.639	9.82955	HRAS	C2A	E035	Tumour	C2	4
07AH391_CATTATCTCCTCTAGC	10.9171	10.3728	HRAS	C2A	E035	Tumour	C2	4
07AH391_CATTATCTCGGCGCTA	11.6148	10.0433	HRAS	C2A	E035	Tumour	C2	4
07AH391_CATTATCTCTACGAGT	10.6676	10.2221	HRAS	C2A	E035	Tumour	C2	4
07AH391_CATTCGCAGTACACCT	2.57091	-15.0159	HRAS	C2A	E035	Myeloid cells	Normal	4
07AH391_CATTCGCCAGGATTGG	9.76017	10.9347	HRAS	C2A	E035	Tumour	C2	4
07AH391_CATTCGCGTGTGACGA	10.4485	10.4705	HRAS	C2A	E035	Tumour	C2	4
07AH391_CATTCGCTCCAATGGT	3.09791	-15.1736	HRAS	C2A	E035	Myeloid cells	Normal	4
07AH391_CATTCGCTCCTTGACC	10.0733	10.9118	HRAS	C2A	E035	Tumour	C2	4
07AH391_CATTCGCTCGATGAGG	3.22867	-14.7646	HRAS	C2A	E035	Myeloid cells	Normal	4
07AH391_CATTCGCTCTGGTTCC	10.495	9.80789	HRAS	C2A	E035	Tumour	C2	4
07AH391_CCAATCCAGACCGGAT	10.1167	10.3178	HRAS	C2A	E035	Tumour	C2	4
07AH391_CCAATCCAGCGAAGGG	10.4514	10.2582	HRAS	C2A	E035	Tumour	C2	4
07AH391_CCAATCCAGGAGTCTG	10.5729	9.92697	HRAS	C2A	E035	Tumour	C2	4
07AH391_CCAATCCCAAGGACAC	10.7971	10.3512	HRAS	C2A	E035	Tumour	C2	4
07AH391_CCAATCCCACGGTGTC	10.0054	10.3491	HRAS	C2A	E035	Tumour	C2	4
07AH391_CCAATCCCATTACCTT	10.5146	9.92147	HRAS	C2A	E035	Tumour	C2	4
07AH391_CCAATCCGTGTAACGG	10.1384	10.6694	HRAS	C2A	E035	Tumour	C2	4
07AH391_CCAATCCGTGTTGGGA	11.9157	10.1536	HRAS	C2A	E035	Tumour	C2	4
07AH391_CCAATCCTCCGATATG	2.1757	-5.50971	HRAS	C2A	E035	Endothelial cells	Normal	4
07AH391_CCAATCCTCTAACTGG	10.2124	10.8315	HRAS	C2A	E035	Tumour	C2	4
07AH391_CCACCTAAGCAGGCTA	10.9257	10.402	HRAS	C2A	E035	Tumour	C2	4
07AH391_CCACCTACAACTGCGC	10.5332	9.70159	HRAS	C2A	E035	Tumour	C2	4
07AH391_CCACCTAGTACTTGAC	11.2989	9.32828	HRAS	C2A	E035	Chromaffin cells	Normal	4
07AH391_CCACCTAGTGCACTTA	16.137	-1.60166	HRAS	C2A	E035	Adrenocortical cells	Normal	4
07AH391_CCACCTAGTGGTCCGT	3.31383	-14.7103	HRAS	C2A	E035	Myeloid cells	Normal	4
07AH391_CCACCTAGTTCGTGAT	10.7365	10.0496	HRAS	C2A	E035	Tumour	C2	4
07AH391_CCACCTATCAGGTTCA	11.5458	10.3171	HRAS	C2A	E035	Tumour	C2	4
07AH391_CCACCTATCCTATTCA	10.2068	10.5711	HRAS	C2A	E035	Tumour	C2	4
07AH391_CCACCTATCGCTTAGA	7.3463	-11.1357	HRAS	C2A	E035	T/NK cells	Normal	4
07AH391_CCACCTATCTACCAGA	10.5462	9.4776	HRAS	C2A	E035	Tumour	C2	4
07AH391_CCACGGAAGTTGTCGT	10.3157	11.043	HRAS	C2A	E035	Tumour	C2	4
07AH391_CCACGGACATTCCTGC	2.99668	-15.1041	HRAS	C2A	E035	Myeloid cells	Normal	4
07AH391_CCACGGAGTACCATCA	3.3393	-14.8031	HRAS	C2A	E035	Myeloid cells	Normal	4
07AH391_CCACGGAGTCAAGCGA	1.37306	15.361	HRAS	C2A	E035	SCLCs	Normal	4
07AH391_CCACGGAGTCAGAATA	10.7844	9.92333	HRAS	C2A	E035	Tumour	C2	4
07AH391_CCACGGAGTGAGTGAC	10.7157	9.69027	HRAS	C2A	E035	Tumour	C2	4
07AH391_CCACGGAGTTGAACTC	10.3641	10.5612	HRAS	C2A	E035	Tumour	C2	4
07AH391_CCACGGATCAACACCA	3.05084	-14.5357	HRAS	C2A	E035	Myeloid cells	Normal	4
07AH391_CCACGGATCGCCGTGA	10.3343	10.6782	HRAS	C2A	E035	Tumour	C2	4
07AH391_CCACTACAGGGTTCCC	10.6756	10.4025	HRAS	C2A	E035	Tumour	C2	4
07AH391_CCACTACCATTCTCAT	10.2245	10.3677	HRAS	C2A	E035	Tumour	C2	4
07AH391_CCACTACGTAGCTTGT	2.86708	-14.839	HRAS	C2A	E035	Myeloid cells	Normal	4
07AH391_CCACTACGTCGCGGTT	1.02836	16.523	HRAS	C2A	E035	SCLCs	Normal	4
07AH391_CCACTACGTGAACCTT	10.753	10.6942	HRAS	C2A	E035	Tumour	C2	4
07AH391_CCACTACGTGTAACGG	10.5153	9.90223	HRAS	C2A	E035	Tumour	C2	4
07AH391_CCACTACGTTTGTTTC	10.582	9.4031	HRAS	C2A	E035	Tumour	C2	4
07AH391_CCACTACTCCACGAAT	2.91369	-15.5241	HRAS	C2A	E035	Myeloid cells	Normal	4
07AH391_CCACTACTCTGCCCTA	10.2994	10.4296	HRAS	C2A	E035	Tumour	C2	4
07AH391_CCAGCGAAGTGAAGAG	11.5345	9.91819	HRAS	C2A	E035	Tumour	C2	4
07AH391_CCAGCGAAGTGCCATT	11.1709	10.6156	HRAS	C2A	E035	Tumour	C2	4
07AH391_CCAGCGACATCCAACA	10.4391	10.3086	HRAS	C2A	E035	Tumour	C2	4
07AH391_CCAGCGAGTACACCGC	11.621	10.1966	HRAS	C2A	E035	Tumour	C2	4
07AH391_CCAGCGAGTACATGTC	3.03034	-15.1903	HRAS	C2A	E035	Myeloid cells	Normal	4
07AH391_CCAGCGAGTACGACCC	0.239535	-17.5499	HRAS	C2A	E035	Myeloid cells	Normal	4
07AH391_CCAGCGAGTCTAAAGA	2.93323	-15.5038	HRAS	C2A	E035	Myeloid cells	Normal	4
07AH391_CCAGCGAGTCTCATCC	10.4345	11.1902	HRAS	C2A	E035	Tumour	C2	4
07AH391_CCAGCGATCACATAGC	11.2636	10.7586	HRAS	C2A	E035	Tumour	C2	4
07AH391_CCAGCGATCAGGATCT	16.2029	-1.67586	HRAS	C2A	E035	Adrenocortical cells	Normal	4
07AH391_CCAGCGATCGTGGGAA	10.9561	10.9095	HRAS	C2A	E035	Tumour	C2	4
07AH391_CCAGCGATCTAAGCCA	10.6851	9.49904	HRAS	C2A	E035	Tumour	C2	4
07AH391_CCAGCGATCTGAGTGT	3.00697	-15.447	HRAS	C2A	E035	Myeloid cells	Normal	4
07AH391_CCATGTCAGACCCACC	3.03065	-14.5239	HRAS	C2A	E035	Myeloid cells	Normal	4
07AH391_CCATGTCAGTGGGATC	10.4195	9.87723	HRAS	C2A	E035	Tumour	C2	4
07AH391_CCATGTCAGTGGGCTA	10.6339	9.755	HRAS	C2A	E035	Tumour	C2	4
07AH391_CCATGTCAGTGTACTC	11.864	10.2703	HRAS	C2A	E035	Tumour	C2	4
07AH391_CCATGTCCACTCGACG	15.8441	-1.75851	HRAS	C2A	E035	Adrenocortical cells	Normal	4
07AH391_CCATGTCCAGCAGTTT	11.6928	10.1375	HRAS	C2A	E035	Tumour	C2	4
07AH391_CCATGTCCATAGACTC	11.8415	9.95223	HRAS	C2A	E035	Tumour	C2	4
07AH391_CCATGTCGTAACGTTC	3.31631	-14.818	HRAS	C2A	E035	Myeloid cells	Normal	4
07AH391_CCATGTCGTACAGCAG	2.93388	-14.4863	HRAS	C2A	E035	Myeloid cells	Normal	4
07AH391_CCATGTCGTCAGTGGA	10.8282	10.5004	HRAS	C2A	E035	Tumour	C2	4
07AH391_CCATGTCGTCGCTTCT	11.2449	10.2155	HRAS	C2A	E035	Tumour	C2	4
07AH391_CCATGTCGTTCGGCAC	10.6107	10.6088	HRAS	C2A	E035	Tumour	C2	4
07AH391_CCATGTCTCGAGAACG	2.80843	-14.7042	HRAS	C2A	E035	Myeloid cells	Normal	4
07AH391_CCATTCGAGACCTTTG	2.60826	-15.9255	HRAS	C2A	E035	Myeloid cells	Normal	4
07AH391_CCATTCGAGAGGTTAT	10.6624	9.60418	HRAS	C2A	E035	Tumour	C2	4
07AH391_CCATTCGAGCAGCGTA	10.9085	9.57781	HRAS	C2A	E035	Tumour	C2	4
07AH391_CCATTCGCAGATCCAT	11.6126	10.1697	HRAS	C2A	E035	Tumour	C2	4
07AH391_CCATTCGCAGCGATCC	11.4545	10.5436	HRAS	C2A	E035	Tumour	C2	4
07AH391_CCATTCGGTTATCACG	10.2614	10.0521	HRAS	C2A	E035	Tumour	C2	4
07AH391_CCATTCGTCATATCGG	2.75352	-14.6467	HRAS	C2A	E035	Myeloid cells	Normal	4
07AH391_CCATTCGTCGAGAGCA	2.65153	-15.2254	HRAS	C2A	E035	Myeloid cells	Normal	4
07AH391_CCATTCGTCGTCCAGG	10.5148	10.2048	HRAS	C2A	E035	Tumour	C2	4
07AH391_CCATTCGTCTCGTTTA	11.8662	10.2907	HRAS	C2A	E035	Tumour	C2	4
07AH391_CCATTCGTCTTGAGGT	10.4167	10.4073	HRAS	C2A	E035	Tumour	C2	4
07AH391_CCCAATCAGAAGGTGA	3.02458	-14.76	HRAS	C2A	E035	Myeloid cells	Normal	4
07AH391_CCCAATCAGCCAGAAC	11.3247	10.478	HRAS	C2A	E035	Tumour	C2	4
07AH391_CCCAATCAGCCCAGCT	11.226	10.4326	HRAS	C2A	E035	Tumour	C2	4
07AH391_CCCAATCAGCGACGTA	7.30759	-11.0858	HRAS	C2A	E035	T/NK cells	Normal	4
07AH391_CCCAATCAGTACGTTC	10.5024	10.5596	HRAS	C2A	E035	Tumour	C2	4
07AH391_CCCAATCCAGATGGGT	11.3158	9.99892	HRAS	C2A	E035	Tumour	C2	4
07AH391_CCCAATCCAGTCAGAG	2.66156	-15.5946	HRAS	C2A	E035	Myeloid cells	Normal	4
07AH391_CCCAATCGTACTCTCC	10.8163	9.12976	HRAS	C2A	E035	Tumour	C2	4
07AH391_CCCAATCGTAGCTTGT	10.5087	9.35476	HRAS	C2A	E035	Tumour	C2	4
07AH391_CCCAATCGTCTGGAGA	10.7845	10.1959	HRAS	C2A	E035	Tumour	C2	4
07AH391_CCCAATCGTGACTCAT	10.0075	10.7381	HRAS	C2A	E035	Tumour	C2	4
07AH391_CCCAATCTCAACGGCC	10.9271	9.41362	HRAS	C2A	E035	Tumour	C2	4
07AH391_CCCAATCTCGTCACGG	11.7938	10.2953	HRAS	C2A	E035	Tumour	C2	4
07AH391_CCCAGTTAGCCCAGCT	10.6287	10.7373	HRAS	C2A	E035	Tumour	C2	4
07AH391_CCCAGTTAGTCGATAA	11.6369	10.2793	HRAS	C2A	E035	Tumour	C2	4
07AH391_CCCAGTTAGTGTACTC	10.6545	9.49839	HRAS	C2A	E035	Tumour	C2	4
07AH391_CCCAGTTGTATTACCG	10.1237	10.9711	HRAS	C2A	E035	Tumour	C2	4
07AH391_CCCAGTTGTCCGTGAC	7.55574	-9.71572	HRAS	C2A	E035	T/NK cells	Normal	4
07AH391_CCCAGTTTCCAAACAC	3.01516	-14.9034	HRAS	C2A	E035	Myeloid cells	Normal	4
07AH391_CCCATACGTCCCTACT	10.5453	10.2927	HRAS	C2A	E035	Tumour	C2	4
07AH391_CCCATACGTCGCGTGT	10.757	10.1058	HRAS	C2A	E035	Tumour	C2	4
07AH391_CCCATACGTTCGTGAT	10.9222	10.3082	HRAS	C2A	E035	Tumour	C2	4
07AH391_CCCATACTCACTTCAT	10.253	10.2286	HRAS	C2A	E035	Tumour	C2	4
07AH391_CCCATACTCGTTTGCC	10.6802	10.9281	HRAS	C2A	E035	Tumour	C2	4
07AH391_CCCATACTCTGGTATG	11.806	10.2061	HRAS	C2A	E035	Tumour	C2	4
07AH391_CCCTCCTAGGCATGGT	10.7268	10.4379	HRAS	C2A	E035	Tumour	C2	4
07AH391_CCCTCCTAGTCACGCC	9.95943	-7.95276	HRAS	C2A	E035	B cells	Normal	4
07AH391_CCCTCCTCACATGGGA	10.2175	10.1263	HRAS	C2A	E035	Tumour	C2	4
07AH391_CCCTCCTGTCGCTTTC	16.0704	-1.60382	HRAS	C2A	E035	Adrenocortical cells	Normal	4
07AH391_CCCTCCTGTGCAACGA	0.166355	-17.4848	HRAS	C2A	E035	Myeloid cells	Normal	4
07AH391_CCCTCCTGTGCGCTTG	10.0658	10.3932	HRAS	C2A	E035	Tumour	C2	4
07AH391_CCCTCCTGTGGCAAAC	10.2698	10.0888	HRAS	C2A	E035	Tumour	C2	4
07AH391_CCCTCCTGTGTCCTCT	11.0068	9.49522	HRAS	C2A	E035	Tumour	C2	4
07AH391_CCCTCCTGTTCAGTAC	10.6983	9.68947	HRAS	C2A	E035	Tumour	C2	4
07AH391_CCCTCCTTCAGGCAAG	10.2845	10.8889	HRAS	C2A	E035	Tumour	C2	4
07AH391_CCCTCCTTCATTTGGG	16.075	-1.65414	HRAS	C2A	E035	Adrenocortical cells	Normal	4
07AH391_CCCTCCTTCGTAGGAG	11.4795	9.62428	HRAS	C2A	E035	Tumour	C2	4
07AH391_CCGGGATAGGCTAGGT	16.2326	-1.56889	HRAS	C2A	E035	Adrenocortical cells	Normal	4
07AH391_CCGGGATAGTACGATA	10.8057	10.5148	HRAS	C2A	E035	Tumour	C2	4
07AH391_CCGGGATCAAGTTGTC	11.1129	9.75299	HRAS	C2A	E035	Tumour	C2	4
07AH391_CCGGGATCACCTGGTG	10.2425	10.2302	HRAS	C2A	E035	Tumour	C2	4
07AH391_CCGGGATCAGGAATGC	2.83249	-14.4294	HRAS	C2A	E035	Myeloid cells	Normal	4
07AH391_CCGGGATGTATAAACG	10.4721	10.0653	HRAS	C2A	E035	Tumour	C2	4
07AH391_CCGGGATGTCAAGCGA	10.3593	10.7371	HRAS	C2A	E035	Tumour	C2	4
07AH391_CCGGGATGTTGCCTCT	3.69335	0.992047	HRAS	C2A	E035	Tumour	C2	4
07AH391_CCGGGATTCCAAAGTC	11.7826	10.1829	HRAS	C2A	E035	Tumour	C2	4
07AH391_CCGGGATTCTCATTCA	11.2395	10.4958	HRAS	C2A	E035	Tumour	C2	4
07AH391_CCGGGATTCTGTCAAG	11.374	9.81901	HRAS	C2A	E035	Tumour	C2	4
07AH391_CCGGTAGAGCGTCAAG	4.55455	4.51365	HRAS	C2A	E035	Tumour	C2	4
07AH391_CCGGTAGAGCTCCTCT	0.545544	15.6474	HRAS	C2A	E035	SCLCs	Normal	4
07AH391_CCGGTAGAGTGCAAGC	2.39858	-13.7319	HRAS	C2A	E035	Myeloid cells	Normal	4
07AH391_CCGGTAGCATGCATGT	16.1381	-1.13942	HRAS	C2A	E035	Adrenocortical cells	Normal	4
07AH391_CCGGTAGGTAATCACC	10.5725	9.69491	HRAS	C2A	E035	Tumour	C2	4
07AH391_CCGGTAGTCACGGTTA	10.9303	10.7711	HRAS	C2A	E035	Tumour	C2	4
07AH391_CCGGTAGTCATTATCC	11.0151	10.507	HRAS	C2A	E035	Tumour	C2	4
07AH391_CCGGTAGTCCCTTGTG	11.7023	9.9663	HRAS	C2A	E035	Tumour	C2	4
07AH391_CCGGTAGTCTATCCTA	11.5062	9.4777	HRAS	C2A	E035	Tumour	C2	4
07AH391_CCGTACTAGAGTGACC	3.28448	-14.8574	HRAS	C2A	E035	Myeloid cells	Normal	4
07AH391_CCGTACTAGCTAGTGG	10.4045	10.2775	HRAS	C2A	E035	Tumour	C2	4
07AH391_CCGTACTAGGCAAAGA	10.5293	10.0313	HRAS	C2A	E035	Tumour	C2	4
07AH391_CCGTACTCACATGTGT	10.1467	10.8715	HRAS	C2A	E035	Tumour	C2	4
07AH391_CCGTACTCATGAGCGA	11.1376	10.8509	HRAS	C2A	E035	Tumour	C2	4
07AH391_CCGTACTCATGATCCA	2.45976	-14.628	HRAS	C2A	E035	Myeloid cells	Normal	4
07AH391_CCGTACTGTCCGTTAA	10.887	10.32	HRAS	C2A	E035	Tumour	C2	4
07AH391_CCGTACTGTGTTTGTG	16.0803	-1.57249	HRAS	C2A	E035	Adrenocortical cells	Normal	4
07AH391_CCGTACTGTTAAGACA	3.10361	-14.8892	HRAS	C2A	E035	Myeloid cells	Normal	4
07AH391_CCGTACTGTTCCGGCA	11.1542	10.1747	HRAS	C2A	E035	Tumour	C2	4
07AH391_CCGTACTGTTGGTGGA	16.1386	-1.70202	HRAS	C2A	E035	Adrenocortical cells	Normal	4
07AH391_CCGTACTTCACGACTA	10.7022	10.7993	HRAS	C2A	E035	Tumour	C2	4
07AH391_CCGTACTTCGGATGTT	9.97935	11.1023	HRAS	C2A	E035	Tumour	C2	4
07AH391_CCGTACTTCTTGGGTA	0.919683	16.3017	HRAS	C2A	E035	SCLCs	Normal	4
07AH391_CCGTGGACACGAAACG	10.1925	10.9444	HRAS	C2A	E035	Tumour	C2	4
07AH391_CCGTGGACACTACAGT	10.0288	10.4608	HRAS	C2A	E035	Tumour	C2	4
07AH391_CCGTGGACAGAGTGTG	10.8749	10.1218	HRAS	C2A	E035	Tumour	C2	4
07AH391_CCGTGGACAGGGTTAG	10.6165	10.7126	HRAS	C2A	E035	Tumour	C2	4
07AH391_CCGTGGACAGTCGATT	10.3109	10.3265	HRAS	C2A	E035	Tumour	C2	4
07AH391_CCGTGGACATCTATGG	10.3832	9.82086	HRAS	C2A	E035	Tumour	C2	4
07AH391_CCGTGGATCAACGGCC	1.36974	16.5186	HRAS	C2A	E035	SCLCs	Normal	4
07AH391_CCGTGGATCGAATCCA	10.7495	10.9728	HRAS	C2A	E035	Tumour	C2	4
07AH391_CCGTTCAAGCGTTGCC	2.57028	-15.8455	HRAS	C2A	E035	Myeloid cells	Normal	4
07AH391_CCGTTCAAGTCAAGGC	16.1579	-1.65445	HRAS	C2A	E035	Adrenocortical cells	Normal	4
07AH391_CCGTTCAAGTCATCCA	3.04523	-15.0302	HRAS	C2A	E035	Myeloid cells	Normal	4
07AH391_CCGTTCAAGTGACTCT	10.6138	10.7745	HRAS	C2A	E035	Tumour	C2	4
07AH391_CCGTTCACACACCGCA	7.65143	-11.597	HRAS	C2A	E035	T/NK cells	Normal	4
07AH391_CCGTTCATCAGGTTCA	10.772	9.27623	HRAS	C2A	E035	Tumour	C2	4
07AH391_CCTAAAGAGACTTGAA	11.1657	10.4588	HRAS	C2A	E035	Tumour	C2	4
07AH391_CCTAAAGAGGCGTACA	10.3198	10.4357	HRAS	C2A	E035	Tumour	C2	4
07AH391_CCTAAAGAGTCCGTAT	2.96616	-15.3237	HRAS	C2A	E035	Myeloid cells	Normal	4
07AH391_CCTAAAGAGTCCTCCT	10.91	9.3724	HRAS	C2A	E035	Tumour	C2	4
07AH391_CCTAAAGAGTTGAGTA	11.495	9.77645	HRAS	C2A	E035	Tumour	C2	4
07AH391_CCTAAAGCAGCTATTG	11.2222	10.1525	HRAS	C2A	E035	Tumour	C2	4
07AH391_CCTAAAGGTAACGTTC	10.7854	10.3341	HRAS	C2A	E035	Tumour	C2	4
07AH391_CCTAAAGGTAAGAGGA	11.6654	10.3346	HRAS	C2A	E035	Tumour	C2	4
07AH391_CCTAAAGGTGTTGAGG	10.3968	10.022	HRAS	C2A	E035	Tumour	C2	4
07AH391_CCTAAAGTCAAGAAGT	9.04731	-9.55529	HRAS	C2A	E035	T/NK cells	Normal	4
07AH391_CCTAAAGTCGAATGCT	10.1325	9.97882	HRAS	C2A	E035	Tumour	C2	4
07AH391_CCTACACAGGCCCGTT	10.1166	10.2948	HRAS	C2A	E035	Tumour	C2	4
07AH391_CCTACACAGGTAAACT	11.6221	10.1176	HRAS	C2A	E035	Tumour	C2	4
07AH391_CCTACACAGTGTCCCG	16.0836	-1.56616	HRAS	C2A	E035	Adrenocortical cells	Normal	4
07AH391_CCTACACCACTTCTGC	5.30485	6.9772	HRAS	C2A	E035	Tumour	C2	4
07AH391_CCTACACCATATACCG	11.0228	10.8839	HRAS	C2A	E035	Tumour	C2	4
07AH391_CCTACACTCACAACGT	10.0748	10.886	HRAS	C2A	E035	Tumour	C2	4
07AH391_CCTACACTCAGTTAGC	11.8492	10.1157	HRAS	C2A	E035	Tumour	C2	4
07AH391_CCTACACTCCTTTACA	15.5176	-1.32863	HRAS	C2A	E035	Adrenocortical cells	Normal	4
07AH391_CCTACCAAGATCGGGT	9.67806	10.917	HRAS	C2A	E035	Tumour	C2	4
07AH391_CCTACCAAGGATGTAT	9.90073	10.9803	HRAS	C2A	E035	Tumour	C2	4
07AH391_CCTACCAAGTATGACA	10.0475	10.699	HRAS	C2A	E035	Tumour	C2	4
07AH391_CCTACCAGTGCGATAG	10.6226	10.0045	HRAS	C2A	E035	Tumour	C2	4
07AH391_CCTACCATCGGCTACG	11.7034	10.447	HRAS	C2A	E035	Tumour	C2	4
07AH391_CCTAGCTAGCGTCTAT	11.0722	9.8149	HRAS	C2A	E035	Tumour	C2	4
07AH391_CCTAGCTAGGGAACGG	9.95372	10.8097	HRAS	C2A	E035	Tumour	C2	4
07AH391_CCTAGCTAGTAGGCCA	11.6652	10.4858	HRAS	C2A	E035	Tumour	C2	4
07AH391_CCTAGCTCAACACGCC	0.15574	-17.5064	HRAS	C2A	E035	Myeloid cells	Normal	4
07AH391_CCTAGCTCAATGGAGC	10.4804	10.4293	HRAS	C2A	E035	Tumour	C2	4
07AH391_CCTAGCTCAGTCACTA	11.1231	10.6558	HRAS	C2A	E035	Tumour	C2	4
07AH391_CCTAGCTCATCTGGTA	11.6121	9.78749	HRAS	C2A	E035	Tumour	C2	4
07AH391_CCTAGCTGTCACTTCC	10.6524	9.49107	HRAS	C2A	E035	Tumour	C2	4
07AH391_CCTAGCTGTGCCTTGG	10.8921	9.95083	HRAS	C2A	E035	Tumour	C2	4
07AH391_CCTAGCTGTTGGTAAA	11.1551	10.7083	HRAS	C2A	E035	Tumour	C2	4
07AH391_CCTAGCTTCGGCGGTT	16.3387	-1.45091	HRAS	C2A	E035	Adrenocortical cells	Normal	4
07AH391_CCTAGCTTCGTCTGCT	11.0364	9.67929	HRAS	C2A	E035	Tumour	C2	4
07AH391_CCTAGCTTCTTGAGAC	1.99433	-15.583	HRAS	C2A	E035	Myeloid cells	Normal	4
07AH391_CCTATTACAGCTCGCA	15.8927	-1.66257	HRAS	C2A	E035	Adrenocortical cells	Normal	4
07AH391_CCTATTACAGGTCTCG	16.3707	-1.55757	HRAS	C2A	E035	Adrenocortical cells	Normal	4
07AH391_CCTATTAGTACCGGCT	10.9629	10.1205	HRAS	C2A	E035	Tumour	C2	4
07AH391_CCTATTAGTCCGTCAG	10.7631	10.2475	HRAS	C2A	E035	Tumour	C2	4
07AH391_CCTATTAGTCTGCGGT	2.41759	-15.8508	HRAS	C2A	E035	Myeloid cells	Normal	4
07AH391_CCTATTAGTGATGTGG	11.6625	10.3909	HRAS	C2A	E035	Tumour	C2	4
07AH391_CCTATTAGTTCTGTTT	10.3269	10.4929	HRAS	C2A	E035	Tumour	C2	4
07AH391_CCTATTATCCAGGGCT	10.6856	9.6418	HRAS	C2A	E035	Tumour	C2	4
07AH391_CCTATTATCCTATGTT	11.1201	10.8669	HRAS	C2A	E035	Tumour	C2	4
07AH391_CCTCAGTAGCGTTCCG	2.7768	-14.7596	HRAS	C2A	E035	Myeloid cells	Normal	4
07AH391_CCTCAGTAGGCATGGT	10.0491	10.1901	HRAS	C2A	E035	Tumour	C2	4
07AH391_CCTCAGTAGGTAGCCA	10.5605	10.2581	HRAS	C2A	E035	Tumour	C2	4
07AH391_CCTCAGTGTACGCTGC	11.0012	9.74683	HRAS	C2A	E035	Tumour	C2	4
07AH391_CCTCAGTGTCCGAAGA	2.89281	-14.9534	HRAS	C2A	E035	Myeloid cells	Normal	4
07AH391_CCTCAGTGTCGAACAG	0.668072	15.5563	HRAS	C2A	E035	SCLCs	Normal	4
07AH391_CCTCAGTGTTCCACAA	11.4721	10.4126	HRAS	C2A	E035	Tumour	C2	4
07AH391_CCTCAGTTCAGGATCT	10.4507	9.31729	HRAS	C2A	E035	Tumour	C2	4
07AH391_CCTCAGTTCATGTCTT	10.8705	9.44622	HRAS	C2A	E035	Tumour	C2	4
07AH391_CCTCAGTTCGAATGCT	7.25125	-10.96	HRAS	C2A	E035	T/NK cells	Normal	4
07AH391_CCTCAGTTCGTAGGTT	0.553543	15.7485	HRAS	C2A	E035	SCLCs	Normal	4
07AH391_CCTCTGAAGACTAGAT	10.3949	10.9927	HRAS	C2A	E035	Tumour	C2	4
07AH391_CCTCTGAAGAGGGCTT	11.595	10.361	HRAS	C2A	E035	Tumour	C2	4
07AH391_CCTCTGAAGGAGTACC	11.0847	10.4353	HRAS	C2A	E035	Tumour	C2	4
07AH391_CCTCTGAAGTTAAGTG	2.83528	-14.9482	HRAS	C2A	E035	Myeloid cells	Normal	4
07AH391_CCTCTGACAAAGTCAA	9.98645	10.5291	HRAS	C2A	E035	Tumour	C2	4
07AH391_CCTCTGACACAACGCC	11.194	10.4531	HRAS	C2A	E035	Tumour	C2	4
07AH391_CCTCTGAGTAGTGAAT	15.7185	-1.69336	HRAS	C2A	E035	Adrenocortical cells	Normal	4
07AH391_CCTCTGAGTCAAGCGA	10.6008	10.1043	HRAS	C2A	E035	Tumour	C2	4
07AH391_CCTCTGAGTCCAACTA	2.73423	-14.4566	HRAS	C2A	E035	Myeloid cells	Normal	4
07AH391_CCTCTGATCACTATTC	10.2559	10.959	HRAS	C2A	E035	Tumour	C2	4
07AH391_CCTCTGATCGCCATAA	10.875	9.97278	HRAS	C2A	E035	Tumour	C2	4
07AH391_CCTCTGATCTAGAGTC	11.0807	10.5961	HRAS	C2A	E035	Tumour	C2	4
07AH391_CCTCTGATCTTTAGGG	11.197	10.0269	HRAS	C2A	E035	Tumour	C2	4
07AH391_CCTTACGAGGGTCGAT	15.8697	-1.562	HRAS	C2A	E035	Adrenocortical cells	Normal	4
07AH391_CCTTACGAGTAGGCCA	11.6038	9.79492	HRAS	C2A	E035	Tumour	C2	4
07AH391_CCTTACGCACACTGCG	11.4635	10.3414	HRAS	C2A	E035	Tumour	C2	4
07AH391_CCTTACGGTAAACGCG	10.9508	10.9647	HRAS	C2A	E035	Tumour	C2	4
07AH391_CCTTACGGTAAAGGAG	3.26866	-14.7753	HRAS	C2A	E035	Myeloid cells	Normal	4
07AH391_CCTTACGGTACCGGCT	10.9924	11.0086	HRAS	C2A	E035	Tumour	C2	4
07AH391_CCTTACGGTGTTGAGG	2.83626	-14.8813	HRAS	C2A	E035	Myeloid cells	Normal	4
07AH391_CCTTACGTCAAAGTAG	10.4061	9.73232	HRAS	C2A	E035	Tumour	C2	4
07AH391_CCTTACGTCAGAGGTG	10.2663	9.85278	HRAS	C2A	E035	Tumour	C2	4
07AH391_CCTTACGTCCCGACTT	3.35911	-14.9312	HRAS	C2A	E035	Myeloid cells	Normal	4
07AH391_CCTTACGTCCCTTGTG	2.67623	-15.3304	HRAS	C2A	E035	Myeloid cells	Normal	4
07AH391_CCTTACGTCGAATGGG	11.0362	10.1462	HRAS	C2A	E035	Tumour	C2	4
07AH391_CCTTACGTCGCATGGC	10.9723	10.1916	HRAS	C2A	E035	Tumour	C2	4
07AH391_CCTTACGTCTGAAAGA	10.2763	10.7533	HRAS	C2A	E035	Tumour	C2	4
07AH391_CCTTCCCAGACACTAA	10.2963	10.4513	HRAS	C2A	E035	Tumour	C2	4
07AH391_CCTTCCCAGAGGTACC	10.6382	9.92692	HRAS	C2A	E035	Tumour	C2	4
07AH391_CCTTCCCAGCTCCTTC	10.0876	10.3267	HRAS	C2A	E035	Tumour	C2	4
07AH391_CCTTCCCAGCTTATCG	10.7619	10.2738	HRAS	C2A	E035	Tumour	C2	4
07AH391_CCTTCCCAGTTAGGTA	10.08	10.3699	HRAS	C2A	E035	Tumour	C2	4
07AH391_CCTTCCCCAGCTCCGA	9.95484	10.6283	HRAS	C2A	E035	Tumour	C2	4
07AH391_CCTTCCCGTTCTGAAC	11.2692	10.5415	HRAS	C2A	E035	Tumour	C2	4
07AH391_CCTTCCCTCATCTGTT	10.5528	11.0682	HRAS	C2A	E035	Tumour	C2	4
07AH391_CCTTCCCTCATTTGGG	10.7468	10.4742	HRAS	C2A	E035	Tumour	C2	4
07AH391_CCTTCCCTCCACTCCA	10.2408	10.9482	HRAS	C2A	E035	Tumour	C2	4
07AH391_CCTTCCCTCCATGCTC	3.11128	-14.7609	HRAS	C2A	E035	Myeloid cells	Normal	4
07AH391_CCTTCGAAGCGTTGCC	0.734812	15.7362	HRAS	C2A	E035	SCLCs	Normal	4
07AH391_CCTTCGACACCATCCT	11.6723	10.2996	HRAS	C2A	E035	Tumour	C2	4
07AH391_CCTTCGACAGTATCTG	2.39922	-15.033	HRAS	C2A	E035	Myeloid cells	Normal	4
07AH391_CCTTCGACATACGCTA	10.4482	10.2361	HRAS	C2A	E035	Tumour	C2	4
07AH391_CCTTCGAGTCCAACTA	11.6089	10.5346	HRAS	C2A	E035	Tumour	C2	4
07AH391_CCTTCGATCAAACCGT	11.1897	10.5858	HRAS	C2A	E035	Tumour	C2	4
07AH391_CCTTCGATCCACTCCA	10.9012	9.3994	HRAS	C2A	E035	Tumour	C2	4
07AH391_CCTTTCTAGAAGGTGA	11.2436	9.98142	HRAS	C2A	E035	Tumour	C2	4
07AH391_CCTTTCTAGAATAGGG	10.5577	9.69947	HRAS	C2A	E035	Tumour	C2	4
07AH391_CCTTTCTAGAGACTAT	10.2418	10.5052	HRAS	C2A	E035	Tumour	C2	4
07AH391_CCTTTCTAGGCTCTTA	0.392991	15.8062	HRAS	C2A	E035	SCLCs	Normal	4
07AH391_CCTTTCTCACATCCGG	0.336861	15.708	HRAS	C2A	E035	SCLCs	Normal	4
07AH391_CCTTTCTCACCAGGTC	11.2793	10.6995	HRAS	C2A	E035	Tumour	C2	4
07AH391_CCTTTCTGTCGTTGTA	10.366	10.7239	HRAS	C2A	E035	Tumour	C2	4
07AH391_CCTTTCTTCCCACTTG	3.27678	-14.9226	HRAS	C2A	E035	Myeloid cells	Normal	4
07AH391_CCTTTCTTCCGAATGT	3.04971	-14.8074	HRAS	C2A	E035	Myeloid cells	Normal	4
07AH391_CCTTTCTTCGGACAAG	10.8983	10.7387	HRAS	C2A	E035	Tumour	C2	4
07AH391_CCTTTCTTCTGCGTAA	10.306	10.4306	HRAS	C2A	E035	Tumour	C2	4
07AH391_CGAACATAGATACACA	7.69038	-9.801	HRAS	C2A	E035	T/NK cells	Normal	4
07AH391_CGAACATAGGAGTCTG	7.30242	-11.269	HRAS	C2A	E035	T/NK cells	Normal	4
07AH391_CGAACATAGGTGTGGT	1.22268	-14.6857	HRAS	C2A	E035	Myeloid cells	Normal	4
07AH391_CGAACATAGTCTCCTC	5.28223	2.18886	HRAS	C2A	E035	Tumour	C2	4
07AH391_CGAACATAGTGGTCCC	1.47579	15.3229	HRAS	C2A	E035	SCLCs	Normal	4
07AH391_CGAACATCATCTCGCT	11.3149	10.1893	HRAS	C2A	E035	Tumour	C2	4
07AH391_CGAACATGTAGAAGGA	10.819	10.3603	HRAS	C2A	E035	Tumour	C2	4
07AH391_CGAACATGTATAAACG	11.5506	10.3904	HRAS	C2A	E035	Tumour	C2	4
07AH391_CGAACATGTTGTACAC	11.3519	10.07	HRAS	C2A	E035	Tumour	C2	4
07AH391_CGAACATTCAGGTAAA	10.8598	9.26272	HRAS	C2A	E035	Tumour	C2	4
07AH391_CGAACATTCCGATATG	16.3405	-1.46013	HRAS	C2A	E035	Adrenocortical cells	Normal	4
07AH391_CGAACATTCGGAAACG	11.9391	10.3265	HRAS	C2A	E035	Tumour	C2	4
07AH391_CGAACATTCGGATGTT	9.9067	10.6822	HRAS	C2A	E035	Tumour	C2	4
07AH391_CGAACATTCTTCGAGA	10.2224	10.003	HRAS	C2A	E035	Tumour	C2	4
07AH391_CGAATGTAGGCCCGTT	7.79004	-11.0312	HRAS	C2A	E035	T/NK cells	Normal	4
07AH391_CGAATGTGTTGGAGGT	11.6853	9.99762	HRAS	C2A	E035	Tumour	C2	4
07AH391_CGAATGTTCATCGATG	2.38157	-15.8004	HRAS	C2A	E035	Myeloid cells	Normal	4
07AH391_CGAATGTTCCAGAGGA	3.31221	-14.9667	HRAS	C2A	E035	Myeloid cells	Normal	4
07AH391_CGAATGTTCCATGCTC	0.464106	15.7213	HRAS	C2A	E035	SCLCs	Normal	4
07AH391_CGAATGTTCTCTGAGA	11.0467	10.3611	HRAS	C2A	E035	Tumour	C2	4
07AH391_CGACCTTAGACTCGGA	10.4006	10.5306	HRAS	C2A	E035	Tumour	C2	4
07AH391_CGACCTTCAGGTCTCG	10.4476	9.75602	HRAS	C2A	E035	Tumour	C2	4
07AH391_CGACCTTCATTGGCGC	10.7488	10.7467	HRAS	C2A	E035	Tumour	C2	4
07AH391_CGACCTTGTGTGCGTC	10.6261	9.64894	HRAS	C2A	E035	Tumour	C2	4
07AH391_CGACTTCAGACTAGAT	11.0615	10.4504	HRAS	C2A	E035	Tumour	C2	4
07AH391_CGACTTCAGAGATGAG	10.3924	9.64276	HRAS	C2A	E035	Tumour	C2	4
07AH391_CGACTTCAGAGTACAT	-5.67178	-4.95876	HRAS	C2A	E035	Mast cells	Normal	4
07AH391_CGACTTCAGCCGTCGT	10.0928	10.2083	HRAS	C2A	E035	Tumour	C2	4
07AH391_CGACTTCAGGATGGAA	10.9466	9.77707	HRAS	C2A	E035	Tumour	C2	4
07AH391_CGACTTCAGTCATCCA	11.8216	10.3199	HRAS	C2A	E035	Tumour	C2	4
07AH391_CGACTTCAGTTGCAGG	10.2727	10.286	HRAS	C2A	E035	Tumour	C2	4
07AH391_CGACTTCCAAACCCAT	2.95023	-14.2151	HRAS	C2A	E035	Myeloid cells	Normal	4
07AH391_CGACTTCCAAGTAATG	11.7525	10.1146	HRAS	C2A	E035	Tumour	C2	4
07AH391_CGACTTCGTAGCCTCG	0.501599	15.8043	HRAS	C2A	E035	SCLCs	Normal	4
07AH391_CGACTTCGTCGACTAT	10.3125	10.3223	HRAS	C2A	E035	Tumour	C2	4
07AH391_CGACTTCGTCTTCGTC	3.09728	-14.5996	HRAS	C2A	E035	Myeloid cells	Normal	4
07AH391_CGACTTCGTTAGTGGG	10.9591	10.3149	HRAS	C2A	E035	Tumour	C2	4
07AH391_CGACTTCGTTATCACG	16.1001	-1.72273	HRAS	C2A	E035	Adrenocortical cells	Normal	4
07AH391_CGACTTCTCAACACAC	9.953	10.4842	HRAS	C2A	E035	Tumour	C2	4
07AH391_CGACTTCTCACCGTAA	10.5097	9.40996	HRAS	C2A	E035	Tumour	C2	4
07AH391_CGACTTCTCGGATGTT	11.2673	10.2759	HRAS	C2A	E035	Tumour	C2	4
07AH391_CGACTTCTCTGGTATG	10.9104	10.2765	HRAS	C2A	E035	Tumour	C2	4
07AH391_CGACTTCTCTTGCCGT	10.8394	10.0793	HRAS	C2A	E035	Tumour	C2	4
07AH391_CGAGAAGAGTCGTACT	11.3521	10.0883	HRAS	C2A	E035	Tumour	C2	4
07AH391_CGAGAAGGTGACGGTA	10.0872	10.0147	HRAS	C2A	E035	Tumour	C2	4
07AH391_CGAGAAGTCTGGCGTG	1.41409	-14.5287	HRAS	C2A	E035	Myeloid cells	Normal	4
07AH391_CGAGCACAGACGCTTT	10.6803	9.46809	HRAS	C2A	E035	Tumour	C2	4
07AH391_CGAGCACAGAGCTATA	11.0535	10.8265	HRAS	C2A	E035	Tumour	C2	4
07AH391_CGAGCACAGCTAAGAT	10.4292	10.0585	HRAS	C2A	E035	Tumour	C2	4
07AH391_CGAGCACAGGATGGAA	10.1687	10.0329	HRAS	C2A	E035	Tumour	C2	4
07AH391_CGAGCACAGGCAGGTT	11.1696	9.90797	HRAS	C2A	E035	Tumour	C2	4
07AH391_CGAGCACCATTCACTT	10.634	9.80624	HRAS	C2A	E035	Tumour	C2	4
07AH391_CGAGCACGTCAATACC	10.9951	10.3209	HRAS	C2A	E035	Tumour	C2	4
07AH391_CGAGCACGTCGCTTTC	9.94024	10.7205	HRAS	C2A	E035	Tumour	C2	4
07AH391_CGAGCACTCAACACGT	10.6967	9.69126	HRAS	C2A	E035	Tumour	C2	4
07AH391_CGAGCACTCAGTCAGT	10.7423	10.7377	HRAS	C2A	E035	Tumour	C2	4
07AH391_CGAGCACTCCTTCAAT	10.2766	10.238	HRAS	C2A	E035	Tumour	C2	4
07AH391_CGAGCACTCCTTGGTC	10.4284	10.5186	HRAS	C2A	E035	Tumour	C2	4
07AH391_CGAGCACTCGCTTAGA	11.1054	10.796	HRAS	C2A	E035	Tumour	C2	4
07AH391_CGAGCCACAAGACACG	0.408894	15.7244	HRAS	C2A	E035	SCLCs	Normal	4
07AH391_CGAGCCACACTTAAGC	10.2696	9.82582	HRAS	C2A	E035	Tumour	C2	4
07AH391_CGAGCCACAGCCTATA	10.2328	10.1341	HRAS	C2A	E035	Tumour	C2	4
07AH391_CGAGCCACATATACCG	0.493389	15.712	HRAS	C2A	E035	SCLCs	Normal	4
07AH391_CGAGCCAGTGCAGTAG	10.8712	9.29103	HRAS	C2A	E035	Tumour	C2	4
07AH391_CGAGCCAGTGGTACAG	11.4813	10.3636	HRAS	C2A	E035	Tumour	C2	4
07AH391_CGAGCCATCCACTGGG	10.2767	10.7137	HRAS	C2A	E035	Tumour	C2	4
07AH391_CGATCGGAGCGCCTCA	10.5609	9.57214	HRAS	C2A	E035	Tumour	C2	4
07AH391_CGATCGGAGTACATGA	10.3515	9.8802	HRAS	C2A	E035	Tumour	C2	4
07AH391_CGATCGGAGTAGCCGA	2.97856	-14.0774	HRAS	C2A	E035	Myeloid cells	Normal	4
07AH391_CGATCGGAGTGCCATT	3.65702	0.740409	HRAS	C2A	E035	Tumour	C2	4
07AH391_CGATCGGAGTGGAGAA	10.2636	9.87534	HRAS	C2A	E035	Tumour	C2	4
07AH391_CGATCGGCAAGCCGTC	7.59107	-10.9301	HRAS	C2A	E035	T/NK cells	Normal	4
07AH391_CGATCGGCACGAAATA	10.4999	9.60457	HRAS	C2A	E035	Tumour	C2	4
07AH391_CGATCGGCATACCATG	16.0519	-1.675	HRAS	C2A	E035	Adrenocortical cells	Normal	4
07AH391_CGATCGGGTAGAGTGC	16.1798	-1.64592	HRAS	C2A	E035	Adrenocortical cells	Normal	4
07AH391_CGATCGGGTCTGCCAG	9.98013	10.3055	HRAS	C2A	E035	Tumour	C2	4
07AH391_CGATCGGGTGCAGTAG	16.0925	-1.4883	HRAS	C2A	E035	Adrenocortical cells	Normal	4
07AH391_CGATCGGGTTATCGGT	11.1507	10.0783	HRAS	C2A	E035	Tumour	C2	4
07AH391_CGATCGGGTTCTGAAC	10.3559	9.80359	HRAS	C2A	E035	Tumour	C2	4
07AH391_CGATCGGTCAGCGATT	10.8451	10.9138	HRAS	C2A	E035	Tumour	C2	4
07AH391_CGATCGGTCCAGATCA	11.639	10.416	HRAS	C2A	E035	Tumour	C2	4
07AH391_CGATCGGTCCGGGTGT	10.8589	9.26015	HRAS	C2A	E035	Tumour	C2	4
07AH391_CGATCGGTCGCGGATC	11.197	10.2243	HRAS	C2A	E035	Tumour	C2	4
07AH391_CGATGGCAGATACACA	10.44	10.4333	HRAS	C2A	E035	Tumour	C2	4
07AH391_CGATGGCAGCAGACTG	16.3027	-1.56443	HRAS	C2A	E035	Adrenocortical cells	Normal	4
07AH391_CGATGGCAGGCCATAG	10.2372	10.4689	HRAS	C2A	E035	Tumour	C2	4
07AH391_CGATGGCAGGTGCACA	7.67524	-11.6038	HRAS	C2A	E035	T/NK cells	Normal	4
07AH391_CGATGGCAGTGTCCAT	10.704	9.62301	HRAS	C2A	E035	Tumour	C2	4
07AH391_CGATGGCCAGCGTTCG	11.0101	10.3178	HRAS	C2A	E035	Tumour	C2	4
07AH391_CGATGGCTCCATGAAC	10.6927	10.3634	HRAS	C2A	E035	Tumour	C2	4
07AH391_CGATGGCTCGGAGGTA	11.2077	10.6181	HRAS	C2A	E035	Tumour	C2	4
07AH391_CGATGGCTCTCGTTTA	10.9536	9.93478	HRAS	C2A	E035	Tumour	C2	4
07AH391_CGATGTAAGAGACTAT	16.2614	-1.49077	HRAS	C2A	E035	Adrenocortical cells	Normal	4
07AH391_CGATGTAAGTGTCTCA	2.87485	-15.1661	HRAS	C2A	E035	Myeloid cells	Normal	4
07AH391_CGATGTACAATGGATA	11.3442	9.56157	HRAS	C2A	E035	Tumour	C2	4
07AH391_CGATGTAGTGCCTGTG	10.2766	10.8877	HRAS	C2A	E035	Tumour	C2	4
07AH391_CGATGTAGTTCAGGCC	10.5525	10.921	HRAS	C2A	E035	Tumour	C2	4
07AH391_CGATGTATCTTTACAC	10.9695	10.1214	HRAS	C2A	E035	Tumour	C2	4
07AH391_CGATTGAAGATATGGT	11.2977	10.5442	HRAS	C2A	E035	Tumour	C2	4
07AH391_CGATTGACAATGCCAT	10.3086	9.94066	HRAS	C2A	E035	Tumour	C2	4
07AH391_CGATTGACATTAGCCA	10.9806	9.78864	HRAS	C2A	E035	Tumour	C2	4
07AH391_CGATTGAGTAGGCATG	10.7309	9.96339	HRAS	C2A	E035	Tumour	C2	4
07AH391_CGATTGAGTATGAATG	11.3249	9.69326	HRAS	C2A	E035	Tumour	C2	4
07AH391_CGATTGAGTTACCGAT	3.20767	-14.7736	HRAS	C2A	E035	Myeloid cells	Normal	4
07AH391_CGATTGATCATCACCC	10.3649	9.92974	HRAS	C2A	E035	Tumour	C2	4
07AH391_CGATTGATCCGCAGTG	10.5356	10.9583	HRAS	C2A	E035	Tumour	C2	4
07AH391_CGATTGATCCGCTGTT	10.8083	10.6445	HRAS	C2A	E035	Tumour	C2	4
07AH391_CGATTGATCGGCGGTT	1.00107	15.4376	HRAS	C2A	E035	SCLCs	Normal	4
07AH391_CGCCAAGAGCCACGTC	10.4981	9.99706	HRAS	C2A	E035	Tumour	C2	4
07AH391_CGCCAAGCAAAGAATC	10.3088	11.099	HRAS	C2A	E035	Tumour	C2	4
07AH391_CGCCAAGCAATGGATA	11.5384	10.1502	HRAS	C2A	E035	Tumour	C2	4
07AH391_CGCCAAGCATCGGACC	10.487	10.7043	HRAS	C2A	E035	Tumour	C2	4
07AH391_CGCCAAGTCAAGGTAA	11.2978	9.64795	HRAS	C2A	E035	Tumour	C2	4
07AH391_CGCCAAGTCAGGCAAG	10.008	10.3157	HRAS	C2A	E035	Tumour	C2	4
07AH391_CGCCAAGTCATCTGTT	10.3293	11.1653	HRAS	C2A	E035	Tumour	C2	4
07AH391_CGCGGTACAAGCGATG	10.4707	9.78383	HRAS	C2A	E035	Tumour	C2	4
07AH391_CGCGGTACAAGTAGTA	11.1056	10.6213	HRAS	C2A	E035	Tumour	C2	4
07AH391_CGCGGTACATAACCTG	11.0848	10.3168	HRAS	C2A	E035	Tumour	C2	4
07AH391_CGCGGTAGTCCCTACT	11.89	10.2302	HRAS	C2A	E035	Tumour	C2	4
07AH391_CGCGGTAGTTCCACGG	8.1523	-10.6208	HRAS	C2A	E035	T/NK cells	Normal	4
07AH391_CGCGGTATCTACTCAT	3.26535	-6.7766	HRAS	C2A	E035	Endothelial cells	Normal	4
07AH391_CGCGGTATCTGCGTAA	0.3734	15.6761	HRAS	C2A	E035	SCLCs	Normal	4
07AH391_CGCGTTTCATGGGAAC	2.71375	-15.0731	HRAS	C2A	E035	Myeloid cells	Normal	4
07AH391_CGCGTTTGTCGGGTCT	10.4395	10.0007	HRAS	C2A	E035	Tumour	C2	4
07AH391_CGCGTTTGTCTCTCTG	11.3924	9.92593	HRAS	C2A	E035	Tumour	C2	4
07AH391_CGCGTTTGTTATCCGA	16.0283	-1.68653	HRAS	C2A	E035	Adrenocortical cells	Normal	4
07AH391_CGCGTTTGTTCATGGT	10.7601	10.4633	HRAS	C2A	E035	Tumour	C2	4
07AH391_CGCTATCAGGGAGTAA	2.75203	-15.7023	HRAS	C2A	E035	Myeloid cells	Normal	4
07AH391_CGCTATCCAAGCCGCT	10.1698	11.1387	HRAS	C2A	E035	Tumour	C2	4
07AH391_CGCTATCGTCTCTCGT	10.11	10.6025	HRAS	C2A	E035	Tumour	C2	4
07AH391_CGCTATCGTCTTCGTC	10.9782	10.8345	HRAS	C2A	E035	Tumour	C2	4
07AH391_CGCTATCGTGATGCCC	10.3241	10.3585	HRAS	C2A	E035	Tumour	C2	4
07AH391_CGCTATCGTTACGCGC	16.3598	-1.57022	HRAS	C2A	E035	Adrenocortical cells	Normal	4
07AH391_CGCTATCGTTGAGGTG	10.7706	10.5659	HRAS	C2A	E035	Tumour	C2	4
07AH391_CGCTATCTCAGTTAGC	2.57246	-14.7857	HRAS	C2A	E035	Myeloid cells	Normal	4
07AH391_CGCTATCTCCGTCAAA	10.0091	10.5545	HRAS	C2A	E035	Tumour	C2	4
07AH391_CGCTATCTCTCTGCTG	3.3069	-14.8882	HRAS	C2A	E035	Myeloid cells	Normal	4
07AH391_CGCTGGAAGATAGTCA	11.4687	10.5857	HRAS	C2A	E035	Tumour	C2	4
07AH391_CGCTGGACATCCCACT	11.5516	10.5798	HRAS	C2A	E035	Tumour	C2	4
07AH391_CGCTGGAGTAAATACG	10.7185	9.86571	HRAS	C2A	E035	Tumour	C2	4
07AH391_CGCTGGAGTCATGCAT	2.882	-14.6219	HRAS	C2A	E035	Myeloid cells	Normal	4
07AH391_CGCTGGAGTCGGGTCT	10.5466	9.60711	HRAS	C2A	E035	Tumour	C2	4
07AH391_CGCTGGAGTGATGTCT	3.19907	-15.0197	HRAS	C2A	E035	Myeloid cells	Normal	4
07AH391_CGCTGGAGTTCCACGG	11.137	10.7245	HRAS	C2A	E035	Tumour	C2	4
07AH391_CGCTGGATCACTCTTA	10.3718	10.5789	HRAS	C2A	E035	Tumour	C2	4
07AH391_CGCTGGATCCAGGGCT	10.3893	11.0013	HRAS	C2A	E035	Tumour	C2	4
07AH391_CGCTGGATCGGTGTCG	11.0317	10.4759	HRAS	C2A	E035	Tumour	C2	4
07AH391_CGCTGGATCGTGGGAA	16.0893	-1.73017	HRAS	C2A	E035	Adrenocortical cells	Normal	4
07AH391_CGCTGGATCTGATACG	0.487673	15.6362	HRAS	C2A	E035	SCLCs	Normal	4
07AH391_CGCTTCACAAGCTGGA	10.639	9.83441	HRAS	C2A	E035	Tumour	C2	4
07AH391_CGCTTCACAATCGGTT	11.4988	10.4637	HRAS	C2A	E035	Tumour	C2	4
07AH391_CGCTTCACACACAGAG	10.9166	10.7021	HRAS	C2A	E035	Tumour	C2	4
07AH391_CGCTTCACACCTGGTG	11.4847	9.49101	HRAS	C2A	E035	Tumour	C2	4
07AH391_CGCTTCACACGGATAG	10.3882	10.0057	HRAS	C2A	E035	Tumour	C2	4
07AH391_CGCTTCAGTACCCAAT	11.2265	9.77893	HRAS	C2A	E035	Tumour	C2	4
07AH391_CGCTTCATCAAAGACA	2.69619	-15.8418	HRAS	C2A	E035	Myeloid cells	Normal	4
07AH391_CGCTTCATCCGAGCCA	10.0238	10.6829	HRAS	C2A	E035	Tumour	C2	4
07AH391_CGCTTCATCCGTACAA	10.6951	10.801	HRAS	C2A	E035	Tumour	C2	4
07AH391_CGCTTCATCGCATGAT	2.92138	-15.0887	HRAS	C2A	E035	Myeloid cells	Normal	4
07AH391_CGCTTCATCTAACCGA	11.2666	10.2847	HRAS	C2A	E035	Tumour	C2	4
07AH391_CGCTTCATCTTGTACT	11.2186	9.62116	HRAS	C2A	E035	Tumour	C2	4
07AH391_CGCTTCATCTTGTTTG	10.3053	10.1799	HRAS	C2A	E035	Tumour	C2	4
07AH391_CGGACACAGATCACGG	10.5654	10.2656	HRAS	C2A	E035	Tumour	C2	4
07AH391_CGGACACAGCTTATCG	0.346348	15.6804	HRAS	C2A	E035	SCLCs	Normal	4
07AH391_CGGACACAGGAGCGAG	10.4895	9.93102	HRAS	C2A	E035	Tumour	C2	4
07AH391_CGGACACCAGATGGCA	10.2158	10.9227	HRAS	C2A	E035	Tumour	C2	4
07AH391_CGGACACCAGCCTTGG	11.2661	9.59557	HRAS	C2A	E035	Tumour	C2	4
07AH391_CGGACACCATCCGCGA	3.18629	-14.9927	HRAS	C2A	E035	Myeloid cells	Normal	4
07AH391_CGGACACGTATATGAG	10.3502	9.93409	HRAS	C2A	E035	Tumour	C2	4
07AH391_CGGACACTCAGCACAT	11.449	10.3885	HRAS	C2A	E035	Tumour	C2	4
07AH391_CGGACACTCCCATTAT	10.8569	10.1598	HRAS	C2A	E035	Tumour	C2	4
07AH391_CGGACACTCCTCAACC	11.7497	10.2843	HRAS	C2A	E035	Tumour	C2	4
07AH391_CGGACACTCGAACTGT	10.212	10.1307	HRAS	C2A	E035	Tumour	C2	4
07AH391_CGGACACTCGTGGACC	10.2202	10.8303	HRAS	C2A	E035	Tumour	C2	4
07AH391_CGGACACTCTCAACTT	11.0367	10.163	HRAS	C2A	E035	Tumour	C2	4
07AH391_CGGACACTCTCAAGTG	10.996	10.3148	HRAS	C2A	E035	Tumour	C2	4
07AH391_CGGACACTCTGTCTAT	11.8908	10.211	HRAS	C2A	E035	Tumour	C2	4
07AH391_CGGACGTAGATGCGAC	11.3275	9.90259	HRAS	C2A	E035	Tumour	C2	4
07AH391_CGGACGTAGTGTGGCA	11.0747	10.8288	HRAS	C2A	E035	Tumour	C2	4
07AH391_CGGACGTCAAGAAGAG	10.9416	11.0711	HRAS	C2A	E035	Tumour	C2	4
07AH391_CGGACGTCAATAGCGG	0.875872	15.9831	HRAS	C2A	E035	SCLCs	Normal	4
07AH391_CGGACGTGTAAGGATT	11.506	10.4225	HRAS	C2A	E035	Tumour	C2	4
07AH391_CGGACGTGTGAGCGAT	10.8932	9.53526	HRAS	C2A	E035	Tumour	C2	4
07AH391_CGGACGTTCGGTCCGA	11.0897	10.0189	HRAS	C2A	E035	Tumour	C2	4
07AH391_CGGACTGAGAGACTTA	0.234333	-17.5711	HRAS	C2A	E035	Myeloid cells	Normal	4
07AH391_CGGACTGAGCAGGTCA	10.1852	11.1303	HRAS	C2A	E035	Tumour	C2	4
07AH391_CGGACTGCATAAAGGT	1.67035	-14.3585	HRAS	C2A	E035	Myeloid cells	Normal	4
07AH391_CGGACTGGTCACACGC	10.5166	9.78565	HRAS	C2A	E035	Tumour	C2	4
07AH391_CGGACTGGTCGGATCC	2.88597	-15.3339	HRAS	C2A	E035	Myeloid cells	Normal	4
07AH391_CGGACTGGTGCACGAA	2.57345	-15.8404	HRAS	C2A	E035	Myeloid cells	Normal	4
07AH391_CGGACTGGTTCAGACT	10.0916	10.8726	HRAS	C2A	E035	Tumour	C2	4
07AH391_CGGACTGTCAGCGATT	9.09833	-9.56699	HRAS	C2A	E035	T/NK cells	Normal	4
07AH391_CGGAGCTAGATCCGAG	9.83817	10.7883	HRAS	C2A	E035	Tumour	C2	4
07AH391_CGGAGCTAGTTCGCAT	10.4915	9.82045	HRAS	C2A	E035	Tumour	C2	4
07AH391_CGGAGCTCAAGTCTAC	11.0572	10.647	HRAS	C2A	E035	Tumour	C2	4
07AH391_CGGAGCTCAGGTGGAT	2.96448	-14.4176	HRAS	C2A	E035	Myeloid cells	Normal	4
07AH391_CGGAGCTGTCATGCCG	1.61514	15.1166	HRAS	C2A	E035	SCLCs	Normal	4
07AH391_CGGAGCTGTGGAAAGA	3.18702	-14.7642	HRAS	C2A	E035	Myeloid cells	Normal	4
07AH391_CGGAGCTGTTGTGGAG	3.09411	-14.7453	HRAS	C2A	E035	Myeloid cells	Normal	4
07AH391_CGGAGCTTCAGTACGT	10.7468	10.6644	HRAS	C2A	E035	Tumour	C2	4
07AH391_CGGAGCTTCCGATATG	3.25353	-15.003	HRAS	C2A	E035	Myeloid cells	Normal	4
07AH391_CGGAGTCAGAAACCTA	10.1002	10.6615	HRAS	C2A	E035	Tumour	C2	4
07AH391_CGGAGTCAGGCATGTG	16.2805	-1.56286	HRAS	C2A	E035	Adrenocortical cells	Normal	4
07AH391_CGGAGTCAGGTTCCTA	10.8929	9.98118	HRAS	C2A	E035	Tumour	C2	4
07AH391_CGGAGTCCAGGTCTCG	10.5662	10.3669	HRAS	C2A	E035	Tumour	C2	4
07AH391_CGGAGTCCATCCCACT	9.97312	10.256	HRAS	C2A	E035	Tumour	C2	4
07AH391_CGGAGTCGTAAGAGGA	11.4003	9.65252	HRAS	C2A	E035	Tumour	C2	4
07AH391_CGGAGTCGTGTGAATA	11.6188	9.6868	HRAS	C2A	E035	Tumour	C2	4
07AH391_CGGAGTCTCCGTCATC	10.9426	10.1104	HRAS	C2A	E035	Tumour	C2	4
07AH391_CGGAGTCTCGCAAACT	11.0245	10.4274	HRAS	C2A	E035	Tumour	C2	4
07AH391_CGGAGTCTCTACCAGA	10.1318	10.7381	HRAS	C2A	E035	Tumour	C2	4
07AH391_CGGCTAGAGCTAGTTC	10.5478	9.9376	HRAS	C2A	E035	Tumour	C2	4
07AH391_CGGCTAGAGGCATTGG	10.3306	10.3029	HRAS	C2A	E035	Tumour	C2	4
07AH391_CGGCTAGAGTTAAGTG	7.8514	0.30219	HRAS	C2A	E035	Chromaffin cells	Normal	4
07AH391_CGGCTAGAGTTACCCA	11.5679	9.87987	HRAS	C2A	E035	Tumour	C2	4
07AH391_CGGCTAGCATGACATC	10.6846	10.1481	HRAS	C2A	E035	Tumour	C2	4
07AH391_CGGCTAGGTTCGGGCT	10.1392	10.5463	HRAS	C2A	E035	Tumour	C2	4
07AH391_CGGGTCAAGATCACGG	7.68787	-11.5799	HRAS	C2A	E035	T/NK cells	Normal	4
07AH391_CGGGTCAAGATCCTGT	11.519	10.3766	HRAS	C2A	E035	Tumour	C2	4
07AH391_CGGGTCAAGCCAACAG	10.5191	10.0899	HRAS	C2A	E035	Tumour	C2	4
07AH391_CGGGTCACAAGAAAGG	11.3556	9.78406	HRAS	C2A	E035	Tumour	C2	4
07AH391_CGGGTCACAAGAAGAG	10.2161	10.947	HRAS	C2A	E035	Tumour	C2	4
07AH391_CGGGTCACAATAGAGT	10.6446	10.3572	HRAS	C2A	E035	Tumour	C2	4
07AH391_CGGGTCACACATCCAA	10.7928	10.2979	HRAS	C2A	E035	Tumour	C2	4
07AH391_CGGGTCACACGTCAGC	0.78634	-15.6573	HRAS	C2A	E035	Myeloid cells	Normal	4
07AH391_CGGGTCAGTAACGCGA	3.1912	-14.9207	HRAS	C2A	E035	Myeloid cells	Normal	4
07AH391_CGGGTCAGTACAGACG	10.3248	10.2842	HRAS	C2A	E035	Tumour	C2	4
07AH391_CGGGTCAGTCCATGAT	3.18984	-14.8765	HRAS	C2A	E035	Myeloid cells	Normal	4
07AH391_CGGGTCAGTGAACCTT	11.1334	10.2164	HRAS	C2A	E035	Tumour	C2	4
07AH391_CGGGTCATCAACACCA	10.618	10.579	HRAS	C2A	E035	Tumour	C2	4
07AH391_CGGTTAAAGAGCTGGT	10.4226	10.0918	HRAS	C2A	E035	Tumour	C2	4
07AH391_CGGTTAATCACAACGT	10.5023	10.4555	HRAS	C2A	E035	Tumour	C2	4
07AH391_CGGTTAATCATGCAAC	11.3509	10.44	HRAS	C2A	E035	Tumour	C2	4
07AH391_CGGTTAATCATTATCC	3.34597	-14.9779	HRAS	C2A	E035	Myeloid cells	Normal	4
07AH391_CGGTTAATCCTTTACA	3.48968	3.83272	HRAS	C2A	E035	Tumour	C2	4
07AH391_CGTAGCGCAGCCAGAA	10.316	10.509	HRAS	C2A	E035	Tumour	C2	4
07AH391_CGTAGCGCAGCTCCGA	10.2939	10.5448	HRAS	C2A	E035	Tumour	C2	4
07AH391_CGTAGCGCATGCCTTC	10.6243	9.68725	HRAS	C2A	E035	Tumour	C2	4
07AH391_CGTAGCGGTCGCTTTC	10.5071	10.8222	HRAS	C2A	E035	Tumour	C2	4
07AH391_CGTAGCGGTGAAAGAG	3.33951	-14.7104	HRAS	C2A	E035	Myeloid cells	Normal	4
07AH391_CGTAGCGTCCAGTATG	11.41	10.3466	HRAS	C2A	E035	Tumour	C2	4
07AH391_CGTAGCGTCCCTTGTG	10.3151	10.4599	HRAS	C2A	E035	Tumour	C2	4
07AH391_CGTAGCGTCTCGTATT	-4.20752	-8.04193	HRAS	C2A	E035	Fibroblasts	Normal	4
07AH391_CGTAGCGTCTCTTATG	10.8691	11.001	HRAS	C2A	E035	Tumour	C2	4
07AH391_CGTAGGCAGACTGGGT	10.699	10.1422	HRAS	C2A	E035	Tumour	C2	4
07AH391_CGTAGGCAGGTTCCTA	10.6678	10.5531	HRAS	C2A	E035	Tumour	C2	4
07AH391_CGTAGGCAGTGTGGCA	10.0797	10.2613	HRAS	C2A	E035	Tumour	C2	4
07AH391_CGTAGGCCAAGCCGCT	10.689	9.19336	HRAS	C2A	E035	Tumour	C2	4
07AH391_CGTAGGCCAATAACGA	10.8002	10.5616	HRAS	C2A	E035	Tumour	C2	4
07AH391_CGTAGGCGTCGGGTCT	10.3995	9.70858	HRAS	C2A	E035	Tumour	C2	4
07AH391_CGTAGGCGTGAACCTT	10.1336	10.9342	HRAS	C2A	E035	Tumour	C2	4
07AH391_CGTAGGCTCACCCGAG	3.08915	-15.1253	HRAS	C2A	E035	Myeloid cells	Normal	4
07AH391_CGTAGGCTCAGCCTAA	10.9935	10.0888	HRAS	C2A	E035	Tumour	C2	4
07AH391_CGTAGGCTCGTAGGAG	16.3134	-1.58429	HRAS	C2A	E035	Adrenocortical cells	Normal	4
07AH391_CGTAGGCTCGTCTGAA	10.9349	9.8332	HRAS	C2A	E035	Tumour	C2	4
07AH391_CGTAGGCTCTTAGAGC	10.9863	9.9937	HRAS	C2A	E035	Tumour	C2	4
07AH391_CGTCACTAGAGTAATC	0.552644	15.6894	HRAS	C2A	E035	SCLCs	Normal	4
07AH391_CGTCACTAGCGTGAAC	3.29319	-14.915	HRAS	C2A	E035	Myeloid cells	Normal	4
07AH391_CGTCACTAGGGCACTA	10.7318	9.09897	HRAS	C2A	E035	Tumour	C2	4
07AH391_CGTCACTCACGACTCG	11.013	10.1957	HRAS	C2A	E035	Tumour	C2	4
07AH391_CGTCACTCAGCAGTTT	9.9475	10.8186	HRAS	C2A	E035	Tumour	C2	4
07AH391_CGTCACTCATACAGCT	10.3951	11.109	HRAS	C2A	E035	Tumour	C2	4
07AH391_CGTCACTCATGCATGT	0.139591	-17.4305	HRAS	C2A	E035	Myeloid cells	Normal	4
07AH391_CGTCACTCATTGCGGC	10.7139	9.41182	HRAS	C2A	E035	Tumour	C2	4
[truncated: 107,239 more rows]

## Sheet: Figure1e
Gene	Adrenocortical_cells_mean_exp	B_cells_mean_exp	Chromaffin_cells_mean_exp	Endothelial_cells_mean_exp	Fibroblasts_mean_exp	Head_and_neck_tumour_mean_exp	Macrophages/Monocytes_mean_exp	Mast_cells_mean_exp	Sustentacular_cells_mean_exp	T_cells_mean_exp	Tumour_mean_exp	Adrenocortical_cells_prop_exprsing	B_cells_prop_exprsing	Chromaffin_cells_prop_exprsing	Endothelial_cells_prop_exprsing	Fibroblasts_prop_exprsing	Head_and_neck_tumour_prop_exprsing	Macrophages/Monocytes_prop_exprsing	Mast_cells_prop_exprsing	Sustentacular_cells_prop_exprsing	T_cells_prop_exprsing	Tumour_prop_exprsing
TH	0.12	0.688	1.599	0.201	0.232	0.365	0.372	0.552	0.191	0.688	1.525	0.14	0.704	0.961	0.243	0.262	0.34	0.402	0.664	0.219	0.764	0.851
CHGA	0.59	1.739	2.084	0.623	0.859	0.433	1.286	1.297	0.777	1.632	2.162	0.499	0.949	0.969	0.524	0.639	0.453	0.785	0.872	0.613	0.956	0.969
LEF1	0.222	0.011	0.002	0.223	0.058	0.626	0.005	0	0.116	0.301	0.009	0.235	0.011	0.003	0.211	0.065	0.55	0.007	0	0.134	0.218	0.009
NRG3	0.063	0.021	0.024	0.359	0.483	2.431	0.031	0.052	0.123	0.038	0.23	0.071	0.018	0.03	0.216	0.256	0.939	0.032	0.04	0.106	0.032	0.166
STAR	1.373	0.041	0.109	0.017	0.023	0	0.008	0	0.004	0.014	0.002	0.851	0.055	0.15	0.02	0.029	0	0.01	0	0.006	0.015	0.003
SOX10	0.001	0	0.001	0.001	0.001	0.002	0.001	0	0.299	0	0	0.001	0	0.001	0.001	0.002	0.003	0.001	0	0.348	0	0
MSR1	0.013	0.003	0.009	0.021	0.023	0.012	1.271	0.023	0.016	0.01	0.006	0.016	0.004	0.012	0.022	0.029	0.015	0.774	0.013	0.019	0.01	0.008
FLT1	0.005	0.011	0.005	2.042	0.079	0.009	0.034	0.041	0.021	0.026	0.01	0.007	0.011	0.007	0.899	0.084	0.012	0.034	0.04	0.027	0.025	0.012
PDGFRB	0.002	0	0.017	0.013	0.955	0.002	0.002	0.017	0.016	0.006	0.011	0.003	0	0.025	0.016	0.636	0.003	0.003	0.013	0.021	0.006	0.014
CD79A	0.001	0.123	0.002	0	0.001	0	0	0	0	0.001	0	0.002	0.124	0.003	0	0.001	0	0	0	0	0.001	0
CD2	0.002	0.005	0.002	0.001	0.002	0.001	0.002	0.005	0.002	0.46	0	0.002	0.007	0.002	0.001	0.002	0.001	0.002	0.007	0.002	0.393	0.001
HDC	0	0	0.001	0.001	0.001	0	0	1.21	0.001	0	0.001	0	0	0.001	0.001	0.001	0.001	0.001	0.752	0.001	0.001	0.002

## Sheet: Figure1f
Cell_type	Sample	count	proportion	Genotype
Tumour	E240	0	0	Normal
ACSM3pos Fibroblasts	E240	0	0	Normal
Adrenocortical cells	E240	445	0.445	Normal
CD16neg Monocytes	E240	1	0.001	Normal
CD16pos Monocytes	E240	0	0	Normal
CD1Cpos DCs	E240	0	0	Normal
CD4pos T cells	E240	0	0	Normal
CD8pos T cells	E240	0	0	Normal
Chromaffin cells	E240	203	0.203	Normal
Cytotoxic CD8pos T cells	E240	0	0	Normal
FMO2pos Fibroblasts	E240	99	0.099	Normal
Follicular B cells	E240	0	0	Normal
GrB-secreting B cells	E240	0	0	Normal
IDO1pos DCs	E240	0	0	Normal
Lymphatic ECs	E240	6	0.006	Normal
MFAP5pos Fibroblasts	E240	0	0	Normal
Macrophages	E240	40	0.04	Normal
Mast cells	E240	0	0	Normal
Myofibroblasts	E240	0	0	Normal
NK cells	E240	0	0	Normal
Pericytes	E240	7	0.007	Normal
Plasma B cells	E240	0	0	Normal
Smooth muscle cells	E240	29	0.029	Normal
Stalk-like ECs	E240	92	0.092	Normal
Sustentacular cells	E240	22	0.022	Normal
Tip-like ECs	E240	56	0.056	Normal
Treg cells	E240	0	0	Normal
Tumour	E243	0	0	Normal
ACSM3pos Fibroblasts	E243	0	0	Normal
Adrenocortical cells	E243	293	0.293	Normal
CD16neg Monocytes	E243	1	0.001	Normal
CD16pos Monocytes	E243	0	0	Normal
CD1Cpos DCs	E243	1	0.001	Normal
CD4pos T cells	E243	14	0.014	Normal
CD8pos T cells	E243	21	0.021	Normal
Chromaffin cells	E243	503	0.503	Normal
Cytotoxic CD8pos T cells	E243	3	0.003	Normal
FMO2pos Fibroblasts	E243	15	0.015	Normal
Follicular B cells	E243	1	0.001	Normal
GrB-secreting B cells	E243	0	0	Normal
IDO1pos DCs	E243	0	0	Normal
Lymphatic ECs	E243	1	0.001	Normal
MFAP5pos Fibroblasts	E243	0	0	Normal
Macrophages	E243	49	0.049	Normal
Mast cells	E243	0	0	Normal
Myofibroblasts	E243	0	0	Normal
NK cells	E243	1	0.001	Normal
Pericytes	E243	2	0.002	Normal
Plasma B cells	E243	23	0.023	Normal
Smooth muscle cells	E243	3	0.003	Normal
Stalk-like ECs	E243	31	0.031	Normal
Sustentacular cells	E243	13	0.013	Normal
Tip-like ECs	E243	24	0.024	Normal
Treg cells	E243	1	0.001	Normal
Tumour	E018	790	0.79	RET
ACSM3pos Fibroblasts	E018	0	0	RET
Adrenocortical cells	E018	1	0.001	RET
CD16neg Monocytes	E018	1	0.001	RET
CD16pos Monocytes	E018	0	0	RET
CD1Cpos DCs	E018	3	0.003	RET
CD4pos T cells	E018	7	0.007	RET
CD8pos T cells	E018	3	0.003	RET
Chromaffin cells	E018	0	0	RET
Cytotoxic CD8pos T cells	E018	3	0.003	RET
FMO2pos Fibroblasts	E018	0	0	RET
Follicular B cells	E018	0	0	RET
GrB-secreting B cells	E018	0	0	RET
IDO1pos DCs	E018	1	0.001	RET
Lymphatic ECs	E018	1	0.001	RET
MFAP5pos Fibroblasts	E018	0	0	RET
Macrophages	E018	39	0.039	RET
Mast cells	E018	1	0.001	RET
Myofibroblasts	E018	14	0.014	RET
NK cells	E018	4	0.004	RET
Pericytes	E018	59	0.059	RET
Plasma B cells	E018	0	0	RET
Smooth muscle cells	E018	3	0.003	RET
Stalk-like ECs	E018	9	0.009	RET
Sustentacular cells	E018	0	0	RET
Tip-like ECs	E018	60	0.06	RET
Treg cells	E018	1	0.001	RET
Tumour	P010	903	0.903	RET
ACSM3pos Fibroblasts	P010	0	0	RET
Adrenocortical cells	P010	0	0	RET
CD16neg Monocytes	P010	0	0	RET
CD16pos Monocytes	P010	1	0.001	RET
CD1Cpos DCs	P010	1	0.001	RET
CD4pos T cells	P010	14	0.014	RET
CD8pos T cells	P010	2	0.002	RET
Chromaffin cells	P010	0	0	RET
Cytotoxic CD8pos T cells	P010	1	0.001	RET
FMO2pos Fibroblasts	P010	0	0	RET
Follicular B cells	P010	2	0.002	RET
GrB-secreting B cells	P010	0	0	RET
IDO1pos DCs	P010	0	0	RET
Lymphatic ECs	P010	0	0	RET
MFAP5pos Fibroblasts	P010	0	0	RET
Macrophages	P010	63	0.063	RET
Mast cells	P010	1	0.001	RET
Myofibroblasts	P010	0	0	RET
NK cells	P010	2	0.002	RET
Pericytes	P010	1	0.001	RET
Plasma B cells	P010	0	0	RET
Smooth muscle cells	P010	0	0	RET
Stalk-like ECs	P010	1	0.001	RET
Sustentacular cells	P010	0	0	RET
Tip-like ECs	P010	8	0.008	RET
Treg cells	P010	0	0	RET
Tumour	E035	711	0.711	HRAS
ACSM3pos Fibroblasts	E035	0	0	HRAS
Adrenocortical cells	E035	47	0.047	HRAS
CD16neg Monocytes	E035	2	0.002	HRAS
CD16pos Monocytes	E035	7	0.007	HRAS
CD1Cpos DCs	E035	0	0	HRAS
CD4pos T cells	E035	5	0.005	HRAS
CD8pos T cells	E035	4	0.004	HRAS
Chromaffin cells	E035	4	0.004	HRAS
Cytotoxic CD8pos T cells	E035	8	0.008	HRAS
FMO2pos Fibroblasts	E035	0	0	HRAS
Follicular B cells	E035	1	0.001	HRAS
GrB-secreting B cells	E035	0	0	HRAS
IDO1pos DCs	E035	0	0	HRAS
Lymphatic ECs	E035	0	0	HRAS
MFAP5pos Fibroblasts	E035	1	0.001	HRAS
Macrophages	E035	158	0.158	HRAS
Mast cells	E035	2	0.002	HRAS
Myofibroblasts	E035	0	0	HRAS
NK cells	E035	5	0.005	HRAS
Pericytes	E035	2	0.002	HRAS
Plasma B cells	E035	0	0	HRAS
Smooth muscle cells	E035	1	0.001	HRAS
Stalk-like ECs	E035	2	0.002	HRAS
Sustentacular cells	E035	39	0.039	HRAS
Tip-like ECs	E035	1	0.001	HRAS
Treg cells	E035	0	0	HRAS
Tumour	E017	941	0.941	NF1
ACSM3pos Fibroblasts	E017	0	0	NF1
Adrenocortical cells	E017	0	0	NF1
CD16neg Monocytes	E017	0	0	NF1
CD16pos Monocytes	E017	0	0	NF1
CD1Cpos DCs	E017	0	0	NF1
CD4pos T cells	E017	4	0.004	NF1
CD8pos T cells	E017	2	0.002	NF1
Chromaffin cells	E017	0	0	NF1
Cytotoxic CD8pos T cells	E017	0	0	NF1
FMO2pos Fibroblasts	E017	0	0	NF1
Follicular B cells	E017	1	0.001	NF1
GrB-secreting B cells	E017	0	0	NF1
IDO1pos DCs	E017	0	0	NF1
Lymphatic ECs	E017	0	0	NF1
MFAP5pos Fibroblasts	E017	0	0	NF1
Macrophages	E017	35	0.035	NF1
Mast cells	E017	0	0	NF1
Myofibroblasts	E017	1	0.001	NF1
NK cells	E017	1	0.001	NF1
Pericytes	E017	1	0.001	NF1
Plasma B cells	E017	3	0.003	NF1
Smooth muscle cells	E017	0	0	NF1
Stalk-like ECs	E017	1	0.001	NF1
Sustentacular cells	E017	8	0.008	NF1
Tip-like ECs	E017	2	0.002	NF1
Treg cells	E017	0	0	NF1
Tumour	E027	836	0.836	NF1
ACSM3pos Fibroblasts	E027	0	0	NF1
Adrenocortical cells	E027	0	0	NF1
CD16neg Monocytes	E027	4	0.004	NF1
CD16pos Monocytes	E027	1	0.001	NF1
CD1Cpos DCs	E027	2	0.002	NF1
CD4pos T cells	E027	41	0.041	NF1
CD8pos T cells	E027	15	0.015	NF1
Chromaffin cells	E027	0	0	NF1
Cytotoxic CD8pos T cells	E027	2	0.002	NF1
FMO2pos Fibroblasts	E027	0	0	NF1
Follicular B cells	E027	18	0.018	NF1
GrB-secreting B cells	E027	0	0	NF1
IDO1pos DCs	E027	1	0.001	NF1
Lymphatic ECs	E027	0	0	NF1
MFAP5pos Fibroblasts	E027	0	0	NF1
Macrophages	E027	51	0.051	NF1
Mast cells	E027	2	0.002	NF1
Myofibroblasts	E027	1	0.001	NF1
NK cells	E027	8	0.008	NF1
Pericytes	E027	6	0.006	NF1
Plasma B cells	E027	0	0	NF1
Smooth muscle cells	E027	3	0.003	NF1
Stalk-like ECs	E027	2	0.002	NF1
Sustentacular cells	E027	0	0	NF1
Tip-like ECs	E027	6	0.006	NF1
Treg cells	E027	1	0.001	NF1
Tumour	E174	561	0.561	NF1
ACSM3pos Fibroblasts	E174	0	0	NF1
Adrenocortical cells	E174	0	0	NF1
CD16neg Monocytes	E174	4	0.004	NF1
CD16pos Monocytes	E174	1	0.001	NF1
CD1Cpos DCs	E174	3	0.003	NF1
CD4pos T cells	E174	16	0.016	NF1
CD8pos T cells	E174	44	0.044	NF1
Chromaffin cells	E174	0	0	NF1
Cytotoxic CD8pos T cells	E174	3	0.003	NF1
FMO2pos Fibroblasts	E174	1	0.001	NF1
Follicular B cells	E174	0	0	NF1
GrB-secreting B cells	E174	0	0	NF1
IDO1pos DCs	E174	1	0.001	NF1
Lymphatic ECs	E174	0	0	NF1
MFAP5pos Fibroblasts	E174	0	0	NF1
Macrophages	E174	300	0.3	NF1
Mast cells	E174	1	0.001	NF1
Myofibroblasts	E174	13	0.013	NF1
NK cells	E174	4	0.004	NF1
Pericytes	E174	11	0.011	NF1
Plasma B cells	E174	1	0.001	NF1
Smooth muscle cells	E174	3	0.003	NF1
Stalk-like ECs	E174	4	0.004	NF1
Sustentacular cells	E174	12	0.012	NF1
Tip-like ECs	E174	14	0.014	NF1
Treg cells	E174	3	0.003	NF1
Tumour	E007	871	0.871	TMEM127
ACSM3pos Fibroblasts	E007	0	0	TMEM127
Adrenocortical cells	E007	0	0	TMEM127
CD16neg Monocytes	E007	1	0.001	TMEM127
CD16pos Monocytes	E007	1	0.001	TMEM127
CD1Cpos DCs	E007	0	0	TMEM127
CD4pos T cells	E007	9	0.009	TMEM127
CD8pos T cells	E007	1	0.001	TMEM127
Chromaffin cells	E007	0	0	TMEM127
Cytotoxic CD8pos T cells	E007	1	0.001	TMEM127
FMO2pos Fibroblasts	E007	0	0	TMEM127
Follicular B cells	E007	1	0.001	TMEM127
GrB-secreting B cells	E007	0	0	TMEM127
IDO1pos DCs	E007	0	0	TMEM127
Lymphatic ECs	E007	0	0	TMEM127
MFAP5pos Fibroblasts	E007	0	0	TMEM127
Macrophages	E007	98	0.098	TMEM127
Mast cells	E007	0	0	TMEM127
Myofibroblasts	E007	0	0	TMEM127
NK cells	E007	2	0.002	TMEM127
Pericytes	E007	2	0.002	TMEM127
Plasma B cells	E007	0	0	TMEM127
Smooth muscle cells	E007	0	0	TMEM127
Stalk-like ECs	E007	2	0.002	TMEM127
Sustentacular cells	E007	7	0.007	TMEM127
Tip-like ECs	E007	4	0.004	TMEM127
Treg cells	E007	0	0	TMEM127
Tumour	E235	979	0.979	TMEM127
ACSM3pos Fibroblasts	E235	0	0	TMEM127
Adrenocortical cells	E235	3	0.003	TMEM127
CD16neg Monocytes	E235	0	0	TMEM127
CD16pos Monocytes	E235	0	0	TMEM127
CD1Cpos DCs	E235	0	0	TMEM127
CD4pos T cells	E235	0	0	TMEM127
CD8pos T cells	E235	0	0	TMEM127
Chromaffin cells	E235	1	0.001	TMEM127
Cytotoxic CD8pos T cells	E235	0	0	TMEM127
FMO2pos Fibroblasts	E235	0	0	TMEM127
Follicular B cells	E235	0	0	TMEM127
GrB-secreting B cells	E235	0	0	TMEM127
IDO1pos DCs	E235	0	0	TMEM127
Lymphatic ECs	E235	1	0.001	TMEM127
MFAP5pos Fibroblasts	E235	0	0	TMEM127
Macrophages	E235	6	0.006	TMEM127
Mast cells	E235	0	0	TMEM127
Myofibroblasts	E235	0	0	TMEM127
NK cells	E235	0	0	TMEM127
Pericytes	E235	0	0	TMEM127
Plasma B cells	E235	0	0	TMEM127
Smooth muscle cells	E235	0	0	TMEM127
Stalk-like ECs	E235	0	0	TMEM127
Sustentacular cells	E235	9	0.009	TMEM127
Tip-like ECs	E235	1	0.001	TMEM127
Treg cells	E235	0	0	TMEM127
Tumour	E008	935	0.935	MAML3
ACSM3pos Fibroblasts	E008	0	0	MAML3
Adrenocortical cells	E008	0	0	MAML3
CD16neg Monocytes	E008	1	0.001	MAML3
CD16pos Monocytes	E008	1	0.001	MAML3
CD1Cpos DCs	E008	0	0	MAML3
CD4pos T cells	E008	6	0.006	MAML3
CD8pos T cells	E008	1	0.001	MAML3
Chromaffin cells	E008	0	0	MAML3
Cytotoxic CD8pos T cells	E008	2	0.002	MAML3
FMO2pos Fibroblasts	E008	0	0	MAML3
Follicular B cells	E008	2	0.002	MAML3
GrB-secreting B cells	E008	0	0	MAML3
IDO1pos DCs	E008	0	0	MAML3
Lymphatic ECs	E008	1	0.001	MAML3
MFAP5pos Fibroblasts	E008	0	0	MAML3
Macrophages	E008	24	0.024	MAML3
Mast cells	E008	3	0.003	MAML3
Myofibroblasts	E008	0	0	MAML3
NK cells	E008	2	0.002	MAML3
Pericytes	E008	3	0.003	MAML3
Plasma B cells	E008	0	0	MAML3
Smooth muscle cells	E008	0	0	MAML3
Stalk-like ECs	E008	2	0.002	MAML3
Sustentacular cells	E008	10	0.01	MAML3
Tip-like ECs	E008	7	0.007	MAML3
Treg cells	E008	0	0	MAML3
Tumour	E237	712	0.712	MAML3
ACSM3pos Fibroblasts	E237	0	0	MAML3
Adrenocortical cells	E237	0	0	MAML3
CD16neg Monocytes	E237	5	0.005	MAML3
CD16pos Monocytes	E237	5	0.005	MAML3
CD1Cpos DCs	E237	7	0.007	MAML3
CD4pos T cells	E237	66	0.066	MAML3
CD8pos T cells	E237	10	0.01	MAML3
Chromaffin cells	E237	1	0.001	MAML3
Cytotoxic CD8pos T cells	E237	3	0.003	MAML3
FMO2pos Fibroblasts	E237	0	0	MAML3
Follicular B cells	E237	0	0	MAML3
GrB-secreting B cells	E237	5	0.005	MAML3
IDO1pos DCs	E237	0	0	MAML3
Lymphatic ECs	E237	1	0.001	MAML3
MFAP5pos Fibroblasts	E237	1	0.001	MAML3
Macrophages	E237	132	0.132	MAML3
Mast cells	E237	0	0	MAML3
Myofibroblasts	E237	5	0.005	MAML3
NK cells	E237	6	0.006	MAML3
Pericytes	E237	17	0.017	MAML3
Plasma B cells	E237	0	0	MAML3
Smooth muscle cells	E237	1	0.001	MAML3
Stalk-like ECs	E237	1	0.001	MAML3
Sustentacular cells	E237	0	0	MAML3
Tip-like ECs	E237	22	0.022	MAML3
Treg cells	E237	0	0	MAML3
Tumour	E208	911	0.911	MAX
ACSM3pos Fibroblasts	E208	0	0	MAX
Adrenocortical cells	E208	0	0	MAX
CD16neg Monocytes	E208	0	0	MAX
CD16pos Monocytes	E208	0	0	MAX
CD1Cpos DCs	E208	0	0	MAX
CD4pos T cells	E208	12	0.012	MAX
CD8pos T cells	E208	1	0.001	MAX
Chromaffin cells	E208	0	0	MAX
Cytotoxic CD8pos T cells	E208	0	0	MAX
FMO2pos Fibroblasts	E208	0	0	MAX
Follicular B cells	E208	1	0.001	MAX
GrB-secreting B cells	E208	0	0	MAX
IDO1pos DCs	E208	1	0.001	MAX
Lymphatic ECs	E208	0	0	MAX
MFAP5pos Fibroblasts	E208	0	0	MAX
Macrophages	E208	50	0.05	MAX
Mast cells	E208	2	0.002	MAX
Myofibroblasts	E208	1	0.001	MAX
NK cells	E208	0	0	MAX
Pericytes	E208	5	0.005	MAX
Plasma B cells	E208	5	0.005	MAX
Smooth muscle cells	E208	1	0.001	MAX
Stalk-like ECs	E208	3	0.003	MAX
Sustentacular cells	E208	0	0	MAX
Tip-like ECs	E208	5	0.005	MAX
Treg cells	E208	2	0.002	MAX
Tumour	E209	882	0.882	MAX
ACSM3pos Fibroblasts	E209	0	0	MAX
Adrenocortical cells	E209	14	0.014	MAX
CD16neg Monocytes	E209	0	0	MAX
CD16pos Monocytes	E209	1	0.001	MAX
CD1Cpos DCs	E209	0	0	MAX
CD4pos T cells	E209	4	0.004	MAX
CD8pos T cells	E209	0	0	MAX
Chromaffin cells	E209	0	0	MAX
Cytotoxic CD8pos T cells	E209	0	0	MAX
FMO2pos Fibroblasts	E209	0	0	MAX
Follicular B cells	E209	0	0	MAX
GrB-secreting B cells	E209	0	0	MAX
IDO1pos DCs	E209	0	0	MAX
Lymphatic ECs	E209	0	0	MAX
MFAP5pos Fibroblasts	E209	1	0.001	MAX
Macrophages	E209	72	0.072	MAX
Mast cells	E209	0	0	MAX
Myofibroblasts	E209	1	0.001	MAX
NK cells	E209	0	0	MAX
Pericytes	E209	8	0.008	MAX
Plasma B cells	E209	0	0	MAX
Smooth muscle cells	E209	1	0.001	MAX
Stalk-like ECs	E209	5	0.005	MAX
Sustentacular cells	E209	1	0.001	MAX
Tip-like ECs	E209	10	0.01	MAX
Treg cells	E209	0	0	MAX
Tumour	E326	965	0.965	H3F3A
ACSM3pos Fibroblasts	E326	0	0	H3F3A
Adrenocortical cells	E326	0	0	H3F3A
CD16neg Monocytes	E326	0	0	H3F3A
CD16pos Monocytes	E326	0	0	H3F3A
CD1Cpos DCs	E326	0	0	H3F3A
CD4pos T cells	E326	0	0	H3F3A
CD8pos T cells	E326	0	0	H3F3A
Chromaffin cells	E326	0	0	H3F3A
Cytotoxic CD8pos T cells	E326	0	0	H3F3A
FMO2pos Fibroblasts	E326	0	0	H3F3A
Follicular B cells	E326	0	0	H3F3A
GrB-secreting B cells	E326	0	0	H3F3A
IDO1pos DCs	E326	0	0	H3F3A
Lymphatic ECs	E326	0	0	H3F3A
MFAP5pos Fibroblasts	E326	0	0	H3F3A
Macrophages	E326	35	0.035	H3F3A
Mast cells	E326	0	0	H3F3A
Myofibroblasts	E326	0	0	H3F3A
NK cells	E326	0	0	H3F3A
Pericytes	E326	0	0	H3F3A
Plasma B cells	E326	0	0	H3F3A
Smooth muscle cells	E326	0	0	H3F3A
Stalk-like ECs	E326	0	0	H3F3A
Sustentacular cells	E326	0	0	H3F3A
Tip-like ECs	E326	0	0	H3F3A
Treg cells	E326	0	0	H3F3A
Tumour	E210	837	0.837	FH
ACSM3pos Fibroblasts	E210	0	0	FH
Adrenocortical cells	E210	0	0	FH
CD16neg Monocytes	E210	2	0.002	FH
CD16pos Monocytes	E210	0	0	FH
CD1Cpos DCs	E210	2	0.002	FH
CD4pos T cells	E210	35	0.035	FH
CD8pos T cells	E210	5	0.005	FH
Chromaffin cells	E210	0	0	FH
Cytotoxic CD8pos T cells	E210	0	0	FH
FMO2pos Fibroblasts	E210	2	0.002	FH
Follicular B cells	E210	1	0.001	FH
GrB-secreting B cells	E210	0	0	FH
IDO1pos DCs	E210	0	0	FH
Lymphatic ECs	E210	0	0	FH
MFAP5pos Fibroblasts	E210	2	0.002	FH
Macrophages	E210	73	0.073	FH
Mast cells	E210	2	0.002	FH
Myofibroblasts	E210	1	0.001	FH
NK cells	E210	2	0.002	FH
Pericytes	E210	6	0.006	FH
Plasma B cells	E210	0	0	FH
Smooth muscle cells	E210	2	0.002	FH
Stalk-like ECs	E210	6	0.006	FH
Sustentacular cells	E210	16	0.016	FH
Tip-like ECs	E210	6	0.006	FH
Treg cells	E210	0	0	FH
Tumour	E211	963	0.963	FH
ACSM3pos Fibroblasts	E211	0	0	FH
Adrenocortical cells	E211	2	0.002	FH
CD16neg Monocytes	E211	0	0	FH
CD16pos Monocytes	E211	0	0	FH
CD1Cpos DCs	E211	0	0	FH
CD4pos T cells	E211	0	0	FH
CD8pos T cells	E211	0	0	FH
Chromaffin cells	E211	0	0	FH
Cytotoxic CD8pos T cells	E211	0	0	FH
FMO2pos Fibroblasts	E211	0	0	FH
Follicular B cells	E211	0	0	FH
GrB-secreting B cells	E211	0	0	FH
IDO1pos DCs	E211	0	0	FH
Lymphatic ECs	E211	0	0	FH
MFAP5pos Fibroblasts	E211	0	0	FH
Macrophages	E211	28	0.028	FH
Mast cells	E211	0	0	FH
Myofibroblasts	E211	0	0	FH
NK cells	E211	0	0	FH
Pericytes	E211	1	0.001	FH
Plasma B cells	E211	0	0	FH
Smooth muscle cells	E211	0	0	FH
Stalk-like ECs	E211	0	0	FH
Sustentacular cells	E211	6	0.006	FH
Tip-like ECs	E211	0	0	FH
Treg cells	E211	0	0	FH
Tumour	E205	967	0.967	EPAS1
ACSM3pos Fibroblasts	E205	0	0	EPAS1
Adrenocortical cells	E205	0	0	EPAS1
CD16neg Monocytes	E205	0	0	EPAS1
CD16pos Monocytes	E205	0	0	EPAS1
CD1Cpos DCs	E205	1	0.001	EPAS1
CD4pos T cells	E205	1	0.001	EPAS1
CD8pos T cells	E205	1	0.001	EPAS1
Chromaffin cells	E205	0	0	EPAS1
Cytotoxic CD8pos T cells	E205	0	0	EPAS1
FMO2pos Fibroblasts	E205	0	0	EPAS1
Follicular B cells	E205	0	0	EPAS1
GrB-secreting B cells	E205	0	0	EPAS1
IDO1pos DCs	E205	0	0	EPAS1
Lymphatic ECs	E205	0	0	EPAS1
MFAP5pos Fibroblasts	E205	0	0	EPAS1
Macrophages	E205	14	0.014	EPAS1
Mast cells	E205	0	0	EPAS1
Myofibroblasts	E205	0	0	EPAS1
NK cells	E205	0	0	EPAS1
Pericytes	E205	3	0.003	EPAS1
Plasma B cells	E205	1	0.001	EPAS1
Smooth muscle cells	E205	1	0.001	EPAS1
Stalk-like ECs	E205	2	0.002	EPAS1
Sustentacular cells	E205	0	0	EPAS1
Tip-like ECs	E205	9	0.009	EPAS1
Treg cells	E205	0	0	EPAS1
Tumour	E206	918	0.918	EPAS1
ACSM3pos Fibroblasts	E206	0	0	EPAS1
Adrenocortical cells	E206	0	0	EPAS1
CD16neg Monocytes	E206	0	0	EPAS1
CD16pos Monocytes	E206	0	0	EPAS1
CD1Cpos DCs	E206	0	0	EPAS1
CD4pos T cells	E206	1	0.001	EPAS1
CD8pos T cells	E206	0	0	EPAS1
Chromaffin cells	E206	0	0	EPAS1
Cytotoxic CD8pos T cells	E206	0	0	EPAS1
FMO2pos Fibroblasts	E206	0	0	EPAS1
Follicular B cells	E206	0	0	EPAS1
GrB-secreting B cells	E206	0	0	EPAS1
IDO1pos DCs	E206	0	0	EPAS1
Lymphatic ECs	E206	0	0	EPAS1
MFAP5pos Fibroblasts	E206	0	0	EPAS1
Macrophages	E206	72	0.072	EPAS1
Mast cells	E206	0	0	EPAS1
Myofibroblasts	E206	1	0.001	EPAS1
NK cells	E206	0	0	EPAS1
Pericytes	E206	4	0.004	EPAS1
Plasma B cells	E206	0	0	EPAS1
Smooth muscle cells	E206	0	0	EPAS1
Stalk-like ECs	E206	1	0.001	EPAS1
Sustentacular cells	E206	0	0	EPAS1
Tip-like ECs	E206	3	0.003	EPAS1
Treg cells	E206	0	0	EPAS1
Tumour	E024	317	0.317	VHL
ACSM3pos Fibroblasts	E024	0	0	VHL
Adrenocortical cells	E024	1	0.001	VHL
CD16neg Monocytes	E024	4	0.004	VHL
CD16pos Monocytes	E024	2	0.002	VHL
CD1Cpos DCs	E024	2	0.002	VHL
CD4pos T cells	E024	14	0.014	VHL
CD8pos T cells	E024	5	0.005	VHL
Chromaffin cells	E024	0	0	VHL
Cytotoxic CD8pos T cells	E024	1	0.001	VHL
FMO2pos Fibroblasts	E024	5	0.005	VHL
Follicular B cells	E024	2	0.002	VHL
GrB-secreting B cells	E024	0	0	VHL
IDO1pos DCs	E024	1	0.001	VHL
Lymphatic ECs	E024	26	0.026	VHL
MFAP5pos Fibroblasts	E024	0	0	VHL
Macrophages	E024	81	0.081	VHL
Mast cells	E024	4	0.004	VHL
Myofibroblasts	E024	9	0.009	VHL
NK cells	E024	2	0.002	VHL
Pericytes	E024	144	0.144	VHL
Plasma B cells	E024	1	0.001	VHL
Smooth muscle cells	E024	24	0.024	VHL
Stalk-like ECs	E024	91	0.091	VHL
Sustentacular cells	E024	31	0.031	VHL
Tip-like ECs	E024	233	0.233	VHL
Treg cells	E024	0	0	VHL
Tumour	E041	579	0.579	VHL
ACSM3pos Fibroblasts	E041	0	0	VHL
Adrenocortical cells	E041	0	0	VHL
CD16neg Monocytes	E041	8	0.008	VHL
CD16pos Monocytes	E041	8	0.008	VHL
CD1Cpos DCs	E041	3	0.003	VHL
CD4pos T cells	E041	20	0.02	VHL
CD8pos T cells	E041	3	0.003	VHL
Chromaffin cells	E041	0	0	VHL
Cytotoxic CD8pos T cells	E041	3	0.003	VHL
FMO2pos Fibroblasts	E041	0	0	VHL
Follicular B cells	E041	0	0	VHL
GrB-secreting B cells	E041	0	0	VHL
IDO1pos DCs	E041	1	0.001	VHL
Lymphatic ECs	E041	1	0.001	VHL
MFAP5pos Fibroblasts	E041	0	0	VHL
Macrophages	E041	247	0.247	VHL
Mast cells	E041	7	0.007	VHL
Myofibroblasts	E041	0	0	VHL
NK cells	E041	6	0.006	VHL
Pericytes	E041	16	0.016	VHL
Plasma B cells	E041	1	0.001	VHL
Smooth muscle cells	E041	0	0	VHL
Stalk-like ECs	E041	10	0.01	VHL
Sustentacular cells	E041	2	0.002	VHL
Tip-like ECs	E041	85	0.085	VHL
Treg cells	E041	0	0	VHL
Tumour	E042	552	0.552	VHL
ACSM3pos Fibroblasts	E042	0	0	VHL
Adrenocortical cells	E042	0	0	VHL
CD16neg Monocytes	E042	1	0.001	VHL
CD16pos Monocytes	E042	1	0.001	VHL
CD1Cpos DCs	E042	2	0.002	VHL
CD4pos T cells	E042	3	0.003	VHL
CD8pos T cells	E042	0	0	VHL
Chromaffin cells	E042	0	0	VHL
Cytotoxic CD8pos T cells	E042	0	0	VHL
FMO2pos Fibroblasts	E042	10	0.01	VHL
Follicular B cells	E042	0	0	VHL
GrB-secreting B cells	E042	0	0	VHL
IDO1pos DCs	E042	0	0	VHL
Lymphatic ECs	E042	1	0.001	VHL
MFAP5pos Fibroblasts	E042	0	0	VHL
Macrophages	E042	26	0.026	VHL
Mast cells	E042	0	0	VHL
Myofibroblasts	E042	5	0.005	VHL
NK cells	E042	0	0	VHL
Pericytes	E042	46	0.046	VHL
Plasma B cells	E042	0	0	VHL
Smooth muscle cells	E042	7	0.007	VHL
Stalk-like ECs	E042	35	0.035	VHL
Sustentacular cells	E042	73	0.073	VHL
Tip-like ECs	E042	238	0.238	VHL
Treg cells	E042	0	0	VHL
Tumour	E025	836	0.836	SDHA
ACSM3pos Fibroblasts	E025	27	0.027	SDHA
Adrenocortical cells	E025	0	0	SDHA
CD16neg Monocytes	E025	4	0.004	SDHA
CD16pos Monocytes	E025	3	0.003	SDHA
CD1Cpos DCs	E025	1	0.001	SDHA
CD4pos T cells	E025	6	0.006	SDHA
CD8pos T cells	E025	1	0.001	SDHA
Chromaffin cells	E025	0	0	SDHA
Cytotoxic CD8pos T cells	E025	0	0	SDHA
FMO2pos Fibroblasts	E025	1	0.001	SDHA
Follicular B cells	E025	0	0	SDHA
GrB-secreting B cells	E025	0	0	SDHA
IDO1pos DCs	E025	0	0	SDHA
Lymphatic ECs	E025	1	0.001	SDHA
MFAP5pos Fibroblasts	E025	8	0.008	SDHA
Macrophages	E025	49	0.049	SDHA
Mast cells	E025	0	0	SDHA
Myofibroblasts	E025	2	0.002	SDHA
NK cells	E025	1	0.001	SDHA
Pericytes	E025	7	0.007	SDHA
Plasma B cells	E025	0	0	SDHA
Smooth muscle cells	E025	2	0.002	SDHA
Stalk-like ECs	E025	25	0.025	SDHA
Sustentacular cells	E025	3	0.003	SDHA
Tip-like ECs	E025	23	0.023	SDHA
Treg cells	E025	0	0	SDHA
Tumour	E019	941	0.941	SDHB
ACSM3pos Fibroblasts	E019	3	0.003	SDHB
Adrenocortical cells	E019	0	0	SDHB
CD16neg Monocytes	E019	0	0	SDHB
CD16pos Monocytes	E019	0	0	SDHB
CD1Cpos DCs	E019	0	0	SDHB
CD4pos T cells	E019	0	0	SDHB
CD8pos T cells	E019	0	0	SDHB
Chromaffin cells	E019	0	0	SDHB
Cytotoxic CD8pos T cells	E019	0	0	SDHB
FMO2pos Fibroblasts	E019	1	0.001	SDHB
Follicular B cells	E019	0	0	SDHB
GrB-secreting B cells	E019	0	0	SDHB
IDO1pos DCs	E019	0	0	SDHB
Lymphatic ECs	E019	0	0	SDHB
MFAP5pos Fibroblasts	E019	0	0	SDHB
Macrophages	E019	3	0.003	SDHB
Mast cells	E019	0	0	SDHB
Myofibroblasts	E019	0	0	SDHB
NK cells	E019	0	0	SDHB
Pericytes	E019	8	0.008	SDHB
Plasma B cells	E019	0	0	SDHB
Smooth muscle cells	E019	2	0.002	SDHB
Stalk-like ECs	E019	0	0	SDHB
Sustentacular cells	E019	6	0.006	SDHB
Tip-like ECs	E019	36	0.036	SDHB
Treg cells	E019	0	0	SDHB
Tumour	E196	844	0.844	SDHB
ACSM3pos Fibroblasts	E196	0	0	SDHB
Adrenocortical cells	E196	0	0	SDHB
CD16neg Monocytes	E196	0	0	SDHB
CD16pos Monocytes	E196	0	0	SDHB
CD1Cpos DCs	E196	0	0	SDHB
CD4pos T cells	E196	14	0.014	SDHB
CD8pos T cells	E196	1	0.001	SDHB
Chromaffin cells	E196	0	0	SDHB
Cytotoxic CD8pos T cells	E196	0	0	SDHB
FMO2pos Fibroblasts	E196	1	0.001	SDHB
Follicular B cells	E196	0	0	SDHB
GrB-secreting B cells	E196	0	0	SDHB
IDO1pos DCs	E196	0	0	SDHB
Lymphatic ECs	E196	0	0	SDHB
MFAP5pos Fibroblasts	E196	0	0	SDHB
Macrophages	E196	49	0.049	SDHB
Mast cells	E196	0	0	SDHB
Myofibroblasts	E196	0	0	SDHB
NK cells	E196	0	0	SDHB
Pericytes	E196	8	0.008	SDHB
Plasma B cells	E196	0	0	SDHB
Smooth muscle cells	E196	4	0.004	SDHB
Stalk-like ECs	E196	5	0.005	SDHB
Sustentacular cells	E196	36	0.036	SDHB
Tip-like ECs	E196	38	0.038	SDHB
Treg cells	E196	0	0	SDHB
Tumour	P018-PGL1	846	0.846	SDHB
ACSM3pos Fibroblasts	P018-PGL1	0	0	SDHB
Adrenocortical cells	P018-PGL1	0	0	SDHB
CD16neg Monocytes	P018-PGL1	1	0.001	SDHB
CD16pos Monocytes	P018-PGL1	1	0.001	SDHB
CD1Cpos DCs	P018-PGL1	1	0.001	SDHB
CD4pos T cells	P018-PGL1	5	0.005	SDHB
CD8pos T cells	P018-PGL1	2	0.002	SDHB
Chromaffin cells	P018-PGL1	0	0	SDHB
Cytotoxic CD8pos T cells	P018-PGL1	0	0	SDHB
FMO2pos Fibroblasts	P018-PGL1	0	0	SDHB
Follicular B cells	P018-PGL1	1	0.001	SDHB
GrB-secreting B cells	P018-PGL1	0	0	SDHB
IDO1pos DCs	P018-PGL1	0	0	SDHB
Lymphatic ECs	P018-PGL1	3	0.003	SDHB
MFAP5pos Fibroblasts	P018-PGL1	0	0	SDHB
Macrophages	P018-PGL1	84	0.084	SDHB
Mast cells	P018-PGL1	1	0.001	SDHB
Myofibroblasts	P018-PGL1	0	0	SDHB
NK cells	P018-PGL1	2	0.002	SDHB
Pericytes	P018-PGL1	24	0.024	SDHB
Plasma B cells	P018-PGL1	1	0.001	SDHB
Smooth muscle cells	P018-PGL1	1	0.001	SDHB
Stalk-like ECs	P018-PGL1	8	0.008	SDHB
Sustentacular cells	P018-PGL1	0	0	SDHB
Tip-like ECs	P018-PGL1	19	0.019	SDHB
Treg cells	P018-PGL1	0	0	SDHB
Tumour	P018-PGL3	233	0.233	SDHB
ACSM3pos Fibroblasts	P018-PGL3	0	0	SDHB
Adrenocortical cells	P018-PGL3	0	0	SDHB
CD16neg Monocytes	P018-PGL3	2	0.002	SDHB
CD16pos Monocytes	P018-PGL3	1	0.001	SDHB
CD1Cpos DCs	P018-PGL3	0	0	SDHB
CD4pos T cells	P018-PGL3	36	0.036	SDHB
CD8pos T cells	P018-PGL3	4	0.004	SDHB
Chromaffin cells	P018-PGL3	0	0	SDHB
Cytotoxic CD8pos T cells	P018-PGL3	1	0.001	SDHB
FMO2pos Fibroblasts	P018-PGL3	0	0	SDHB
Follicular B cells	P018-PGL3	0	0	SDHB
GrB-secreting B cells	P018-PGL3	0	0	SDHB
IDO1pos DCs	P018-PGL3	0	0	SDHB
Lymphatic ECs	P018-PGL3	0	0	SDHB
MFAP5pos Fibroblasts	P018-PGL3	0	0	SDHB
Macrophages	P018-PGL3	184	0.184	SDHB
Mast cells	P018-PGL3	8	0.008	SDHB
Myofibroblasts	P018-PGL3	1	0.001	SDHB
NK cells	P018-PGL3	5	0.005	SDHB
Pericytes	P018-PGL3	22	0.022	SDHB
Plasma B cells	P018-PGL3	0	0	SDHB
Smooth muscle cells	P018-PGL3	3	0.003	SDHB
Stalk-like ECs	P018-PGL3	13	0.013	SDHB
Sustentacular cells	P018-PGL3	426	0.426	SDHB
Tip-like ECs	P018-PGL3	60	0.06	SDHB
Treg cells	P018-PGL3	1	0.001	SDHB
Tumour	E213	817	0.817	SDHD
ACSM3pos Fibroblasts	E213	0	0	SDHD
Adrenocortical cells	E213	1	0.001	SDHD
CD16neg Monocytes	E213	0	0	SDHD
CD16pos Monocytes	E213	1	0.001	SDHD
CD1Cpos DCs	E213	0	0	SDHD
CD4pos T cells	E213	8	0.008	SDHD
CD8pos T cells	E213	2	0.002	SDHD
Chromaffin cells	E213	0	0	SDHD
Cytotoxic CD8pos T cells	E213	0	0	SDHD
FMO2pos Fibroblasts	E213	0	0	SDHD
Follicular B cells	E213	0	0	SDHD
GrB-secreting B cells	E213	0	0	SDHD
IDO1pos DCs	E213	0	0	SDHD
Lymphatic ECs	E213	0	0	SDHD
MFAP5pos Fibroblasts	E213	0	0	SDHD
Macrophages	E213	83	0.083	SDHD
Mast cells	E213	0	0	SDHD
Myofibroblasts	E213	1	0.001	SDHD
NK cells	E213	1	0.001	SDHD
Pericytes	E213	10	0.01	SDHD
Plasma B cells	E213	0	0	SDHD
Smooth muscle cells	E213	1	0.001	SDHD
Stalk-like ECs	E213	10	0.01	SDHD
Sustentacular cells	E213	24	0.024	SDHD
Tip-like ECs	E213	41	0.041	SDHD
Treg cells	E213	0	0	SDHD
Tumour	E214	891	0.891	SDHD
ACSM3pos Fibroblasts	E214	0	0	SDHD
Adrenocortical cells	E214	0	0	SDHD
CD16neg Monocytes	E214	0	0	SDHD
CD16pos Monocytes	E214	0	0	SDHD
CD1Cpos DCs	E214	0	0	SDHD
CD4pos T cells	E214	3	0.003	SDHD
CD8pos T cells	E214	1	0.001	SDHD
Chromaffin cells	E214	0	0	SDHD
Cytotoxic CD8pos T cells	E214	0	0	SDHD
FMO2pos Fibroblasts	E214	0	0	SDHD
Follicular B cells	E214	0	0	SDHD
GrB-secreting B cells	E214	0	0	SDHD
IDO1pos DCs	E214	1	0.001	SDHD
Lymphatic ECs	E214	0	0	SDHD
MFAP5pos Fibroblasts	E214	1	0.001	SDHD
Macrophages	E214	52	0.052	SDHD
Mast cells	E214	1	0.001	SDHD
Myofibroblasts	E214	1	0.001	SDHD
NK cells	E214	0	0	SDHD
Pericytes	E214	3	0.003	SDHD
Plasma B cells	E214	0	0	SDHD
Smooth muscle cells	E214	1	0.001	SDHD
Stalk-like ECs	E214	11	0.011	SDHD
Sustentacular cells	E214	26	0.026	SDHD
Tip-like ECs	E214	8	0.008	SDHD
Treg cells	E214	0	0	SDHD
Tumour	E215	551	0.551	SDHD
ACSM3pos Fibroblasts	E215	0	0	SDHD
Adrenocortical cells	E215	0	0	SDHD
CD16neg Monocytes	E215	0	0	SDHD
CD16pos Monocytes	E215	1	0.001	SDHD
CD1Cpos DCs	E215	0	0	SDHD
CD4pos T cells	E215	10	0.01	SDHD
CD8pos T cells	E215	1	0.001	SDHD
Chromaffin cells	E215	0	0	SDHD
Cytotoxic CD8pos T cells	E215	0	0	SDHD
FMO2pos Fibroblasts	E215	1	0.001	SDHD
Follicular B cells	E215	0	0	SDHD
GrB-secreting B cells	E215	0	0	SDHD
IDO1pos DCs	E215	0	0	SDHD
Lymphatic ECs	E215	1	0.001	SDHD
MFAP5pos Fibroblasts	E215	0	0	SDHD
Macrophages	E215	56	0.056	SDHD
Mast cells	E215	6	0.006	SDHD
Myofibroblasts	E215	10	0.01	SDHD
NK cells	E215	4	0.004	SDHD
Pericytes	E215	18	0.018	SDHD
Plasma B cells	E215	0	0	SDHD
Smooth muscle cells	E215	4	0.004	SDHD
Stalk-like ECs	E215	27	0.027	SDHD
Sustentacular cells	E215	229	0.229	SDHD
Tip-like ECs	E215	80	0.08	SDHD
Treg cells	E215	1	0.001	SDHD
Tumour	E216	961	0.961	SDHD
ACSM3pos Fibroblasts	E216	0	0	SDHD
Adrenocortical cells	E216	0	0	SDHD
CD16neg Monocytes	E216	0	0	SDHD
CD16pos Monocytes	E216	0	0	SDHD
CD1Cpos DCs	E216	0	0	SDHD
CD4pos T cells	E216	0	0	SDHD
CD8pos T cells	E216	0	0	SDHD
Chromaffin cells	E216	0	0	SDHD
Cytotoxic CD8pos T cells	E216	0	0	SDHD
FMO2pos Fibroblasts	E216	1	0.001	SDHD
Follicular B cells	E216	0	0	SDHD
GrB-secreting B cells	E216	0	0	SDHD
IDO1pos DCs	E216	0	0	SDHD
Lymphatic ECs	E216	0	0	SDHD
MFAP5pos Fibroblasts	E216	0	0	SDHD
Macrophages	E216	2	0.002	SDHD
Mast cells	E216	0	0	SDHD
Myofibroblasts	E216	2	0.002	SDHD
NK cells	E216	0	0	SDHD
Pericytes	E216	1	0.001	SDHD
Plasma B cells	E216	0	0	SDHD
Smooth muscle cells	E216	0	0	SDHD
Stalk-like ECs	E216	2	0.002	SDHD
Sustentacular cells	E216	13	0.013	SDHD
Tip-like ECs	E216	18	0.018	SDHD
Treg cells	E216	0	0	SDHD
Tumour	E033	995	0.995	Unknown
ACSM3pos Fibroblasts	E033	1	0.001	Unknown
Adrenocortical cells	E033	0	0	Unknown
CD16neg Monocytes	E033	0	0	Unknown
CD16pos Monocytes	E033	0	0	Unknown
CD1Cpos DCs	E033	0	0	Unknown
CD4pos T cells	E033	0	0	Unknown
CD8pos T cells	E033	0	0	Unknown
Chromaffin cells	E033	0	0	Unknown
Cytotoxic CD8pos T cells	E033	0	0	Unknown
FMO2pos Fibroblasts	E033	0	0	Unknown
Follicular B cells	E033	0	0	Unknown
GrB-secreting B cells	E033	0	0	Unknown
IDO1pos DCs	E033	0	0	Unknown
Lymphatic ECs	E033	0	0	Unknown
MFAP5pos Fibroblasts	E033	0	0	Unknown
Macrophages	E033	1	0.001	Unknown
Mast cells	E033	0	0	Unknown
Myofibroblasts	E033	0	0	Unknown
NK cells	E033	0	0	Unknown
Pericytes	E033	0	0	Unknown
Plasma B cells	E033	0	0	Unknown
Smooth muscle cells	E033	0	0	Unknown
Stalk-like ECs	E033	2	0.002	Unknown
Sustentacular cells	E033	0	0	Unknown
Tip-like ECs	E033	1	0.001	Unknown
Treg cells	E033	0	0	Unknown

## Sheet: Figure2abc
Sample	UMAP_1	UMAP_2	Genotype	ConsensusCluster	Sample_type	Pseudobulk_UMAP_1	Pseudobulk_UMAP_2	Pseudobulk_chromaffin_UMAP_1	Pseudobulk_chromaffin_UMAP_2
AGZ_001_U133_2	1.96066	2.25206	Unknown	1	Bulk	NA	NA	NA	NA
AGZ_002_U133_2	3.29429	1.77283	NF1	2	Bulk	NA	NA	NA	NA
AGZ_003_U133_2	2.83262	3.63574	NF1	1	Bulk	NA	NA	NA	NA
AGZ_004_U133_2	-0.585481	-6.39398	Unknown	3	Bulk	NA	NA	NA	NA
AGZ_005_U133_2	-0.591357	-6.60133	VHL	3	Bulk	NA	NA	NA	NA
AGZ_006_U133_2	2.69032	2.30545	NF1	1	Bulk	NA	NA	NA	NA
AGZ_007_U133_2	1.44322	4.35327	Unknown	4	Bulk	NA	NA	NA	NA
AGZ_008_U133_2	-2.60805	-6.00907	Unknown	5	Bulk	NA	NA	NA	NA
AGZ_009b_U133_2	-0.949395	-6.8151	VHL	3	Bulk	NA	NA	NA	NA
AGZ_011_U133_2	4.15526	2.83378	Unknown	1	Bulk	NA	NA	NA	NA
AGZ_012_U133_2	1.31127	0.803604	NF1	6	Bulk	NA	NA	NA	NA
AGZ_013_U133_2	2.76897	2.20971	HRAS	1	Bulk	NA	NA	NA	NA
AGZ_015_U133_2	-2.66094	-2.20137	Unknown	7	Bulk	NA	NA	NA	NA
AGZ_016_U133_2	0.657072	-0.396754	NF1	6	Bulk	NA	NA	NA	NA
AGZ_017_U133_2	2.23266	3.06433	NF1	1	Bulk	NA	NA	NA	NA
AGZ_018_U133_2	-1.22337	-6.26932	NF1	3	Bulk	NA	NA	NA	NA
AGZ_019_U133_2	-0.646906	-6.54211	Unknown	3	Bulk	NA	NA	NA	NA
AGZ_020_U133_2	2.28114	0.80541	Unknown	2	Bulk	NA	NA	NA	NA
AGZ_021_U133_2	1.13884	3.49086	Unknown	4	Bulk	NA	NA	NA	NA
AGZ_022b_U133_2	-0.782285	-6.63875	VHL	3	Bulk	NA	NA	NA	NA
AGZ_023_U133_2	-2.18557	-5.76412	Unknown	5	Bulk	NA	NA	NA	NA
AGZ_024_U133_2	-0.718425	-6.46397	VHL	3	Bulk	NA	NA	NA	NA
AGZ_025_U133_2	-0.116456	-0.554385	VHL	6	Bulk	NA	NA	NA	NA
AGZ_027_U133_2	-2.0546	-2.00422	HRAS	6	Bulk	NA	NA	NA	NA
AGZ_029_U133_2	2.84974	1.91492	Unknown	2	Bulk	NA	NA	NA	NA
AGZ_030_U133_2	2.96686	3.4635	Unknown	1	Bulk	NA	NA	NA	NA
AGZ_031_U133_2	2.52658	2.99676	Unknown	1	Bulk	NA	NA	NA	NA
AGZ_032_U133_2	-0.712388	-6.22317	VHL	3	Bulk	NA	NA	NA	NA
AGZ_033_U133_2	2.42706	4.09319	NF1	1	Bulk	NA	NA	NA	NA
AGZ_034_U133_2	3.45886	3.26095	TMEM127	1	Bulk	NA	NA	NA	NA
AGZ_035_U133_2	0.982687	3.02097	Unknown	4	Bulk	NA	NA	NA	NA
AGZ_036_U133_2	2.34961	0.822455	Unknown	2	Bulk	NA	NA	NA	NA
AGZ_037_U133_2	1.98694	1.02439	NF1	6	Bulk	NA	NA	NA	NA
AGZ_038_U133_2	2.58048	2.51778	NF1	2	Bulk	NA	NA	NA	NA
AGZ_040_U133_2	2.82428	3.69262	NF1	1	Bulk	NA	NA	NA	NA
AGZ_041_U133_2	2.68047	2.75438	HRAS	1	Bulk	NA	NA	NA	NA
AGZ_042_U133_2	-4.5861	-2.32999	Unknown	8	Bulk	NA	NA	NA	NA
AGZ_043_U133_2	0.730876	0.601507	Unknown	6	Bulk	NA	NA	NA	NA
AGZ_044_U133_2	2.41308	2.68274	RET	1	Bulk	NA	NA	NA	NA
AGZ_045_U133_2	3.32484	3.00283	NF1	1	Bulk	NA	NA	NA	NA
AGZ_046_U133_2	-1.58551	-6.52033	VHL	3	Bulk	NA	NA	NA	NA
AGZ_047_U133_2	1.03694	3.06018	Unknown	4	Bulk	NA	NA	NA	NA
AGZ_048_U133_2	-3.8116	-1.57716	SDHD	8	Bulk	NA	NA	NA	NA
AGZ_049_U133_2	0.700341	-0.58116	NF1	6	Bulk	NA	NA	NA	NA
AGZ_050_U133_2	-3.29026	-2.36263	SDHB	7	Bulk	NA	NA	NA	NA
AGZ_051_U133_2	2.02194	3.69498	Unknown	1	Bulk	NA	NA	NA	NA
AGZ_052_U133_2	4.08363	2.57329	Unknown	1	Bulk	NA	NA	NA	NA
AGZ_053_U133_2	2.29526	0.753975	NF1	2	Bulk	NA	NA	NA	NA
AGZ_055_U133_2	-0.238712	-0.202954	Unknown	6	Bulk	NA	NA	NA	NA
AGZ_056_U133_2	2.38295	2.52005	NF1	1	Bulk	NA	NA	NA	NA
AGZ_057_U133_2	2.7506	1.83025	Unknown	2	Bulk	NA	NA	NA	NA
AGZ_058_U133_2	2.19059	3.09126	Unknown	1	Bulk	NA	NA	NA	NA
AGZ_059_U133_2	3.15313	1.74937	MAX	2	Bulk	NA	NA	NA	NA
AGZ_060_U133_2	2.85815	2.41144	RET	1	Bulk	NA	NA	NA	NA
AGZ_061_U133_2	0.772495	-0.0235564	NF1	6	Bulk	NA	NA	NA	NA
AGZ_063_U133_2	-0.800519	-0.274387	Unknown	6	Bulk	NA	NA	NA	NA
AGZ_064_U133_2	-1.26415	-7.4152	VHL	3	Bulk	NA	NA	NA	NA
AGZ_065_U133_2	-0.623411	-6.28669	VHL	3	Bulk	NA	NA	NA	NA
AGZ_066_U133_2	-2.28128	-5.82448	Unknown	5	Bulk	NA	NA	NA	NA
AGZ_068_U133_2	2.7655	3.44824	NF1	1	Bulk	NA	NA	NA	NA
AGZ_069_U133_2	-0.654052	-0.200948	Unknown	6	Bulk	NA	NA	NA	NA
AGZ_070_U133_2	3.08652	2.68453	RET	1	Bulk	NA	NA	NA	NA
AGZ_071_U133_2	3.99326	3.19863	RET	1	Bulk	NA	NA	NA	NA
AGZ_072_U133_2	1.71472	1.04243	NF1	6	Bulk	NA	NA	NA	NA
AGZ_073b_U133_2	-2.5315	-2.36145	Unknown	7	Bulk	NA	NA	NA	NA
AGZ_074_U133_2	-2.11062	4.7741	Unknown	9	Bulk	NA	NA	NA	NA
AGZ_076_U133_2	2.72346	4.0805	NF1	1	Bulk	NA	NA	NA	NA
AGZ_077_U133_2	2.64026	2.72765	NF1	1	Bulk	NA	NA	NA	NA
AGZ_078_U133_2	-1.4984	-7.0593	VHL	3	Bulk	NA	NA	NA	NA
AGZ_079_U133_2	-1.30277	-7.36778	VHL	3	Bulk	NA	NA	NA	NA
AGZ_080_U133_2	1.5226	0.909107	NF1	2	Bulk	NA	NA	NA	NA
AGZ_081_U133_2	0.295667	0.496956	RET	6	Bulk	NA	NA	NA	NA
AGZ_082_U133_2	-5.05682	-1.16735	SDHB	8	Bulk	NA	NA	NA	NA
AGZ_083_U133_2	-4.6917	-1.44637	SDHB	8	Bulk	NA	NA	NA	NA
AGZ_084_U133_2	-0.979429	-6.85089	VHL	3	Bulk	NA	NA	NA	NA
AGZ_085_U133_2	-4.90978	-1.23629	SDHB	8	Bulk	NA	NA	NA	NA
AGZ_087_U133_2	-4.70377	-1.49989	SDHB	8	Bulk	NA	NA	NA	NA
AGZ_088_U133_2	-5.12891	-1.41684	SDHD	8	Bulk	NA	NA	NA	NA
AGZ_089_U133_2	-0.496082	-6.32109	Unknown	3	Bulk	NA	NA	NA	NA
AGZ_090_U133_2	-2.65121	-5.88779	Unknown	1	Bulk	NA	NA	NA	NA
AGZ_091_U133_2	0.933323	4.05547	Unknown	4	Bulk	NA	NA	NA	NA
AGZ_092_U133_2	2.70028	2.13119	HRAS	1	Bulk	NA	NA	NA	NA
AGZ_093_U133_2	0.941229	3.96982	Unknown	4	Bulk	NA	NA	NA	NA
AGZ_094_U133_2	1.84167	2.13055	RET	1	Bulk	NA	NA	NA	NA
AGZ_095_U133_2	1.23473	0.80293	RET	6	Bulk	NA	NA	NA	NA
AGZ_096_U133_2	-0.598416	-6.02621	VHL	3	Bulk	NA	NA	NA	NA
AGZ_098_U133_2	2.58923	1.9687	Unknown	1	Bulk	NA	NA	NA	NA
AGZ_099_U133_2	2.55049	2.39421	NF1	1	Bulk	NA	NA	NA	NA
AGZ_100_U133_2	-2.31725	-6.26958	EPAS1	5	Bulk	NA	NA	NA	NA
AGZ_101_U133_2	0.879036	3.18097	Unknown	4	Bulk	NA	NA	NA	NA
AGZ_102_U133_2	-1.04197	-6.20221	VHL	3	Bulk	NA	NA	NA	NA
AGZ_105b_U133_2	-0.671675	-6.55363	VHL	3	Bulk	NA	NA	NA	NA
AGZ_106b_U133_2	-3.03197	-2.61038	SDHB	7	Bulk	NA	NA	NA	NA
AGZ_107_U133_2	2.14228	2.83179	Unknown	1	Bulk	NA	NA	NA	NA
AGZ_108_U133_2	-0.758591	-6.64356	VHL	3	Bulk	NA	NA	NA	NA
AGZ_109_U133_2	2.95359	3.37545	RET	1	Bulk	NA	NA	NA	NA
AGZ_110_U133_2	2.42678	2.36504	NF1	1	Bulk	NA	NA	NA	NA
AGZ_111_U133_2	-1.77076	-7.11711	VHL	3	Bulk	NA	NA	NA	NA
AGZ_112_U133_2	-0.519027	-6.19645	VHL	3	Bulk	NA	NA	NA	NA
AGZ_113_U133_2	0.926883	3.99935	Unknown	4	Bulk	NA	NA	NA	NA
AGZ_115_U133_2	2.29573	2.27176	NF1	2	Bulk	NA	NA	NA	NA
AGZ_116_U133_2	-5.34269	-1.22749	SDHB	8	Bulk	NA	NA	NA	NA
AGZ_119_U133_2	-0.0252512	0.664963	Unknown	6	Bulk	NA	NA	NA	NA
AGZ_120_U133_2	2.83485	0.795315	NF1	2	Bulk	NA	NA	NA	NA
AGZ_121_U133_2	-4.85078	-1.17713	FH	8	Bulk	NA	NA	NA	NA
AGZ_122_U133_2	1.86676	1.15723	Unknown	6	Bulk	NA	NA	NA	NA
AGZ_123_U133_2	2.1862	2.62487	Unknown	1	Bulk	NA	NA	NA	NA
AGZ_124_U133_2	-0.508668	-6.44838	VHL	3	Bulk	NA	NA	NA	NA
AGZ_125_U133_2	0.898579	3.35964	Unknown	4	Bulk	NA	NA	NA	NA
AGZ_128_U133_2	-1.86508	-6.72129	Unknown	3	Bulk	NA	NA	NA	NA
AGZ_129_U133_2	1.29225	4.11126	Unknown	4	Bulk	NA	NA	NA	NA
AGZ_130_U133_2	1.11489	3.91631	Unknown	4	Bulk	NA	NA	NA	NA
AGZ_131_U133_2	2.52272	3.93226	Unknown	1	Bulk	NA	NA	NA	NA
AGZ_132_U133_2	0.575946	2.40428	MAX	4	Bulk	NA	NA	NA	NA
AGZ_133_U133_2	3.03968	3.56758	RET	1	Bulk	NA	NA	NA	NA
AGZ_134_U133_2	-0.11499	-0.345777	Unknown	6	Bulk	NA	NA	NA	NA
AGZ_136_U133_2	3.98164	3.14908	RET	1	Bulk	NA	NA	NA	NA
AGZ_137_U133_2	-1.35968	-6.3774	VHL	3	Bulk	NA	NA	NA	NA
AGZ_138_U133_2	-4.89559	-2.15882	SDHB	8	Bulk	NA	NA	NA	NA
AGZ_139_U133_2	2.9779	2.61623	Unknown	1	Bulk	NA	NA	NA	NA
AGZ_140_U133_2	-0.973387	-6.03774	VHL	3	Bulk	NA	NA	NA	NA
AGZ_141_U133_2	-1.81513	-6.68518	VHL	3	Bulk	NA	NA	NA	NA
AGZ_142_U133_2	-4.03741	-2.10738	SDHC	8	Bulk	NA	NA	NA	NA
AGZ_143_U133_2	-0.669687	-5.86289	VHL	3	Bulk	NA	NA	NA	NA
AGZ_144_U133_2	-5.34491	-1.05038	SDHB	8	Bulk	NA	NA	NA	NA
AGZ_145_U133_2	-3.65552	-2.29661	SDHB	7	Bulk	NA	NA	NA	NA
AGZ_146_U133_2	3.57242	2.834	Unknown	1	Bulk	NA	NA	NA	NA
AGZ_147_U133_2	2.40296	3.75017	NF1	1	Bulk	NA	NA	NA	NA
AGZ_148_U133_2	2.82842	2.43933	NF1	1	Bulk	NA	NA	NA	NA
AGZ_149_U133_2	-4.6578	-1.48574	SDHB	8	Bulk	NA	NA	NA	NA
AGZ_150_U133_2	-1.43619	-6.30792	VHL	3	Bulk	NA	NA	NA	NA
AGZ_151_U133_2	4.18803	2.68758	Unknown	1	Bulk	NA	NA	NA	NA
AGZ_152_U133_2	2.33607	2.76151	RET	1	Bulk	NA	NA	NA	NA
AGZ_153_U133_2	-0.840503	-5.86415	VHL	3	Bulk	NA	NA	NA	NA
AGZ_154bis_U133_2	2.82875	1.17284	NF1	2	Bulk	NA	NA	NA	NA
AGZ_155_U133_2	-1.02936	-6.60057	VHL	3	Bulk	NA	NA	NA	NA
AGZ_156_U133_2	2.09669	2.84254	HRAS	1	Bulk	NA	NA	NA	NA
AGZ_157_U133_2	-0.516874	-6.1415	VHL	3	Bulk	NA	NA	NA	NA
AGZ_158_U133_2	-2.86658	-2.83854	SDHD	7	Bulk	NA	NA	NA	NA
AGZ_159_U133_2	-0.553426	-6.00491	VHL	3	Bulk	NA	NA	NA	NA
AGZ_161_U133_2	0.674566	-0.44365	NF1	6	Bulk	NA	NA	NA	NA
AGZ_162_U133_2	2.57379	4.05223	NF1	1	Bulk	NA	NA	NA	NA
AGZ_163_U133_2	-1.52044	-6.36358	VHL	3	Bulk	NA	NA	NA	NA
AGZ_164_U133_2	1.18721	4.3034	Unknown	4	Bulk	NA	NA	NA	NA
AGZ_165bis_U133_2	-1.97246	4.60085	Unknown	9	Bulk	NA	NA	NA	NA
AGZ_167bis_U133_2	2.96927	3.24689	NF1	1	Bulk	NA	NA	NA	NA
AGZ_168_U133_2	0.794185	3.7132	Unknown	4	Bulk	NA	NA	NA	NA
AGZ_169_U133_2	2.21856	3.96312	NF1	1	Bulk	NA	NA	NA	NA
AGZ_170_U133_2	0.998369	0.542952	Unknown	6	Bulk	NA	NA	NA	NA
AGZ_171_U133_2	1.48018	0.891976	RET	6	Bulk	NA	NA	NA	NA
AGZ_172_U133_2	0.110859	0.882851	Unknown	6	Bulk	NA	NA	NA	NA
AGZ_173_U133_2	2.61929	2.17311	Unknown	2	Bulk	NA	NA	NA	NA
AGZ_174_U133_2	1.75254	0.82512	NF1	6	Bulk	NA	NA	NA	NA
AGZ_175_U133_2	2.43108	1.92089	Unknown	2	Bulk	NA	NA	NA	NA
AGZ_176_U133_2	-2.21461	4.75925	Unknown	9	Bulk	NA	NA	NA	NA
AGZ_177_U133_2	-1.72963	-6.82771	VHL	3	Bulk	NA	NA	NA	NA
AGZ_178_U133_2	1.05585	2.9961	Unknown	4	Bulk	NA	NA	NA	NA
AGZ_179_U133_2	1.18651	4.34767	Unknown	4	Bulk	NA	NA	NA	NA
AGZ_180_U133_2	2.5303	3.1062	NF1	1	Bulk	NA	NA	NA	NA
AGZ_181_U133_2	0.831009	3.00711	Unknown	4	Bulk	NA	NA	NA	NA
AGZ_182_U133_2	2.57244	2.17879	Unknown	1	Bulk	NA	NA	NA	NA
AGZ_183_U133_2	1.61101	3.76794	Unknown	4	Bulk	NA	NA	NA	NA
AGZ_184_U133_2	-0.961978	-6.62233	VHL	3	Bulk	NA	NA	NA	NA
AGZ_185_U133_2	1.42274	4.24529	HRAS	4	Bulk	NA	NA	NA	NA
AGZ_186_U133_2	-4.18648	-2.18438	SDHA	7	Bulk	NA	NA	NA	NA
AGZ_187_U133_2	2.88509	2.52524	Unknown	1	Bulk	NA	NA	NA	NA
AGZ_188_U133_2	0.930334	0.468563	Unknown	6	Bulk	NA	NA	NA	NA
AGZ_189_U133_2	-1.31818	-6.26751	VHL	3	Bulk	NA	NA	NA	NA
AGZ_190_U133_2	-2.30544	4.91284	Unknown	9	Bulk	NA	NA	NA	NA
AGZ_191_U133_2	-4.42164	-2.08664	SDHB	8	Bulk	NA	NA	NA	NA
AGZ_192_U133_2	3.00528	1.80893	NF1	2	Bulk	NA	NA	NA	NA
AGZ_193_U133_2	2.46788	2.54722	RET	1	Bulk	NA	NA	NA	NA
AGZ_194_U133_2	0.0262835	0.787302	Unknown	6	Bulk	NA	NA	NA	NA
AGZ_195_U133_2	0.0142762	0.823437	MAX	6	Bulk	NA	NA	NA	NA
AGZ_196_U133_2	-5.27226	-1.15942	SDHB	8	Bulk	NA	NA	NA	NA
AGZ_197_U133_2	2.40894	3.4535	HRAS	1	Bulk	NA	NA	NA	NA
AGZ_198_U133_2	2.26759	2.22887	HRAS	1	Bulk	NA	NA	NA	NA
AGZ_199_U133_2	2.59224	1.91754	NF1	2	Bulk	NA	NA	NA	NA
AGZ_200_U133_2	-4.79758	-2.12881	SDHB	8	Bulk	NA	NA	NA	NA
AGZ_201_U133_2	-4.61435	-1.43895	SDHB	8	Bulk	NA	NA	NA	NA
AGZ_202_U133_2	-1.40679	-6.86019	VHL	3	Bulk	NA	NA	NA	NA
AGZ_203_U133_2	-1.34544	-7.16735	VHL	3	Bulk	NA	NA	NA	NA
AGZ_204_U133_2	-0.917378	-6.52878	VHL	3	Bulk	NA	NA	NA	NA
AGZ_205_U133_2	-0.562103	-6.38455	VHL	3	Bulk	NA	NA	NA	NA
AGZ_206_U133_2	-0.579036	-6.2787	VHL	3	Bulk	NA	NA	NA	NA
AGZ_207_U133_2	-4.22411	-1.44622	SDHC	8	Bulk	NA	NA	NA	NA
AGZ_208_U133_2	-5.31088	-1.11924	SDHB	8	Bulk	NA	NA	NA	NA
AGZ_209_U133_2	-4.57537	-1.94018	SDHB	8	Bulk	NA	NA	NA	NA
CS2006121842	3.4301	3.52225	RET	1	Bulk	NA	NA	NA	NA
CS2006121843	-2.23464	4.84403	RET	9	Bulk	NA	NA	NA	NA
CS2006121848	-5.54986	-1.01602	SDHB	8	Bulk	NA	NA	NA	NA
GSM1219361	-2.26884	-6.23625	EPAS1	5	Bulk	NA	NA	NA	NA
GSM1219362	-2.50071	-6.06458	EPAS1	5	Bulk	NA	NA	NA	NA
GSM1219363	-2.58057	-5.9408	EPAS1	5	Bulk	NA	NA	NA	NA
GSM1219364	-2.53419	-6.06636	EPAS1	5	Bulk	NA	NA	NA	NA
GSM1219365	-1.96017	-5.86639	EPAS1	5	Bulk	NA	NA	NA	NA
GSM1219366	-2.17492	-6.21471	EPAS1	5	Bulk	NA	NA	NA	NA
GSM1219367	-0.551528	-0.22143	EGLN1	6	Bulk	NA	NA	NA	NA
GSM1237810	-0.0991919	0.0167877	MAX	6	Bulk	NA	NA	NA	NA
GSM1237812	1.95195	3.7403	MAX	4	Bulk	NA	NA	NA	NA
GSM1237815	-0.531247	-0.282541	MAX	6	Bulk	NA	NA	NA	NA
GSM1237817	0.634254	2.65425	MAX	4	Bulk	NA	NA	NA	NA
GSM1237819	2.50397	3.07354	NF1	1	Bulk	NA	NA	NA	NA
GSM1237821	3.14078	2.1287	NF1	2	Bulk	NA	NA	NA	NA
GSM1237824	-2.33988	4.96442	Unknown	9	Bulk	NA	NA	NA	NA
GSM1237826	1.57118	0.759098	NF1	6	Bulk	NA	NA	NA	NA
GSM1237828	2.86553	1.13859	NF1	2	Bulk	NA	NA	NA	NA
GSM1637993	2.65446	2.69234	RET	1	Bulk	NA	NA	NA	NA
GSM1637994	3.56199	3.72752	RET	1	Bulk	NA	NA	NA	NA
GSM1637995	3.21404	2.47581	RET	1	Bulk	NA	NA	NA	NA
GSM1637996	3.51141	3.27228	RET	1	Bulk	NA	NA	NA	NA
GSM1637997	0.147199	-0.0949812	RET	6	Bulk	NA	NA	NA	NA
GSM1637998	1.6111	0.663282	NF1	6	Bulk	NA	NA	NA	NA
GSM1637999	2.41756	0.946035	NF1	2	Bulk	NA	NA	NA	NA
GSM1638000	0.700545	3.60839	SDHD	4	Bulk	NA	NA	NA	NA
GSM1638001	-0.111163	-0.208742	SDHD	6	Bulk	NA	NA	NA	NA
GSM1638002	-4.99392	-1.6002	SDHD	8	Bulk	NA	NA	NA	NA
GSM1638003	-4.83127	-1.98896	SDHD	8	Bulk	NA	NA	NA	NA
GSM1638004	4.17996	2.08749	Unknown	2	Bulk	NA	NA	NA	NA
GSM1638005	2.21999	1.75003	Unknown	2	Bulk	NA	NA	NA	NA
GSM1638006	-0.563755	-6.07108	Unknown	3	Bulk	NA	NA	NA	NA
GSM1638007	0.606681	-0.526622	Unknown	6	Bulk	NA	NA	NA	NA
GSM1638008	2.78246	3.72996	Unknown	1	Bulk	NA	NA	NA	NA
GSM1638009	0.425179	-0.435412	Unknown	6	Bulk	NA	NA	NA	NA
GSM1638010	-1.66958	-5.74923	Unknown	5	Bulk	NA	NA	NA	NA
GSM1638011	4.12975	2.66242	Unknown	1	Bulk	NA	NA	NA	NA
GSM1638012	3.2094	4.12106	Unknown	1	Bulk	NA	NA	NA	NA
GSM1638013	4.3007	2.40119	Unknown	1	Bulk	NA	NA	NA	NA
GSM1638014	-1.35538	-6.48867	VHL	3	Bulk	NA	NA	NA	NA
GSM1638015	2.39155	2.72929	Unknown	1	Bulk	NA	NA	NA	NA
GSM1638016	3.00452	4.02252	Unknown	1	Bulk	NA	NA	NA	NA
GSM1638017	-0.905275	-6.74414	Unknown	3	Bulk	NA	NA	NA	NA
GSM1638018	-0.88978	-6.84662	Unknown	3	Bulk	NA	NA	NA	NA
GSM1638019	-0.00652806	0.772653	Unknown	6	Bulk	NA	NA	NA	NA
GSM1638020	2.78274	0.720816	Unknown	2	Bulk	NA	NA	NA	NA
GSM1638021	-2.42639	-6.11172	EPAS1	5	Bulk	NA	NA	NA	NA
GSM1638022	2.71173	4.02046	Unknown	1	Bulk	NA	NA	NA	NA
GSM1638023	-4.45908	-2.13481	Unknown	8	Bulk	NA	NA	NA	NA
GSM1638024	-0.00945861	0.358364	RET	6	Bulk	NA	NA	NA	NA
GSM1638025	-4.55842	-2.02398	Unknown	8	Bulk	NA	NA	NA	NA
GSM1638026	2.19105	2.03068	Unknown	2	Bulk	NA	NA	NA	NA
GSM1638027	-0.810199	-6.4734	Unknown	3	Bulk	NA	NA	NA	NA
GSM1638028	-4.67564	-2.04931	Unknown	8	Bulk	NA	NA	NA	NA
GSM1638029	1.21451	0.888201	Unknown	6	Bulk	NA	NA	NA	NA
GSM1638030	2.44262	1.23586	Unknown	2	Bulk	NA	NA	NA	NA
GSM1638031	-0.784483	-6.70294	VHL	3	Bulk	NA	NA	NA	NA
GSM1638032	2.20055	3.12232	Unknown	1	Bulk	NA	NA	NA	NA
GSM1638033	-5.42239	-1.1895	SDHB	8	Bulk	NA	NA	NA	NA
GSM1638034	-3.59016	-2.35054	SDHB	7	Bulk	NA	NA	NA	NA
GSM1638035	-2.87802	-2.37335	Unknown	7	Bulk	NA	NA	NA	NA
GSM1638036	0.358814	-0.109101	Unknown	6	Bulk	NA	NA	NA	NA
GSM1638037	-2.26861	4.88309	Unknown	9	Bulk	NA	NA	NA	NA
GSM1638038	-2.62496	-2.33776	Unknown	7	Bulk	NA	NA	NA	NA
GSM1638039	-2.14246	4.7464	Unknown	9	Bulk	NA	NA	NA	NA
GSM1638040	-2.28378	4.88862	Unknown	9	Bulk	NA	NA	NA	NA
GSM1638041	4.08188	2.26048	Unknown	2	Bulk	NA	NA	NA	NA
GSM1638042	-1.20254	-0.412821	Unknown	8	Bulk	NA	NA	NA	NA
GSM1638043	-2.34107	4.94863	Unknown	9	Bulk	NA	NA	NA	NA
GSM482992	2.78069	1.04153	Unknown	2	Bulk	NA	NA	NA	NA
GSM482993	-2.05168	4.65933	Unknown	9	Bulk	NA	NA	NA	NA
GSM482994	-1.1525	-6.70675	VHL	3	Bulk	NA	NA	NA	NA
GSM482995	3.89878	2.88613	Unknown	4	Bulk	NA	NA	NA	NA
GSM482996	0.0344086	-0.0158137	RET	6	Bulk	NA	NA	NA	NA
GSM482997	-3.15759	-1.91453	Unknown	7	Bulk	NA	NA	NA	NA
GSM482998	-2.5142	-6.04776	Unknown	5	Bulk	NA	NA	NA	NA
GSM482999	0.257229	-0.510439	Unknown	6	Bulk	NA	NA	NA	NA
GSM483000	-1.30408	-6.7533	VHL	8	Bulk	NA	NA	NA	NA
GSM483001	-1.37971	-5.91804	VHL	8	Bulk	NA	NA	NA	NA
GSM483002	-1.34786	-7.37683	VHL	3	Bulk	NA	NA	NA	NA
GSM483003	0.0958718	-0.0637896	Unknown	6	Bulk	NA	NA	NA	NA
GSM483004	-5.38166	-1.81464	SDHB	8	Bulk	NA	NA	NA	NA
GSM483005	4.17858	2.62391	Unknown	1	Bulk	NA	NA	NA	NA
GSM483006	3.20141	3.86159	Unknown	1	Bulk	NA	NA	NA	NA
GSM483007	-4.26998	-2.27693	SDHB	8	Bulk	NA	NA	NA	NA
GSM483008	0.472139	2.85311	Unknown	4	Bulk	NA	NA	NA	NA
GSM483009	-3.3034	-2.33432	Unknown	8	Bulk	NA	NA	NA	NA
GSM483010	-1.56898	-0.569211	Unknown	8	Bulk	NA	NA	NA	NA
GSM483011	1.12519	0.420337	Unknown	6	Bulk	NA	NA	NA	NA
GSM483012	-4.24099	-2.12915	SDHB	8	Bulk	NA	NA	NA	NA
GSM483013	-1.17698	-0.529401	RET	8	Bulk	NA	NA	NA	NA
GSM483014	0.324647	-0.461327	Unknown	6	Bulk	NA	NA	NA	NA
GSM483015	3.82467	3.15594	RET	1	Bulk	NA	NA	NA	NA
GSM483016	4.13822	2.74914	Unknown	1	Bulk	NA	NA	NA	NA
GSM483017	-4.7989	-1.85386	SDHB	8	Bulk	NA	NA	NA	NA
GSM483018	3.90108	3.11275	RET	1	Bulk	NA	NA	NA	NA
GSM483019	-1.71551	-6.87036	VHL	3	Bulk	NA	NA	NA	NA
GSM483020	3.83807	3.35106	Unknown	1	Bulk	NA	NA	NA	NA
GSM483021	-0.548869	-0.32039	Unknown	6	Bulk	NA	NA	NA	NA
GSM483022	-2.94198	-2.22945	SDHD	7	Bulk	NA	NA	NA	NA
GSM483023	-1.15879	-7.09269	VHL	3	Bulk	NA	NA	NA	NA
GSM483024	0.909308	0.559001	Unknown	6	Bulk	NA	NA	NA	NA
GSM483025	-3.08435	-2.02163	SDHD	7	Bulk	NA	NA	NA	NA
GSM483026	-1.81949	-6.70836	VHL	3	Bulk	NA	NA	NA	NA
GSM483027	-1.76366	-0.715438	Unknown	8	Bulk	NA	NA	NA	NA
GSM483028	-3.20535	-2.0404	SDHC	7	Bulk	NA	NA	NA	NA
GSM483029	0.872554	0.507112	Unknown	6	Bulk	NA	NA	NA	NA
GSM483030	-1.41285	-6.35307	Unknown	3	Bulk	NA	NA	NA	NA
GSM483031	3.69807	3.72911	Unknown	1	Bulk	NA	NA	NA	NA
GSM483032	-3.17408	-1.86108	Unknown	7	Bulk	NA	NA	NA	NA
GSM483033	4.17898	2.98285	Unknown	1	Bulk	NA	NA	NA	NA
GSM483034	0.247159	-0.179694	Unknown	6	Bulk	NA	NA	NA	NA
GSM483035	1.0719	0.531248	RET	6	Bulk	NA	NA	NA	NA
GSM483036	-5.43056	-1.78945	SDHB	8	Bulk	NA	NA	NA	NA
GSM483037	0.550523	3.40792	Unknown	4	Bulk	NA	NA	NA	NA
GSM483038	-0.787682	-6.15312	VHL	3	Bulk	NA	NA	NA	NA
GSM483039	0.625271	3.36162	Unknown	4	Bulk	NA	NA	NA	NA
GSM483040	2.67542	0.935342	Unknown	2	Bulk	NA	NA	NA	NA
GSM483041	-4.99117	-1.85747	SDHB	8	Bulk	NA	NA	NA	NA
GSM483042	-0.0443168	-0.591113	VHL	6	Bulk	NA	NA	NA	NA
GSM483043	1.2866	3.33559	MAX	4	Bulk	NA	NA	NA	NA
GSM483044	-5.18531	-1.36363	SDHB	8	Bulk	NA	NA	NA	NA
GSM483045	3.62797	4.00658	TMEM127	1	Bulk	NA	NA	NA	NA
GSM483046	3.74228	4.11892	TMEM127	1	Bulk	NA	NA	NA	NA
GSM483047	3.76423	4.03423	RET	1	Bulk	NA	NA	NA	NA
GSM483048	1.37553	2.7949	Unknown	4	Bulk	NA	NA	NA	NA
GSM483049	-0.261132	-0.382978	Unknown	6	Bulk	NA	NA	NA	NA
GSM483050	-3.07619	-1.9147	SDHD	7	Bulk	NA	NA	NA	NA
GSM483051	-2.39957	5.0066	Unknown	9	Bulk	NA	NA	NA	NA
GSM483052	-0.491492	-6.02855	Unknown	3	Bulk	NA	NA	NA	NA
GSM483053	-3.24611	-1.82717	SDHD	7	Bulk	NA	NA	NA	NA
GSM483054	-0.529184	-5.99459	VHL	3	Bulk	NA	NA	NA	NA
GSM483055	-4.40712	-2.14593	SDHB	8	Bulk	NA	NA	NA	NA
GSM483056	3.80382	4.11031	TMEM127	1	Bulk	NA	NA	NA	NA
GSM483057	-1.29598	-6.68433	VHL	3	Bulk	NA	NA	NA	NA
GSM483058	3.44601	3.15255	RET	1	Bulk	NA	NA	NA	NA
GSM483059	3.39029	3.76924	RET	1	Bulk	NA	NA	NA	NA
GSM483060	0.809662	2.82135	MAX	8	Bulk	NA	NA	NA	NA
GSM483061	4.21842	2.45828	RET	1	Bulk	NA	NA	NA	NA
GSM483062	1.27121	0.652759	NF1	6	Bulk	NA	NA	NA	NA
GSM483063	3.86035	3.10773	RET	1	Bulk	NA	NA	NA	NA
GSM483064	2.49602	1.60833	RET	2	Bulk	NA	NA	NA	NA
GSM483065	-1.50527	-6.82635	VHL	3	Bulk	NA	NA	NA	NA
GSM483066	-5.41589	-1.12945	SDHB	8	Bulk	NA	NA	NA	NA
GSM483067	0.873344	2.99775	MAX	4	Bulk	NA	NA	NA	NA
GSM483068	3.03651	3.73396	Unknown	1	Bulk	NA	NA	NA	NA
GSM483069	2.59751	1.39573	NF1	2	Bulk	NA	NA	NA	NA
GSM483070	2.4483	2.08768	Unknown	2	Bulk	NA	NA	NA	NA
GSM483071	-3.09489	-1.93002	Unknown	7	Bulk	NA	NA	NA	NA
GSM483072	2.32712	1.61843	NF1	2	Bulk	NA	NA	NA	NA
GSM483073	-1.89368	-6.37687	Unknown	5	Bulk	NA	NA	NA	NA
GSM483074	-1.51139	-6.39379	Unknown	3	Bulk	NA	NA	NA	NA
GSM483075	-3.10366	-1.79857	Unknown	7	Bulk	NA	NA	NA	NA
GSM483076	-0.635037	-0.34499	Normal	6	Bulk	NA	NA	NA	NA
GSM483077	-0.690341	-0.378316	Normal	6	Bulk	NA	NA	NA	NA
GSM483078	-0.3981	-0.367146	Normal	6	Bulk	NA	NA	NA	NA
GSM483079	-0.13108	-0.204058	Normal	6	Bulk	NA	NA	NA	NA
GSM483080	-0.545487	-0.377111	Normal	6	Bulk	NA	NA	NA	NA
GSM483081	-0.496898	-0.400243	Normal	6	Bulk	NA	NA	NA	NA
GSM499539	-1.76277	-5.77337	NF1	5	Bulk	NA	NA	NA	NA
GSM499541	3.8632	3.43486	Unknown	1	Bulk	NA	NA	NA	NA
GSM499542	0.350896	0.588741	SDHB	6	Bulk	NA	NA	NA	NA
GSM499543	-0.547622	0.213846	Unknown	6	Bulk	NA	NA	NA	NA
GSM499544	2.33377	3.93115	Unknown	1	Bulk	NA	NA	NA	NA
GSM499545	-2.28241	-2.68369	Unknown	7	Bulk	NA	NA	NA	NA
GSM499546	2.65156	1.80639	Unknown	2	Bulk	NA	NA	NA	NA
GSM499547	1.75464	4.35086	Unknown	4	Bulk	NA	NA	NA	NA
GSM499548	-1.59701	-5.57486	Unknown	5	Bulk	NA	NA	NA	NA
GSM499550	1.86999	4.12792	Unknown	1	Bulk	NA	NA	NA	NA
GSM499551	3.03972	2.66148	Unknown	1	Bulk	NA	NA	NA	NA
GSM499552	3.12415	1.3748	Unknown	2	Bulk	NA	NA	NA	NA
GSM499553	0.359531	0.615812	NF1	6	Bulk	NA	NA	NA	NA
GSM499554	-0.964036	-0.121417	Unknown	6	Bulk	NA	NA	NA	NA
GSM499555	1.34442	2.87212	RET	4	Bulk	NA	NA	NA	NA
GSM499556	0.741313	0.673648	RET	6	Bulk	NA	NA	NA	NA
GSM499557	2.72175	0.626153	RET	2	Bulk	NA	NA	NA	NA
GSM499558	3.2006	1.56817	RET	2	Bulk	NA	NA	NA	NA
GSM499559	3.16778	1.29601	Unknown	2	Bulk	NA	NA	NA	NA
GSM499561	3.14025	4.30442	Unknown	1	Bulk	NA	NA	NA	NA
GSM499562	-0.839081	0.0474761	Unknown	6	Bulk	NA	NA	NA	NA
GSM499563	-5.72934	-0.927734	SDHB	8	Bulk	NA	NA	NA	NA
GSM499564	-0.404468	0.325486	Unknown	6	Bulk	NA	NA	NA	NA
GSM499565	3.45113	2.71602	NF1	1	Bulk	NA	NA	NA	NA
GSM499566	3.67837	4.1794	RET	1	Bulk	NA	NA	NA	NA
GSM499567	2.05882	1.60399	Unknown	1	Bulk	NA	NA	NA	NA
GSM499568	-0.468827	0.320834	Unknown	6	Bulk	NA	NA	NA	NA
GSM499570	1.14664	2.97869	Unknown	4	Bulk	NA	NA	NA	NA
GSM499571	3.42767	3.37043	RET	1	Bulk	NA	NA	NA	NA
GSM499572	-1.83833	-6.82195	VHL	3	Bulk	NA	NA	NA	NA
GSM499573	-5.56736	-0.897648	SDHB	8	Bulk	NA	NA	NA	NA
GSM499574	3.39723	4.15766	Unknown	1	Bulk	NA	NA	NA	NA
GSM499575	3.18961	1.33975	Unknown	2	Bulk	NA	NA	NA	NA
GSM499576	3.08587	4.33537	Unknown	1	Bulk	NA	NA	NA	NA
GSM499577	-3.1497	-2.09137	Unknown	7	Bulk	NA	NA	NA	NA
GSM499579	-1.23958	-6.35293	VHL	3	Bulk	NA	NA	NA	NA
GSM499580	3.0783	1.38001	Unknown	2	Bulk	NA	NA	NA	NA
GSM499581	-5.44196	-1.25569	Unknown	8	Bulk	NA	NA	NA	NA
GSM499582	2.6268	0.925272	NF1	2	Bulk	NA	NA	NA	NA
GSM499583	3.87498	4.1499	TMEM127	1	Bulk	NA	NA	NA	NA
GSM499584	3.93416	3.21801	Unknown	1	Bulk	NA	NA	NA	NA
GSM499585	3.09017	1.38656	Unknown	2	Bulk	NA	NA	NA	NA
GSM499586	1.60635	4.48965	H3F3A	4	Bulk	NA	NA	NA	NA
GSM499587	-1.74828	-7.08535	VHL	3	Bulk	NA	NA	NA	NA
GSM499588	-0.98505	-0.12674	VHL	6	Bulk	NA	NA	NA	NA
GSM62248	3.8086	3.34482	RET	1	Bulk	NA	NA	NA	NA
GSM62249	-5.62483	-1.00726	SDHB	8	Bulk	NA	NA	NA	NA
GSM62250	3.32834	2.81837	Unknown	1	Bulk	NA	NA	NA	NA
GSM62252	2.83139	4.14435	Unknown	1	Bulk	NA	NA	NA	NA
GSM62254	3.00904	2.94887	NF1	1	Bulk	NA	NA	NA	NA
GSM62255	3.61087	3.5865	RET	1	Bulk	NA	NA	NA	NA
GSM62256	0.391072	0.634918	RET	6	Bulk	NA	NA	NA	NA
GSM62257	2.4743	4.16673	Unknown	1	Bulk	NA	NA	NA	NA
GSM62258	-0.569698	0.406552	TMEM127	1	Bulk	NA	NA	NA	NA
GSM62259	3.7789	3.241	RET	1	Bulk	NA	NA	NA	NA
GSM62260	-2.00894	-2.74804	SETD2	7	Bulk	NA	NA	NA	NA
GSM62261	3.73014	3.30639	Unknown	1	Bulk	NA	NA	NA	NA
GSM62262	3.05528	3.18267	Unknown	1	Bulk	NA	NA	NA	NA
GSM62264	-1.07457	-0.357717	Unknown	7	Bulk	NA	NA	NA	NA
GSM62265	-5.62949	-0.896445	SDHB	8	Bulk	NA	NA	NA	NA
GSM62267	3.06188	4.33878	RET	1	Bulk	NA	NA	NA	NA
GSM62273	-2.07649	4.81917	Unknown	9	Bulk	NA	NA	NA	NA
GSM62276	2.91023	4.26892	Unknown	1	Bulk	NA	NA	NA	NA
GSM62279	2.8508	4.25807	Unknown	1	Bulk	NA	NA	NA	NA
GSM62280	-0.824642	0.0454418	RET	6	Bulk	NA	NA	NA	NA
GSM62281	0.537705	2.44176	KIF1B	4	Bulk	NA	NA	NA	NA
GSM62282	-0.628805	0.204329	Unknown	6	Bulk	NA	NA	NA	NA
GSM62283	-5.65602	-0.970674	Unknown	8	Bulk	NA	NA	NA	NA
GSM62285	-4.61402	-1.56075	SDHB	8	Bulk	NA	NA	NA	NA
GSM62286	2.98031	2.11574	Unknown	2	Bulk	NA	NA	NA	NA
GSM62287	2.78493	4.15675	Unknown	1	Bulk	NA	NA	NA	NA
GSM62288	1.99912	3.78786	Unknown	4	Bulk	NA	NA	NA	NA
GSM62289	3.35121	3.57386	RET	1	Bulk	NA	NA	NA	NA
GSM62290	-5.09211	-1.73736	SDHD	8	Bulk	NA	NA	NA	NA
GSM62291	-5.22786	-1.90035	SDHD	8	Bulk	NA	NA	NA	NA
GSM62292	2.75635	3.70799	NF1	1	Bulk	NA	NA	NA	NA
GSM62293	2.27032	4.23833	Unknown	1	Bulk	NA	NA	NA	NA
GSM62294	3.73409	4.09781	TMEM127	1	Bulk	NA	NA	NA	NA
GSM62295	1.13556	4.7083	Unknown	4	Bulk	NA	NA	NA	NA
GSM62296	-5.3952	-1.62027	SDHB	8	Bulk	NA	NA	NA	NA
GSM62297	-1.41574	-7.2895	VHL	3	Bulk	NA	NA	NA	NA
GSM62298	-1.37083	-7.36424	VHL	3	Bulk	NA	NA	NA	NA
GSM62299	-1.31785	-7.26544	VHL	3	Bulk	NA	NA	NA	NA
GSM62300	-4.74499	-2.13234	SDHB	8	Bulk	NA	NA	NA	NA
GSM62301	-4.63905	-1.62539	Unknown	8	Bulk	NA	NA	NA	NA
GSM62302	2.5318	4.0034	Unknown	1	Bulk	NA	NA	NA	NA
GSM62303	2.3152	4.14195	Unknown	1	Bulk	NA	NA	NA	NA
GSM62304	3.10419	3.94971	Unknown	1	Bulk	NA	NA	NA	NA
GSM62305	0.971038	4.50837	H3F3A	4	Bulk	NA	NA	NA	NA
GSM62306	1.05664	4.4902	H3F3A	4	Bulk	NA	NA	NA	NA
GSM62307	3.84749	2.7546	RET	1	Bulk	NA	NA	NA	NA
GSM62308	-4.43618	-1.89963	SDHB	8	Bulk	NA	NA	NA	NA
GSM62309	-3.93488	-2.12686	SDHB	7	Bulk	NA	NA	NA	NA
GSM62310	0.673626	0.810748	TMEM127	1	Bulk	NA	NA	NA	NA
GSM62311	3.80098	4.03945	TMEM127	1	Bulk	NA	NA	NA	NA
GSM62312	-2.12326	-6.21071	EPAS1	4	Bulk	NA	NA	NA	NA
GSM62313	2.78421	2.83133	Unknown	1	Bulk	NA	NA	NA	NA
GSM62314	3.09273	3.22051	Unknown	1	Bulk	NA	NA	NA	NA
GSM62315	-3.89745	-2.29153	SDHB	7	Bulk	NA	NA	NA	NA
GSM62316	3.88251	3.14606	RET	1	Bulk	NA	NA	NA	NA
GSM62317	-0.810768	-0.0925029	TMEM127	6	Bulk	NA	NA	NA	NA
GSM62318	-0.884444	-0.0267036	SDHD	6	Bulk	NA	NA	NA	NA
GSM62319	-4.80917	-2.19433	SDHB	8	Bulk	NA	NA	NA	NA
GSM62320	-2.23537	-6.02201	EPAS1	5	Bulk	NA	NA	NA	NA
GSM62321	-0.831372	-0.0240014	TMEM127	6	Bulk	NA	NA	NA	NA
GSM62323	-1.13713	-0.207114	Unknown	8	Bulk	NA	NA	NA	NA
GSM978080	0.484299	0.374964	Normal	6	Bulk	NA	NA	NA	NA
GSM978081	0.391505	0.294132	Normal	6	Bulk	NA	NA	NA	NA
GSM978082	0.306348	0.20247	Normal	6	Bulk	NA	NA	NA	NA
GSM978083	0.356029	0.267027	Normal	6	Bulk	NA	NA	NA	NA
GSM978084	0.44232	0.346535	Normal	6	Bulk	NA	NA	NA	NA
GSM978085	0.27686	0.210186	Normal	6	Bulk	NA	NA	NA	NA
GSM978086	0.20874	0.18526	Normal	6	Bulk	NA	NA	NA	NA
GSM978087	0.286237	0.146767	Normal	6	Bulk	NA	NA	NA	NA
GSM978088	-2.1742	4.82278	SDHB	9	Bulk	NA	NA	NA	NA
GSM978089	-4.49098	-1.59104	SDHB	8	Bulk	NA	NA	NA	NA
GSM978090	3.13591	3.60471	SDHB	1	Bulk	NA	NA	NA	NA
GSM978091	-4.56492	-1.52669	SDHB	8	Bulk	NA	NA	NA	NA
GSM978092	-3.15349	-2.51256	SDHB	7	Bulk	NA	NA	NA	NA
GSM978093	-4.75919	-1.26507	SDHB	8	Bulk	NA	NA	NA	NA
GSM978094	-5.63088	-1.37097	SDHB	8	Bulk	NA	NA	NA	NA
GSM978095	-5.5777	-1.24906	SDHB	8	Bulk	NA	NA	NA	NA
GSM978096	-5.21789	-1.05874	SDHB	8	Bulk	NA	NA	NA	NA
GSM978097	-4.99072	-1.17278	SDHB	8	Bulk	NA	NA	NA	NA
GSM978098	-3.1166	-2.39613	SDHB	7	Bulk	NA	NA	NA	NA
GSM978099	-5.52413	-1.23752	SDHB	8	Bulk	NA	NA	NA	NA
GSM978100	-5.6751	-1.37901	SDHB	8	Bulk	NA	NA	NA	NA
GSM978101	-4.40617	-1.59126	SDHB	8	Bulk	NA	NA	NA	NA
GSM978102	-4.70257	-2.25793	SDHB	8	Bulk	NA	NA	NA	NA
GSM978103	-5.33809	-1.06182	SDHB	8	Bulk	NA	NA	NA	NA
GSM978104	-5.62619	-1.41809	SDHB	8	Bulk	NA	NA	NA	NA
GSM978105	-1.44703	-6.39532	SDHB	3	Bulk	NA	NA	NA	NA
GSM978106	-5.05805	-1.48247	SDHD	8	Bulk	NA	NA	NA	NA
GSM978107	-5.04548	-1.65321	SDHD	8	Bulk	NA	NA	NA	NA
GSM978108	-5.44923	-1.79682	SDHD	8	Bulk	NA	NA	NA	NA
GSM978109	-4.93397	-2.0944	SDHD	8	Bulk	NA	NA	NA	NA
GSM978110	-5.47412	-1.64871	SDHD	8	Bulk	NA	NA	NA	NA
GSM978111	-3.70361	-1.67695	SDHD	8	Bulk	NA	NA	NA	NA
GSM978112	-3.02039	-2.32999	SDHD	7	Bulk	NA	NA	NA	NA
GSM978113	-3.28165	-1.89201	SDHD	7	Bulk	NA	NA	NA	NA
GSM978114	-3.30105	-2.07847	SDHD	7	Bulk	NA	NA	NA	NA
GSM978115	-2.94222	-2.33726	SDHD	7	Bulk	NA	NA	NA	NA
GSM978116	-3.25512	-1.91382	SDHD	7	Bulk	NA	NA	NA	NA
GSM978117	-3.14371	-2.25131	SDHD	7	Bulk	NA	NA	NA	NA
GSM978118	-3.25391	-2.09911	SDHD	7	Bulk	NA	NA	NA	NA
GSM978119	-2.98636	-2.20001	SDHD	7	Bulk	NA	NA	NA	NA
GSM978120	-0.789704	-5.9848	VHL	3	Bulk	NA	NA	NA	NA
GSM978121	-1.12791	-6.48127	VHL	3	Bulk	NA	NA	NA	NA
GSM978122	-1.01426	-6.10274	VHL	3	Bulk	NA	NA	NA	NA
GSM978123	-1.44223	-7.1135	VHL	3	Bulk	NA	NA	NA	NA
GSM978124	-1.32623	-6.17458	VHL	3	Bulk	NA	NA	NA	NA
GSM978125	-1.96531	-6.83394	VHL	3	Bulk	NA	NA	NA	NA
GSM978126	-0.550771	-5.97537	VHL	3	Bulk	NA	NA	NA	NA
GSM978127	-1.53023	-6.94093	VHL	3	Bulk	NA	NA	NA	NA
GSM978128	-0.609778	-0.320196	VHL	6	Bulk	NA	NA	NA	NA
GSM978129	-1.13162	-5.85091	VHL	3	Bulk	NA	NA	NA	NA
GSM978130	-0.944133	-7.00508	VHL	3	Bulk	NA	NA	NA	NA
GSM978131	-2.67723	-2.39306	VHL	7	Bulk	NA	NA	NA	NA
GSM978132	-1.27233	-6.20345	VHL	3	Bulk	NA	NA	NA	NA
P010RPHRP	2.46614	3.1991	RET	1	Bulk	NA	NA	NA	NA
TCGA.P7.A5NX.01	1.16796	4.68753	Unknown	4	Bulk	NA	NA	NA	NA
TCGA.P7.A5NY.01	3.32183	3.32633	RET	1	Bulk	NA	NA	NA	NA
TCGA.P7.A5NY.05	3.78249	2.42951	RET	2	Bulk	NA	NA	NA	NA
TCGA.P8.A5KC.01	-2.19865	4.81631	MAML3	9	Bulk	NA	NA	NA	NA
TCGA.P8.A5KC.11	-0.319529	-0.0305501	Normal	6	Bulk	NA	NA	NA	NA
TCGA.P8.A5KD.01	3.21864	2.11583	HRAS	1	Bulk	NA	NA	NA	NA
TCGA.P8.A5KD.11	-0.59654	-0.105654	Normal	6	Bulk	NA	NA	NA	NA
TCGA.P8.A6RX.01	-1.13942	-6.9727	VHL	3	Bulk	NA	NA	NA	NA
TCGA.P8.A6RY.01	1.04654	4.35599	Unknown	4	Bulk	NA	NA	NA	NA
TCGA.PR.A5PF.01	-2.12749	4.74475	MAML3	9	Bulk	NA	NA	NA	NA
TCGA.PR.A5PG.01	3.73206	2.87457	HRAS	1	Bulk	NA	NA	NA	NA
TCGA.PR.A5PH.01	-2.11244	4.71409	MAML3	9	Bulk	NA	NA	NA	NA
TCGA.QR.A6GO.01	2.52357	1.74757	Unknown	2	Bulk	NA	NA	NA	NA
TCGA.QR.A6GR.01	0.633067	-0.120563	Unknown	6	Bulk	NA	NA	NA	NA
TCGA.QR.A6GS.01	3.06632	1.16301	NF1	2	Bulk	NA	NA	NA	NA
TCGA.QR.A6GT.01	-3.78245	-2.2887	SDHB	7	Bulk	NA	NA	NA	NA
TCGA.QR.A6GU.01	-5.32325	-1.72426	SDHD	8	Bulk	NA	NA	NA	NA
TCGA.QR.A6GW.01	2.92178	1.48902	HRAS	2	Bulk	NA	NA	NA	NA
TCGA.QR.A6GX.01	-5.4596	-1.51234	SDHB	8	Bulk	NA	NA	NA	NA
TCGA.QR.A6GY.01	0.834933	3.66189	Unknown	4	Bulk	NA	NA	NA	NA
TCGA.QR.A6GZ.05	-1.24274	-6.88123	VHL	3	Bulk	NA	NA	NA	NA
TCGA.QR.A6H0.01	-3.46615	-1.6804	SDHB	8	Bulk	NA	NA	NA	NA
TCGA.QR.A6H1.01	3.58374	2.60803	RET	1	Bulk	NA	NA	NA	NA
TCGA.QR.A6H2.01	1.16403	3.6387	Unknown	4	Bulk	NA	NA	NA	NA
TCGA.QR.A6H3.01	-3.62283	-1.60022	SDHB	8	Bulk	NA	NA	NA	NA
TCGA.QR.A6H4.01	3.0942	1.02279	Unknown	2	Bulk	NA	NA	NA	NA
TCGA.QR.A6H5.01	-1.44052	-6.53337	VHL	3	Bulk	NA	NA	NA	NA
TCGA.QR.A6H6.01	-5.55996	-1.70915	SDHB	8	Bulk	NA	NA	NA	NA
TCGA.QR.A6ZZ.01	-1.74115	-6.73572	VHL	3	Bulk	NA	NA	NA	NA
TCGA.QR.A700.01	1.05126	1.78943	Unknown	4	Bulk	NA	NA	NA	NA
TCGA.QR.A702.01	2.24847	3.80909	NF1	1	Bulk	NA	NA	NA	NA
TCGA.QR.A703.01	-1.35063	-7.15535	VHL	3	Bulk	NA	NA	NA	NA
TCGA.QR.A705.01	-3.87032	-1.46935	Unknown	8	Bulk	NA	NA	NA	NA
TCGA.QR.A706.01	-1.55693	-5.94433	Unknown	3	Bulk	NA	NA	NA	NA
TCGA.QR.A707.01	2.48121	3.73895	NF1	1	Bulk	NA	NA	NA	NA
TCGA.QR.A708.01	1.64037	3.28876	Unknown	4	Bulk	NA	NA	NA	NA
TCGA.QR.A70A.01	1.12509	4.73536	Unknown	4	Bulk	NA	NA	NA	NA
TCGA.QR.A70C.01	-2.25013	4.88671	Unknown	9	Bulk	NA	NA	NA	NA
TCGA.QR.A70D.01	-5.52719	-1.43613	SDHB	8	Bulk	NA	NA	NA	NA
TCGA.QR.A70E.01	1.58507	4.33705	Unknown	4	Bulk	NA	NA	NA	NA
TCGA.QR.A70G.01	0.42807	0.351657	Unknown	6	Bulk	NA	NA	NA	NA
TCGA.QR.A70H.01	-2.06233	4.6704	MAML3	9	Bulk	NA	NA	NA	NA
TCGA.QR.A70I.01	-4.72765	-2.32094	Unknown	8	Bulk	NA	NA	NA	NA
TCGA.QR.A70J.01	-1.03106	-6.14022	NF1	3	Bulk	NA	NA	NA	NA
TCGA.QR.A70K.01	3.39478	2.93054	Unknown	1	Bulk	NA	NA	NA	NA
TCGA.QR.A70M.01	2.9725	2.65586	HRAS	1	Bulk	NA	NA	NA	NA
TCGA.QR.A70N.01	-1.13999	-7.05442	VHL	3	Bulk	NA	NA	NA	NA
TCGA.QR.A70O.01	2.6577	3.57067	Unknown	1	Bulk	NA	NA	NA	NA
TCGA.QR.A70P.01	-5.55851	-1.19716	SDHB	8	Bulk	NA	NA	NA	NA
TCGA.QR.A70Q.01	-3.69354	-1.6197	Unknown	8	Bulk	NA	NA	NA	NA
TCGA.QR.A70R.01	0.846952	3.47862	Unknown	4	Bulk	NA	NA	NA	NA
TCGA.QR.A70T.01	1.23321	4.70144	Unknown	4	Bulk	NA	NA	NA	NA
TCGA.QR.A70U.01	2.83702	3.23221	Unknown	1	Bulk	NA	NA	NA	NA
TCGA.QR.A70V.01	2.4692	3.94033	NF1	1	Bulk	NA	NA	NA	NA
TCGA.QR.A70W.01	2.60982	3.5	HRAS	1	Bulk	NA	NA	NA	NA
TCGA.QR.A70X.01	1.3828	0.659144	Unknown	6	Bulk	NA	NA	NA	NA
TCGA.QR.A7IN.01	-2.46321	-6.01187	EPAS1	5	Bulk	NA	NA	NA	NA
TCGA.QR.A7IP.01	-5.49772	-1.69357	SDHB	8	Bulk	NA	NA	NA	NA
TCGA.QT.A5XJ.01	-1.5606	-0.53344	Unknown	8	Bulk	NA	NA	NA	NA
TCGA.QT.A5XK.01	3.10578	2.43018	RET	1	Bulk	NA	NA	NA	NA
TCGA.QT.A5XL.01	-1.19747	-6.77062	EPAS1	3	Bulk	NA	NA	NA	NA
TCGA.QT.A5XM.01	2.36662	1.65881	RET	2	Bulk	NA	NA	NA	NA
TCGA.QT.A5XN.01	2.60285	3.56465	NGFR	1	Bulk	NA	NA	NA	NA
TCGA.QT.A5XO.01	0.748325	0.670244	Unknown	6	Bulk	NA	NA	NA	NA
TCGA.QT.A5XP.01	2.44031	1.50522	Unknown	2	Bulk	NA	NA	NA	NA
TCGA.QT.A69Q.01	0.902678	3.24097	Unknown	4	Bulk	NA	NA	NA	NA
TCGA.QT.A7U0.01	-2.53319	-6.05116	EPAS1	5	Bulk	NA	NA	NA	NA
TCGA.RM.A68T.01	-3.2679	-2.02573	Unknown	7	Bulk	NA	NA	NA	NA
TCGA.RM.A68W.01	-3.45001	-1.68732	Unknown	8	Bulk	NA	NA	NA	NA
TCGA.RT.A6Y9.01	1.11461	4.67235	Unknown	4	Bulk	NA	NA	NA	NA
TCGA.RT.A6YA.01	2.81065	1.29914	NF1	2	Bulk	NA	NA	NA	NA
TCGA.RT.A6YC.01	2.60289	0.800648	BRAF	2	Bulk	NA	NA	NA	NA
TCGA.RW.A67V.01	1.19469	3.17398	Unknown	4	Bulk	NA	NA	NA	NA
TCGA.RW.A67W.01	2.78854	2.26836	Unknown	1	Bulk	NA	NA	NA	NA
TCGA.RW.A67X.01	-1.24016	-6.80663	VHL	3	Bulk	NA	NA	NA	NA
TCGA.RW.A67Y.01	2.54779	4.00585	NF1	1	Bulk	NA	NA	NA	NA
TCGA.RW.A680.01	-5.61259	-1.45958	SDHB	8	Bulk	NA	NA	NA	NA
TCGA.RW.A681.01	1.24848	4.24538	CSDE1	4	Bulk	NA	NA	NA	NA
TCGA.RW.A684.01	2.68957	2.59137	Unknown	1	Bulk	NA	NA	NA	NA
TCGA.RW.A685.01	0.966632	0.674238	NF1	6	Bulk	NA	NA	NA	NA
TCGA.RW.A686.01	-2.15602	4.76729	MAML3	9	Bulk	NA	NA	NA	NA
TCGA.RW.A686.06	-2.17711	4.78039	MAML3	9	Bulk	NA	NA	NA	NA
TCGA.RW.A688.01	2.57125	3.89829	NF1	1	Bulk	NA	NA	NA	NA
TCGA.RW.A689.01	2.54052	1.56464	NF1	2	Bulk	NA	NA	NA	NA
TCGA.RW.A68A.01	3.82291	3.18623	RET	1	Bulk	NA	NA	NA	NA
TCGA.RW.A68B.01	3.73341	3.40971	RET	1	Bulk	NA	NA	NA	NA
TCGA.RW.A68C.01	-1.29011	-6.89828	Unknown	3	Bulk	NA	NA	NA	NA
TCGA.RW.A68D.01	1.52342	4.53664	EPAS1	4	Bulk	NA	NA	NA	NA
TCGA.RW.A68F.01	-4.97812	-1.02111	SDHD	4	Bulk	NA	NA	NA	NA
TCGA.RW.A68G.01	0.487676	0.486379	Unknown	6	Bulk	NA	NA	NA	NA
TCGA.RW.A7CZ.01	-5.41581	-1.82977	SDHD	8	Bulk	NA	NA	NA	NA
TCGA.RW.A7D0.01	2.54841	1.87694	NF1	2	Bulk	NA	NA	NA	NA
TCGA.RW.A8AZ.01	-2.29926	4.92737	MAML3	9	Bulk	NA	NA	NA	NA
TCGA.RX.A8JQ.01	3.52696	2.1046	BRAF	1	Bulk	NA	NA	NA	NA
TCGA.S7.A7WL.01	2.62953	3.11919	NF1	1	Bulk	NA	NA	NA	NA
TCGA.S7.A7WM.01	2.56393	0.79196	NF1	2	Bulk	NA	NA	NA	NA
TCGA.S7.A7WN.01	2.92124	1.42347	HRAS	2	Bulk	NA	NA	NA	NA
TCGA.S7.A7WO.01	-0.117066	0.105127	Unknown	6	Bulk	NA	NA	NA	NA
TCGA.S7.A7WP.01	-1.84309	-6.90218	Unknown	3	Bulk	NA	NA	NA	NA
TCGA.S7.A7WQ.01	-1.09127	-7.03553	VHL	3	Bulk	NA	NA	NA	NA
TCGA.S7.A7WR.01	2.61649	3.03129	HRAS	1	Bulk	NA	NA	NA	NA
TCGA.S7.A7WT.01	1.0597	3.5294	CSDE1	4	Bulk	NA	NA	NA	NA
TCGA.S7.A7WU.01	1.09274	4.57835	Unknown	4	Bulk	NA	NA	NA	NA
TCGA.S7.A7WV.01	-2.3092	-2.14575	MAX	7	Bulk	NA	NA	NA	NA
TCGA.S7.A7WW.01	0.0103109	0.575359	Unknown	6	Bulk	NA	NA	NA	NA
TCGA.S7.A7WX.01	3.43424	1.96097	NF1	2	Bulk	NA	NA	NA	NA
TCGA.S7.A7X0.01	-1.94776	-5.94458	EPAS1	5	Bulk	NA	NA	NA	NA
TCGA.S7.A7X1.01	-1.36145	-6.81	VHL	3	Bulk	NA	NA	NA	NA
TCGA.S7.A7X2.01	3.34003	1.9497	Unknown	2	Bulk	NA	NA	NA	NA
TCGA.SA.A6C2.01	1.7781	4.29166	Unknown	4	Bulk	NA	NA	NA	NA
TCGA.SP.A6QC.01	3.419	1.98195	TMEM127	1	Bulk	NA	NA	NA	NA
TCGA.SP.A6QD.01	-4.86344	-2.0788	Unknown	8	Bulk	NA	NA	NA	NA
TCGA.SP.A6QF.01	2.74245	1.58105	HRAS	2	Bulk	NA	NA	NA	NA
TCGA.SP.A6QG.01	-5.54134	-1.55312	SDHB	8	Bulk	NA	NA	NA	NA
TCGA.SP.A6QH.01	-1.23897	-5.65283	Unknown	7	Bulk	NA	NA	NA	NA
TCGA.SP.A6QI.01	2.78064	2.78518	Unknown	1	Bulk	NA	NA	NA	NA
TCGA.SP.A6QJ.01	2.97501	2.07381	HRAS	1	Bulk	NA	NA	NA	NA
TCGA.SP.A6QK.01	0.462033	0.261163	RET	6	Bulk	NA	NA	NA	NA
TCGA.SQ.A6I4.01	2.29263	0.969384	RET	2	Bulk	NA	NA	NA	NA
TCGA.SQ.A6I4.11	-0.529812	-0.150834	Normal	6	Bulk	NA	NA	NA	NA
TCGA.SQ.A6I6.01	2.94904	3.7101	NF1	1	Bulk	NA	NA	NA	NA
TCGA.SR.A6MP.01	2.51142	1.21902	NF1	2	Bulk	NA	NA	NA	NA
TCGA.SR.A6MQ.01	2.53607	3.31975	HRAS	1	Bulk	NA	NA	NA	NA
TCGA.SR.A6MR.01	-4.60218	-2.60164	Unknown	5	Bulk	NA	NA	NA	NA
TCGA.SR.A6MS.01	0.953914	3.0598	Unknown	4	Bulk	NA	NA	NA	NA
TCGA.SR.A6MT.01	1.17889	4.37219	Unknown	4	Bulk	NA	NA	NA	NA
TCGA.SR.A6MU.01	0.356582	0.83897	Unknown	6	Bulk	NA	NA	NA	NA
TCGA.SR.A6MV.01	-2.45932	-5.65522	EPAS1	5	Bulk	NA	NA	NA	NA
TCGA.SR.A6MX.01	-5.60625	-1.64384	SDHB	8	Bulk	NA	NA	NA	NA
TCGA.SR.A6MX.05	-5.59526	-1.60104	SDHB	8	Bulk	NA	NA	NA	NA
TCGA.SR.A6MX.06	-5.67072	-1.47535	SDHB	8	Bulk	NA	NA	NA	NA
TCGA.SR.A6MY.01	2.79261	1.07899	HRAS	2	Bulk	NA	NA	NA	NA
TCGA.SR.A6MZ.01	0.746823	0.592608	RET	6	Bulk	NA	NA	NA	NA
TCGA.SR.A6N0.01	0.00825316	0.346848	Unknown	6	Bulk	NA	NA	NA	NA
TCGA.TT.A6YJ.01	2.43691	4.03898	NF1	1	Bulk	NA	NA	NA	NA
TCGA.TT.A6YK.01	-1.94137	-5.48272	EGLN1	5	Bulk	NA	NA	NA	NA
TCGA.TT.A6YN.01	3.0773	3.72664	Unknown	1	Bulk	NA	NA	NA	NA
TCGA.TT.A6YO.01	-0.585266	-0.197589	Unknown	6	Bulk	NA	NA	NA	NA
TCGA.TT.A6YP.01	-1.69913	-6.76554	VHL	3	Bulk	NA	NA	NA	NA
TCGA.W2.A7H5.01	3.7525	3.25978	RET	1	Bulk	NA	NA	NA	NA
TCGA.W2.A7H7.01	-5.55725	-1.74206	Unknown	8	Bulk	NA	NA	NA	NA
TCGA.W2.A7HA.01	3.59086	2.55142	RET	1	Bulk	NA	NA	NA	NA
TCGA.W2.A7HB.01	2.88147	3.42641	RET	1	Bulk	NA	NA	NA	NA
TCGA.W2.A7HC.01	3.44167	1.87664	HRAS	2	Bulk	NA	NA	NA	NA
TCGA.W2.A7HD.01	2.59124	2.75772	HRAS	1	Bulk	NA	NA	NA	NA
TCGA.W2.A7HE.01	0.661349	0.606792	RET	6	Bulk	NA	NA	NA	NA
TCGA.W2.A7HF.01	3.28162	4.01054	RET	1	Bulk	NA	NA	NA	NA
TCGA.W2.A7HH.01	1.80847	4.37084	IDH1	5	Bulk	NA	NA	NA	NA
TCGA.W2.A7UY.01	-1.03135	-6.35745	NF1	5	Bulk	NA	NA	NA	NA
TCGA.WB.A80K.01	-2.12095	4.73842	MAML3	9	Bulk	NA	NA	NA	NA
TCGA.WB.A80L.01	0.737859	2.81958	Unknown	4	Bulk	NA	NA	NA	NA
TCGA.WB.A80M.01	1.12208	3.21706	CSDE1	4	Bulk	NA	NA	NA	NA
TCGA.WB.A80N.01	3.19562	2.6401	HRAS	1	Bulk	NA	NA	NA	NA
TCGA.WB.A80O.01	2.95155	0.955842	HRAS	2	Bulk	NA	NA	NA	NA
TCGA.WB.A80P.01	-5.25673	-1.81609	SDHB	8	Bulk	NA	NA	NA	NA
TCGA.WB.A80Q.01	-2.14283	4.75224	MAML3	9	Bulk	NA	NA	NA	NA
TCGA.WB.A80V.01	2.58519	3.57723	RET	1	Bulk	NA	NA	NA	NA
TCGA.WB.A80Y.01	1.05457	3.85118	MAML3	4	Bulk	NA	NA	NA	NA
TCGA.WB.A814.01	-2.32131	-6.30107	EPAS1	5	Bulk	NA	NA	NA	NA
TCGA.WB.A815.01	0.673721	3.72676	Unknown	4	Bulk	NA	NA	NA	NA
TCGA.WB.A816.01	0.13115	0.884488	Unknown	6	Bulk	NA	NA	NA	NA
TCGA.WB.A817.01	0.274345	1.56938	MAX	6	Bulk	NA	NA	NA	NA
TCGA.WB.A818.01	2.96522	2.44184	NF1	1	Bulk	NA	NA	NA	NA
TCGA.WB.A819.01	3.23205	2.1258	RET	1	Bulk	NA	NA	NA	NA
TCGA.WB.A81A.01	1.10908	4.13073	Unknown	4	Bulk	NA	NA	NA	NA
TCGA.WB.A81D.01	2.64895	3.15978	Unknown	1	Bulk	NA	NA	NA	NA
TCGA.WB.A81E.01	-4.57132	-1.12435	SDHB	8	Bulk	NA	NA	NA	NA
TCGA.WB.A81F.01	3.27569	2.27934	Unknown	2	Bulk	NA	NA	NA	NA
TCGA.WB.A81G.01	-5.20524	-1.87175	SDHB	8	Bulk	NA	NA	NA	NA
TCGA.WB.A81H.01	0.679436	0.195688	Unknown	6	Bulk	NA	NA	NA	NA
TCGA.WB.A81I.01	0.973127	4.04059	Unknown	4	Bulk	NA	NA	NA	NA
TCGA.WB.A81J.01	2.71167	2.57007	Unknown	1	Bulk	NA	NA	NA	NA
TCGA.WB.A81K.01	0.358785	1.76726	Unknown	6	Bulk	NA	NA	NA	NA
TCGA.WB.A81M.01	1.22942	3.57045	CSDE1	4	Bulk	NA	NA	NA	NA
TCGA.WB.A81N.01	2.6772	2.33493	NF1	2	Bulk	NA	NA	NA	NA
TCGA.WB.A81P.01	1.57882	3.95793	NF1	1	Bulk	NA	NA	NA	NA
TCGA.WB.A81Q.01	3.56275	2.69738	Unknown	1	Bulk	NA	NA	NA	NA
TCGA.WB.A81R.01	2.85791	3.02719	HRAS	1	Bulk	NA	NA	NA	NA
TCGA.WB.A81S.01	3.04342	1.37616	NF1	2	Bulk	NA	NA	NA	NA
TCGA.WB.A81T.01	1.21599	0.876814	HRAS	6	Bulk	NA	NA	NA	NA
TCGA.WB.A81V.01	2.81662	2.63154	NF1	1	Bulk	NA	NA	NA	NA
TCGA.WB.A81W.01	3.18527	2.89461	Unknown	1	Bulk	NA	NA	NA	NA
TCGA.WB.A820.01	3.30282	2.1144	Unknown	2	Bulk	NA	NA	NA	NA
TCGA.WB.A821.01	-2.5208	-6.04931	EPAS1	5	Bulk	NA	NA	NA	NA
TCGA.WB.A822.01	-3.83749	-2.3102	SDHB	7	Bulk	NA	NA	NA	NA
TCGA.XG.A823.01	-0.44206	-0.262305	Unknown	6	Bulk	NA	NA	NA	NA
VCBPH01T	3.28351	3.06599	RET	1	Bulk	NA	NA	NA	NA
VCBPH02T	1.14407	4.73851	Unknown	4	Bulk	NA	NA	NA	NA
VCBPH03T	-2.6215	-2.33135	VHL	7	Bulk	NA	NA	NA	NA
VCBPH04T	-1.0551	-7.11028	VHL	3	Bulk	NA	NA	NA	NA
VCBPH05T	1.29596	4.19558	Unknown	4	Bulk	NA	NA	NA	NA
VCBPH06T	3.45622	2.64082	RET	1	Bulk	NA	NA	NA	NA
VCBPH07T	3.07532	3.71411	HRAS	1	Bulk	NA	NA	NA	NA
VCBPH08T	0.85394	0.806749	Unknown	6	Bulk	NA	NA	NA	NA
VCBPH09T	0.439739	0.433711	RET	6	Bulk	NA	NA	NA	NA
VCBPH10T	3.34711	3.56754	NF1	1	Bulk	NA	NA	NA	NA
VCBPH12T	2.81485	3.97824	Unknown	1	Bulk	NA	NA	NA	NA
VCBPH13T	-1.15495	-6.43009	VHL	3	Bulk	NA	NA	NA	NA
VCBPH14T	-0.935349	-6.01792	VHL	3	Bulk	NA	NA	NA	NA
VPH01T	2.65862	3.87482	NF1	1	Bulk	NA	NA	NA	NA
VPH03T	-2.70675	-2.24527	Unknown	7	Bulk	NA	NA	NA	NA
VPH04T	-1.15363	-7.05851	VHL	3	Bulk	NA	NA	NA	NA
VPH05T	-1.37324	-6.09318	VHL	3	Bulk	NA	NA	NA	NA
VPH06T	-2.37004	-2.21125	Unknown	7	Bulk	NA	NA	NA	NA
VPH07T	3.34138	2.57762	Unknown	1	Bulk	NA	NA	NA	NA
VPH08T	2.84932	3.20324	TMEM127	1	Bulk	NA	NA	NA	NA
VPH09T	-2.1861	4.82154	MAML3	9	Bulk	NA	NA	NA	NA
VPH10T	2.54277	0.840554	Unknown	2	Bulk	NA	NA	NA	NA
VPH12T	2.82036	2.58292	RET	1	Bulk	NA	NA	NA	NA
VPH13T	2.38732	3.76704	NF1	1	Bulk	NA	NA	NA	NA
VPH15T	1.17055	4.36381	Unknown	4	Bulk	NA	NA	NA	NA
VPH16T	0.116295	0.106859	NF1	6	Bulk	NA	NA	NA	NA
VPH17T	0.996326	4.15978	Unknown	4	Bulk	NA	NA	NA	NA
VPH18T	3.63996	3.2551	NF1	1	Bulk	NA	NA	NA	NA
VPH19T	0.741442	3.61047	Unknown	4	Bulk	NA	NA	NA	NA
VPH20T	2.30441	3.95172	NF1	1	Bulk	NA	NA	NA	NA
VPH22T	3.90166	2.93161	RET	1	Bulk	NA	NA	NA	NA
VPH23T	-4.69877	-1.85929	SDHB	8	Bulk	NA	NA	NA	NA
VPH26T	-1.12058	-6.69762	VHL	3	Bulk	NA	NA	NA	NA
VPH29T	-2.03727	-6.65406	VHL	3	Bulk	NA	NA	NA	NA
VPH33T	-1.04184	-6.30364	VHL	3	Bulk	NA	NA	NA	NA
VPH34T	-1.11171	-6.11872	VHL	3	Bulk	NA	NA	NA	NA
VPH35T	-0.741971	-5.84457	VHL	3	Bulk	NA	NA	NA	NA
VPH36T	-3.05905	-2.58391	SDHA	7	Bulk	NA	NA	NA	NA
VPH38T	2.95403	2.42358	HRAS	1	Bulk	NA	NA	NA	NA
VPH39T	3.04873	1.42611	NF1	2	Bulk	NA	NA	NA	NA
VPH40T	2.20643	3.82848	NF1	1	Bulk	NA	NA	NA	NA
E035	NA	NA	HRAS	NA	Pseudobulk	3.54788	1.08826	3.54451	3.4511
E174	NA	NA	NF1	NA	Pseudobulk	2.64534	0.639436	3.21307	1.42694
E205	NA	NA	EPAS1	NA	Pseudobulk	-2.33685	-5.67864	-2.76596	-5.70621
E214	NA	NA	SDHD	NA	Pseudobulk	-3.53447	-1.5809	-3.50141	-1.61187
E215	NA	NA	SDHD	NA	Pseudobulk	-3.08218	-2.08589	-3.47167	-1.68829
E216	NA	NA	SDHD	NA	Pseudobulk	-3.55239	-1.61194	-3.61764	-1.53492
E206	NA	NA	EPAS1	NA	Pseudobulk	-2.36675	-5.6946	-2.72323	-5.49079
E208	NA	NA	MAX	NA	Pseudobulk	0.610877	2.93566	0.99681	3.11624
E209	NA	NA	MAX	NA	Pseudobulk	0.300809	1.62479	0.975923	3.05491
E211	NA	NA	FH	NA	Pseudobulk	1.54066	4.66702	1.58264	4.68285
E213	NA	NA	SDHD	NA	Pseudobulk	-3.28665	-1.92795	-3.57701	-1.51169
E210	NA	NA	FH	NA	Pseudobulk	-2.37579	-5.46068	-2.81864	-5.72664
P010	NA	NA	RET	NA	Pseudobulk	1.65537	3.17904	1.72729	3.12649
E240	NA	NA	Normal	NA	Pseudobulk	-0.069453	-0.144649	0.275929	0.205632
E243	NA	NA	Normal	NA	Pseudobulk	0.279328	0.221932	0.465125	0.398665
P018-PGL1	NA	NA	SDHB	NA	Pseudobulk	-5.08038	-2.40923	-5.84012	-1.83195
P018-PGL3	NA	NA	SDHB	NA	Pseudobulk	-3.72619	-2.76798	-5.69011	-1.66989
E237	NA	NA	MAML3	NA	Pseudobulk	-2.0566	4.66828	-2.17487	4.65486
E235	NA	NA	TMEM127	NA	Pseudobulk	1.94656	3.35089	1.9383	3.46453
E326	NA	NA	H3F3A	NA	Pseudobulk	1.35217	4.69943	1.41983	4.66407
E196	NA	NA	SDHB	NA	Pseudobulk	-3.60078	-1.53707	-3.79892	-1.43398
E042	NA	NA	VHL	NA	Pseudobulk	-1.09342	-5.56071	-1.724	-7.29253
E041	NA	NA	VHL	NA	Pseudobulk	-1.75135	-7.24613	-1.88071	-7.13598
E033	NA	NA	Unknown	NA	Pseudobulk	1.07273	4.20018	1.09469	4.21851
E008	NA	NA	MAML3	NA	Pseudobulk	-1.9245	4.52735	-1.98477	4.59343
E018	NA	NA	RET	NA	Pseudobulk	-1.56301	1.22922	4.13483	3.21735
E024	NA	NA	VHL	NA	Pseudobulk	-0.624349	-5.56341	-1.50934	-7.40999
E017	NA	NA	NF1	NA	Pseudobulk	1.82526	3.74437	1.88297	3.5835
E019	NA	NA	SDHB	NA	Pseudobulk	-5.82401	-1.90221	-5.78941	-1.23782
E025	NA	NA	SDHA	NA	Pseudobulk	-4.26247	-2.45389	-4.46881	-1.30392
E027	NA	NA	NF1	NA	Pseudobulk	3.06898	0.893901	3.39502	1.40023
E007	NA	NA	TMEM127	NA	Pseudobulk	3.55259	1.95449	3.64045	2.17014

## Sheet: figure2d
Sample	Genotype	Cluster	Location	Clinical	Source
GSM483076	WT (NAM)	Normal	NA	NA	Bulk
GSM483077	WT (NAM)	Normal	NA	NA	Bulk
GSM483078	WT (NAM)	Normal	NA	NA	Bulk
GSM483079	WT (NAM)	Normal	NA	NA	Bulk
GSM483080	WT (NAM)	Normal	NA	NA	Bulk
GSM483081	WT (NAM)	Normal	NA	NA	Bulk
GSM978080	WT (NAM)	Normal	Adrenal	NA	Bulk
GSM978081	WT (NAM)	Normal	Adrenal	NA	Bulk
GSM978082	WT (NAM)	Normal	Adrenal	NA	Bulk
GSM978083	WT (NAM)	Normal	Adrenal	NA	Bulk
GSM978084	WT (NAM)	Normal	Adrenal	NA	Bulk
GSM978085	WT (NAM)	Normal	Adrenal	NA	Bulk
GSM978086	WT (NAM)	Normal	Adrenal	NA	Bulk
GSM978087	WT (NAM)	Normal	Adrenal	NA	Bulk
TCGA-P8-A5KC-11	WT (NAM)	Normal	NA	NA	Bulk
TCGA-P8-A5KD-11	WT (NAM)	Normal	NA	NA	Bulk
TCGA-SQ-A6I4-11	WT (NAM)	Normal	NA	NA	Bulk
E240	WT (NAM)	Normal	NA	NA	Pseudobulk
E243	WT (NAM)	Normal	NA	NA	Pseudobulk
E025	SDHA	C1Ai	Extraadrenal	Non-metastatic	Pseudobulk
AGZ_186_U133_2	SDHA	C1Aii	Adrenal	Non-metastatic	Bulk
VPH36T	SDHA	C1Aii	Extraadrenal	Non-metastatic	Bulk
AGZ_082_U133_2	SDHB	C1Ai	Extraadrenal	Metastatic	Bulk
AGZ_083_U133_2	SDHB	C1Ai	Extraadrenal	Metastatic	Bulk
AGZ_085_U133_2	SDHB	C1Ai	Metastasis	Metastatic	Bulk
AGZ_087_U133_2	SDHB	C1Ai	Adrenal	Metastatic	Bulk
AGZ_116_U133_2	SDHB	C1Ai	Extraadrenal	Metastatic	Bulk
AGZ_138_U133_2	SDHB	C1Ai	Adrenal	Non-metastatic	Bulk
AGZ_144_U133_2	SDHB	C1Ai	Adrenal	Metastatic	Bulk
AGZ_149_U133_2	SDHB	C1Ai	Adrenal	Metastatic	Bulk
AGZ_191_U133_2	SDHB	C1Ai	Extraadrenal	Metastatic	Bulk
AGZ_196_U133_2	SDHB	C1Ai	Extraadrenal	Non-metastatic	Bulk
AGZ_200_U133_2	SDHB	C1Ai	Adrenal	Non-metastatic	Bulk
AGZ_201_U133_2	SDHB	C1Ai	Extraadrenal	Metastatic	Bulk
AGZ_208_U133_2	SDHB	C1Ai	Metastasis	Metastatic	Bulk
AGZ_209_U133_2	SDHB	C1Ai	Metastasis	Metastatic	Bulk
CS2006121848	SDHB	C1Ai	NA	NA	Bulk
GSM1638033	SDHB	C1Ai	NA	Metastatic	Bulk
GSM483004	SDHB	C1Ai	NA	NA	Bulk
GSM483007	SDHB	C1Ai	NA	NA	Bulk
GSM483012	SDHB	C1Ai	NA	NA	Bulk
GSM483017	SDHB	C1Ai	NA	NA	Bulk
GSM483036	SDHB	C1Ai	NA	NA	Bulk
GSM483041	SDHB	C1Ai	NA	NA	Bulk
GSM483044	SDHB	C1Ai	NA	NA	Bulk
GSM483055	SDHB	C1Ai	NA	NA	Bulk
GSM483066	SDHB	C1Ai	NA	NA	Bulk
GSM499563	SDHB	C1Ai	Extraadrenal	NA	Bulk
GSM499573	SDHB	C1Ai	Extraadrenal	NA	Bulk
GSM62249	SDHB	C1Ai	Extraadrenal	NA	Bulk
GSM62265	SDHB	C1Ai	Extraadrenal	NA	Bulk
GSM62285	SDHB	C1Ai	Extraadrenal	NA	Bulk
GSM62296	SDHB	C1Ai	Extraadrenal	NA	Bulk
GSM62300	SDHB	C1Ai	Extraadrenal	NA	Bulk
GSM62308	SDHB	C1Ai	Extraadrenal	NA	Bulk
GSM62319	SDHB	C1Ai	Adrenal	NA	Bulk
GSM978089	SDHB	C1Ai	Extraadrenal	Metastatic	Bulk
GSM978091	SDHB	C1Ai	Extraadrenal	Non-metastatic	Bulk
GSM978093	SDHB	C1Ai	Metastasis	Metastatic	Bulk
GSM978094	SDHB	C1Ai	Extraadrenal	Metastatic	Bulk
GSM978095	SDHB	C1Ai	Extraadrenal	Non-metastatic	Bulk
GSM978096	SDHB	C1Ai	Metastasis	Metastatic	Bulk
GSM978097	SDHB	C1Ai	Metastasis	Metastatic	Bulk
GSM978099	SDHB	C1Ai	Extraadrenal	Non-metastatic	Bulk
GSM978100	SDHB	C1Ai	Extraadrenal	Non-metastatic	Bulk
GSM978101	SDHB	C1Ai	Extraadrenal	Non-metastatic	Bulk
GSM978102	SDHB	C1Ai	Extraadrenal	Non-metastatic	Bulk
GSM978103	SDHB	C1Ai	Metastasis	Metastatic	Bulk
GSM978104	SDHB	C1Ai	Adrenal	Non-metastatic	Bulk
TCGA-QR-A6GX-01	SDHB	C1Ai	Adrenal	Non-metastatic	Bulk
TCGA-QR-A6H0-01	SDHB	C1Ai	Extraadrenal	Non-metastatic	Bulk
TCGA-QR-A6H3-01	SDHB	C1Ai	Extraadrenal	Non-metastatic	Bulk
TCGA-QR-A6H6-01	SDHB	C1Ai	Extraadrenal	Non-metastatic	Bulk
TCGA-QR-A70D-01	SDHB	C1Ai	Extraadrenal	Non-metastatic	Bulk
TCGA-QR-A70P-01	SDHB	C1Ai	Extraadrenal	Metastatic	Bulk
TCGA-QR-A7IP-01	SDHB	C1Ai	Extraadrenal	Non-metastatic	Bulk
TCGA-RW-A680-01	SDHB	C1Ai	Extraadrenal	Non-metastatic	Bulk
TCGA-SP-A6QG-01	SDHB	C1Ai	Extraadrenal	Non-metastatic	Bulk
TCGA-SR-A6MX-01	SDHB	C1Ai	Extraadrenal	Metastatic	Bulk
TCGA-SR-A6MX-05	SDHB	C1Ai	Extraadrenal	NA	Bulk
TCGA-SR-A6MX-06	SDHB	C1Ai	Extraadrenal	NA	Bulk
TCGA-WB-A80P-01	SDHB	C1Ai	Extraadrenal	Metastatic	Bulk
TCGA-WB-A81E-01	SDHB	C1Ai	Extraadrenal	Non-metastatic	Bulk
TCGA-WB-A81G-01	SDHB	C1Ai	Adrenal	Non-metastatic	Bulk
VPH23T	SDHB	C1Ai	Extraadrenal	Non-metastatic	Bulk
P018-PGL1	SDHB	C1Ai	Extraadrenal	Non-metastatic	Pseudobulk
P018-PGL3	SDHB	C1Ai	Extraadrenal	Non-metastatic	Pseudobulk
E019	SDHB	C1Ai	Extraadrenal	Non-metastatic	Pseudobulk
AGZ_050_U133_2	SDHB	C1Aii	Extraadrenal	Non-metastatic	Bulk
AGZ_106b_U133_2	SDHB	C1Aii	Extraadrenal	Non-metastatic	Bulk
AGZ_145_U133_2	SDHB	C1Aii	Adrenal	Metastatic	Bulk
GSM1638034	SDHB	C1Aii	NA	Metastatic	Bulk
GSM62309	SDHB	C1Aii	Extraadrenal	NA	Bulk
GSM62315	SDHB	C1Aii	Extraadrenal	NA	Bulk
GSM978092	SDHB	C1Aii	Extraadrenal	Metastatic	Bulk
GSM978098	SDHB	C1Aii	Metastasis	Metastatic	Bulk
TCGA-QR-A6GT-01	SDHB	C1Aii	Extraadrenal	Metastatic	Bulk
TCGA-WB-A822-01	SDHB	C1Aii	Adrenal	Metastatic	Bulk
E196	SDHB	C1Aii	Head and neck	NA	Pseudobulk
GSM978105	SDHB	C1Bi	Adrenal	Non-metastatic	Bulk
GSM978090	SDHB	C2A	Adrenal	Non-metastatic	Bulk
GSM978088	SDHB	C2Bii	Metastasis	Metastatic	Bulk
GSM499542	SDHB	C2C	Adrenal	NA	Bulk
AGZ_142_U133_2	SDHC	C1Ai	Extraadrenal	Metastatic	Bulk
AGZ_207_U133_2	SDHC	C1Ai	Extraadrenal	Non-metastatic	Bulk
GSM483028	SDHC	C1Aii	NA	NA	Bulk
AGZ_048_U133_2	SDHD	C1Ai	Extraadrenal	Non-metastatic	Bulk
AGZ_088_U133_2	SDHD	C1Ai	Extraadrenal	Non-metastatic	Bulk
GSM1638002	SDHD	C1Ai	NA	Non-metastatic	Bulk
GSM1638003	SDHD	C1Ai	NA	Non-metastatic	Bulk
GSM62290	SDHD	C1Ai	Adrenal	NA	Bulk
GSM62291	SDHD	C1Ai	Extraadrenal	NA	Bulk
GSM978106	SDHD	C1Ai	Adrenal	NA	Bulk
GSM978107	SDHD	C1Ai	Adrenal	NA	Bulk
GSM978108	SDHD	C1Ai	Adrenal	NA	Bulk
GSM978109	SDHD	C1Ai	Adrenal	NA	Bulk
GSM978110	SDHD	C1Ai	Adrenal	NA	Bulk
GSM978111	SDHD	C1Ai	Extraadrenal	NA	Bulk
TCGA-QR-A6GU-01	SDHD	C1Ai	Adrenal	Non-metastatic	Bulk
TCGA-RW-A7CZ-01	SDHD	C1Ai	Extraadrenal	Non-metastatic	Bulk
AGZ_158_U133_2	SDHD	C1Aii	Extraadrenal	Non-metastatic	Bulk
GSM483022	SDHD	C1Aii	NA	NA	Bulk
GSM483025	SDHD	C1Aii	NA	NA	Bulk
GSM483050	SDHD	C1Aii	NA	NA	Bulk
GSM483053	SDHD	C1Aii	NA	NA	Bulk
GSM978112	SDHD	C1Aii	Head and neck	NA	Bulk
GSM978113	SDHD	C1Aii	Head and neck	NA	Bulk
GSM978114	SDHD	C1Aii	Head and neck	NA	Bulk
GSM978115	SDHD	C1Aii	Head and neck	NA	Bulk
GSM978116	SDHD	C1Aii	Head and neck	NA	Bulk
GSM978117	SDHD	C1Aii	Head and neck	NA	Bulk
GSM978118	SDHD	C1Aii	Head and neck	NA	Bulk
GSM978119	SDHD	C1Aii	Head and neck	NA	Bulk
E214	SDHD	C1Aii	Head and neck	Non-metastatic	Pseudobulk
E215	SDHD	C1Aii	Head and neck	NA	Pseudobulk
E216	SDHD	C1Aii	Head and neck	Non-metastatic	Pseudobulk
E213	SDHD	C1Aii	Head and neck	Non-metastatic	Pseudobulk
GSM1638000	SDHD	C2Bi	NA	Non-metastatic	Bulk
TCGA-RW-A68F-01	SDHD	C2Bi	Adrenal	Non-metastatic	Bulk
GSM1638001	SDHD	C2C	NA	Non-metastatic	Bulk
GSM62318	SDHD	C2C	Adrenal	NA	Bulk
GSM62260	SETD2	C1Aii	Adrenal	NA	Bulk
GSM483000	VHL	C1Ai	NA	NA	Bulk
GSM483001	VHL	C1Ai	NA	NA	Bulk
GSM978131	VHL	C1Aii	Adrenal	Non-metastatic	Bulk
VCBPH03T	VHL	C1Aii	Adrenal	Non-metastatic	Bulk
AGZ_005_U133_2	VHL	C1Bi	Adrenal	Non-metastatic	Bulk
AGZ_009b_U133_2	VHL	C1Bi	Adrenal	Non-metastatic	Bulk
AGZ_022b_U133_2	VHL	C1Bi	Adrenal	Non-metastatic	Bulk
AGZ_024_U133_2	VHL	C1Bi	Adrenal	Non-metastatic	Bulk
AGZ_032_U133_2	VHL	C1Bi	Adrenal	Non-metastatic	Bulk
AGZ_046_U133_2	VHL	C1Bi	Extraadrenal	Metastatic	Bulk
AGZ_064_U133_2	VHL	C1Bi	Adrenal	Non-metastatic	Bulk
AGZ_065_U133_2	VHL	C1Bi	Adrenal	Non-metastatic	Bulk
AGZ_078_U133_2	VHL	C1Bi	Adrenal	Non-metastatic	Bulk
AGZ_079_U133_2	VHL	C1Bi	Adrenal	Non-metastatic	Bulk
AGZ_084_U133_2	VHL	C1Bi	Adrenal	Non-metastatic	Bulk
AGZ_096_U133_2	VHL	C1Bi	Adrenal	Non-metastatic	Bulk
AGZ_102_U133_2	VHL	C1Bi	Adrenal	Non-metastatic	Bulk
AGZ_105b_U133_2	VHL	C1Bi	Adrenal	Non-metastatic	Bulk
AGZ_108_U133_2	VHL	C1Bi	Adrenal	Non-metastatic	Bulk
AGZ_111_U133_2	VHL	C1Bi	Adrenal	Non-metastatic	Bulk
AGZ_112_U133_2	VHL	C1Bi	Adrenal	Non-metastatic	Bulk
AGZ_124_U133_2	VHL	C1Bi	Adrenal	Non-metastatic	Bulk
AGZ_137_U133_2	VHL	C1Bi	Adrenal	Metastatic	Bulk
AGZ_140_U133_2	VHL	C1Bi	Adrenal	Metastatic	Bulk
AGZ_141_U133_2	VHL	C1Bi	Extraadrenal	Non-metastatic	Bulk
AGZ_143_U133_2	VHL	C1Bi	Adrenal	Non-metastatic	Bulk
AGZ_150_U133_2	VHL	C1Bi	Extraadrenal	Metastatic	Bulk
AGZ_153_U133_2	VHL	C1Bi	Adrenal	Non-metastatic	Bulk
AGZ_155_U133_2	VHL	C1Bi	Adrenal	Non-metastatic	Bulk
AGZ_157_U133_2	VHL	C1Bi	Adrenal	Non-metastatic	Bulk
AGZ_159_U133_2	VHL	C1Bi	Adrenal	Non-metastatic	Bulk
AGZ_163_U133_2	VHL	C1Bi	Adrenal	Non-metastatic	Bulk
AGZ_177_U133_2	VHL	C1Bi	Adrenal	Non-metastatic	Bulk
AGZ_184_U133_2	VHL	C1Bi	Adrenal	Non-metastatic	Bulk
AGZ_189_U133_2	VHL	C1Bi	Adrenal	Non-metastatic	Bulk
AGZ_202_U133_2	VHL	C1Bi	Extraadrenal	Non-metastatic	Bulk
AGZ_203_U133_2	VHL	C1Bi	Adrenal	Non-metastatic	Bulk
AGZ_204_U133_2	VHL	C1Bi	Adrenal	Non-metastatic	Bulk
AGZ_205_U133_2	VHL	C1Bi	Adrenal	Non-metastatic	Bulk
AGZ_206_U133_2	VHL	C1Bi	Adrenal	Non-metastatic	Bulk
GSM1638014	VHL	C1Bi	NA	Non-metastatic	Bulk
GSM1638031	VHL	C1Bi	NA	Non-metastatic	Bulk
GSM482994	VHL	C1Bi	NA	NA	Bulk
GSM483002	VHL	C1Bi	NA	NA	Bulk
GSM483019	VHL	C1Bi	NA	NA	Bulk
GSM483023	VHL	C1Bi	NA	NA	Bulk
GSM483026	VHL	C1Bi	NA	NA	Bulk
GSM483038	VHL	C1Bi	NA	NA	Bulk
GSM483054	VHL	C1Bi	NA	NA	Bulk
GSM483057	VHL	C1Bi	NA	NA	Bulk
GSM483065	VHL	C1Bi	NA	NA	Bulk
GSM499572	VHL	C1Bi	Adrenal	NA	Bulk
GSM499579	VHL	C1Bi	Adrenal	NA	Bulk
GSM499587	VHL	C1Bi	Adrenal	NA	Bulk
GSM62297	VHL	C1Bi	Adrenal	NA	Bulk
GSM62298	VHL	C1Bi	Adrenal	NA	Bulk
GSM62299	VHL	C1Bi	Adrenal	NA	Bulk
GSM978120	VHL	C1Bi	Adrenal	Non-metastatic	Bulk
GSM978121	VHL	C1Bi	Adrenal	Non-metastatic	Bulk
GSM978122	VHL	C1Bi	Adrenal	Non-metastatic	Bulk
GSM978123	VHL	C1Bi	Adrenal	Non-metastatic	Bulk
GSM978124	VHL	C1Bi	Adrenal	Non-metastatic	Bulk
GSM978125	VHL	C1Bi	Adrenal	Non-metastatic	Bulk
GSM978126	VHL	C1Bi	Adrenal	Non-metastatic	Bulk
GSM978127	VHL	C1Bi	Adrenal	Non-metastatic	Bulk
GSM978129	VHL	C1Bi	Adrenal	Non-metastatic	Bulk
GSM978130	VHL	C1Bi	Adrenal	Non-metastatic	Bulk
GSM978132	VHL	C1Bi	Adrenal	Non-metastatic	Bulk
TCGA-P8-A6RX-01	VHL	C1Bi	Extraadrenal	Non-metastatic	Bulk
TCGA-QR-A6GZ-05	VHL	C1Bi	Adrenal	NA	Bulk
TCGA-QR-A6H5-01	VHL	C1Bi	Adrenal	Non-metastatic	Bulk
TCGA-QR-A6ZZ-01	VHL	C1Bi	Adrenal	Non-metastatic	Bulk
TCGA-QR-A703-01	VHL	C1Bi	Adrenal	Non-metastatic	Bulk
TCGA-QR-A70N-01	VHL	C1Bi	Adrenal	Non-metastatic	Bulk
TCGA-RW-A67X-01	VHL	C1Bi	Adrenal	Non-metastatic	Bulk
TCGA-S7-A7WQ-01	VHL	C1Bi	Adrenal	Non-metastatic	Bulk
TCGA-S7-A7X1-01	VHL	C1Bi	Adrenal	Non-metastatic	Bulk
TCGA-TT-A6YP-01	VHL	C1Bi	Adrenal	Non-metastatic	Bulk
VCBPH04T	VHL	C1Bi	Adrenal	Non-metastatic	Bulk
VCBPH13T	VHL	C1Bi	Adrenal	Non-metastatic	Bulk
VCBPH14T	VHL	C1Bi	Adrenal	Non-metastatic	Bulk
VPH04T	VHL	C1Bi	Adrenal	Metastatic	Bulk
VPH05T	VHL	C1Bi	Adrenal	Metastatic	Bulk
VPH26T	VHL	C1Bi	Adrenal	Metastatic	Bulk
VPH29T	VHL	C1Bi	Adrenal	Non-metastatic	Bulk
VPH33T	VHL	C1Bi	Adrenal	Non-metastatic	Bulk
VPH34T	VHL	C1Bi	Adrenal	Non-metastatic	Bulk
VPH35T	VHL	C1Bi	Adrenal	Non-metastatic	Bulk
E042	VHL	C1Bi	Adrenal	Non-metastatic	Pseudobulk
E041	VHL	C1Bi	Adrenal	Non-metastatic	Pseudobulk
E024	VHL	C1Bi	Adrenal	Non-metastatic	Pseudobulk
AGZ_025_U133_2	VHL	C2C	Adrenal	Non-metastatic	Bulk
GSM483042	VHL	C2C	NA	NA	Bulk
GSM499588	VHL	C2C	Adrenal	NA	Bulk
GSM978128	VHL	C2C	Adrenal	Non-metastatic	Bulk
TCGA-TT-A6YK-01	EGLN1	C1Bii	Extraadrenal	Non-metastatic	Bulk
GSM1219367	EGLN1	C2C	Adrenal	Non-metastatic	Bulk
TCGA-QT-A5XL-01	EPAS1	C1Bi	Adrenal	Non-metastatic	Bulk
AGZ_100_U133_2	EPAS1	C1Bii	Adrenal	Non-metastatic	Bulk
GSM1219361	EPAS1	C1Bii	Extraadrenal	Non-metastatic	Bulk
GSM1219362	EPAS1	C1Bii	Extraadrenal	Non-metastatic	Bulk
GSM1219363	EPAS1	C1Bii	Extraadrenal	Non-metastatic	Bulk
GSM1219364	EPAS1	C1Bii	Extraadrenal	Non-metastatic	Bulk
GSM1219365	EPAS1	C1Bii	Adrenal	Non-metastatic	Bulk
GSM1219366	EPAS1	C1Bii	Extraadrenal	Non-metastatic	Bulk
GSM1638021	EPAS1	C1Bii	NA	Non-metastatic	Bulk
GSM62320	EPAS1	C1Bii	Adrenal	NA	Bulk
TCGA-QR-A7IN-01	EPAS1	C1Bii	Adrenal	Non-metastatic	Bulk
TCGA-QT-A7U0-01	EPAS1	C1Bii	Extraadrenal	Non-metastatic	Bulk
TCGA-S7-A7X0-01	EPAS1	C1Bii	Extraadrenal	Non-metastatic	Bulk
TCGA-SR-A6MV-01	EPAS1	C1Bii	Extraadrenal	Non-metastatic	Bulk
TCGA-WB-A814-01	EPAS1	C1Bii	Extraadrenal	Non-metastatic	Bulk
TCGA-WB-A821-01	EPAS1	C1Bii	Adrenal	Non-metastatic	Bulk
E205	EPAS1	C1Bii	Adrenal	Metastatic	Pseudobulk
E206	EPAS1	C1Bii	Adrenal	Metastatic	Pseudobulk
GSM62312	EPAS1	C2Bi	Adrenal	NA	Bulk
TCGA-RW-A68D-01	EPAS1	C2Bi	Adrenal	Non-metastatic	Bulk
AGZ_121_U133_2	FH	C1Ai	Metastasis	Metastatic	Bulk
E210	FH	C1Bii	Extraadrenal	Non-metastatic	Pseudobulk
E211	FH	C2Bi	Adrenal	Non-metastatic	Pseudobulk
GSM483013	RET	C1Ai	NA	NA	Bulk
AGZ_044_U133_2	RET	C2A	Adrenal	Non-metastatic	Bulk
AGZ_060_U133_2	RET	C2A	Adrenal	Non-metastatic	Bulk
AGZ_070_U133_2	RET	C2A	Adrenal	Non-metastatic	Bulk
AGZ_071_U133_2	RET	C2A	Adrenal	Non-metastatic	Bulk
AGZ_094_U133_2	RET	C2A	Adrenal	Non-metastatic	Bulk
AGZ_109_U133_2	RET	C2A	Adrenal	Non-metastatic	Bulk
AGZ_133_U133_2	RET	C2A	Adrenal	Non-metastatic	Bulk
AGZ_136_U133_2	RET	C2A	Adrenal	Non-metastatic	Bulk
AGZ_152_U133_2	RET	C2A	Adrenal	Non-metastatic	Bulk
AGZ_193_U133_2	RET	C2A	Adrenal	Non-metastatic	Bulk
CS2006121842	RET	C2A	NA	NA	Bulk
GSM1637993	RET	C2A	NA	Non-metastatic	Bulk
GSM1637994	RET	C2A	NA	Non-metastatic	Bulk
GSM1637995	RET	C2A	NA	Non-metastatic	Bulk
GSM1637996	RET	C2A	NA	Non-metastatic	Bulk
GSM483015	RET	C2A	NA	NA	Bulk
GSM483018	RET	C2A	NA	NA	Bulk
GSM483047	RET	C2A	NA	NA	Bulk
GSM483058	RET	C2A	NA	NA	Bulk
GSM483059	RET	C2A	NA	NA	Bulk
GSM483061	RET	C2A	NA	NA	Bulk
GSM483063	RET	C2A	NA	NA	Bulk
GSM483064	RET	C2A	NA	NA	Bulk
GSM499557	RET	C2A	Adrenal	NA	Bulk
GSM499558	RET	C2A	Adrenal	NA	Bulk
GSM499566	RET	C2A	Adrenal	NA	Bulk
GSM499571	RET	C2A	Adrenal	NA	Bulk
GSM62248	RET	C2A	Adrenal	NA	Bulk
GSM62255	RET	C2A	Adrenal	NA	Bulk
GSM62259	RET	C2A	Adrenal	NA	Bulk
GSM62267	RET	C2A	Adrenal	NA	Bulk
GSM62289	RET	C2A	Adrenal	NA	Bulk
GSM62307	RET	C2A	Adrenal	NA	Bulk
GSM62316	RET	C2A	Adrenal	NA	Bulk
P010RPHRP	RET	C2A	Adrenal	Non-metastatic	Bulk
TCGA-P7-A5NY-01	RET	C2A	Adrenal	Non-metastatic	Bulk
TCGA-P7-A5NY-05	RET	C2A	Adrenal	NA	Bulk
TCGA-QR-A6H1-01	RET	C2A	Adrenal	Non-metastatic	Bulk
TCGA-QT-A5XK-01	RET	C2A	Adrenal	Non-metastatic	Bulk
TCGA-QT-A5XM-01	RET	C2A	Adrenal	Non-metastatic	Bulk
TCGA-RW-A68A-01	RET	C2A	Adrenal	Non-metastatic	Bulk
TCGA-RW-A68B-01	RET	C2A	Adrenal	Non-metastatic	Bulk
TCGA-SQ-A6I4-01	RET	C2A	Adrenal	Non-metastatic	Bulk
TCGA-W2-A7H5-01	RET	C2A	Adrenal	Non-metastatic	Bulk
TCGA-W2-A7HA-01	RET	C2A	Adrenal	Non-metastatic	Bulk
TCGA-W2-A7HB-01	RET	C2A	Adrenal	Non-metastatic	Bulk
TCGA-W2-A7HF-01	RET	C2A	Adrenal	Non-metastatic	Bulk
TCGA-WB-A80V-01	RET	C2A	Adrenal	Non-metastatic	Bulk
TCGA-WB-A819-01	RET	C2A	Adrenal	Non-metastatic	Bulk
VCBPH01T	RET	C2A	Adrenal	Non-metastatic	Bulk
VCBPH06T	RET	C2A	Adrenal	Metastatic	Bulk
VPH12T	RET	C2A	Adrenal	Non-metastatic	Bulk
VPH22T	RET	C2A	Adrenal	Non-metastatic	Bulk
P010	RET	C2A	Adrenal	Non-metastatic	Pseudobulk
E018	RET	C2A	Adrenal	Non-metastatic	Pseudobulk
GSM499555	RET	C2Bi	Adrenal	NA	Bulk
CS2006121843	RET	C2Bii	NA	NA	Bulk
AGZ_081_U133_2	RET	C2C	Adrenal	Non-metastatic	Bulk
AGZ_095_U133_2	RET	C2C	Adrenal	Non-metastatic	Bulk
AGZ_171_U133_2	RET	C2C	Adrenal	Non-metastatic	Bulk
GSM1637997	RET	C2C	NA	Non-metastatic	Bulk
GSM1638024	RET	C2C	NA	Non-metastatic	Bulk
GSM482996	RET	C2C	NA	NA	Bulk
GSM483035	RET	C2C	NA	NA	Bulk
GSM499556	RET	C2C	Adrenal	NA	Bulk
GSM62256	RET	C2C	Adrenal	NA	Bulk
GSM62280	RET	C2C	Adrenal	NA	Bulk
TCGA-SP-A6QK-01	RET	C2C	Adrenal	Non-metastatic	Bulk
TCGA-SR-A6MZ-01	RET	C2C	Adrenal	Non-metastatic	Bulk
TCGA-W2-A7HE-01	RET	C2C	Adrenal	Non-metastatic	Bulk
VCBPH09T	RET	C2C	Adrenal	Non-metastatic	Bulk
AGZ_013_U133_2	HRAS	C2A	Adrenal	Non-metastatic	Bulk
AGZ_041_U133_2	HRAS	C2A	Adrenal	Non-metastatic	Bulk
AGZ_092_U133_2	HRAS	C2A	Adrenal	Non-metastatic	Bulk
AGZ_156_U133_2	HRAS	C2A	Adrenal	NA	Bulk
AGZ_197_U133_2	HRAS	C2A	Adrenal	Non-metastatic	Bulk
AGZ_198_U133_2	HRAS	C2A	Adrenal	Non-metastatic	Bulk
TCGA-P8-A5KD-01	HRAS	C2A	Adrenal	NA	Bulk
TCGA-PR-A5PG-01	HRAS	C2A	Adrenal	Metastatic	Bulk
TCGA-QR-A6GW-01	HRAS	C2A	Adrenal	Non-metastatic	Bulk
TCGA-QR-A70M-01	HRAS	C2A	Adrenal	Non-metastatic	Bulk
TCGA-QR-A70W-01	HRAS	C2A	Adrenal	Non-metastatic	Bulk
TCGA-S7-A7WN-01	HRAS	C2A	Adrenal	Non-metastatic	Bulk
TCGA-S7-A7WR-01	HRAS	C2A	Adrenal	Non-metastatic	Bulk
TCGA-SP-A6QF-01	HRAS	C2A	Adrenal	Non-metastatic	Bulk
TCGA-SP-A6QJ-01	HRAS	C2A	Adrenal	Non-metastatic	Bulk
TCGA-SR-A6MQ-01	HRAS	C2A	Extraadrenal	Non-metastatic	Bulk
TCGA-SR-A6MY-01	HRAS	C2A	Adrenal	Non-metastatic	Bulk
TCGA-W2-A7HC-01	HRAS	C2A	Adrenal	Non-metastatic	Bulk
TCGA-W2-A7HD-01	HRAS	C2A	Adrenal	Non-metastatic	Bulk
TCGA-WB-A80N-01	HRAS	C2A	Adrenal	Non-metastatic	Bulk
TCGA-WB-A80O-01	HRAS	C2A	Adrenal	Non-metastatic	Bulk
TCGA-WB-A81R-01	HRAS	C2A	Adrenal	Non-metastatic	Bulk
VCBPH07T	HRAS	C2A	Adrenal	Non-metastatic	Bulk
VPH38T	HRAS	C2A	Adrenal	Non-metastatic	Bulk
E035	HRAS	C2A	Adrenal	Non-metastatic	Pseudobulk
AGZ_185_U133_2	HRAS	C2Bi	Adrenal	Non-metastatic	Bulk
AGZ_027_U133_2	HRAS	C2C	Adrenal	Non-metastatic	Bulk
TCGA-WB-A81T-01	HRAS	C2C	Adrenal	Non-metastatic	Bulk
AGZ_018_U133_2	NF1	C1Bi	Extraadrenal	Metastatic	Bulk
TCGA-QR-A70J-01	NF1	C1Bi	Adrenal	Non-metastatic	Bulk
GSM499539	NF1	C1Bii	NA	NA	Bulk
TCGA-W2-A7UY-01	NF1	C1Bii	Adrenal	NA	Bulk
AGZ_002_U133_2	NF1	C2A	Adrenal	Non-metastatic	Bulk
AGZ_003_U133_2	NF1	C2A	Adrenal	Non-metastatic	Bulk
AGZ_006_U133_2	NF1	C2A	Adrenal	Non-metastatic	Bulk
AGZ_017_U133_2	NF1	C2A	Adrenal	Non-metastatic	Bulk
AGZ_033_U133_2	NF1	C2A	Adrenal	Non-metastatic	Bulk
AGZ_038_U133_2	NF1	C2A	Adrenal	Non-metastatic	Bulk
AGZ_040_U133_2	NF1	C2A	Adrenal	Non-metastatic	Bulk
AGZ_045_U133_2	NF1	C2A	Adrenal	Non-metastatic	Bulk
AGZ_053_U133_2	NF1	C2A	Adrenal	Non-metastatic	Bulk
AGZ_056_U133_2	NF1	C2A	Adrenal	Non-metastatic	Bulk
AGZ_068_U133_2	NF1	C2A	Adrenal	Non-metastatic	Bulk
AGZ_076_U133_2	NF1	C2A	Adrenal	Non-metastatic	Bulk
AGZ_077_U133_2	NF1	C2A	Adrenal	Non-metastatic	Bulk
AGZ_080_U133_2	NF1	C2A	Adrenal	Non-metastatic	Bulk
AGZ_099_U133_2	NF1	C2A	Adrenal	Non-metastatic	Bulk
AGZ_110_U133_2	NF1	C2A	Adrenal	Non-metastatic	Bulk
AGZ_115_U133_2	NF1	C2A	Adrenal	Non-metastatic	Bulk
AGZ_120_U133_2	NF1	C2A	Adrenal	Non-metastatic	Bulk
AGZ_147_U133_2	NF1	C2A	Metastasis	Metastatic	Bulk
AGZ_148_U133_2	NF1	C2A	Adrenal	Non-metastatic	Bulk
AGZ_154bis_U133_2	NF1	C2A	Adrenal	Non-metastatic	Bulk
AGZ_162_U133_2	NF1	C2A	Adrenal	Non-metastatic	Bulk
AGZ_167bis_U133_2	NF1	C2A	Adrenal	Non-metastatic	Bulk
AGZ_169_U133_2	NF1	C2A	Adrenal	Non-metastatic	Bulk
AGZ_180_U133_2	NF1	C2A	Adrenal	Non-metastatic	Bulk
AGZ_192_U133_2	NF1	C2A	Adrenal	Non-metastatic	Bulk
AGZ_199_U133_2	NF1	C2A	Adrenal	Non-metastatic	Bulk
GSM1237819	NF1	C2A	NA	NA	Bulk
GSM1237821	NF1	C2A	NA	NA	Bulk
GSM1237828	NF1	C2A	NA	NA	Bulk
GSM1637999	NF1	C2A	NA	Non-metastatic	Bulk
GSM483069	NF1	C2A	NA	NA	Bulk
GSM483072	NF1	C2A	NA	NA	Bulk
GSM499565	NF1	C2A	Adrenal	NA	Bulk
GSM499582	NF1	C2A	Adrenal	NA	Bulk
GSM62254	NF1	C2A	Adrenal	NA	Bulk
GSM62292	NF1	C2A	Adrenal	NA	Bulk
TCGA-QR-A6GS-01	NF1	C2A	Adrenal	Non-metastatic	Bulk
TCGA-QR-A702-01	NF1	C2A	Extraadrenal	Non-metastatic	Bulk
TCGA-QR-A707-01	NF1	C2A	Adrenal	Non-metastatic	Bulk
TCGA-QR-A70V-01	NF1	C2A	Adrenal	Non-metastatic	Bulk
TCGA-RT-A6YA-01	NF1	C2A	Adrenal	Non-metastatic	Bulk
TCGA-RW-A67Y-01	NF1	C2A	Adrenal	Non-metastatic	Bulk
TCGA-RW-A688-01	NF1	C2A	Adrenal	Non-metastatic	Bulk
TCGA-RW-A689-01	NF1	C2A	Adrenal	Non-metastatic	Bulk
TCGA-RW-A7D0-01	NF1	C2A	Adrenal	Non-metastatic	Bulk
TCGA-S7-A7WL-01	NF1	C2A	Adrenal	Non-metastatic	Bulk
TCGA-S7-A7WM-01	NF1	C2A	Adrenal	Non-metastatic	Bulk
TCGA-S7-A7WX-01	NF1	C2A	Adrenal	Non-metastatic	Bulk
TCGA-SQ-A6I6-01	NF1	C2A	Adrenal	Non-metastatic	Bulk
TCGA-SR-A6MP-01	NF1	C2A	Adrenal	Non-metastatic	Bulk
TCGA-TT-A6YJ-01	NF1	C2A	Adrenal	Non-metastatic	Bulk
TCGA-WB-A818-01	NF1	C2A	Adrenal	Non-metastatic	Bulk
TCGA-WB-A81N-01	NF1	C2A	Adrenal	Non-metastatic	Bulk
TCGA-WB-A81P-01	NF1	C2A	Adrenal	Non-metastatic	Bulk
TCGA-WB-A81S-01	NF1	C2A	Adrenal	Non-metastatic	Bulk
TCGA-WB-A81V-01	NF1	C2A	Adrenal	Non-metastatic	Bulk
VCBPH10T	NF1	C2A	Adrenal	Non-metastatic	Bulk
VPH01T	NF1	C2A	Adrenal	Metastatic	Bulk
VPH13T	NF1	C2A	Adrenal	Non-metastatic	Bulk
VPH18T	NF1	C2A	Adrenal	Non-metastatic	Bulk
VPH20T	NF1	C2A	Adrenal	Non-metastatic	Bulk
VPH39T	NF1	C2A	Adrenal	Non-metastatic	Bulk
VPH40T	NF1	C2A	Adrenal	Non-metastatic	Bulk
E174	NF1	C2A	Adrenal	Non-metastatic	Pseudobulk
E017	NF1	C2A	Adrenal	Non-metastatic	Pseudobulk
E027	NF1	C2A	Adrenal	Non-metastatic	Pseudobulk
AGZ_012_U133_2	NF1	C2C	Adrenal	Non-metastatic	Bulk
AGZ_016_U133_2	NF1	C2C	Adrenal	Non-metastatic	Bulk
AGZ_037_U133_2	NF1	C2C	Adrenal	Non-metastatic	Bulk
AGZ_049_U133_2	NF1	C2C	Adrenal	Metastatic	Bulk
AGZ_061_U133_2	NF1	C2C	Adrenal	Non-metastatic	Bulk
AGZ_072_U133_2	NF1	C2C	Adrenal	Non-metastatic	Bulk
AGZ_161_U133_2	NF1	C2C	Adrenal	Non-metastatic	Bulk
AGZ_174_U133_2	NF1	C2C	Adrenal	Non-metastatic	Bulk
GSM1237826	NF1	C2C	NA	NA	Bulk
GSM1637998	NF1	C2C	NA	Non-metastatic	Bulk
GSM483062	NF1	C2C	NA	NA	Bulk
GSM499553	NF1	C2C	Adrenal	NA	Bulk
TCGA-RW-A685-01	NF1	C2C	Adrenal	Non-metastatic	Bulk
VPH16T	NF1	C2C	Adrenal	Non-metastatic	Bulk
TCGA-RT-A6YC-01	BRAF	C2A	Adrenal	Non-metastatic	Bulk
TCGA-RX-A8JQ-01	BRAF	C2A	Extraadrenal	Non-metastatic	Bulk
AGZ_034_U133_2	TMEM127	C2A	Adrenal	Non-metastatic	Bulk
GSM483045	TMEM127	C2A	NA	NA	Bulk
GSM483046	TMEM127	C2A	NA	NA	Bulk
GSM483056	TMEM127	C2A	NA	NA	Bulk
GSM499583	TMEM127	C2A	Adrenal	NA	Bulk
GSM62258	TMEM127	C2A	Adrenal	NA	Bulk
GSM62294	TMEM127	C2A	Adrenal	NA	Bulk
GSM62310	TMEM127	C2A	Adrenal	NA	Bulk
GSM62311	TMEM127	C2A	Adrenal	NA	Bulk
TCGA-SP-A6QC-01	TMEM127	C2A	Adrenal	Non-metastatic	Bulk
VPH08T	TMEM127	C2A	Adrenal	Non-metastatic	Bulk
E235	TMEM127	C2A	Adrenal	Non-metastatic	Pseudobulk
E007	TMEM127	C2A	Adrenal	Non-metastatic	Pseudobulk
GSM62317	TMEM127	C2C	Adrenal	NA	Bulk
GSM62321	TMEM127	C2C	Adrenal	NA	Bulk
TCGA-QT-A5XN-01	NGFR	C2A	Adrenal	Non-metastatic	Bulk
GSM483060	MAX	C1Ai	NA	NA	Bulk
TCGA-S7-A7WV-01	MAX	C1Aii	Adrenal	Non-metastatic	Bulk
AGZ_059_U133_2	MAX	C2A	Adrenal	Non-metastatic	Bulk
AGZ_132_U133_2	MAX	C2Bi	Adrenal	Non-metastatic	Bulk
GSM1237812	MAX	C2Bi	NA	NA	Bulk
GSM1237817	MAX	C2Bi	NA	NA	Bulk
GSM483043	MAX	C2Bi	NA	NA	Bulk
GSM483067	MAX	C2Bi	NA	NA	Bulk
E208	MAX	C2Bi	Extraadrenal	Non-metastatic	Pseudobulk
E209	MAX	C2Bi	Adrenal	Non-metastatic	Pseudobulk
AGZ_195_U133_2	MAX	C2C	Adrenal	Non-metastatic	Bulk
GSM1237810	MAX	C2C	NA	NA	Bulk
GSM1237815	MAX	C2C	NA	NA	Bulk
TCGA-WB-A817-01	MAX	C2C	Adrenal	Non-metastatic	Bulk
TCGA-RW-A681-01	CSDE1	C2Bi	Adrenal	Non-metastatic	Bulk
TCGA-S7-A7WT-01	CSDE1	C2Bi	Adrenal	Non-metastatic	Bulk
TCGA-WB-A80M-01	CSDE1	C2Bi	Adrenal	Non-metastatic	Bulk
TCGA-WB-A81M-01	CSDE1	C2Bi	Adrenal	Non-metastatic	Bulk
GSM499586	H3F3A	C2Bi	Extraadrenal	NA	Bulk
GSM62305	H3F3A	C2Bi	Adrenal	NA	Bulk
GSM62306	H3F3A	C2Bi	Adrenal	NA	Bulk
E326	H3F3A	C2Bi	Extraadrenal	NA	Pseudobulk
GSM62281	KIF1B	C2Bi	Adrenal	NA	Bulk
TCGA-W2-A7HH-01	IDH1	C1Bii	Extraadrenal	Non-metastatic	Bulk
TCGA-WB-A80Y-01	MAML3	C2Bi	Adrenal	Non-metastatic	Bulk
TCGA-P8-A5KC-01	MAML3	C2Bii	Adrenal	NA	Bulk
TCGA-PR-A5PF-01	MAML3	C2Bii	Adrenal	Non-metastatic	Bulk
TCGA-PR-A5PH-01	MAML3	C2Bii	Adrenal	Non-metastatic	Bulk
TCGA-QR-A70H-01	MAML3	C2Bii	Adrenal	Non-metastatic	Bulk
TCGA-RW-A686-01	MAML3	C2Bii	Adrenal	Metastatic	Bulk
TCGA-RW-A686-06	MAML3	C2Bii	Adrenal	NA	Bulk
TCGA-RW-A8AZ-01	MAML3	C2Bii	Adrenal	Metastatic	Bulk
TCGA-WB-A80K-01	MAML3	C2Bii	Adrenal	Non-metastatic	Bulk
TCGA-WB-A80Q-01	MAML3	C2Bii	Adrenal	Non-metastatic	Bulk
VPH09T	MAML3	C2Bii	NA	NA	Bulk
E237	MAML3	C2Bii	Adrenal	Metastatic	Pseudobulk
E008	MAML3	C2Bii	Adrenal	Non-metastatic	Pseudobulk
AGZ_042_U133_2	Unknown	C1Ai	Extraadrenal	Non-metastatic	Bulk
GSM1638023	Unknown	C1Ai	NA	Non-metastatic	Bulk
GSM1638025	Unknown	C1Ai	NA	Non-metastatic	Bulk
GSM1638028	Unknown	C1Ai	NA	Non-metastatic	Bulk
GSM1638042	Unknown	C1Ai	NA	Metastatic	Bulk
GSM483009	Unknown	C1Ai	NA	NA	Bulk
GSM483010	Unknown	C1Ai	NA	NA	Bulk
GSM483027	Unknown	C1Ai	NA	NA	Bulk
GSM499581	Unknown	C1Ai	Adrenal	NA	Bulk
GSM62283	Unknown	C1Ai	Adrenal	NA	Bulk
GSM62301	Unknown	C1Ai	Adrenal	NA	Bulk
GSM62323	Unknown	C1Ai	NA	NA	Bulk
TCGA-QR-A705-01	Unknown	C1Ai	Extraadrenal	Non-metastatic	Bulk
TCGA-QR-A70I-01	Unknown	C1Ai	Extraadrenal	Non-metastatic	Bulk
TCGA-QR-A70Q-01	Unknown	C1Ai	Extraadrenal	NA	Bulk
TCGA-QT-A5XJ-01	Unknown	C1Ai	Adrenal	Metastatic	Bulk
TCGA-RM-A68W-01	Unknown	C1Ai	Extraadrenal	NA	Bulk
TCGA-SP-A6QD-01	Unknown	C1Ai	Adrenal	Non-metastatic	Bulk
TCGA-W2-A7H7-01	Unknown	C1Ai	Adrenal	Non-metastatic	Bulk
AGZ_015_U133_2	Unknown	C1Aii	Extraadrenal	Metastatic	Bulk
AGZ_073b_U133_2	Unknown	C1Aii	Extraadrenal	Metastatic	Bulk
GSM1638035	Unknown	C1Aii	NA	Metastatic	Bulk
GSM1638038	Unknown	C1Aii	NA	Metastatic	Bulk
GSM482997	Unknown	C1Aii	NA	NA	Bulk
GSM483032	Unknown	C1Aii	NA	NA	Bulk
GSM483071	Unknown	C1Aii	NA	NA	Bulk
GSM483075	Unknown	C1Aii	NA	NA	Bulk
GSM499545	Unknown	C1Aii	Adrenal	NA	Bulk
GSM499577	Unknown	C1Aii	Extraadrenal	NA	Bulk
GSM62264	Unknown	C1Aii	Adrenal	NA	Bulk
TCGA-RM-A68T-01	Unknown	C1Aii	Extraadrenal	NA	Bulk
TCGA-SP-A6QH-01	Unknown	C1Aii	Adrenal	Non-metastatic	Bulk
VPH03T	Unknown	C1Aii	Adrenal	Metastatic	Bulk
VPH06T	Unknown	C1Aii	NA	NA	Bulk
AGZ_004_U133_2	Unknown	C1Bi	Adrenal	Non-metastatic	Bulk
AGZ_019_U133_2	Unknown	C1Bi	Adrenal	Non-metastatic	Bulk
AGZ_089_U133_2	Unknown	C1Bi	Adrenal	Non-metastatic	Bulk
AGZ_128_U133_2	Unknown	C1Bi	Extraadrenal	Non-metastatic	Bulk
GSM1638006	Unknown	C1Bi	NA	Non-metastatic	Bulk
GSM1638017	Unknown	C1Bi	NA	Non-metastatic	Bulk
GSM1638018	Unknown	C1Bi	NA	Non-metastatic	Bulk
GSM1638027	Unknown	C1Bi	NA	Non-metastatic	Bulk
GSM483030	Unknown	C1Bi	NA	NA	Bulk
GSM483052	Unknown	C1Bi	NA	NA	Bulk
GSM483074	Unknown	C1Bi	NA	NA	Bulk
TCGA-QR-A706-01	Unknown	C1Bi	Extraadrenal	Non-metastatic	Bulk
TCGA-RW-A68C-01	Unknown	C1Bi	Adrenal	Non-metastatic	Bulk
TCGA-S7-A7WP-01	Unknown	C1Bi	Adrenal	Non-metastatic	Bulk
AGZ_008_U133_2	Unknown	C1Bii	Extraadrenal	Non-metastatic	Bulk
AGZ_023_U133_2	Unknown	C1Bii	Extraadrenal	Non-metastatic	Bulk
AGZ_066_U133_2	Unknown	C1Bii	Extraadrenal	Non-metastatic	Bulk
GSM1638010	Unknown	C1Bii	NA	Non-metastatic	Bulk
GSM482998	Unknown	C1Bii	NA	NA	Bulk
GSM483073	Unknown	C1Bii	NA	NA	Bulk
GSM499548	Unknown	C1Bii	Adrenal	NA	Bulk
TCGA-SR-A6MR-01	Unknown	C1Bii	Extraadrenal	Non-metastatic	Bulk
AGZ_001_U133_2	Unknown	C2A	Adrenal	Non-metastatic	Bulk
AGZ_011_U133_2	Unknown	C2A	Adrenal	Non-metastatic	Bulk
AGZ_020_U133_2	Unknown	C2A	Adrenal	Non-metastatic	Bulk
AGZ_029_U133_2	Unknown	C2A	Adrenal	Non-metastatic	Bulk
AGZ_030_U133_2	Unknown	C2A	Adrenal	Non-metastatic	Bulk
AGZ_031_U133_2	Unknown	C2A	Adrenal	Non-metastatic	Bulk
AGZ_036_U133_2	Unknown	C2A	Adrenal	Non-metastatic	Bulk
AGZ_051_U133_2	Unknown	C2A	Adrenal	Non-metastatic	Bulk
AGZ_052_U133_2	Unknown	C2A	Extraadrenal	Non-metastatic	Bulk
AGZ_057_U133_2	Unknown	C2A	Adrenal	Non-metastatic	Bulk
AGZ_058_U133_2	Unknown	C2A	Adrenal	Non-metastatic	Bulk
AGZ_090_U133_2	Unknown	C2A	Adrenal	Non-metastatic	Bulk
AGZ_098_U133_2	Unknown	C2A	Adrenal	Non-metastatic	Bulk
AGZ_107_U133_2	Unknown	C2A	Adrenal	Non-metastatic	Bulk
AGZ_123_U133_2	Unknown	C2A	Adrenal	Non-metastatic	Bulk
AGZ_131_U133_2	Unknown	C2A	Adrenal	Non-metastatic	Bulk
AGZ_139_U133_2	Unknown	C2A	Adrenal	Non-metastatic	Bulk
AGZ_146_U133_2	Unknown	C2A	Adrenal	Metastatic	Bulk
AGZ_151_U133_2	Unknown	C2A	Adrenal	Metastatic	Bulk
AGZ_173_U133_2	Unknown	C2A	Adrenal	Non-metastatic	Bulk
AGZ_175_U133_2	Unknown	C2A	Adrenal	Non-metastatic	Bulk
AGZ_182_U133_2	Unknown	C2A	Adrenal	Non-metastatic	Bulk
AGZ_187_U133_2	Unknown	C2A	Adrenal	Non-metastatic	Bulk
GSM1638004	Unknown	C2A	NA	Non-metastatic	Bulk
GSM1638005	Unknown	C2A	NA	Non-metastatic	Bulk
GSM1638008	Unknown	C2A	NA	Non-metastatic	Bulk
GSM1638011	Unknown	C2A	NA	Non-metastatic	Bulk
GSM1638012	Unknown	C2A	NA	Non-metastatic	Bulk
GSM1638013	Unknown	C2A	NA	Non-metastatic	Bulk
GSM1638015	Unknown	C2A	NA	Non-metastatic	Bulk
GSM1638016	Unknown	C2A	NA	Non-metastatic	Bulk
GSM1638020	Unknown	C2A	NA	Non-metastatic	Bulk
GSM1638022	Unknown	C2A	NA	Non-metastatic	Bulk
GSM1638026	Unknown	C2A	NA	Non-metastatic	Bulk
GSM1638030	Unknown	C2A	NA	Non-metastatic	Bulk
GSM1638032	Unknown	C2A	NA	Non-metastatic	Bulk
GSM1638041	Unknown	C2A	NA	Metastatic	Bulk
GSM482992	Unknown	C2A	NA	NA	Bulk
GSM483005	Unknown	C2A	NA	NA	Bulk
GSM483006	Unknown	C2A	NA	NA	Bulk
GSM483016	Unknown	C2A	NA	NA	Bulk
GSM483020	Unknown	C2A	NA	NA	Bulk
GSM483031	Unknown	C2A	NA	NA	Bulk
GSM483033	Unknown	C2A	NA	NA	Bulk
GSM483040	Unknown	C2A	NA	NA	Bulk
GSM483068	Unknown	C2A	NA	NA	Bulk
GSM483070	Unknown	C2A	NA	NA	Bulk
GSM499541	Unknown	C2A	Adrenal	NA	Bulk
GSM499544	Unknown	C2A	Adrenal	NA	Bulk
GSM499546	Unknown	C2A	Adrenal	NA	Bulk
GSM499550	Unknown	C2A	Adrenal	NA	Bulk
GSM499551	Unknown	C2A	Adrenal	NA	Bulk
GSM499552	Unknown	C2A	Adrenal	NA	Bulk
GSM499559	Unknown	C2A	Adrenal	NA	Bulk
GSM499561	Unknown	C2A	Adrenal	NA	Bulk
GSM499567	Unknown	C2A	Adrenal	NA	Bulk
GSM499574	Unknown	C2A	Adrenal	NA	Bulk
GSM499575	Unknown	C2A	Adrenal	NA	Bulk
GSM499576	Unknown	C2A	Adrenal	NA	Bulk
GSM499580	Unknown	C2A	Adrenal	NA	Bulk
GSM499584	Unknown	C2A	Adrenal	NA	Bulk
GSM499585	Unknown	C2A	Adrenal	NA	Bulk
GSM62250	Unknown	C2A	Adrenal	NA	Bulk
GSM62252	Unknown	C2A	Adrenal	NA	Bulk
GSM62257	Unknown	C2A	Adrenal	NA	Bulk
GSM62261	Unknown	C2A	Adrenal	NA	Bulk
GSM62262	Unknown	C2A	Adrenal	NA	Bulk
GSM62276	Unknown	C2A	Adrenal	NA	Bulk
GSM62279	Unknown	C2A	Adrenal	NA	Bulk
GSM62286	Unknown	C2A	Adrenal	NA	Bulk
GSM62287	Unknown	C2A	Adrenal	NA	Bulk
GSM62293	Unknown	C2A	Adrenal	NA	Bulk
GSM62302	Unknown	C2A	Adrenal	NA	Bulk
GSM62303	Unknown	C2A	Adrenal	NA	Bulk
GSM62304	Unknown	C2A	Adrenal	NA	Bulk
GSM62313	Unknown	C2A	Adrenal	NA	Bulk
GSM62314	Unknown	C2A	Adrenal	NA	Bulk
TCGA-QR-A6GO-01	Unknown	C2A	Adrenal	Non-metastatic	Bulk
TCGA-QR-A6H4-01	Unknown	C2A	Adrenal	NA	Bulk
TCGA-QR-A70K-01	Unknown	C2A	Adrenal	Non-metastatic	Bulk
TCGA-QR-A70O-01	Unknown	C2A	Adrenal	Non-metastatic	Bulk
TCGA-QR-A70U-01	Unknown	C2A	Adrenal	Non-metastatic	Bulk
TCGA-QT-A5XP-01	Unknown	C2A	Adrenal	Non-metastatic	Bulk
TCGA-RW-A67W-01	Unknown	C2A	Adrenal	Non-metastatic	Bulk
TCGA-RW-A684-01	Unknown	C2A	Adrenal	Non-metastatic	Bulk
TCGA-S7-A7X2-01	Unknown	C2A	Adrenal	Non-metastatic	Bulk
TCGA-SP-A6QI-01	Unknown	C2A	Adrenal	Non-metastatic	Bulk
TCGA-TT-A6YN-01	Unknown	C2A	Adrenal	Non-metastatic	Bulk
TCGA-WB-A81D-01	Unknown	C2A	Adrenal	Non-metastatic	Bulk
TCGA-WB-A81F-01	Unknown	C2A	Adrenal	Non-metastatic	Bulk
TCGA-WB-A81J-01	Unknown	C2A	Adrenal	Non-metastatic	Bulk
TCGA-WB-A81Q-01	Unknown	C2A	Adrenal	Metastatic	Bulk
TCGA-WB-A81W-01	Unknown	C2A	Adrenal	Non-metastatic	Bulk
TCGA-WB-A820-01	Unknown	C2A	Adrenal	NA	Bulk
VCBPH12T	Unknown	C2A	Adrenal	Non-metastatic	Bulk
VPH07T	Unknown	C2A	Adrenal	Non-metastatic	Bulk
VPH10T	Unknown	C2A	NA	NA	Bulk
AGZ_007_U133_2	Unknown	C2Bi	Adrenal	Non-metastatic	Bulk
AGZ_021_U133_2	Unknown	C2Bi	Adrenal	Non-metastatic	Bulk
AGZ_035_U133_2	Unknown	C2Bi	Adrenal	Non-metastatic	Bulk
AGZ_047_U133_2	Unknown	C2Bi	Metastasis	Metastatic	Bulk
AGZ_091_U133_2	Unknown	C2Bi	Adrenal	Non-metastatic	Bulk
AGZ_093_U133_2	Unknown	C2Bi	Adrenal	Non-metastatic	Bulk
AGZ_101_U133_2	Unknown	C2Bi	Adrenal	Non-metastatic	Bulk
AGZ_113_U133_2	Unknown	C2Bi	Adrenal	Non-metastatic	Bulk
AGZ_125_U133_2	Unknown	C2Bi	Adrenal	Non-metastatic	Bulk
AGZ_129_U133_2	Unknown	C2Bi	Adrenal	Non-metastatic	Bulk
AGZ_130_U133_2	Unknown	C2Bi	Adrenal	Non-metastatic	Bulk
AGZ_164_U133_2	Unknown	C2Bi	Adrenal	Non-metastatic	Bulk
AGZ_168_U133_2	Unknown	C2Bi	Extraadrenal	Non-metastatic	Bulk
AGZ_178_U133_2	Unknown	C2Bi	Adrenal	Non-metastatic	Bulk
AGZ_179_U133_2	Unknown	C2Bi	Adrenal	Non-metastatic	Bulk
AGZ_181_U133_2	Unknown	C2Bi	Adrenal	Non-metastatic	Bulk
AGZ_183_U133_2	Unknown	C2Bi	Adrenal	Non-metastatic	Bulk
GSM482995	Unknown	C2Bi	NA	NA	Bulk
GSM483008	Unknown	C2Bi	NA	NA	Bulk
GSM483037	Unknown	C2Bi	NA	NA	Bulk
GSM483039	Unknown	C2Bi	NA	NA	Bulk
GSM483048	Unknown	C2Bi	NA	NA	Bulk
GSM499547	Unknown	C2Bi	Adrenal	NA	Bulk
GSM499570	Unknown	C2Bi	Adrenal	NA	Bulk
GSM62288	Unknown	C2Bi	Adrenal	NA	Bulk
GSM62295	Unknown	C2Bi	Extraadrenal	NA	Bulk
TCGA-P7-A5NX-01	Unknown	C2Bi	NA	NA	Bulk
TCGA-P8-A6RY-01	Unknown	C2Bi	Adrenal	NA	Bulk
TCGA-QR-A6GY-01	Unknown	C2Bi	Adrenal	Non-metastatic	Bulk
TCGA-QR-A6H2-01	Unknown	C2Bi	Adrenal	Non-metastatic	Bulk
TCGA-QR-A700-01	Unknown	C2Bi	Adrenal	Metastatic	Bulk
TCGA-QR-A708-01	Unknown	C2Bi	Adrenal	Non-metastatic	Bulk
TCGA-QR-A70A-01	Unknown	C2Bi	Adrenal	Non-metastatic	Bulk
TCGA-QR-A70E-01	Unknown	C2Bi	Adrenal	Non-metastatic	Bulk
TCGA-QR-A70R-01	Unknown	C2Bi	Adrenal	Non-metastatic	Bulk
TCGA-QR-A70T-01	Unknown	C2Bi	Extraadrenal	Non-metastatic	Bulk
TCGA-QT-A69Q-01	Unknown	C2Bi	Adrenal	Non-metastatic	Bulk
TCGA-RT-A6Y9-01	Unknown	C2Bi	Adrenal	Non-metastatic	Bulk
TCGA-RW-A67V-01	Unknown	C2Bi	Adrenal	Non-metastatic	Bulk
TCGA-S7-A7WU-01	Unknown	C2Bi	Adrenal	Non-metastatic	Bulk
TCGA-SA-A6C2-01	Unknown	C2Bi	Extraadrenal	Non-metastatic	Bulk
TCGA-SR-A6MS-01	Unknown	C2Bi	Adrenal	Non-metastatic	Bulk
TCGA-SR-A6MT-01	Unknown	C2Bi	Adrenal	Non-metastatic	Bulk
TCGA-WB-A80L-01	Unknown	C2Bi	Adrenal	Non-metastatic	Bulk
TCGA-WB-A815-01	Unknown	C2Bi	Adrenal	Non-metastatic	Bulk
TCGA-WB-A81A-01	Unknown	C2Bi	Adrenal	Non-metastatic	Bulk
TCGA-WB-A81I-01	Unknown	C2Bi	Adrenal	Non-metastatic	Bulk
VCBPH02T	Unknown	C2Bi	Adrenal	Non-metastatic	Bulk
VCBPH05T	Unknown	C2Bi	Adrenal	Non-metastatic	Bulk
VPH15T	Unknown	C2Bi	Adrenal	Non-metastatic	Bulk
VPH17T	Unknown	C2Bi	Adrenal	Non-metastatic	Bulk
VPH19T	Unknown	C2Bi	Extraadrenal	Non-metastatic	Bulk
E033	Unknown	C2Bi	Adrenal	Non-metastatic	Pseudobulk
AGZ_074_U133_2	Unknown	C2Bii	Extraadrenal	Metastatic	Bulk
AGZ_165bis_U133_2	Unknown	C2Bii	Adrenal	Non-metastatic	Bulk
AGZ_176_U133_2	Unknown	C2Bii	Adrenal	Non-metastatic	Bulk
AGZ_190_U133_2	Unknown	C2Bii	Adrenal	Non-metastatic	Bulk
GSM1237824	Unknown	C2Bii	NA	NA	Bulk
GSM1638037	Unknown	C2Bii	NA	Metastatic	Bulk
GSM1638039	Unknown	C2Bii	NA	Metastatic	Bulk
GSM1638040	Unknown	C2Bii	NA	Metastatic	Bulk
GSM1638043	Unknown	C2Bii	NA	Metastatic	Bulk
GSM482993	Unknown	C2Bii	NA	NA	Bulk
GSM483051	Unknown	C2Bii	NA	NA	Bulk
GSM62273	Unknown	C2Bii	Adrenal	NA	Bulk
TCGA-QR-A70C-01	Unknown	C2Bii	Adrenal	Non-metastatic	Bulk
AGZ_043_U133_2	Unknown	C2C	Adrenal	Non-metastatic	Bulk
AGZ_055_U133_2	Unknown	C2C	Adrenal	Non-metastatic	Bulk
AGZ_063_U133_2	Unknown	C2C	Adrenal	Non-metastatic	Bulk
AGZ_069_U133_2	Unknown	C2C	Adrenal	Non-metastatic	Bulk
AGZ_119_U133_2	Unknown	C2C	Adrenal	Non-metastatic	Bulk
AGZ_122_U133_2	Unknown	C2C	Adrenal	Non-metastatic	Bulk
AGZ_134_U133_2	Unknown	C2C	Adrenal	Non-metastatic	Bulk
AGZ_170_U133_2	Unknown	C2C	Adrenal	NA	Bulk
AGZ_172_U133_2	Unknown	C2C	Adrenal	Non-metastatic	Bulk
AGZ_188_U133_2	Unknown	C2C	Adrenal	Non-metastatic	Bulk
AGZ_194_U133_2	Unknown	C2C	Adrenal	Non-metastatic	Bulk
GSM1638007	Unknown	C2C	NA	Non-metastatic	Bulk
GSM1638009	Unknown	C2C	NA	Non-metastatic	Bulk
GSM1638019	Unknown	C2C	NA	Non-metastatic	Bulk
GSM1638029	Unknown	C2C	NA	Non-metastatic	Bulk
GSM1638036	Unknown	C2C	NA	Metastatic	Bulk
GSM482999	Unknown	C2C	NA	NA	Bulk
GSM483003	Unknown	C2C	NA	NA	Bulk
GSM483011	Unknown	C2C	NA	NA	Bulk
GSM483014	Unknown	C2C	NA	NA	Bulk
GSM483021	Unknown	C2C	NA	NA	Bulk
GSM483024	Unknown	C2C	NA	NA	Bulk
GSM483029	Unknown	C2C	NA	NA	Bulk
GSM483034	Unknown	C2C	NA	NA	Bulk
GSM483049	Unknown	C2C	NA	NA	Bulk
GSM499543	Unknown	C2C	NA	NA	Bulk
GSM499554	Unknown	C2C	Adrenal	NA	Bulk
GSM499562	Unknown	C2C	Adrenal	NA	Bulk
GSM499564	Unknown	C2C	Adrenal	NA	Bulk
GSM499568	Unknown	C2C	Adrenal	NA	Bulk
GSM62282	Unknown	C2C	Adrenal	NA	Bulk
TCGA-QR-A6GR-01	Unknown	C2C	Adrenal	Non-metastatic	Bulk
TCGA-QR-A70G-01	Unknown	C2C	Adrenal	Non-metastatic	Bulk
TCGA-QR-A70X-01	Unknown	C2C	Adrenal	Non-metastatic	Bulk
TCGA-QT-A5XO-01	Unknown	C2C	Adrenal	Non-metastatic	Bulk
TCGA-RW-A68G-01	Unknown	C2C	Adrenal	Non-metastatic	Bulk
TCGA-S7-A7WO-01	Unknown	C2C	Adrenal	Non-metastatic	Bulk
TCGA-S7-A7WW-01	Unknown	C2C	Adrenal	Non-metastatic	Bulk
TCGA-SR-A6MU-01	Unknown	C2C	Adrenal	Non-metastatic	Bulk
TCGA-SR-A6N0-01	Unknown	C2C	Adrenal	Non-metastatic	Bulk
TCGA-TT-A6YO-01	Unknown	C2C	Adrenal	Non-metastatic	Bulk
TCGA-WB-A816-01	Unknown	C2C	Adrenal	Non-metastatic	Bulk
TCGA-WB-A81H-01	Unknown	C2C	Adrenal	Non-metastatic	Bulk
TCGA-WB-A81K-01	Unknown	C2C	Adrenal	Non-metastatic	Bulk
TCGA-XG-A823-01	Unknown	C2C	Adrenal	Non-metastatic	Bulk
VCBPH08T	Unknown	C2C	Adrenal	Non-metastatic	Bulk

## Sheet: Figure2e
Sample	Subgroup	Castro_Vega_mRNA_Classification	TCGA_Cluster
AGZ_001_U133_2	C2A (Kinase)	C2A	NA
AGZ_002_U133_2	C2A (Kinase)	C2A	NA
AGZ_003_U133_2	C2A (Kinase)	C2A	NA
AGZ_004_U133_2	C1B1 (VHL)	C1B	NA
AGZ_005_U133_2	C1B1 (VHL)	C1B	NA
AGZ_006_U133_2	C2A (Kinase)	C2A	NA
AGZ_007_U133_2	C2B1 (MAX)	C2B	NA
AGZ_008_U133_2	C1B2 (EPAS1)	C2B	NA
AGZ_009b_U133_2	C1B1 (VHL)	C1B	NA
AGZ_011_U133_2	C2A (Kinase)	C2A	NA
AGZ_012_U133_2	C2C	C2A	NA
AGZ_013_U133_2	C2A (Kinase)	C2A	NA
AGZ_015_U133_2	C1A2 (SDHx-HN)	C2B	NA
AGZ_016_U133_2	C2C	C2A	NA
AGZ_017_U133_2	C2A (Kinase)	C2A	NA
AGZ_018_U133_2	C1B1 (VHL)	C1B	NA
AGZ_019_U133_2	C1B1 (VHL)	C1B	NA
AGZ_020_U133_2	C2A (Kinase)	C2A	NA
AGZ_021_U133_2	C2B1 (MAX)	C2B	NA
AGZ_022b_U133_2	C1B1 (VHL)	C1B	NA
AGZ_023_U133_2	C1B2 (EPAS1)	C2B	NA
AGZ_024_U133_2	C1B1 (VHL)	C1B	NA
AGZ_025_U133_2	C2C	C2C	NA
AGZ_027_U133_2	C2C	C2C	NA
AGZ_029_U133_2	C2A (Kinase)	C2A	NA
AGZ_030_U133_2	C2A (Kinase)	C2A	NA
AGZ_031_U133_2	C2A (Kinase)	C2A	NA
AGZ_032_U133_2	C1B1 (VHL)	C1B	NA
AGZ_033_U133_2	C2A (Kinase)	C2A	NA
AGZ_034_U133_2	C2A (Kinase)	C2A	NA
AGZ_035_U133_2	C2B1 (MAX)	C2B	NA
AGZ_036_U133_2	C2A (Kinase)	C2A	NA
AGZ_037_U133_2	C2C	C2A	NA
AGZ_038_U133_2	C2A (Kinase)	C2A	NA
AGZ_040_U133_2	C2A (Kinase)	C2A	NA
AGZ_041_U133_2	C2A (Kinase)	C2A	NA
AGZ_042_U133_2	C1A1 (SDHx)	C1A	NA
AGZ_043_U133_2	C2C	C2C	NA
AGZ_044_U133_2	C2A (Kinase)	C2A	NA
AGZ_045_U133_2	C2A (Kinase)	C2A	NA
AGZ_046_U133_2	C1B1 (VHL)	C1B	NA
AGZ_047_U133_2	C2B1 (MAX)	C2B	NA
AGZ_048_U133_2	C1A1 (SDHx)	C1A	NA
AGZ_049_U133_2	C2C	C2A	NA
AGZ_050_U133_2	C1A2 (SDHx-HN)	C1A	NA
AGZ_051_U133_2	C2A (Kinase)	C2A	NA
AGZ_052_U133_2	C2A (Kinase)	C2A	NA
AGZ_053_U133_2	C2A (Kinase)	C2A	NA
AGZ_055_U133_2	C2C	C2C	NA
AGZ_056_U133_2	C2A (Kinase)	C2A	NA
AGZ_057_U133_2	C2A (Kinase)	C2A	NA
AGZ_058_U133_2	C2A (Kinase)	C2A	NA
AGZ_059_U133_2	C2A (Kinase)	C2A	NA
AGZ_060_U133_2	C2A (Kinase)	C2A	NA
AGZ_061_U133_2	C2C	C2A	NA
AGZ_063_U133_2	C2C	C2C	NA
AGZ_064_U133_2	C1B1 (VHL)	C1B	NA
AGZ_065_U133_2	C1B1 (VHL)	C1B	NA
AGZ_066_U133_2	C1B2 (EPAS1)	C2B	NA
AGZ_068_U133_2	C2A (Kinase)	C2A	NA
AGZ_069_U133_2	C2C	C2C	NA
AGZ_070_U133_2	C2A (Kinase)	C2A	NA
AGZ_071_U133_2	C2A (Kinase)	C2A	NA
AGZ_072_U133_2	C2C	C2A	NA
AGZ_073b_U133_2	C1A2 (SDHx-HN)	C2B	NA
AGZ_074_U133_2	C2B2 (MAML3)	C2B	NA
AGZ_076_U133_2	C2A (Kinase)	C2A	NA
AGZ_077_U133_2	C2A (Kinase)	C2A	NA
AGZ_078_U133_2	C1B1 (VHL)	C1B	NA
AGZ_079_U133_2	C1B1 (VHL)	C1B	NA
AGZ_080_U133_2	C2A (Kinase)	C2A	NA
AGZ_081_U133_2	C2C	C2C	NA
AGZ_082_U133_2	C1A1 (SDHx)	C1A	NA
AGZ_083_U133_2	C1A1 (SDHx)	C1A	NA
AGZ_084_U133_2	C1B1 (VHL)	C1B	NA
AGZ_085_U133_2	C1A1 (SDHx)	C1A	NA
AGZ_087_U133_2	C1A1 (SDHx)	C1A	NA
AGZ_088_U133_2	C1A1 (SDHx)	C1A	NA
AGZ_089_U133_2	C1B1 (VHL)	C1B	NA
AGZ_090_U133_2	C2A (Kinase)	C2B	NA
AGZ_091_U133_2	C2B1 (MAX)	C2B	NA
AGZ_092_U133_2	C2A (Kinase)	C2A	NA
AGZ_093_U133_2	C2B1 (MAX)	C2B	NA
AGZ_094_U133_2	C2A (Kinase)	C2A	NA
AGZ_095_U133_2	C2C	C2A	NA
AGZ_096_U133_2	C1B1 (VHL)	C1B	NA
AGZ_098_U133_2	C2A (Kinase)	C2A	NA
AGZ_099_U133_2	C2A (Kinase)	C2A	NA
AGZ_100_U133_2	C1B2 (EPAS1)	C1B	NA
AGZ_101_U133_2	C2B1 (MAX)	C2B	NA
AGZ_102_U133_2	C1B1 (VHL)	C1B	NA
AGZ_105b_U133_2	C1B1 (VHL)	C1B	NA
AGZ_106b_U133_2	C1A2 (SDHx-HN)	C1A	NA
AGZ_107_U133_2	C2A (Kinase)	C2A	NA
AGZ_108_U133_2	C1B1 (VHL)	C1B	NA
AGZ_109_U133_2	C2A (Kinase)	C2A	NA
AGZ_110_U133_2	C2A (Kinase)	C2A	NA
AGZ_111_U133_2	C1B1 (VHL)	C1B	NA
AGZ_112_U133_2	C1B1 (VHL)	C1B	NA
AGZ_113_U133_2	C2B1 (MAX)	C2B	NA
AGZ_115_U133_2	C2A (Kinase)	C2A	NA
AGZ_116_U133_2	C1A1 (SDHx)	C1A	NA
AGZ_119_U133_2	C2C	C2C	NA
AGZ_120_U133_2	C2A (Kinase)	C2A	NA
AGZ_121_U133_2	C1A1 (SDHx)	C1A	NA
AGZ_122_U133_2	C2C	C2A	NA
AGZ_123_U133_2	C2A (Kinase)	C2A	NA
AGZ_124_U133_2	C1B1 (VHL)	C1B	NA
AGZ_125_U133_2	C2B1 (MAX)	C2B	NA
AGZ_128_U133_2	C1B1 (VHL)	C1B	NA
AGZ_129_U133_2	C2B1 (MAX)	C2B	NA
AGZ_130_U133_2	C2B1 (MAX)	C2B	NA
AGZ_131_U133_2	C2A (Kinase)	C2A	NA
AGZ_132_U133_2	C2B1 (MAX)	C2B	NA
AGZ_133_U133_2	C2A (Kinase)	C2A	NA
AGZ_134_U133_2	C2C	C2C	NA
AGZ_136_U133_2	C2A (Kinase)	C2A	NA
AGZ_137_U133_2	C1B1 (VHL)	C1B	NA
AGZ_138_U133_2	C1A1 (SDHx)	C1A	NA
AGZ_139_U133_2	C2A (Kinase)	C2A	NA
AGZ_140_U133_2	C1B1 (VHL)	C1B	NA
AGZ_141_U133_2	C1B1 (VHL)	C1B	NA
AGZ_142_U133_2	C1A1 (SDHx)	C1A	NA
AGZ_143_U133_2	C1B1 (VHL)	C1B	NA
AGZ_144_U133_2	C1A1 (SDHx)	C1A	NA
AGZ_145_U133_2	C1A2 (SDHx-HN)	C1A	NA
AGZ_146_U133_2	C2A (Kinase)	C2A	NA
AGZ_147_U133_2	C2A (Kinase)	C2A	NA
AGZ_148_U133_2	C2A (Kinase)	C2A	NA
AGZ_149_U133_2	C1A1 (SDHx)	C1A	NA
AGZ_150_U133_2	C1B1 (VHL)	C1B	NA
AGZ_151_U133_2	C2A (Kinase)	C2A	NA
AGZ_152_U133_2	C2A (Kinase)	C2A	NA
AGZ_153_U133_2	C1B1 (VHL)	C1B	NA
AGZ_154bis_U133_2	C2A (Kinase)	C2A	NA
AGZ_155_U133_2	C1B1 (VHL)	C1B	NA
AGZ_156_U133_2	C2A (Kinase)	C2A	NA
AGZ_157_U133_2	C1B1 (VHL)	C1B	NA
AGZ_158_U133_2	C1A2 (SDHx-HN)	C1A	NA
AGZ_159_U133_2	C1B1 (VHL)	C1B	NA
AGZ_161_U133_2	C2C	C2A	NA
AGZ_162_U133_2	C2A (Kinase)	C2A	NA
AGZ_163_U133_2	C1B1 (VHL)	C1B	NA
AGZ_164_U133_2	C2B1 (MAX)	C2B	NA
AGZ_165bis_U133_2	C2B2 (MAML3)	C2B	NA
AGZ_167bis_U133_2	C2A (Kinase)	C2A	NA
AGZ_168_U133_2	C2B1 (MAX)	C2B	NA
AGZ_169_U133_2	C2A (Kinase)	C2A	NA
AGZ_170_U133_2	C2C	C2C	NA
AGZ_171_U133_2	C2C	C2A	NA
AGZ_172_U133_2	C2C	C2C	NA
AGZ_173_U133_2	C2A (Kinase)	C2A	NA
AGZ_174_U133_2	C2C	C2A	NA
AGZ_175_U133_2	C2A (Kinase)	C2A	NA
AGZ_176_U133_2	C2B2 (MAML3)	C2B	NA
AGZ_177_U133_2	C1B1 (VHL)	C1B	NA
AGZ_178_U133_2	C2B1 (MAX)	C2B	NA
AGZ_179_U133_2	C2B1 (MAX)	C2B	NA
AGZ_180_U133_2	C2A (Kinase)	C2A	NA
AGZ_181_U133_2	C2B1 (MAX)	C2B	NA
AGZ_182_U133_2	C2A (Kinase)	C2A	NA
AGZ_183_U133_2	C2B1 (MAX)	C2B	NA
AGZ_184_U133_2	C1B1 (VHL)	C1B	NA
AGZ_185_U133_2	C2B1 (MAX)	C2B	NA
AGZ_186_U133_2	C1A2 (SDHx-HN)	C1A	NA
AGZ_187_U133_2	C2A (Kinase)	C2A	NA
AGZ_188_U133_2	C2C	C2C	NA
AGZ_189_U133_2	C1B1 (VHL)	C1B	NA
AGZ_190_U133_2	C2B2 (MAML3)	C2B	NA
AGZ_191_U133_2	C1A1 (SDHx)	C1A	NA
AGZ_192_U133_2	C2A (Kinase)	C2A	NA
AGZ_193_U133_2	C2A (Kinase)	C2A	NA
AGZ_194_U133_2	C2C	C2C	NA
AGZ_195_U133_2	C2C	C2C	NA
AGZ_196_U133_2	C1A1 (SDHx)	C1A	NA
AGZ_197_U133_2	C2A (Kinase)	C2A	NA
AGZ_198_U133_2	C2A (Kinase)	C2A	NA
AGZ_199_U133_2	C2A (Kinase)	C2A	NA
AGZ_200_U133_2	C1A1 (SDHx)	C1A	NA
AGZ_201_U133_2	C1A1 (SDHx)	C1A	NA
AGZ_202_U133_2	C1B1 (VHL)	C1B	NA
AGZ_203_U133_2	C1B1 (VHL)	C1B	NA
AGZ_204_U133_2	C1B1 (VHL)	C1B	NA
AGZ_205_U133_2	C1B1 (VHL)	C1B	NA
AGZ_206_U133_2	C1B1 (VHL)	C1B	NA
AGZ_207_U133_2	C1A1 (SDHx)	C1A	NA
AGZ_208_U133_2	C1A1 (SDHx)	C1A	NA
AGZ_209_U133_2	C1A1 (SDHx)	C1A	NA
TCGA.P7.A5NY.01	C2A (Kinase)	NA	Kinase signaling
TCGA.P8.A5KC.01	C2B2 (MAML3)	NA	Wnt-altered
TCGA.P8.A5KD.01	C2A (Kinase)	NA	Kinase signaling
TCGA.P8.A6RX.01	C1B1 (VHL)	NA	Pseudohypoxia
TCGA.P8.A6RY.01	C2B1 (MAX)	NA	Pseudohypoxia
TCGA.PR.A5PF.01	C2B2 (MAML3)	NA	Wnt-altered
TCGA.PR.A5PG.01	C2A (Kinase)	NA	Kinase signaling
TCGA.PR.A5PH.01	C2B2 (MAML3)	NA	Wnt-altered
TCGA.QR.A6GO.01	C2A (Kinase)	NA	Kinase signaling
TCGA.QR.A6GR.01	C2C	NA	Cortical admixture
TCGA.QR.A6GS.01	C2A (Kinase)	NA	Kinase signaling
TCGA.QR.A6GT.01	C1A2 (SDHx-HN)	NA	Pseudohypoxia
TCGA.QR.A6GU.01	C1A1 (SDHx)	NA	Pseudohypoxia
TCGA.QR.A6GW.01	C2A (Kinase)	NA	Kinase signaling
TCGA.QR.A6GX.01	C1A1 (SDHx)	NA	Pseudohypoxia
TCGA.QR.A6GY.01	C2B1 (MAX)	NA	Wnt-altered
TCGA.QR.A6H0.01	C1A1 (SDHx)	NA	Pseudohypoxia
TCGA.QR.A6H1.01	C2A (Kinase)	NA	Kinase signaling
TCGA.QR.A6H2.01	C2B1 (MAX)	NA	Wnt-altered
TCGA.QR.A6H3.01	C1A1 (SDHx)	NA	Pseudohypoxia
TCGA.QR.A6H5.01	C1B1 (VHL)	NA	Pseudohypoxia
TCGA.QR.A6H6.01	C1A1 (SDHx)	NA	Pseudohypoxia
TCGA.QR.A6ZZ.01	C1B1 (VHL)	NA	Pseudohypoxia
TCGA.QR.A700.01	C2B1 (MAX)	NA	Wnt-altered
TCGA.QR.A702.01	C2A (Kinase)	NA	Kinase signaling
TCGA.QR.A703.01	C1B1 (VHL)	NA	Pseudohypoxia
TCGA.QR.A705.01	C1A1 (SDHx)	NA	Pseudohypoxia
TCGA.QR.A706.01	C1B1 (VHL)	NA	Pseudohypoxia
TCGA.QR.A707.01	C2A (Kinase)	NA	Kinase signaling
TCGA.QR.A708.01	C2B1 (MAX)	NA	Wnt-altered
TCGA.QR.A70A.01	C2B1 (MAX)	NA	Pseudohypoxia
TCGA.QR.A70C.01	C2B2 (MAML3)	NA	Wnt-altered
TCGA.QR.A70D.01	C1A1 (SDHx)	NA	Pseudohypoxia
TCGA.QR.A70E.01	C2B1 (MAX)	NA	Pseudohypoxia
TCGA.QR.A70G.01	C2C	NA	Cortical admixture
TCGA.QR.A70H.01	C2B2 (MAML3)	NA	Wnt-altered
TCGA.QR.A70I.01	C1A1 (SDHx)	NA	Pseudohypoxia
TCGA.QR.A70J.01	C1B1 (VHL)	NA	Pseudohypoxia
TCGA.QR.A70K.01	C2A (Kinase)	NA	Kinase signaling
TCGA.QR.A70M.01	C2A (Kinase)	NA	Kinase signaling
TCGA.QR.A70N.01	C1B1 (VHL)	NA	Pseudohypoxia
TCGA.QR.A70O.01	C2A (Kinase)	NA	Kinase signaling
TCGA.QR.A70P.01	C1A1 (SDHx)	NA	Pseudohypoxia
TCGA.QR.A70R.01	C2B1 (MAX)	NA	Wnt-altered
TCGA.QR.A70T.01	C2B1 (MAX)	NA	Pseudohypoxia
TCGA.QR.A70U.01	C2A (Kinase)	NA	Kinase signaling
TCGA.QR.A70V.01	C2A (Kinase)	NA	Kinase signaling
TCGA.QR.A70W.01	C2A (Kinase)	NA	Kinase signaling
TCGA.QR.A70X.01	C2C	NA	Cortical admixture
TCGA.QR.A7IN.01	C1B2 (EPAS1)	NA	Pseudohypoxia
TCGA.QR.A7IP.01	C1A1 (SDHx)	NA	Pseudohypoxia
TCGA.QT.A5XJ.01	C1A1 (SDHx)	NA	Pseudohypoxia
TCGA.QT.A5XK.01	C2A (Kinase)	NA	Kinase signaling
TCGA.QT.A5XL.01	C1B1 (VHL)	NA	Pseudohypoxia
TCGA.QT.A5XM.01	C2A (Kinase)	NA	Kinase signaling
TCGA.QT.A5XN.01	C2A (Kinase)	NA	Kinase signaling
TCGA.QT.A5XO.01	C2C	NA	Kinase signaling
TCGA.QT.A5XP.01	C2A (Kinase)	NA	Kinase signaling
TCGA.QT.A69Q.01	C2B1 (MAX)	NA	Wnt-altered
TCGA.QT.A7U0.01	C1B2 (EPAS1)	NA	Pseudohypoxia
TCGA.RT.A6Y9.01	C2B1 (MAX)	NA	Pseudohypoxia
TCGA.RT.A6YA.01	C2A (Kinase)	NA	Kinase signaling
TCGA.RT.A6YC.01	C2A (Kinase)	NA	Kinase signaling
TCGA.RW.A67V.01	C2B1 (MAX)	NA	Wnt-altered
TCGA.RW.A67W.01	C2A (Kinase)	NA	Kinase signaling
TCGA.RW.A67X.01	C1B1 (VHL)	NA	Pseudohypoxia
TCGA.RW.A67Y.01	C2A (Kinase)	NA	Kinase signaling
TCGA.RW.A680.01	C1A1 (SDHx)	NA	Pseudohypoxia
TCGA.RW.A681.01	C2B1 (MAX)	NA	Pseudohypoxia
TCGA.RW.A684.01	C2A (Kinase)	NA	Kinase signaling
TCGA.RW.A685.01	C2C	NA	Cortical admixture
TCGA.RW.A686.01	C2B2 (MAML3)	NA	Wnt-altered
TCGA.RW.A688.01	C2A (Kinase)	NA	Kinase signaling
TCGA.RW.A689.01	C2A (Kinase)	NA	Kinase signaling
TCGA.RW.A68A.01	C2A (Kinase)	NA	Kinase signaling
TCGA.RW.A68B.01	C2A (Kinase)	NA	Kinase signaling
TCGA.RW.A68C.01	C1B1 (VHL)	NA	Pseudohypoxia
TCGA.RW.A68D.01	C2B1 (MAX)	NA	Pseudohypoxia
TCGA.RW.A68F.01	C2B1 (MAX)	NA	Pseudohypoxia
TCGA.RW.A68G.01	C2C	NA	Cortical admixture
TCGA.RW.A7CZ.01	C1A1 (SDHx)	NA	Pseudohypoxia
TCGA.RW.A7D0.01	C2A (Kinase)	NA	Kinase signaling
TCGA.RW.A8AZ.01	C2B2 (MAML3)	NA	Wnt-altered
TCGA.RX.A8JQ.01	C2A (Kinase)	NA	Kinase signaling
TCGA.S7.A7WL.01	C2A (Kinase)	NA	Kinase signaling
TCGA.S7.A7WM.01	C2A (Kinase)	NA	Kinase signaling
TCGA.S7.A7WN.01	C2A (Kinase)	NA	Kinase signaling
TCGA.S7.A7WO.01	C2C	NA	Cortical admixture
TCGA.S7.A7WP.01	C1B1 (VHL)	NA	Pseudohypoxia
TCGA.S7.A7WQ.01	C1B1 (VHL)	NA	Pseudohypoxia
TCGA.S7.A7WR.01	C2A (Kinase)	NA	Kinase signaling
TCGA.S7.A7WT.01	C2B1 (MAX)	NA	Wnt-altered
TCGA.S7.A7WU.01	C2B1 (MAX)	NA	Pseudohypoxia
TCGA.S7.A7WV.01	C1A2 (SDHx-HN)	NA	Cortical admixture
TCGA.S7.A7WW.01	C2C	NA	Cortical admixture
TCGA.S7.A7WX.01	C2A (Kinase)	NA	Kinase signaling
TCGA.S7.A7X0.01	C1B2 (EPAS1)	NA	Pseudohypoxia
TCGA.S7.A7X1.01	C1B1 (VHL)	NA	Pseudohypoxia
TCGA.S7.A7X2.01	C2A (Kinase)	NA	Kinase signaling
TCGA.SA.A6C2.01	C2B1 (MAX)	NA	Pseudohypoxia
TCGA.SP.A6QC.01	C2A (Kinase)	NA	Kinase signaling
TCGA.SP.A6QD.01	C1A1 (SDHx)	NA	Pseudohypoxia
TCGA.SP.A6QF.01	C2A (Kinase)	NA	Kinase signaling
TCGA.SP.A6QG.01	C1A1 (SDHx)	NA	Pseudohypoxia
TCGA.SP.A6QH.01	C1A2 (SDHx-HN)	NA	Pseudohypoxia
TCGA.SP.A6QI.01	C2A (Kinase)	NA	Kinase signaling
TCGA.SP.A6QJ.01	C2A (Kinase)	NA	Kinase signaling
TCGA.SP.A6QK.01	C2C	NA	Cortical admixture
TCGA.SQ.A6I4.01	C2A (Kinase)	NA	Cortical admixture
TCGA.SQ.A6I6.01	C2A (Kinase)	NA	Kinase signaling
TCGA.SR.A6MP.01	C2A (Kinase)	NA	Kinase signaling
TCGA.SR.A6MQ.01	C2A (Kinase)	NA	Kinase signaling
TCGA.SR.A6MR.01	C1B2 (EPAS1)	NA	Pseudohypoxia
TCGA.SR.A6MS.01	C2B1 (MAX)	NA	Wnt-altered
TCGA.SR.A6MT.01	C2B1 (MAX)	NA	Pseudohypoxia
TCGA.SR.A6MU.01	C2C	NA	Cortical admixture
TCGA.SR.A6MV.01	C1B2 (EPAS1)	NA	Pseudohypoxia
TCGA.SR.A6MX.01	C1A1 (SDHx)	NA	Pseudohypoxia
TCGA.SR.A6MY.01	C2A (Kinase)	NA	Kinase signaling
TCGA.SR.A6MZ.01	C2C	NA	Cortical admixture
TCGA.SR.A6N0.01	C2C	NA	Cortical admixture
TCGA.TT.A6YJ.01	C2A (Kinase)	NA	Kinase signaling
TCGA.TT.A6YK.01	C1B2 (EPAS1)	NA	Pseudohypoxia
TCGA.TT.A6YN.01	C2A (Kinase)	NA	Kinase signaling
TCGA.TT.A6YO.01	C2C	NA	Cortical admixture
TCGA.TT.A6YP.01	C1B1 (VHL)	NA	Pseudohypoxia
TCGA.W2.A7H5.01	C2A (Kinase)	NA	Kinase signaling
TCGA.W2.A7H7.01	C1A1 (SDHx)	NA	Pseudohypoxia
TCGA.W2.A7HA.01	C2A (Kinase)	NA	Kinase signaling
TCGA.W2.A7HB.01	C2A (Kinase)	NA	Kinase signaling
TCGA.W2.A7HC.01	C2A (Kinase)	NA	Kinase signaling
TCGA.W2.A7HD.01	C2A (Kinase)	NA	Kinase signaling
TCGA.W2.A7HE.01	C2C	NA	Cortical admixture
TCGA.W2.A7HF.01	C2A (Kinase)	NA	Kinase signaling
TCGA.W2.A7HH.01	C1B2 (EPAS1)	NA	Pseudohypoxia
TCGA.W2.A7UY.01	C1B2 (EPAS1)	NA	Pseudohypoxia
TCGA.WB.A80K.01	C2B2 (MAML3)	NA	Wnt-altered
TCGA.WB.A80L.01	C2B1 (MAX)	NA	Cortical admixture
TCGA.WB.A80M.01	C2B1 (MAX)	NA	Wnt-altered
TCGA.WB.A80N.01	C2A (Kinase)	NA	Kinase signaling
TCGA.WB.A80O.01	C2A (Kinase)	NA	Kinase signaling
TCGA.WB.A80P.01	C1A1 (SDHx)	NA	Pseudohypoxia
TCGA.WB.A80Q.01	C2B2 (MAML3)	NA	Wnt-altered
TCGA.WB.A80V.01	C2A (Kinase)	NA	Kinase signaling
TCGA.WB.A80Y.01	C2B1 (MAX)	NA	Wnt-altered
TCGA.WB.A814.01	C1B2 (EPAS1)	NA	Pseudohypoxia
TCGA.WB.A815.01	C2B1 (MAX)	NA	Wnt-altered
TCGA.WB.A816.01	C2C	NA	Cortical admixture
TCGA.WB.A817.01	C2C	NA	Cortical admixture
TCGA.WB.A818.01	C2A (Kinase)	NA	Kinase signaling
TCGA.WB.A819.01	C2A (Kinase)	NA	Kinase signaling
TCGA.WB.A81A.01	C2B1 (MAX)	NA	Pseudohypoxia
TCGA.WB.A81D.01	C2A (Kinase)	NA	Kinase signaling
TCGA.WB.A81E.01	C1A1 (SDHx)	NA	Pseudohypoxia
TCGA.WB.A81F.01	C2A (Kinase)	NA	Kinase signaling
TCGA.WB.A81G.01	C1A1 (SDHx)	NA	Pseudohypoxia
TCGA.WB.A81H.01	C2C	NA	Cortical admixture
TCGA.WB.A81I.01	C2B1 (MAX)	NA	Pseudohypoxia
TCGA.WB.A81J.01	C2A (Kinase)	NA	Kinase signaling
TCGA.WB.A81K.01	C2C	NA	Cortical admixture
TCGA.WB.A81M.01	C2B1 (MAX)	NA	Wnt-altered
TCGA.WB.A81N.01	C2A (Kinase)	NA	Kinase signaling
TCGA.WB.A81P.01	C2A (Kinase)	NA	Kinase signaling
TCGA.WB.A81Q.01	C2A (Kinase)	NA	Kinase signaling
TCGA.WB.A81R.01	C2A (Kinase)	NA	Kinase signaling
TCGA.WB.A81S.01	C2A (Kinase)	NA	Kinase signaling
TCGA.WB.A81T.01	C2C	NA	Kinase signaling
TCGA.WB.A81V.01	C2A (Kinase)	NA	Cortical admixture
TCGA.WB.A81W.01	C2A (Kinase)	NA	Kinase signaling
TCGA.WB.A821.01	C1B2 (EPAS1)	NA	Pseudohypoxia
TCGA.WB.A822.01	C1A2 (SDHx-HN)	NA	Pseudohypoxia
TCGA.XG.A823.01	C2C	NA	Cortical admixture

## Sheet: figure2f_subpanel1
Gene	AGZ_042_U133_2	AGZ_048_U133_2	AGZ_082_U133_2	AGZ_083_U133_2	AGZ_085_U133_2	AGZ_087_U133_2	AGZ_088_U133_2	AGZ_116_U133_2	AGZ_121_U133_2	AGZ_138_U133_2	AGZ_142_U133_2	AGZ_144_U133_2	AGZ_149_U133_2	AGZ_191_U133_2	AGZ_196_U133_2	AGZ_200_U133_2	AGZ_201_U133_2	AGZ_207_U133_2	AGZ_208_U133_2	AGZ_209_U133_2	CS2006121848	GSM1638002_Path_FVN_120706_F322	GSM1638003_Path_FVN_120706_F323	GSM1638023_Path_FVN_030707_F343	GSM1638025_Path_FVN_160507_PGL029	GSM1638028_Path_FVN_050707_PGL28	GSM1638033_Path_FVN_030707_F207	GSM1638042_Path_FVN_160507_PGL030	GSM483000	GSM483001	GSM483004	GSM483007	GSM483009	GSM483010	GSM483012	GSM483013	GSM483017	GSM483027	GSM483036	GSM483041	GSM483044	GSM483055	GSM483060	GSM483066	GSM499563	GSM499573	GSM499581	GSM62249	GSM62265
A2M	0.31	0.723	-0.483	0.455	0.514	0.787	0.336	0.355	-0.039	0.405	0.148	-0.364	0.195	0.601	-0.711	-0.081	0.77	0.035	-0.166	0.206	0.537	0.684	0.368	0.66	0.627	-0.194	-0.636	-0.318	0.676	0.861	0.488	0.922	1.134	0.837	0.016	-0.134	0.676	-0.036	0.125	0.47	-0.238	0.585	-0.478	-0.735	1.085	0.267	0.043	1.541	0.258
A4GALT	0.118	0.462	-0.024	1.616	0.792	0.551	0.822	0.636	0.066	0.524	0.043	-0.335	-0.034	0.122	0.229	0.707	0.352	0.097	0.538	0.487	-0.423	0.908	0.812	-0.778	-0.884	-0.56	0.319	-1.313	-0.137	2.798	0.884	1.06	1.523	-0.674	0.826	0.015	3.979	0.18	-1.531	0.546	0.276	-1.408	-0.183	-1.059	1.642	-0.117	0.374	0.352	-1.184
AADAC	-0.982	-0.636	-0.434	-0.921	-0.788	-0.902	-0.272	-1.045	-0.824	-0.964	-0.649	-1.362	-0.619	-1.316	-0.206	-0.791	-0.318	-0.664	-0.558	-0.779	0.863	-0.106	0.221	-0.733	-0.339	-0.74	-0.391	-0.917	-0.854	-0.922	-0.118	-0.497	-0.992	0.076	-1.01	-0.424	-0.355	-0.118	0.378	-0.193	-0.199	0.552	-0.854	0.489	1.802	0.93	-1.432	-0.094	0.505
AARS	-0.146	-0.016	1.62	1.545	1.167	1.301	0.861	1.206	-0.83	1.435	1.642	0.112	2.03	1.09	0.38	1.062	0.243	0.781	2.901	2.419	0.98	0.445	0.517	2.541	1.558	0.5	1.148	-0.59	-0.164	-0.099	0.265	0.802	0.6	-0.422	0.367	2.495	1.06	-0.024	-0.235	0.384	1.338	-0.53	0.296	-0.114	0.878	0.446	1.001	0.642	0.471
AATK	-0.001	0.288	0.135	0.893	1.172	1.003	0.759	1.023	0.297	0.092	-0.421	-0.777	0.49	-0.231	-1.041	-0.089	0.627	0.226	-0.052	0.07	0.523	0.728	0.34	0.104	0.201	-0.618	0.734	-0.795	0.758	1.088	0.713	0.343	0.459	-0.067	-0.041	-0.292	0.019	-0.089	-0.42	0.353	0.123	-0.048	0.223	-0.145	1.277	1.409	-0.627	1.25	1.434
ABAT	1.001	-0.447	0.114	-0.717	-0.913	-1.39	0.205	0.116	1.048	0.086	-2.59	-1.262	-1.017	0.316	0.379	0.145	-0.444	-0.373	-0.145	-0.317	0.664	0.018	-0.386	0.254	-0.608	-0.072	0.28	-3.337	0.648	0.336	0.386	-0.074	-0.201	0.317	-0.477	0.008	-0.003	0.371	0.146	0.063	0.535	0.079	0.142	-0.724	-0.206	-0.534	-0.253	0.538	-1.055
ABCA1	-0.535	0.628	-0.053	-1.977	0.066	-1.035	0.992	-1.839	0.623	-0.556	-0.931	-0.661	0.554	-0.888	-1.972	-0.472	-0.724	0.22	0.965	-0.662	-0.956	0.522	0.946	-0.121	0.986	-0.174	-1.442	0.046	0.304	0.473	-0.123	0.176	0.915	0.591	0.737	0.597	0.516	-0.07	0.147	0.821	0.157	0.453	0.22	-0.228	-0.768	-0.213	-0.485	-0.606	-0.574
ABCA2	-0.076	1.503	0.309	-0.688	0.369	0.816	0.798	1.051	0.598	-0.047	-0.692	-1.128	-0.255	-0.497	-0.219	-1.076	-0.054	-0.321	0.166	0.089	-0.368	-0.184	-0.492	0.621	0.233	-0.115	0.537	-1.037	0.68	0.165	-0.374	-0.419	0.386	0.365	-1.036	0.748	-0.052	-0.167	-1.756	0.083	0.665	-1.578	0.835	-1.064	-0.09	-0.316	0.412	-0.701	-0.39
ABCA5	-0.642	-0.001	0.67	-1.114	1.406	0	1.055	-0.974	-0.298	0.313	-0.346	-2.143	-0.589	0.024	0.052	0.272	0.326	-0.018	0.015	-0.041	-0.6	0.641	1.574	-0.629	0.581	3.124	-0.518	-0.891	-2.369	-2.954	1.373	0.196	-3.06	0.962	-0.043	-3.011	-2.841	1.439	1.633	0.626	-2.693	1.091	-2.679	1.269	1.171	-2.447	-2.582	-0.385	-0.883
ABCA6	-0.008	0.813	-0.005	0.854	0.105	-0.849	-0.46	-0.531	-0.14	1.271	0.054	-0.846	-0.555	-0.07	-0.891	-0.91	-0.38	-0.065	-0.752	0.164	-0.719	-0.334	0.463	0.02	0.066	-0.083	-0.553	0.077	0.819	0.418	0.169	0.315	2.147	0.249	-0.555	-0.886	0.333	1.072	-0.191	0.036	-0.105	0.406	-0.788	0.347	-0.2	0.469	-0.376	0.082	0.12
ABCA7	0.313	1.694	0.283	0.789	1.394	2.274	0.877	1.123	-0.203	0.336	2.002	-0.163	-0.442	0.871	0.511	-0.002	0.78	0.439	1.201	0.966	-1.022	1.207	1.006	1.05	0.119	0.78	1.565	-0.462	-0.437	-0.098	0.89	0.141	0.165	0.387	0.562	0.184	0.527	0.106	-1.039	0.649	0.248	-0.651	0.141	0.94	0.876	0.883	-1.246	1.735	1.243
ABCA8	0.892	0.657	-0.753	0.47	-1.08	-0.622	0.035	0.135	-0.844	1.144	0.734	-0.182	0.438	0.346	0.197	0.251	0.053	-0.338	-0.695	0.635	-1.078	-0.626	0.056	0	-0.319	-0.612	-0.313	-0.001	1.148	-0.587	0.894	0.482	2.461	0.961	0.602	0.27	0.014	1.636	0.812	0.505	0.668	0.978	-0.079	-0.025	2.031	-0.616	-1.073	-0.185	-0.563
ABCA9	-0.3	0.376	-0.064	0.235	-0.015	0.379	0.436	-0.865	-0.269	0.296	-0.144	-0.566	-0.206	0.012	-0.328	-0.349	0.18	-0.227	-0.591	0.045	0	-0.229	0.138	0.177	0.079	1.022	0.149	-0.189	1.266	-0.382	0.49	-0.984	1.728	0.757	0.407	-0.097	0.2	1.398	2.758	0.711	-0.268	-0.063	-1.011	0.614	0	0	0	0	0
ABCB1	-0.646	0.038	0.607	-0.429	-0.325	-0.822	-0.476	0.083	1.281	-0.632	-0.311	-2.235	-0.379	0.22	0.303	0.719	0.221	-1.262	1.151	1.181	0.753	-0.146	0.295	-0.729	0.174	-0.462	-0.026	-1.417	0.263	-0.633	-0.152	0.241	-0.333	-1.452	0.737	-1.329	-0.719	-1.062	0.131	-0.414	-0.586	-0.442	0.122	-0.102	-1.34	-1.04	-0.128	-1.103	-1.655
ABCC1	-0.459	0.749	1.4	0.771	2.483	0.624	0.081	2.008	1.162	-0.224	1.84	1.25	-0.256	-0.303	-0.163	-0.774	1.279	-0.363	0.669	0.771	0.524	0.205	-0.492	0.063	0.168	-0.25	1.671	-2.148	0.067	0.882	-0.229	-0.231	0.662	-0.359	-0.596	1.889	0.741	-0.907	-0.986	1.199	0.648	-0.414	0.897	-0.225	0.706	0.016	2.477	0.095	0.774
ABCC3	-0.274	-0.081	-0.145	0.53	0.706	0.312	-0.125	0.399	0.008	-0.055	0.349	-0.245	-0.208	-0.1	-0.105	0.008	0.405	-0.47	0.007	-0.274	-0.201	0.314	0.159	-0.314	-0.28	-0.354	-0.146	-0.993	1.033	0.883	-0.553	1.325	-0.933	-0.749	0.175	2.506	0.848	0.658	-0.188	-1.092	-0.831	0.172	-0.867	-1.68	-0.318	1.147	-0.591	0.147	1.075
ABCC4	-0.555	-1.357	-1.461	-1.282	-1.368	-1.595	-1.411	-2.267	-0.642	-1.667	1.808	-1.759	-0.311	-2.112	-0.47	-1.364	1.641	-1.093	0.353	0.143	-1.718	-0.56	-1.049	-0.023	-0.053	-0.992	-0.485	0.75	-0.079	0.256	-0.702	-0.199	0.422	-0.311	-0.471	0.74	-0.061	0.102	-0.663	-0.239	-0.32	-0.961	0.788	-0.505	-1.173	-1.605	-2.355	-0.667	-1.052
ABCC8	0.158	0.631	0.314	0.341	0.551	0.275	0.07	0.729	-0.887	-0.613	-0.798	-0.789	0.602	-0.706	-0.359	-0.722	-0.668	0.424	0.068	-0.073	-0.897	0.15	0.467	-0.022	-0.477	-0.674	-0.366	-0.881	1.328	-0.727	-1.257	-0.252	1.709	2.413	-0.234	0.312	-0.816	1.237	-1.157	-0.297	-0.091	-0.109	-1.025	0.748	-0.612	-0.618	-1.102	-0.163	-0.099
ABCC9	-0.381	0.516	0.225	-0.678	-0.629	-0.607	-0.687	-0.618	-0.712	-0.808	-0.755	-0.816	-0.564	-0.579	-0.65	-0.645	-0.654	0.73	-0.645	-0.604	-0.248	-0.087	-0.621	-0.454	-0.373	-0.442	-0.461	-0.597	0.688	0.138	0.549	0.126	1.249	-0.577	-0.208	-0.954	0.142	-0.855	-0.522	-0.277	0.251	-0.369	-0.476	-0.146	-0.166	-0.125	-0.115	-0.222	-0.079
ABCD2	-0.558	-1.166	-0.724	-1.193	-1.22	-1.898	-1.19	-1.18	-0.34	-1.108	-1.597	-1.733	-1.315	-0.469	-1.183	-1.226	-1.648	-1.208	-1.148	-0.917	0.533	-0.396	-0.571	-0.25	-0.515	-0.115	-0.492	-0.661	0.582	-0.493	-0.096	-0.523	-0.126	-0.798	0.29	-0.486	0.246	-0.903	-0.614	-0.229	-1.079	-1.044	-0.386	-0.258	0.089	-0.219	0.055	-0.136	0.256
ABCF3	0.24	-0.177	-1.41	0.654	0.576	-0.055	0.695	-0.752	-0.439	0.878	-1.261	-1.651	0.519	-0.818	0.836	-0.787	-0.048	-0.294	-0.76	-1.275	-0.973	-0.08	-0.05	-0.655	-1.763	-0.709	0.787	-2.308	0.033	-0.288	-0.474	-0.072	-0.221	-0.442	0.061	0.143	-0.005	-0.846	-0.606	0.32	0.417	-0.761	1.037	-0.167	-0.892	-0.769	1.228	-1.01	-1.607
ABCG1	0.597	0.374	-0.556	0.971	2.438	-0.365	2.173	-0.387	0.663	0.423	-1.744	-4.359	-1.366	-0.236	-1.109	-1.331	0.75	0.401	0.234	-0.201	-0.023	0.025	0.487	0.54	-0.886	-0.46	-2.054	-5.753	0.754	0.152	0.375	0.355	-2.003	-1.292	-0.395	-1.644	0.608	-1.31	-0.531	0.747	-0.08	0.743	-0.417	-0.497	-1.581	-1.788	0.467	-0.61	-1.243
ABCG2	-0.126	0.997	-0.138	-0.026	-2.218	0.736	-0.328	-0.991	-0.442	2.358	-1.941	0.358	1.305	0.105	-0.034	0.864	1.383	-0.582	-1.477	-0.037	0.623	0.244	-0.336	0.78	-0.198	1.014	-0.831	1.144	0.632	0.146	0.454	0.679	1.034	-0.338	-0.211	-0.261	-0.022	0.334	0.866	0.329	0.185	1.146	-0.894	-0.016	0.819	0.452	-0.226	-0.136	-0.205
ABCG4	-0.758	-0.747	-0.718	0.899	0.861	-0.474	-0.654	-0.205	0.211	0.171	-0.916	-0.165	1.501	0.26	-0.564	-0.806	0.102	-0.178	1.123	0.58	-0.66	-0.06	-0.031	-0.008	-0.092	-0.769	0.438	-0.83	-1.202	-3.034	0.399	0.533	-3.695	-0.186	0.544	-0.468	-1.531	0.513	-0.677	0.559	-0.751	-0.863	-0.893	0.913	1.542	-0.093	-1.167	-0.096	0.346
ABHD14A	0.938	1.443	-0.727	-0.733	-0.081	0.127	-0.035	-0.472	-1.061	0.277	-1.523	-2.029	0.244	-0.16	0.556	-1.269	-0.117	0.74	-3.208	-3.421	-1.32	0.431	-0.41	0.262	-1.01	-1.282	-0.469	-1.04	-1.016	-1.538	-0.609	-0.493	-0.89	0.954	0.482	-0.746	-0.187	0.492	-0.445	0.159	0.664	-0.556	-0.195	-0.63	-2.37	-0.404	0.114	-0.187	-1.56
ABHD17C	-1.016	-0.057	-0.419	-1.726	-0.579	0.326	-0.908	0.315	-1.428	-1.103	-1.457	-0.777	-1.361	-0.282	-0.737	-3.677	2.342	-0.399	-0.574	-0.032	0	-1.604	-0.998	0.385	1.282	0.723	-0.26	3.358	0	0	0	0	0	0	0	0	0	0	0	0	0	0	0	0	0	0	0	0	0
ABHD2	-0.443	-0.856	-0.901	-1.059	-0.246	-0.977	-0.473	-0.962	0.693	-1.086	-0.498	-0.875	-0.911	-1.705	-1.075	-1.013	-0.89	-1.066	0.235	0.112	-0.37	-1.315	-1.212	-0.959	-1.089	0.235	-0.974	-0.254	-0.276	-0.058	-0.162	-0.039	0.484	-0.012	-0.526	0.105	-0.155	-0.382	-0.484	0.105	-0.083	-0.461	0.403	-0.275	-0.487	-0.851	0.293	-0.376	-0.965
ABI3	0.356	1.571	-0.826	0.706	0.768	1.035	1.026	0.772	-0.257	0.635	0.047	-0.807	0.739	1.203	-0.191	1.393	0.888	0.7	0.17	0.712	0	1.715	1.384	-0.156	0.183	-0.559	-0.115	-2.026	-0.195	0.283	-0.037	0.706	0.918	-1.098	0.619	-1.216	2.39	-0.378	-0.063	-0.071	-0.434	1.54	-0.587	-0.956	0	0	0	0	0
ABI3BP	0.749	0.448	0.126	0.568	-0.666	0.147	-1.171	-0.929	-0.425	0.461	0.944	-0.312	0.291	0.613	-0.829	-0.263	0.665	0.211	-1.113	0.776	-0.365	-0.665	0.645	-0.61	0.95	0.28	-0.684	-0.33	0.026	-1.616	-0.115	0.272	-0.794	0.973	-0.51	-0.087	0.969	0.149	-0.032	0.04	-0.968	0.41	-0.798	0.898	0.76	0.194	-0.714	0.165	0.351
ABLIM1	-0.987	-0.158	-1.95	-0.79	-1.022	-0.148	-1.371	0.106	0.719	-0.854	-1.72	-1.273	-1.083	-0.724	-1.657	-1.226	-1.017	-0.53	-0.405	-0.135	-0.141	-0.594	-0.758	-1.618	-0.739	-1.588	-0.125	-1.786	-0.32	0.328	-0.111	0.787	0.591	-0.42	-1.32	0.449	0.086	-1.206	-0.379	-0.463	-0.066	0.321	0.364	-0.517	-2.94	-0.896	-2.372	-1.161	-1.376
ABLIM3	0.051	-0.004	1.242	2.166	1.514	1.645	0.177	1.413	-0.342	1.667	1.064	-2.19	1.679	0.457	-0.234	1.342	0.859	0.981	1.737	1.814	0.617	0.523	0.754	0.861	0.783	0.088	2.181	-0.56	0.148	-0.141	-0.062	0.923	0.4	-1.036	0.301	-0.183	0.522	-1.172	0.198	0.407	0.801	-0.435	0.553	0.722	1.413	0.342	0.664	0.353	1.182
ABTB2	-0.171	0.716	0.107	-0.412	0.846	-0.138	0.62	-0.074	0.137	0.46	-0.24	1.257	-0.367	-0.172	-0.091	0.877	0.23	0.236	-0.411	-0.516	0.77	0.439	0.627	-0.721	-0.546	-0.904	-0.51	-0.84	-0.542	0.019	-0.604	0.041	0.049	1.194	-0.888	0.498	-0.494	0.577	-0.101	-0.606	-0.191	0.78	1.573	-0.861	0.565	0.479	0.082	0.215	1.422
ACADSB	0.695	1.477	-1.437	0.527	0.076	-0.022	0.98	-0.874	0.891	0.172	-2.517	-1.225	-0.369	0.077	0.422	-0.856	0.799	0.875	-0.783	-1.345	0.054	0.264	0.028	-0.552	2.268	-0.158	-0.258	-4.65	0.702	0.394	0.239	0.259	0.171	0.215	-0.622	0.854	0.302	0.168	-0.126	0.878	0.248	0.388	-0.043	-0.37	-0.246	-0.177	0.557	0.011	-0.219
ACAN	-0.219	0.019	-0.199	0.401	0.567	1.119	0.294	0.293	-0.038	-0.217	0.523	-0.168	-0.171	0.208	0.012	-0.127	0.319	-0.045	0.025	0.183	-0.131	0.761	0.416	0.452	0.605	-0.123	-0.03	-0.478	0.588	2.031	-0.186	0.351	0.593	-0.44	1.085	-0.33	1.036	-0.396	0.348	-0.164	0.071	0.737	-0.114	-0.159	0.39	0.645	0.31	0.104	0.334
ACAP3	-0.605	0.311	-0.556	-0.672	-1.037	-0.215	0.767	-0.242	0.392	-0.434	-0.431	-0.095	-0.659	0.027	-0.327	-0.663	-0.69	-0.969	-0.205	0.063	0	-0.346	-0.211	1.374	-0.471	-0.685	1.248	0.557	-0.163	-0.001	0.036	-0.567	0.342	-0.372	-0.094	0.453	0.166	-0.715	-0.819	-0.048	0.423	-1.097	0.505	-0.32	0	0	0	0	0
ACAT1	-0.155	-0.412	-0.118	0.812	0.044	0.237	-0.148	0.881	-0.211	0.356	-0.135	0.248	0.115	0.596	0.769	0.605	0.424	0.56	0.614	0.158	2.071	-0.913	-0.192	0.346	0.083	0.152	0.832	0.059	-0.422	-0.589	0.407	-0.16	0.211	0.698	0.881	-0.172	0.307	0.511	0.677	1.092	0.494	1.388	1.309	0.556	-0.934	1.236	1.803	1.308	1.056
ACBD5	-1.349	-0.684	-2.048	-1.24	-1.015	-1.398	1.116	0.004	1.017	0.421	2.061	1.341	-0.139	0.166	0.476	-0.336	-0.216	-0.357	0.931	0.556	0	0.049	-0.244	-0.472	-0.897	1.094	-0.704	-0.83	-0.509	0.358	-0.285	-1.291	0.882	-0.588	-0.526	0.642	1.789	-1.815	0.885	0.016	0.575	0.434	1.347	0.118	0	0	0	0	0
ACE	0.517	0.637	-0.388	1.025	1.809	0.803	-0.489	-0.407	-1.164	1.301	-1.97	-1.339	-0.96	1.123	1.011	-0.937	0.443	0.271	0.797	0.875	-0.581	-0.398	-1.044	0.17	-1.609	-1.814	0.638	-1.855	-0.315	-0.117	-0.154	-0.356	0.211	-0.079	-0.019	-0.282	-0.165	-0.161	-0.415	0.173	0.143	-0.368	-0.034	-0.02	-0.267	-0.374	2.384	-0.287	-0.52
ACHE	0.35	0.412	0.862	-0.103	1.548	0.755	0.941	-0.896	0.994	0.104	1.254	-0.631	-0.269	0.824	0.687	0.256	1.153	1.091	0.206	-0.105	-0.481	0.71	0.157	1.687	-0.154	-0.447	0.323	-0.891	0.062	-0.338	-0.207	-0.15	0.097	-0.598	-0.072	-0.105	0.152	-0.478	-0.181	0.394	0.301	-0.269	0.054	-0.022	-0.154	-0.382	0.331	-0.31	-0.309
ACKR1	2.041	0.212	0.296	0.175	1.162	-0.211	-0.471	-0.667	0.617	1.87	-0.739	0.07	0.23	1.473	-0.949	-0.751	0.458	0.176	0.55	2.048	0.332	-0.388	1.447	-0.241	-1.259	0.349	0.471	-0.917	0.983	-0.264	0.032	0.291	0.444	0.363	-0.017	-0.372	0.087	-0.282	0.11	0.313	-0.049	0.214	-0.034	0.022	0.079	-0.63	-0.624	0.312	0.295
ACKR3	-0.088	0.457	0.059	0.32	0.967	1.23	0.605	0.127	0.539	0.192	0.787	-0.232	0.423	0.451	-0.313	0.913	0.198	0.491	0.791	0.096	-0.353	1.502	0.972	0.201	0.58	0.171	0.047	0.105	0.729	1.099	0.269	0.372	1.682	-0.698	0.795	-0.687	0.968	0.354	0.15	0.744	0.389	0.544	-0.589	0.859	1.473	1.05	1.402	1.058	-0.894
ACKR4	0.227	0.422	-0.102	1.025	-0.314	0.078	-0.694	-0.359	0.553	-0.078	-0.392	-0.519	1.679	3.059	-1.121	-0.493	1.593	-0.272	-0.019	-0.153	-1.026	-0.025	0.195	0.532	-0.133	0.098	-0.139	-0.098	-2.734	-2.711	-0.019	0.984	-3.309	-0.476	1.105	-1.288	-0.635	0.521	0.395	0.369	-0.879	0.51	-2.604	0.644	1.077	0.288	0.134	-0.015	0.301
ACOT7	0.235	1.102	-0.759	-1.333	-2.07	-0.748	1.012	-0.975	0.422	-1.86	-2.096	-0.728	-1.721	-2.01	0.289	-1.477	-0.884	-0.805	0.244	0.053	-0.744	0.058	0.111	-1.173	-1.43	0.747	-1.408	0.626	-0.657	-1.071	-0.794	-1.45	-3.08	-0.812	-0.338	-0.035	-0.957	-0.97	-1.426	-0.621	-0.155	-1.188	0.199	-1.535	-2.758	0.066	-1.011	-0.89	-1.648
ACOX2	0.566	0.219	-0.912	-0.846	0.418	0.271	0.866	0.158	0.524	0.568	-1.37	-3.387	1.517	-0.688	0.806	-2.151	0.028	0.824	-0.329	-0.133	-0.28	0.198	0.425	-1.293	-0.114	-0.689	-0.605	-3.844	1.027	0.395	-0.435	-0.681	0.28	0.154	-0.438	-1.129	-0.002	0.025	-0.827	0.006	0.307	0.07	0.038	0.432	-1.7	-0.631	0.516	-1.13	-2.28
ACP1	0.38	-0.861	-0.04	-1.312	-0.609	-1.788	0.125	0.253	0.772	-0.383	-0.335	0.028	-0.309	-0.469	0.216	0.68	0.101	-0.053	0.779	0.356	-0.692	-0.007	-0.074	-1.274	-1.403	1.003	-1.099	-0.713	0.828	0.334	0.222	-0.298	0.532	0.212	0.096	0.332	0.179	0.072	0.366	-0.083	0.017	0.16	0.277	0.343	-2.872	-1.282	1.264	-2.283	-2.846
ACP5	2.151	-1.086	-0.393	-0.55	0.177	-1.439	-0.992	-0.666	-0.354	-0.708	1.44	3.246	-0.96	-0.285	-0.831	1.392	-0.789	1.604	2.706	0.753	-0.488	0.52	-0.364	-0.223	0.266	-1.031	-0.288	0.868	0.087	2.207	-0.03	1.72	1.748	-0.519	1.262	-0.27	-0.253	-0.217	-0.531	0.185	-0.199	-0.064	-0.956	-0.645	0.305	-0.555	0.478	0.515	1.306
ACP6	0.753	-0.816	0.97	2.655	1.577	1.271	0.871	1.921	-0.205	1.219	0.814	-0.059	0.91	1.68	1.353	0.191	-0.587	1.492	1.212	1.327	0.579	-0.534	2.005	1.834	0.739	2.184	3	0.259	0.304	-0.361	0.494	0.418	0.983	1.269	0.151	1.246	0.87	-0.065	0.511	0.531	0.958	0.042	1.26	-0.254	0.464	-0.023	0.393	-0.082	2.154
ACSBG1	1.548	0.166	-0.827	-0.012	-0.366	-1.385	0.381	-0.179	-1.221	1.113	-0.62	-0.052	-0.082	0.116	-0.396	0.912	-0.813	0.344	-0.955	-0.613	-0.454	-0.069	0.111	0.294	-0.369	0.177	-0.168	-0.586	-1.24	-0.051	0.71	2.011	0.635	1.032	0.624	-0.351	-0.654	0.909	0.744	0.239	1.18	-0.816	-0.421	-0.816	0.141	1.178	0.706	-0.296	-0.082
ACSL3	-0.504	0.371	-0.155	1.463	0.578	0.771	0.275	-1.189	1.674	0	0.775	-0.939	-1.937	-2.339	-0.863	-0.75	0.648	0.276	-0.513	-0.839	-1.128	0.671	-0.021	-1.67	-1.378	-0.119	-1.645	-1.704	-0.172	0.651	-0.579	-1.149	0.667	0.496	-0.741	-0.071	0.477	-0.409	0.166	0.022	-0.79	-0.44	0.017	-0.358	-2.385	-0.041	-0.915	0.466	-2.208
ACSL5	0.505	0.544	-1.018	-1.013	-1.078	0.24	-0.403	-1.281	-0.531	0.662	-1.034	-1.034	0.143	0.447	-1.056	3.286	-0.259	-0.505	-1.123	0.299	0.283	-0.069	0.124	0.458	-0.049	0.125	-0.416	0.139	0.515	0.513	-0.312	-0.053	1.6	-0.423	-0.33	1.283	0.817	-0.298	-0.001	-0.21	0.131	0.83	-0.17	-0.791	0.946	0.659	-0.352	-0.035	0.055
ACSL6	0.306	0.285	0.506	-0.415	0.36	-0.364	-0.619	-0.285	0.549	-0.278	-1.564	-1.451	-0.633	-2.152	0.011	-0.188	-1.292	-0.178	0.028	-0.167	-0.276	-0.619	-0.534	-0.901	0.728	0.674	0.283	0.297	0.27	-1.072	-0.358	-0.359	-0.193	-0.052	-0.061	1.996	-0.429	0.091	-0.644	-0.231	-0.201	-0.788	-0.169	0.133	-0.44	-0.862	-0.499	-0.07	-0.087
ACSS2	-0.033	1.168	-0.226	0.873	0.964	1.756	0.732	1.758	-0.71	0.503	0.167	-1.262	0.551	0.714	1.604	0.025	0.427	0.9	1.815	1.948	0	0.708	1.217	0.441	1.058	0.301	0.63	0.613	-0.609	-0.197	0.216	0.546	0.18	-0.146	0.807	0.542	0.056	-0.077	0.445	0.052	0.989	-0.397	-0.819	0.279	0	0	0	0	0
ACSS3	-1.49	-1.19	1.698	-1.593	-1.392	-1.642	-1.849	-1.567	1.452	-1.526	-1.44	-1.565	1.449	-1.226	-1.656	-1.647	-1.26	-1.413	-0.734	-1.495	-0.58	-1.548	-0.856	1.083	-1.312	-0.988	-1.598	-0.224	-0.224	0.06	0.376	-0.14	1.161	0.4	0.232	0.407	-0.216	0.692	-0.316	-0.352	-0.221	-0.185	-0.106	0.276	0.115	1.148	-0.341	0.083	0.841
ACTA1	-0.926	-1.239	-0.355	-1.389	-1.437	-1.478	-1.32	-1.624	-1.074	-1.4	-1.677	-1.506	-1.496	-1.633	-0.402	-1.507	-1.183	-0.764	-0.748	-0.974	-0.196	-1.451	-0.919	-0.255	-0.089	-1.164	-0.734	-0.317	0.665	1.453	-0.961	-1.076	-0.422	-0.887	-1.496	-0.393	-1.011	-0.617	-1.204	-1.353	-0.966	-1.848	1.546	-0.405	-0.824	-0.122	-0.18	-0.523	-0.015
ACTA2	0.222	0.229	-0.133	0.487	0.19	0.667	0.068	0.157	0.336	0.238	0.508	-0.336	-0.162	0.707	-0.155	-0.326	0.342	0.125	-0.246	0.357	0.682	0.492	0.516	0.465	0.498	0.464	-0.29	-0.188	0.894	1.847	0.249	-0.151	-0.095	-0.856	1.242	-1	0.814	0.463	-0.076	0.179	-0.607	1.43	-0.315	-0.82	0.519	0.159	0.483	0.18	0.799
ACTC1	-1.051	-1.311	-1	-0.733	-0.633	-0.642	-0.353	-0.999	-0.727	-0.539	-0.367	-1.063	-1.089	-0.169	-0.942	-0.972	-0.391	-0.948	-1.146	0.421	0.361	-0.435	-0.414	-0.756	-1.212	-0.964	-1.426	-1.055	0.548	0.79	-0.667	-0.063	0.028	-0.689	-0.717	0.483	0.041	-0.23	-0.332	-0.776	0.006	0.689	0.524	-1.033	0.337	-0.088	-0.331	-0.673	-0.163
ACTG1	0.281	-0.28	-2.16	-0.062	-0.881	0.281	-0.308	-0.881	-1.061	-0.335	0.081	-0.029	0.667	-1.564	0.159	-2.802	-0.251	-0.062	-0.095	0.006	-1.437	-1.301	-0.288	1.107	-0.23	-0.715	-7.109	0.232	0.66	0.065	-0.161	-0.816	0.66	0.31	-0.43	-0.698	0.208	0.09	0.66	0.384	-1.143	-0.625	0.573	-0.308	0.33	-0.801	-0.436	-0.807	-1.399
ACTG2	0.457	0.067	-0.245	-0.356	0.06	0.784	0.042	0.576	0.79	0.924	1.148	-0.461	0.095	2.225	0.021	-0.693	0.685	0.094	-0.118	1.161	0.373	0.629	0.594	0.903	-0.099	0.909	-0.467	-0.451	1.005	1.885	0.175	1.094	0.449	-0.315	0.394	0.16	-0.007	0.654	0.148	-0.134	0.046	0.986	0.051	-0.189	0.389	-0.189	2.072	0.134	0.007
ACTL6B	0.353	0.577	0.204	-1.496	0.319	-0.577	-0.235	1.286	0.776	0.07	-1	1.473	-0.096	0.754	0.344	0.672	0.127	0.804	1.239	0.933	0.289	-0.339	0.069	0.5	0.787	-1.365	0.617	2.703	0.641	0.269	-0.655	-0.351	-0.039	0.73	1.193	-1.24	-1.04	0.151	0.916	0.424	1.184	2.104	0.63	-0.004	-1.248	-0.464	0.155	0.285	-0.508
ACTL8	-0.554	-0.122	-0.074	0.712	0.221	0.858	0.614	0.36	0.048	0.141	-0.056	-0.584	-0.255	0.003	-0.253	-0.262	0.344	-0.398	0.693	0.01	-0.092	0.742	0.543	-0.885	0.193	-0.569	-0.334	0.17	2.428	2.535	-1.097	-0.414	0.382	-1.331	-0.952	1.025	-0.201	-1.075	-1.028	-0.7	-0.031	-1.201	-0.206	-0.563	0.622	0.987	-0.313	0.744	1.096
ACTN1	-0.43	0.736	-0.28	0.078	0.751	0.938	0.247	-0.385	-0.241	-0.005	0.481	-1.215	0.324	-0.332	0.339	-0.895	0.078	-0.26	-0.869	-0.858	0.368	-1.28	0.239	0.447	-0.85	-0.233	-0.004	-2.365	-0.6	0.584	-0.256	0.568	0.425	-0.24	-0.444	0.293	0.455	-0.369	-0.185	-0.221	0.131	-0.321	-0.085	0.45	-2.708	-0.531	1.01	-0.712	-0.8
ACTN4	0.26	1.172	0.075	0.212	-0.183	1.537	0.175	-0.066	-0.604	0.058	1.348	-0.757	-0.996	0.467	-1.302	-0.232	0.536	-0.671	0.059	0.524	0.206	-0.191	-0.325	2.025	0.509	-1.833	0.385	0.049	0.114	0.689	0.162	0.044	0.787	0.595	0.996	1.29	1.295	-0.746	-0.099	0.496	0.44	-1.035	0.461	-1.255	0.478	-0.791	0.722	-0.504	0.248
ACTR3C	-1.467	-1.732	0	-1.451	-0.687	-2.194	-0.811	-1.024	-0.327	-0.73	-1.391	-1.96	-2.133	-2.131	-1.073	-2.347	-1.932	0.517	-0.726	-0.883	0	-2.572	-2.101	-1.465	-1.83	-0.493	-1.636	-0.48	0.996	-0.709	-0.059	-0.712	0.168	0.469	-1.145	-1.458	-0.683	0.263	-1.581	-1.14	-0.462	-1.109	-0.031	-1.258	0	0	0	0	0
ACVR1B	-0.095	0.013	-0.149	0.06	0.188	-0.132	1.295	0.181	1.477	-0.26	-0.444	0.066	0.802	-0.066	0.204	-0.708	0.113	-1.002	-0.269	-0.33	-0.249	0.529	0.235	-0.722	0.112	0.908	-0.226	-0.429	0.154	-0.012	-0.192	-0.27	0.45	-0.786	-0.305	-0.381	-0.173	-0.974	0.662	-0.968	0.398	1.523	0.344	-0.203	0.264	0.573	-0.24	0.045	-0.044
ACVR1C	0.992	0.735	1.218	-0.434	-0.603	-0.436	0.729	-0.693	2.672	0.773	0.028	-0.735	-0.168	-1.394	0.403	0.757	-1.327	-0.803	0.414	0.533	0	0.922	1.851	-0.129	0.492	0.698	-1.966	-1.562	0.968	-0.232	0.593	1.742	0.2	1.653	-0.24	0.544	0.085	2.186	1.194	-0.11	-0.015	-0.096	-0.464	-0.017	0	0	0	0	0
ACVR2B	0.59	-0.02	-0.758	1.465	1.768	1.276	1.288	0.88	2.088	0.696	-0.281	0.315	1.375	1.578	0.992	-0.476	1.385	-0.567	0.606	0.474	-0.267	1.566	-0.606	0.853	-0.17	0.547	2.122	-0.75	-1.252	0.388	1.329	-0.86	-0.648	0.111	-0.35	-1.284	1.184	-0.438	0.266	0.62	0.541	0.112	0.385	1.536	1.444	1.601	1.301	0.956	0.041
ACVRL1	-0.389	0.367	-0.749	0.153	-0.781	0.69	0.077	-0.283	-0.11	-0.23	-0.611	-1.306	-0.075	0.147	-0.775	0.559	0.209	-0.656	-1.02	-0.397	-0.753	0.283	0.267	0.253	-0.522	0.047	-0.349	-1.543	0.409	0.684	0.355	0.678	1.266	-0.831	-0.016	-0.995	0.114	0.184	-0.492	-0.04	-0.671	0.316	-0.372	-0.764	-0.611	0.245	0.525	0.107	-0.349
ACYP2	-0.18	-0.357	-1.449	-2.838	-3.299	-2.206	-0.882	-0.534	-0.393	-1.324	-2.506	-2.307	-1.444	-1.509	-0.705	-0.748	-1.521	-0.42	-1.402	-2.094	-1.916	-0.808	-0.963	-0.713	-0.854	-0.757	-0.971	-2.942	0.676	0.03	-0.727	-0.796	-0.397	-0.263	0.026	-1.566	-1.039	-0.175	-0.136	-0.581	-0.156	-0.614	0.338	-0.858	-2.112	-2.087	-1.208	-3.239	-3.076
ADA	0.25	0.037	-0.529	0.194	1.819	0.402	0.34	-0.447	0.449	0.423	0.648	0.903	0.897	0.557	-0.39	0.369	0.81	1.211	3.038	2.958	-0.367	0.593	-0.249	-0.318	0.943	0.155	-0.912	1.334	0.901	1.551	0.115	0.588	2.354	-0.469	0.84	1.305	1.02	-1.064	-0.342	0.11	0.462	0.133	-0.116	0.19	-0.289	0.37	1.246	0.029	1.221
ADA2	-0.276	0.088	-0.024	-2.405	-2.784	-0.494	0.642	-2.679	-2.339	-0.288	-1.509	-1.199	0.526	-1.91	-2.502	-1.098	-2.231	-0.246	0.348	0.406	-0.898	0.479	-0.363	-1.759	-1.542	-1.88	-3.197	-1.248	-0.164	0.127	-0.295	-0.15	0.327	-0.049	-0.287	0.816	-0.077	-0.346	-0.176	-0.261	0.084	0.009	0.07	0.012	-0.33	-0.57	-0.013	-0.188	0.537
ADAM12	-0.191	-0.728	-0.718	-0.785	-0.038	-0.132	-0.802	-0.505	1.681	-0.782	1.742	-0.929	-0.46	-0.627	-0.544	-0.666	0.671	-0.056	-0.577	0.241	-0.252	-0.356	-0.102	-0.35	0.242	-0.249	-0.554	-0.546	0.188	0.921	-0.47	-0.713	0.74	-0.163	-0.13	0.802	-0.018	-0.639	-0.299	-0.192	0.105	0.044	-0.083	-0.487	1.746	-0.525	-0.718	0.052	0.042
ADAM19	0.352	-0.453	-0.035	-0.236	0.95	0.576	-0.41	0.255	-0.439	-0.152	1.288	-0.924	-0.336	0.263	-0.916	0.103	0.169	0.248	-0.324	0.098	-0.483	1.095	0.212	-0.389	0.236	-0.68	0.373	0.758	-1.056	-3.856	0.511	0.336	-4.135	0.286	0.705	0.364	0.812	0.731	0.517	0.526	-1.522	1.141	-1.328	-0.036	0.9	0.63	-0.268	0.169	0.716
ADAM22	0.159	-0.764	0.334	-0.026	-0.536	-0.25	-0.864	-0.31	-0.114	-0.468	-0.381	-0.099	-0.126	0.244	0.345	-0.397	-0.554	-0.369	0.306	0.371	0.858	-0.227	-0.704	-0.283	0.204	1.326	0.582	0.337	-0.469	-1.109	0.209	0.004	-1.062	-0.582	0.014	-0.944	-0.842	-1.019	0.209	-0.094	-0.763	-0.064	-0.701	0.414	0.664	0.636	-0.186	0.034	0.794
ADAM23	0.592	0.891	1.044	1.277	0.857	0.401	1.282	0.696	-0.495	1.923	-0.261	-0.204	0.428	0.717	0.711	1.172	-0.015	-0.291	0.724	0.459	0.394	-0.166	-0.284	-0.273	0.953	1.201	1.138	-1.035	0.028	-0.191	0.627	0.213	1.106	-1.1	-0.348	-0.153	0.963	-0.612	1.077	0.236	0.743	1.191	-0.143	0.51	1.893	-0.434	-0.157	-0.046	0.176
ADAM33	-0.159	0.098	-0.523	1.382	0.397	0.406	0.484	0.664	-0.209	0.161	0.009	0.796	-0.12	0.275	-0.367	0.217	-0.022	-0.482	-0.583	-0.304	0	-0.056	0.392	-0.041	0.513	-0.788	0.956	1.442	0.518	1.912	-0.428	0.009	1.155	-0.91	0.794	0.27	-0.033	-0.704	1.081	-0.434	0.476	1.863	0.121	-0.315	0	0	0	0	0
ADAM9	-0.087	-0.105	0.196	-0.548	0.166	-1.27	0.398	0.172	0.412	0.15	1.415	-0.379	0.781	1.268	1.093	0.471	0.557	0.044	1.067	1.069	1.249	0.264	-0.592	0.671	0.805	2.657	0.372	-0.788	0.469	0.418	-0.062	0.091	1.197	0.26	1.414	0.991	0.339	-0.071	0.182	0.956	-0.11	0.025	0.008	0.05	-2.787	0.095	2.343	-0.701	-1.289
ADAMDEC1	0.027	0.019	-1.007	-1.258	-1.021	-1.054	-1.324	-1.499	-1.482	-1.451	0.437	1.337	-1.272	-0.097	-1.336	1.41	-0.633	2.992	1.509	0.576	-0.188	-0.915	-0.397	0.49	-0.435	1.053	-1.65	1.506	0.581	0.979	-0.12	0.313	0.064	-0.794	0.965	-0.783	-0.765	-0.37	-0.199	-0.072	-0.388	-0.228	-0.21	-0.158	0.699	-0.293	1.203	-0.196	-0.264
ADAMTS1	1.392	-0.191	-0.211	0.375	-0.749	-1.025	-0.401	-0.577	-0.498	1.032	-0.207	-0.451	0.497	0.577	-0.419	1.327	-0.677	-0.822	-0.329	1.041	-0.294	-0.434	1.07	1.075	0.902	0.684	0.238	0.033	0.049	-1.005	-0.121	0.815	-0.964	-0.15	0.591	-0.194	0.322	0.327	0.064	0.49	-0.764	0.994	-1.005	-0.812	0.288	-1.685	0.248	-0.683	-0.4
ADAMTS19	0.492	-0.894	-0.458	-1.609	-1.093	-0.364	0.181	0.842	-0.354	1.053	-1.147	0.671	-1.244	-1.071	0.353	-0.79	-1.603	-1.161	0.06	0.102	0	0.058	0.339	1.57	0.875	0.42	1.373	-1.747	-0.676	-0.007	0.64	0.581	-0.029	-0.458	-0.483	-0.663	0.882	-0.266	-0.175	-0.159	-0.083	-0.064	0.472	-0.894	0	0	0	0	0
ADAMTS2	0.156	-0.056	-0.792	0.12	1.542	0.233	-0.563	0.005	0.916	-0.523	1.232	-0.85	-0.169	0.071	-0.743	-0.553	0.975	-0.033	-0.297	0.442	-0.197	-0.058	-0.303	-0.056	-0.021	0.031	-0.138	0.899	0.382	0.385	-0.164	-0.046	0.336	0.249	0.406	0.24	0.127	0.068	0.04	-0.075	0.154	0.353	0.194	0.37	-0.139	0.613	0.049	1.053	0.936
ADAMTS4	-0.021	-0.108	-0.219	-0.086	0.373	0.351	0.095	0.122	0.128	0.194	-0.062	0.45	0.389	0.174	0.344	0.337	0.018	-0.216	-0.074	0.098	0	-0.065	0.048	-0.185	-0.218	-0.142	-0.163	-0.196	0.427	0.773	-0.549	0.44	-1.078	-0.601	0.722	-0.869	-0.432	-0.289	-0.409	0.223	-0.708	0.57	-0.934	-0.533	0	0	0	0	0
ADAMTS5	-0.221	0.338	1.241	1.225	-0.25	1.637	0.98	0.246	0.509	0.072	0.496	-1.095	1.901	2.37	-0.097	1.83	0.564	0.862	-0.145	0.552	-0.671	1.903	0.844	0.595	2.026	0.548	-0.208	-0.111	0.019	1.286	0.157	0.667	1.482	-0.18	0.158	-0.865	2.318	0.653	0.625	0.459	-0.041	1.147	-0.658	0.697	2.075	0.989	0.896	1.429	1.317
ADAMTS9	0.029	0.308	-0.282	0.383	0.881	0.743	0.027	-0.461	0.51	0.27	0.277	-0.031	0.088	-0.269	0.195	0.554	0.651	0.165	-0.73	0.161	-0.632	0.671	-0.275	-0.251	0.405	0.614	0.065	-0.319	-0.121	0.839	-0.015	0.253	1.221	-0.761	-0.025	-0.218	-0.29	-0.634	-0.316	0.666	-0.412	-0.143	0.485	-0.46	0.918	-0.501	-1.866	-0.36	0.006
ADAMTSL1	0.321	-0.353	-0.32	-0.51	-0.181	-0.616	-0.105	-0.084	-0.366	-0.214	-0.19	3.075	-0.014	0.153	-0.72	0.923	-0.339	-0.287	-0.455	0.305	0	-0.126	-0.175	0.193	0.124	0.119	0.303	-0.102	0.335	1.507	-0.289	0.196	1.529	0.231	-0.245	0.409	0.204	0.055	-0.06	0.212	0.498	0.016	0.24	0.381	0	0	0	0	0
ADAMTSL2	1.826	0.699	2.338	1.968	1.971	1.612	0.548	0.821	0.155	1.311	0.604	1.659	0.679	0.95	1.138	0.867	0.901	0.125	0.781	0.742	0.088	0.756	0.135	3.159	1.346	0.656	1.869	-1.044	-0.152	-0.429	1.015	0.845	-1.626	-0.877	0.975	-0.709	0.426	-0.53	-0.463	1.28	0.675	0.146	-0.59	1.698	0.358	0.895	0.458	0.208	0.282
ADAP2	-0.407	0.273	1.397	-1.335	-0.389	1.309	-1.199	-0.86	-0.747	-0.309	0.202	-0.785	-0.072	-0.046	1.239	0.533	0.007	1.063	1.246	1.542	-0.074	0.313	0.127	1.241	1.561	0.066	-2.035	-0.782	0.834	2.155	1.041	0.779	1.915	-1.103	-0.034	-1.814	0.333	-0.376	-0.521	-0.001	0.084	0.154	-0.859	0.422	0.548	0.216	-0.105	2.099	2.247
ADCK1	-0.779	0.139	-1.012	0.412	2.23	0.256	0.676	-0.605	-0.364	-1.001	-2.237	-1.725	-0.784	0.858	-0.661	-0.26	-1.834	0.351	-0.321	-0.204	0	0.317	1.736	0.655	0.382	-1.214	-0.82	-2.379	0.003	-0.636	1.003	-0.332	-1.363	0.487	0.376	0.845	-0.245	0.074	-0.776	1.243	0.306	-1.737	0.732	-0.696	0	0	0	0	0
ADCY1	0.434	-0.082	1.138	0.344	0.536	0.39	-0.144	-1.372	0.468	-0.292	-0.766	-0.036	-1.519	0.099	0.086	0.236	0.005	-0.529	-1.71	-0.589	0.479	0.832	1.116	-0.071	0.424	0.042	-1.367	-1.34	0.188	0.235	0.264	-0.38	0.18	-0.302	-0.733	-0.17	0.041	-0.676	-0.187	0.094	0.149	0.468	0.243	-1.033	0.288	-0.419	-1.226	0.035	0.11
ADCY2	0.081	-0.658	-0.05	-1.017	-0.549	-0.983	-0.767	-0.419	0.949	-0.641	-0.749	-1.794	0.166	-0.533	-0.484	-0.289	-0.663	-0.789	-1.093	-0.541	-0.778	0.146	-0.168	-0.636	-1.091	-0.293	-0.329	-1.093	0.197	-0.069	0.651	-0.033	-0.44	2.846	-0.737	-0.803	-0.564	2.045	-0.524	-0.362	-0.621	-0.72	-0.164	0.17	0.116	0.148	-0.605	-0.149	-0.239
ADCY3	-0.772	0.927	0.266	0.338	1.189	0.646	0.279	0.728	-0.884	0.008	-0.14	-1.413	-0.704	0.576	0.439	0.273	0.898	-0.254	1.495	1.738	0.339	0.985	0.979	0.953	1.738	0.51	1.506	0.403	0.887	0.447	1.136	0.678	1.27	-0.433	-0.361	0.541	0.408	-0.321	-0.585	0.188	-0.321	0.133	-0.286	0.191	-0.148	-0.543	-0.569	-0.528	-0.572
ADCY4	-0.082	0.483	-0.495	0.048	-0.248	0.697	0.612	-0.098	0.161	0.15	-0.205	-1.089	0.111	0.478	-0.481	1.597	0.058	-0.318	-0.948	0.161	0	0.21	0.575	0.45	0.218	-0.438	0.03	-0.058	1.893	1.554	0.415	0.757	3.25	-0.351	0.499	-1.373	0.955	0.224	-0.645	-0.068	-0.468	0.63	-0.743	-0.349	0	0	0	0	0
ADCY5	0.012	-0.064	-0.863	-0.004	0.244	0.962	0.325	0.84	0.125	0.363	-0.627	0.036	0.952	0.09	0.363	-0.361	0.18	-0.278	0.263	0.179	0	0.654	-0.062	0.061	0.26	0.086	-0.186	-0.296	0.005	-0.335	0.21	-0.085	0.903	0.059	0.262	0.378	-0.097	-0.388	-0.507	0.404	-0.114	-0.796	-0.066	0.132	0	0	0	0	0
ADCYAP1	-0.612	-1.064	-1.091	-1.152	-0.991	-1.023	-1.012	-0.942	-0.963	-1.034	-0.307	-1.023	-1.022	-1.003	-0.973	-0.839	-0.898	-0.988	-0.847	-0.854	-0.134	-1.028	-0.888	-0.917	-1.101	-1.068	-0.991	0.325	-0.429	-0.003	-0.693	-0.746	-0.251	1.407	-0.514	-0.459	-0.595	1.803	-0.652	-0.681	-0.707	-0.464	-0.659	-0.735	-0.237	-0.255	-0.434	-0.284	-0.234
ADCYAP1R1	0.651	0.912	0.563	-0.555	-0.296	0.537	-0.317	1.076	0.87	0.14	-1.773	-0.439	-0.426	0.523	0.046	0.795	-2.109	-0.187	0.649	0.713	0.252	-0.18	-0.186	0.07	0.848	0.239	1.008	-1.407	-0.124	-0.274	0.159	0.02	-0.789	-0.152	0.536	0.014	0.188	-0.2	1.062	-0.174	0.083	0.558	0.063	0.308	0.538	0.109	-0.402	0.132	0.33
ADD2	-0.145	0.538	0.575	0.273	0.715	0.296	-0.296	1.32	0.922	0.227	0.738	1.095	0.32	0.654	0.453	0.964	0.287	0.786	0.455	0.131	0.098	-0.295	-0.003	-0.495	0.635	0.39	1.343	0.548	0.262	-0.515	0.313	0.033	-0.835	-0.439	0.234	-0.017	-0.506	-0.529	0.094	0.082	-0.521	-0.185	-0.199	0.404	1.436	0.816	0.259	0.87	1.879
ADD3	-0.177	-0.274	-1.481	0.225	-0.474	-0.173	0.442	0.162	0.391	-0.42	-0.091	-1.883	-0.155	-0.204	-0.281	-0.351	0.109	-0.58	0.188	0.507	0.949	-0.256	-0.261	-0.631	-0.678	-0.691	-1.186	-1.268	0.165	-0.355	-0.468	-0.342	0.744	-0.512	-0.614	-0.758	0.087	-0.155	-0.13	-0.272	-0.498	0.218	-0.309	-0.187	-1.427	-0.619	0.26	-1.292	-1.903
ADGRA1	-0.422	-0.726	-1.281	-0.532	-0.721	-1.66	-0.687	-0.51	0.848	-1.285	-1.651	-1.742	-1.238	-1.588	-0.375	-0.651	-1.505	-0.714	-0.908	-1.092	0	-1.334	-1.269	-0.433	-0.154	-1.129	0.593	-2.239	0.244	0.086	-0.357	-0.155	-0.583	0.35	-0.443	0.047	-0.222	-0.086	-0.494	-0.313	0.033	-0.485	0.089	-0.277	0	0	0	0	0
ADGRA2	0.087	0.956	-0.522	0.324	-0.196	1.417	0.418	0.036	0.272	0.522	1.023	0.091	-0.162	0.911	-0.852	0.729	0.635	0.08	-0.391	0.744	-0.207	0.523	0.485	0.215	1.144	-0.175	0.452	-0.641	1.412	1.546	0.459	1.555	1.119	-0.372	0.937	-0.053	0.985	-0.325	-0.298	0.075	-0.268	0.074	-0.606	-0.657	0.651	0.171	-0.254	0.267	0.497
ADGRB1	0.049	0.103	-0.146	0.173	-0.109	0.271	0.025	0.275	0.185	-0.235	-0.182	-0.335	-0.532	-0.241	-0.727	-0.225	0.04	0.025	0.404	0.179	-0.042	0.552	0.644	-0.365	-0.97	-0.758	-0.24	-0.911	-0.545	-2.467	1.082	0.414	-3.1	-0.048	-0.606	0.067	-0.666	1.053	-0.058	0.079	-0.635	0.049	-0.937	0.103	0.605	-0.41	-0.193	-0.141	0.377
ADGRB2	-0.04	0.717	-0.789	0.183	2.175	0.967	1.193	0.969	1.063	-0.154	-0.62	-0.931	-1.203	-0.017	-1.079	-1.434	-1.132	-0.804	-0.938	-0.801	-1.281	0.847	0.093	0.41	-0.448	-1.037	0.315	-0.534	0.363	0.246	0.284	-0.025	-0.288	-1.52	-0.591	-0.152	-0.012	-1.271	-0.716	0.257	-0.426	-0.807	0.679	-0.98	-0.579	-1.751	-0.591	-1.932	-1.797
ADGRB3	-0.236	-0.585	-0.226	-1.27	-1.639	-0.188	-1.487	-0.519	-0.418	-0.541	-1.002	-2.178	-0.913	-0.174	-0.284	-0.565	-1.08	-0.321	-0.14	-0.23	-0.544	-1.842	-1.307	-0.337	-0.403	-0.295	0.13	-1.24	0.417	-1.2	-0.202	-0.563	1.133	-0.724	0.073	-0.281	-0.295	-1.034	0.047	-1.137	-0.205	-0.775	0	-0.713	-1.562	-2.005	-0.388	-0.908	-1.453
ADGRD1	0.879	-0.852	-1.343	-1.403	-1.47	-1.225	-1.08	-1.71	-0.396	0.125	1.47	-0.7	-0.997	0.446	-0.351	-1.201	-0.286	-0.504	-1.47	0.87	0	-0.821	0.272	0.957	-0.186	-0.818	-0.672	4.964	0	0	0	0	0	0	0	0	0	0	0	0	0	0	0	0	0	0	0	0	0
ADGRE2	0.203	-0.438	-0.425	-1.627	-0.803	-0.55	-0.761	-0.751	-0.582	-0.41	0.75	0.076	-0.591	-0.133	-0.936	-0.19	-0.43	0.989	-0.666	-0.361	-1.618	0.018	-0.86	-0.096	0.415	1.1	-0.563	-0.167	0.663	2.211	-0.847	0.532	3.69	-1.411	0.178	0.398	-0.455	-0.195	-1.148	-0.464	-0.509	-1.119	-0.977	-1.031	-0.52	-0.402	-1.461	-0.177	0.148
ADGRE5	0.833	0.66	-0.603	-1.228	-1.087	0.309	-0.375	-1.11	-1.414	-0.23	0.14	-1.329	-0.574	0.358	-0.998	-0.225	-0.685	-0.507	-0.547	-0.292	0.247	-0.14	0.064	0.755	0.578	-0.468	-0.232	-0.226	0.414	0.552	0.515	0.317	1.242	-0.433	-0.217	1.194	0.941	-0.207	-0.402	0.046	0.434	0.213	0.241	-0.976	-0.438	-0.184	0.326	0.539	0.074
ADGRF5	0.285	0.639	-0.319	0.733	0.229	1.209	0.216	-0.042	0.259	0.327	0.143	-1.411	0.589	0.678	-1.216	0.78	0.536	0.026	-0.877	0.402	-0.307	0.587	0.258	0.807	0.784	0.158	-0.24	-0.701	0.24	0.142	0.531	0.278	0.457	0.042	0.754	-0.254	0.564	0.065	0.008	0.444	-0.206	0.182	-0.162	-0.023	-0.091	-0.511	0.052	-0.328	-0.266
ADGRG1	0.589	1.609	-0.551	0.107	0.151	0.253	-0.279	1.041	0.546	0.216	-0.514	-1.276	0.367	0.335	-0.977	0.37	0.123	0.844	-0.38	0.283	0.068	0.453	-0.254	0.28	-0.362	0.03	-0.019	1.52	-0.217	-1.971	0.286	0.474	-1.75	1.905	-0.11	-0.309	-0.525	1.946	0.119	0.202	-1.836	0.457	-1.575	-0.012	0.419	-0.101	-0.48	0.188	0.135
ADGRL2	-0.278	0.292	-0.134	-0.133	-0.328	0.153	0.43	-0.272	-0.406	0.049	1.098	0.868	-0.19	0.491	-0.113	0.433	0.251	-0.285	-1.258	-0.22	0.523	0.038	0.117	0.206	0.444	-0.603	0.895	0.643	0.669	0.536	0.127	0.217	2.015	-0.332	0.325	0.056	0.336	-0.53	0.156	0.264	-0.127	0.443	0.153	-0.8	-1.601	-1.675	0.978	-0.828	-1.331
ADGRL3	0.716	-0.008	-0.85	-0.435	-0.838	-0.638	-0.359	-0.441	-0.842	0.155	0.501	-0.721	-0.918	0.317	-0.707	0.954	-0.676	0.843	1.342	1.655	0.08	-0.344	0.682	-0.389	0.301	-0.3	-0.25	1.84	-0.943	-1.487	0.89	1.397	-1.312	1.331	0.362	-1.035	-1.225	0.846	1.063	-0.257	-1.128	-0.078	-1.547	-0.078	0.867	-0.596	-0.982	-0.379	0.545
ADGRL4	0.282	0.474	-0.104	0.858	0.314	1.43	0.06	0.041	0.301	0.388	-0.397	-1.529	1.169	0.868	-0.87	1.194	0.418	0.311	-0.973	0.112	-0.068	1.007	0.157	0.885	0.874	0.338	-0.346	-0.672	-0.303	-0.81	-0.001	1.005	-1.634	-0.468	0.827	-1.156	0.72	-0.048	-0.014	0.43	-0.732	0.85	-0.575	-0.484	0.285	-0.012	-0.414	0.745	-0.592
ADGRV1	0.324	0.228	0.215	0.409	0.033	-0.221	0.045	0.001	-0.373	-0.337	-0.342	-0.733	0.187	0.038	0.463	-0.436	0.075	-0.332	-0.067	-0.534	0.13	0.106	0.525	0.586	0.861	1	1.273	1.744	-0.304	-0.052	0.064	0.213	1.168	-0.187	0.541	1.52	0.436	-0.372	0.037	0.398	0.056	0.054	0.149	0.369	-0.247	-0.323	-0.624	0.298	0.999
ADH1B	0.348	-0.576	-0.644	-0.959	-1.069	-1.015	-1.303	-1.103	-1.163	0.491	-0.506	-1.211	-1.021	0.818	-1.316	-1.261	-0.006	-1.057	-1.244	0.679	-0.145	-1.442	0.472	-1.322	-1.443	-1.47	-1.352	-0.868	0	0	0	0	0	0	0	0	0	0	0	0	0	0	0	0	-0.149	-0.168	-0.271	-0.192	-0.056
ADH1C	0.29	0.122	-0.417	0.98	0.093	-0.452	-0.222	-0.09	-0.552	-0.259	0.008	-0.229	-0.166	0.144	-0.102	-0.396	0.15	0.02	0.303	0.65	-0.006	0.141	0.35	-0.354	-0.297	-0.662	-0.3	-0.973	1.858	0.52	-0.701	0.311	0.476	-0.387	-0.657	-1.138	-1.217	-1.358	0.81	-1.765	-0.133	2.824	0.607	-1.323	0.462	-0.346	-0.406	-0.41	0.205
ADI1	-0.827	-0.852	-0.573	-0.527	-0.215	-1.58	-0.18	-1.031	0.555	-0.987	-1.033	-0.465	-0.528	-0.169	-0.905	-1.287	-0.306	-1.037	-0.759	-0.845	-5.948	-0.017	-0.142	-1.119	-0.708	-0.02	-1.865	-1.129	0.228	0.217	-0.077	0.082	-0.505	0.05	-0.211	-0.194	-2.522	-0.561	-0.219	0.011	-0.362	-0.51	0.369	-0.996	0.216	-0.452	-0.457	1.762	-0.797
ADIPOQ	-0.46	-0.673	-0.307	-0.245	-0.629	-0.669	-0.489	-0.406	-0.613	1.424	-0.703	-0.892	-0.519	-0.271	-0.411	-0.555	0.886	-0.969	-0.613	0.336	-0.284	-0.308	-0.142	-0.479	-0.361	-0.508	-0.535	-0.534	1.137	-0.173	-0.167	-0.014	0.294	-0.205	-0.041	-0.051	-0.069	-0.167	-0.07	-0.258	0.049	2.077	0.105	-0.076	-0.232	-0.582	0.011	-0.348	0.2
ADIRF	-0.053	0.538	-1.958	-0.235	-1.199	1.031	0.403	-1.104	-1.131	1.202	-0.802	-1.546	-0.874	0.94	-1.444	0.686	-0.281	-1.162	-1.695	0.311	1.181	1.176	1.075	1.109	-0.113	0.922	-1.499	-2.075	1.047	0.144	0.874	0.881	2.07	-1.366	0.411	-0.957	1.673	-0.543	0.302	-0.826	-1.506	1.343	-0.976	-1.794	-0.208	0.988	0.605	0.811	0.266
ADM	0.381	1.124	1.756	1.016	-0.337	0.116	-0.178	1.037	0.525	1.165	0.102	-1.113	1.878	0.373	1.309	0.56	0.302	1.246	1.132	1.037	0.108	-0.145	0.781	0.697	1.55	1.283	1.304	-1.205	0.462	-0.161	0.992	0.158	-0.462	-1.459	-0.055	-0.639	0.772	-0.854	0.189	0.723	0.442	0.545	0.373	0.153	1.435	0.227	-0.283	1.589	1.513
ADORA1	-0.809	0.03	-0.863	0.176	0.296	-0.236	0.075	-0.18	-0.324	-0.238	-0.755	-0.335	0.272	-0.771	-0.457	-0.333	-0.138	-0.892	-0.143	-0.555	-0.156	0.037	-0.281	-0.693	-1.077	-0.535	-0.668	0.185	-0.982	-0.371	-0.459	-0.754	-2.52	-0.848	0.044	0.069	-0.417	0.275	-0.268	-0.317	-0.637	-0.669	-0.633	-0.96	0.733	-0.127	0.392	-0.272	-0.449
ADORA2A	0.526	1.199	0.666	0.949	1.772	1.737	1.458	0.667	0.6	0.484	0.787	-0.601	0.745	0.189	0.484	0.584	0.083	1.854	0.721	0.345	-0.075	1.054	0.922	1.446	0.669	0.851	0.389	-1.601	-0.818	-0.729	0.809	0.596	-1.029	-0.625	0.907	-0.785	-0.653	-0.492	0.166	1.22	-0.528	0.514	-1.249	0.696	0.37	1.085	0.636	0.105	1.718
ADRA2A	0.063	0.06	0.591	-0.541	-0.749	-1.009	-0.635	-1.17	0.044	0.076	-0.895	-0.729	-1.588	-1.069	0.965	-0.542	-0.085	-0.745	-0.545	0.165	0.123	-1.433	-0.138	0.259	-0.537	-0.608	-1.255	-0.304	-0.575	-0.278	0.423	0.313	0.577	-0.372	-0.585	-0.81	-0.158	-0.343	-0.614	-0.148	-0.566	-0.875	-0.028	0.631	0.285	0.601	-0.24	0.851	-0.224
ADRB2	-0.535	-0.434	0.027	1.723	-1.854	-0.441	-1.53	-1.021	-1.158	-0.291	-1.451	0.76	-0.258	-0.961	-1.302	-0.987	1.546	-1.186	-1.719	-0.715	0.568	0.229	0.087	-1.506	-1.724	-0.148	-1.707	0.032	0.622	-0.297	-0.447	-0.624	0.097	-0.73	-0.817	-0.462	-0.105	0.52	-0.484	-0.212	0.016	-0.012	-0.066	-0.821	0.769	0.883	0.363	-0.062	0.13
ADSSL1	-0.691	-1.006	0.054	-0.783	-0.314	-0.846	0.615	-1.745	-1.011	-1.245	0.926	-0.766	-0.538	-1.708	-0.32	-1.168	-0.641	-0.454	-0.873	-1.574	0	0.793	-0.976	-0.284	-0.371	0.92	-1.618	-1.223	1.865	1.272	-0.623	-0.564	-0.197	-0.617	-1.47	0.127	-0.561	-0.268	-0.87	0.522	0.184	-0.523	0.116	0.722	0	0	0	0	0
AEBP1	0.845	0.188	-0.579	0.341	-0.37	0.242	-0.279	-0.57	-0.096	0.422	2.106	-1.229	-0.611	0.591	-0.685	-0.306	0.544	0.418	-1.124	0.408	-0.7	-0.19	0.323	0.806	0.49	-0.723	-0.324	0.174	0.456	0.788	0.328	0.423	1.237	0.29	-0.067	0.752	0.649	-0.13	-0.12	-0.009	0.435	0.091	0.231	-0.7	-0.02	0.424	-0.779	-0.24	-0.314
AFAP1	0.261	0.007	0.24	0.422	-0.82	-1.026	-0.772	0.12	0.454	0.019	-0.337	2.837	0.586	0.228	-0.237	-1.352	-1.095	-0.436	-0.588	-0.211	-0.439	-1.449	-1.223	0.384	1.288	0.406	0.371	5.699	1.465	0.097	-0.08	2.179	0.669	-0.548	-0.596	0.519	-0.364	-0.066	-0.865	-0.403	-0.564	-0.488	-1.014	0.028	-0.411	-0.026	-0.152	-0.555	-0.512
AFAP1L1	-0.184	0.303	-0.774	-0.111	-0.949	1.252	0.351	-0.06	0.182	0.15	0.114	-1.127	0.585	0.949	-1.157	1.947	0.363	0.3	-0.776	0.33	0	0.658	0.188	0.637	0.271	0.1	-0.547	0.272	0.42	0.982	0.134	0.405	1.49	-0.517	0.715	0.11	0.351	-0.245	0.019	0.34	0.309	0.042	-0.192	-0.238	0	0	0	0	0
AFAP1L2	0.603	0.178	-0.49	-0.049	-0.308	-0.022	0.269	-0.623	-0.019	0.606	-1.007	-0.925	-1.095	0.077	-1.239	-0.362	0.708	-0.248	-1.498	0.437	0	0.293	0.174	1.14	1.336	-0.289	-0.043	-0.286	0.679	0.159	0.291	-0.022	0.97	-0.261	-0.111	-0.226	0.837	0.009	0.036	0.374	-0.023	0.066	-0.249	-0.534	0	0	0	0	0
AFF2	-0.308	0.056	0.168	0.306	0.212	-0.011	0.026	0.171	0.03	0.416	-0.039	-0.226	0.47	0.107	-0.147	0.198	0.323	-0.248	0.378	-0.164	0.526	-0.056	0.17	-0.216	0.088	-0.234	-0.194	2.255	-0.148	-0.837	0.162	0.599	1.407	-0.239	-0.699	0.253	0.904	-0.475	0.268	-0.004	0.158	0.742	-0.436	-0.934	0.208	0.1	-0.794	0.528	0.742
AGA	-0.448	-0.381	-0.603	-1.475	-1.766	-2.148	-0.644	-2.408	-0.645	-0.294	-0.947	-1.709	-0.579	-0.516	-0.431	-0.064	-0.25	-1.428	-0.358	-0.887	-0.598	-1.117	0.21	-0.71	-0.093	1.873	-0.974	-3.782	0.867	-0.092	-0.221	-0.254	0.22	0.475	0.051	-1.729	-0.412	0.743	0.387	0.13	-0.509	0.262	0.213	-0.798	-1.984	-1.004	-0.12	-0.559	-1.244
AGAP2	0.491	0.124	0.063	0.112	0.169	-0.055	0.484	0.315	0.006	-0.351	-0.391	0.356	-0.22	0.221	-0.143	-0.185	-0.083	-0.191	0.504	0.143	-0.353	0.048	-0.256	-0.16	-0.403	-0.12	0.903	-0.392	0	0	0	0	0	0	0	0	0	0	0	0	0	0	0	0	0.516	-0.188	-0.055	-0.067	-0.402
AGAP2-AS1	-2.12	0.048	-2.88	-1.394	-2.617	0.055	1.374	-1.955	0.522	-1.172	0.723	-2.868	-2.907	-2.249	-2.47	-0.497	-0.368	-2.712	-3.53	-2.577	0	-0.685	0.252	-0.163	-2.123	-3.221	-2.534	-0.493	0	0	0	0	0	0	0	0	0	0	0	0	0	0	0	0	0	0	0	0	0
AGPAT2	-0.019	0.332	0.058	0.444	0.353	0.526	0.529	0.109	0.565	-0.109	-0.084	-0.498	-0.508	-0.306	-0.68	-0.444	0.567	0.409	0.128	0.132	0.056	0.125	0.395	0.029	-0.141	-0.49	0.24	-1.034	1.13	1.031	-1.287	-0.12	1.009	0.099	0.305	1.221	0.363	0.093	-0.356	0.403	0.828	-0.934	0.235	-0.222	0.548	0.357	-0.776	-0.152	0.603
AGRN	0.217	1.027	0.075	0.668	0.745	0.876	0.959	0.272	0.133	0.453	0.002	-0.319	0.351	0.352	-0.151	0.155	0.588	0.269	-0.277	0.277	0.466	0.479	0.7	0.517	0.465	-0.467	0.477	-0.633	-0.285	0.15	0.167	0.002	0.636	-0.127	-0.062	1.158	0.719	-0.512	-0.453	0.006	0.838	-0.788	0.488	-0.957	1.195	0.238	-0.235	0.411	0.683
AGRP	-0.681	-0.83	-0.545	-1.259	-0.231	0.09	-0.559	-0.44	-0.475	-0.25	-0.799	-0.163	-0.415	-0.681	-0.744	-0.266	-0.013	-0.703	-0.487	-0.563	-0.518	-0.28	-0.329	-0.477	-1.12	-0.824	-0.703	-0.86	-2.515	-0.485	-1.223	-0.073	-3.203	-1.602	-0.942	-2.18	-1.971	-1.054	-1.659	-0.131	-2.293	-1.963	-2.118	-0.515	0.925	-0.149	-0.874	0.014	0.032
AGT	-1.088	-0.093	-1.5	-0.573	-1.568	-1.315	-0.892	-0.517	-1.355	-1.192	2.716	-1.218	0.481	-0.027	-2.038	-0.789	0.545	-0.57	-2.236	-1.184	-0.462	0.283	-0.5	1.1	-0.872	-1.496	-0.785	-0.118	0.238	-0.3	-0.325	-0.257	0.129	0.758	-0.294	0.371	0.213	0.171	-0.471	0.105	-0.369	-0.061	0.044	-0.822	-0.338	0.701	-1.429	-0.463	-0.117
AGTR1	-1.698	-1.588	-1.937	-2.196	-1.821	0.855	-0.374	-1.71	-0.531	-0.878	-1.914	2.228	-1.961	-1.727	-1.939	-1.589	-1.918	0.491	-1.612	-0.513	-0.129	2.677	-0.722	-1.146	-1.398	-1.364	-1.737	-1.672	0.289	-0.745	0.129	0.994	-0.45	-0.122	-0.515	-0.384	-0.505	-0.402	0.181	-0.364	-0.566	0.266	-0.295	-0.454	-0.063	-0.364	-0.486	-0.304	0.279
AHCYL1	-0.458	1.07	-0.02	0.961	0.897	0.503	1.439	-0.039	1.006	-0.098	1.207	-0.679	-0.823	0.201	-0.878	0.568	-0.036	-0.438	0.151	0.119	-1.412	1.492	1.284	-0.225	-0.074	-0.452	-0.118	1.238	0.703	1.094	0.005	0.646	-0.13	1.002	-0.528	0.396	0.793	0.894	-0.105	0.339	0.113	0.011	0.23	-0.217	-1.597	-1.981	0.566	-1.154	-0.978
AHI1	-0.49	0.41	-0.145	0.755	0.502	0.336	-0.438	0.864	0.287	0.14	-0.587	0.071	0.017	-0.377	-0.472	0.754	-0.442	-0.049	-0.397	-1.277	-0.442	0.395	-0.303	0.003	1.477	0.534	0.616	-0.683	0.125	0.79	0.438	-0.577	0.372	1.067	-0.297	-1.193	-0.14	0.493	0.258	0.059	-0.051	-0.578	0.159	0.887	-0.571	-0.43	-0.441	-0.375	-0.458
AHNAK	0.206	0.214	0.204	0.352	0.275	0.35	0.463	0.197	-0.143	0.1	0.147	0.649	-0.114	0.2	-0.203	0.38	0.348	-0.364	0.045	0.187	0.755	0.395	0.152	-0.062	0.023	0.093	0.13	-0.551	0.04	0.646	0.256	0.236	0.791	-0.256	0.033	0.349	0.735	-0.341	0.135	-0.12	-0.082	0.039	-0.402	0.31	0.575	0.179	0.339	-0.259	-0.835
AHNAK2	-0.681	-0.416	1.563	-0.465	-0.401	-0.646	1.325	-0.739	-0.473	-0.687	-0.071	-0.795	0.271	-0.6	-0.542	-0.879	-0.043	-0.727	-0.582	-0.371	2.243	-0.512	-0.531	-0.269	0.892	-0.905	-0.686	-0.94	-0.345	-0.524	-0.485	-0.386	-0.041	-0.31	-0.239	0.413	-0.7	-0.449	-0.347	0.139	-0.405	-0.344	-0.713	-0.49	0.02	-0.598	-1.424	-1.15	-1.138
AHR	1.23	0.565	0.386	1.251	1.17	0.447	-0.321	-0.494	0.498	0.833	1.194	-0.8	-0.044	1.242	-0.103	1.322	0.509	0.167	-1.041	-0.002	0.014	0.199	0.277	0.732	0.965	0.177	0.302	0.545	0.455	0.383	0.191	0.184	1.74	-0.579	0.342	0.638	-0.074	0.139	0.607	0.427	0.118	0.846	-0.593	-0.759	-0.944	-0.826	1.383	-0.468	-0.248
AIF1	0.395	0.185	-1.297	-1.745	-0.946	-0.492	-0.881	-0.982	-1.305	-0.186	0.564	-0.802	-1.389	-0.072	-0.911	0.644	0.364	0.635	-0.772	-0.148	-0.166	0.475	0.619	-0.462	-0.419	-0.324	-2.667	-1.258	0.565	1.754	-0.16	1.075	2.02	-1.569	0.741	-1.007	-0.628	0.505	-0.149	-1.37	-0.592	0.617	-0.791	-1.44	1.199	0.979	-0.18	0.745	0.835
AIF1L	1.437	0.134	-0.421	0.044	-1.006	-0.007	0.341	0.785	-0.25	1.177	-0.776	-0.314	0.102	0.548	0.043	2.483	-0.09	-0.583	-0.346	0.818	0	-0.476	0.015	0.765	-0.609	0.005	2.415	-0.518	-0.363	0.109	-0.164	-0.895	1.129	-0.462	0.641	0.85	0.729	-0.45	1.476	-0.95	0.144	1.094	-0.264	-0.662	0	0	0	0	0
AJAP1	0.402	0.535	-0.558	0.147	-0.642	0.447	0.359	0.174	-0.302	0.235	-0.512	-0.569	0.185	-0.56	-0.173	-0.011	-0.146	0.505	0.039	0.155	-0.186	0.306	0.542	0.019	-0.072	-0.421	0.187	-0.006	-0.094	0.83	0.324	-0.583	0.831	1.07	-0.353	2.463	1.493	1.463	0.125	-0.399	0.621	-0.072	0.105	-1.2	1.062	-0.204	-0.57	0.58	0.221
AK1	-0.495	1.205	1.103	-0.335	0.115	0.607	0.725	0.815	0.838	-0.3	-0.607	-0.856	-1.15	-0.246	0.256	0.409	-0.594	0.538	0.138	-0.364	-0.494	0.504	0.281	0.297	0.342	-1.085	0.149	0.402	-0.109	-0.011	-0.736	0.435	0.462	1.681	0.078	0.26	-0.028	2.117	0.073	-0.118	0.923	0.293	0.785	-1.121	0.388	-0.629	-0.191	-0.689	-0.919
AK4	0.112	0.945	0.489	0.875	0.818	0.852	1.089	0.688	1.423	0.102	0.83	-1.158	0.477	0.293	0.042	0.529	0.547	0.302	0.953	0.37	0.245	1.17	0.971	-0.503	0.481	0.915	1.464	0.224	0.329	0.625	0.555	0.252	-3.376	-0.225	0.496	-0.023	0.334	-0.141	0.698	0.036	-0.092	0.293	-0.41	1.216	0.579	-0.296	0.878	-0.083	0.296
AK5	-0.219	-0.203	0.361	-1.756	-2.61	-0.874	-0.375	0.261	0.189	-0.647	-1.381	-0.485	-0.768	0.031	-1.245	1.6	-1.411	-0.385	-2.301	-2.709	0.66	0.012	0.712	0.262	1.6	0.394	2.086	-1.239	1.995	0.145	0.265	0.652	-0.434	1.611	0.312	-0.86	0.147	2.221	0.099	-0.326	0.567	-0.335	0.542	-0.715	-0.063	0.414	-1.184	0.648	-0.085
AKAIN1	0.987	-0.725	-0.094	-1.972	-1.042	-0.27	0.131	-1.112	-0.026	0.51	-2.407	-1.977	-1.684	-1.378	0.221	-0.429	-1.377	0.26	0.211	-0.267	0	-0.689	-0.911	0.06	-0.07	-0.298	-0.631	-1.476	0	0	0	0	0	0	0	0	0	0	0	0	0	0	0	0	0	0	0	0	0
AKAP12	0.56	0.887	1.196	1.068	1.385	0.994	0.06	-0.287	-0.25	1.009	0.463	1.141	0.677	0.338	0.73	1.017	1.013	0.994	1.203	1.1	0.256	1.15	0.805	0.914	0.878	1.124	-1.651	-0.019	0.51	0.708	-0.022	0.976	0.613	-0.056	-0.073	-0.021	0.816	0.057	0.417	0.462	0.755	0.282	0.352	0.565	0.598	-0.583	1.258	0.854	0.225
AKAP2	0.868	0.196	0.382	0.8	1.054	1.373	0.007	-0.604	0.143	0.854	0.657	-2.287	0.204	0.963	-1.109	1.353	1.819	-0.021	-1.282	0.553	1.006	0.012	-0.398	0.731	0.065	-0.49	-1.609	-2.124	0.675	0.891	0.226	0.568	2.074	-0.241	-0.137	0.536	0.613	0.159	-0.083	0.644	0.072	0.197	0.221	-0.367	-1.131	-0.59	0.166	-0.87	-1.627
AKAP5	2.174	0.405	1.246	2.536	2.1	0.644	1.431	0.471	0.158	1.445	1.175	0.016	2.79	3.286	2.591	4.146	-0.189	-0.528	0.385	0.045	0.182	1.669	0.411	-0.713	-0.33	3.174	3.307	0.298	0.088	-0.65	-0.069	0.64	-0.145	-0.51	1.067	-0.425	1.132	-0.311	0.019	0.766	0.22	-0.098	0.418	0.278	0.262	1.275	1.521	0.129	0.231
AKAP6	0.6	-0.281	1.252	-0.028	0.379	-0.524	-0.452	-1.476	0.175	-0.176	-0.945	-0.251	0.444	-0.357	0.103	0.294	0.213	0.753	-0.515	-0.478	0.172	-0.551	-0.508	-0.288	0.498	0.438	0.009	-1.916	0.101	-1.067	0.162	0.17	0.252	-0.581	-0.56	-0.731	-0.364	-0.782	-0.118	-0.138	-0.446	-0.402	-0.297	0.436	0.525	0.104	-0.804	0.127	-0.066
AKAP7	0.528	-0.682	0.165	-0.506	0.542	-0.615	-1.752	-0.494	-1.623	-0.88	0.045	0.305	-1.138	0.018	0.398	0.488	-1.244	-0.767	-1.066	-1.281	-0.252	0.079	0.943	-0.551	-1.268	-0.11	-1.318	-3.152	-0.177	0.077	0.622	-0.069	0.355	0.194	-1.018	-0.644	-0.989	0.324	0.675	0.787	1.286	-0.345	0.986	0.865	1.098	0.523	0.632	0.175	0.586
AKNA	0.15	-0.099	0.218	-1.116	-1.684	-0.465	0.233	-1.068	-0.749	-1.611	-1.453	-2.163	-1.116	-0.751	-1.299	-1.908	-0.507	-0.088	-1.009	-1.331	0	-1.114	-0.451	-0.595	-1.381	-1.375	-1.493	-1.634	-0.557	0.384	-0.365	-1.262	0.265	0.17	-0.537	0.1	-0.303	-0.323	-0.622	0.145	-0.138	-1.226	-0.26	-0.136	0	0	0	0	0
AKR1A1	-0.622	1.345	-0.754	-1.013	0.23	-0.239	1.864	-0.823	1.06	-0.334	1.077	-1.188	-0.895	-0.13	-1.5	-0.908	0.087	-0.01	0.302	0.139	-0.366	1.504	0.871	-1.008	-0.839	0.511	-2.509	1.649	0.295	-0.057	-0.383	-0.639	0.591	0.414	0.122	-0.114	-0.033	0.02	-0.586	-0.162	0.203	-0.439	1.231	-0.682	-1.907	0.207	-0.262	-0.426	-0.514
AKR1B1	-0.949	-0.045	-1.124	-2.422	0.742	-1.294	-0.659	-1.215	1.481	-1.485	-0.579	-1.172	-1.602	-1.297	-0.669	-0.466	-0.806	0.2	-0.833	-0.697	0.398	0.212	0.415	-2.203	-1.159	-1.534	-1.372	-0.159	0.555	0.28	-0.161	-0.793	-0.047	0.523	0.219	0.247	-0.151	-0.891	-0.2	0.796	0.264	-0.441	1.27	-1.091	-0.301	0.126	-1.245	-1.26	-2.239
AKR1C1	-1.169	-1.397	-0.235	-0.733	-0.244	-0.912	-0.405	-1.38	2.254	-1.021	-1.011	-0.999	-1.109	-1.3	-1.428	0.094	-0.757	-0.92	-0.838	-0.725	0.453	-0.284	0.249	-0.654	-1.917	-1.869	-0.74	-2.065	-0.454	-0.537	-0.783	-1.023	0.227	0.341	-0.96	0.292	-0.128	0.785	-0.64	-0.258	-0.707	-0.112	0.401	0.19	-1.212	-1.334	-1.843	-1.152	-1.442
AKR1C2	-0.974	-1.128	-0.198	-1.104	-0.207	-0.907	-0.322	-1.362	2.37	-0.911	-1.192	-0.855	-0.921	-1.12	-1.382	0.114	-0.803	-0.776	-0.775	-0.681	0.158	-0.096	0.241	-0.631	-1.557	-1.637	-0.738	-2.024	0	0	0	0	0	0	0	0	0	0	0	0	0	0	0	0	-0.294	-0.886	-1.795	-0.774	-0.932
AKR1C3	-0.853	-1.284	-1.099	-2.137	-2.528	-0.947	-0.895	-2.773	3.812	-0.885	-1.785	-1.684	-1.085	-1.186	-1.923	-0.226	-1.427	-1.015	-2.542	-1.167	-0.734	-0.846	-0.561	-0.38	-0.756	-1.112	-0.721	-2.472	-0.452	-0.484	-0.655	-0.765	0.541	0.18	-0.589	-0.251	-0.07	0.012	-0.249	-0.339	-0.54	0.138	0.273	-0.15	-1.054	-0.785	-1.069	-1.049	-1.204
ALAS1	0.433	-0.01	-1.349	0.102	0.967	0.174	0.358	0.378	0.273	-0.102	1.56	-0.26	-0.237	0.302	1.265	0.029	0.682	0.621	0.133	-0.223	-0.663	0.444	-0.714	-0.359	-0.502	-0.912	0.331	1.081	-1.246	-2.754	0.59	0.555	-2.633	0.592	1.445	-0.251	-0.497	0.637	0.279	1.065	-1.075	0.387	-0.205	0.036	-3.115	-0.396	1.972	-1.031	-2.919
ALCAM	-0.978	-0.724	-0.732	-0.162	-0.433	0.298	-0.041	-0.765	-1.345	-0.292	-1.104	-0.057	-1.747	-0.413	-0.263	-0.411	-0.256	-0.706	-1.512	-1.385	-0.56	0.208	-1.036	-1.148	-1.117	-0.009	-0.073	-2.217	0.068	0.434	-0.398	-0.367	0.136	0.483	-0.434	-0.662	-0.013	-0.103	-0.622	-0.135	-0.083	-0.898	0.293	0.013	0.553	-0.007	-1.401	0.203	-0.562
ALDH1A1	0.647	0.959	-1.523	-0.95	-2.121	-1.697	-1.265	-1.634	-1.773	1.344	-0.827	-0.591	-1.156	0.401	-0.416	1.069	-0.645	-0.168	-0.789	-0.285	-0.522	-0.865	0.152	-0.305	-0.647	-0.174	-1.803	-1.29	0.416	0.585	0.596	0.181	0.1	-0.086	0.331	0.025	0.211	0.399	0.447	-0.012	0.555	0.89	-0.049	-0.686	-0.25	-0.589	-0.391	-0.658	-0.67
ALDH1A3	-0.241	-0.231	-1.101	-0.171	0.175	0.117	0.125	-0.852	-0.704	0.073	-0.799	-1.277	-1.001	-0.599	-0.84	-0.33	-0.787	0.254	-1.783	-0.841	-0.785	-0.126	-0.886	0.327	-1.045	-1.164	-1.248	-0.745	-0.103	-0.246	-0.088	-0.297	-0.397	-0.07	-0.165	-0.208	-0.436	0.21	-0.057	-0.167	-0.762	-0.026	-0.417	-0.514	-0.292	-0.43	-2.165	-1.188	-0.916
ALDH2	-0.02	1.049	0.317	0.808	1.417	0.448	0.054	1.531	-0.281	0.719	-0.77	0.336	-0.506	0.805	0.426	-0.125	-0.618	0.336	1.205	1.41	0.641	0.155	1.05	0.842	0.426	0.119	0.087	-1.07	0.484	-0.11	0.886	0.755	0.807	0.693	0.681	0.117	0.407	0.478	0.531	0.432	0.72	0.327	0.435	-0.058	0.916	0.161	-0.818	-0.083	0.627
ALDH4A1	-0.778	-0.756	-0.936	-0.578	-0.37	-1.547	-0.572	-0.995	0.725	-0.954	-0.111	-0.724	-1.469	-0.984	-0.556	-0.95	-0.672	-1.22	-0.391	-0.624	0.443	-0.84	-0.091	-0.617	-0.302	-0.586	-0.296	-0.496	-1.95	-2.208	-0.375	-0.352	-2.139	2.42	0.011	-1.404	-2.347	2.092	-0.471	-0.701	-2.056	-0.289	-1.041	-0.767	1.004	0.538	-0.877	-0.322	-0.155
ALDOC	-0.498	0.92	0.09	-1.302	0.451	0.258	0.489	-1.312	0.148	-0.406	-2.713	-1.585	0.032	-0.116	0.353	-0.51	-0.349	0.55	-0.736	-1.219	-0.953	0.191	0.53	-0.276	0.301	-0.975	0.024	-3.237	-0.054	-0.192	-0.186	-0.903	0.034	-0.494	-0.476	0.34	0.463	-0.584	-0.424	-0.472	-0.061	-0.328	0.561	-1.04	-1.244	-0.674	-2.373	-1.996	-1.629
ALK	-0.951	-0.83	-0.698	-1.48	1.853	-0.876	-0.686	-1.122	-0.125	-1.064	-0.764	1.396	-0.776	-0.441	-0.892	-0.073	0.105	-0.054	-0.92	-1.281	1.488	0.123	-1.451	-0.242	0.258	1.191	-0.907	-0.557	0.774	1.003	-0.283	-1.063	-0.053	-0.101	-0.738	-0.243	-0.822	-0.649	-1.092	0.323	0.056	-1.396	1.059	-0.97	-0.533	-0.138	-0.859	-0.59	-0.493
ALKAL2	0.564	-1.046	-1.587	-0.963	-1.478	-1.53	-1.527	-1.488	-1.459	-0.263	-1.517	-1.022	-1.369	-1.472	0.645	-1.652	-1.777	-1.502	-1.623	-0.176	0	-1.765	-1.361	-0.015	-1.298	-1.479	-1.872	-1.936	1.158	-0.554	-0.361	0.351	0.109	-0.704	-0.241	-0.111	-0.894	0.103	-0.289	-0.293	-0.36	-0.703	-0.179	-0.539	0	0	0	0	0
ALOX5AP	0.293	-2.147	-1.486	-1.759	-1.931	-2.338	-2.06	-2.347	-1.465	-0.723	2.599	-1.921	-1.129	-0.042	-0.748	-0.251	1.196	-0.975	-2.405	0.235	-0.159	1.55	1.766	-0.991	-1.165	0.121	-1.929	-3.019	0.818	-0.358	-0.887	-0.123	0.581	-0.36	0.43	-0.859	-0.766	0.695	0.049	-1.089	-0.602	0.457	0.169	-1.052	0.318	-0.189	-0.196	-0.248	0.309
ALPK1	0.021	0.057	0.428	1.236	0.854	0.604	-0.242	0.284	-0.704	-0.135	0.626	-0.135	-0.014	-0.428	-0.21	0.553	0.427	-0.227	1.008	0.264	-1.461	0.314	0.014	0.537	-0.013	0.097	0.606	1.445	0.49	1.076	-0.534	1.114	0.373	-0.426	-0.621	0.473	0.544	0.026	-0.476	-0.071	-0.501	0.466	-0.666	1.751	-1.471	-1.078	-1.697	1.892	-0.116
ALPK3	-1.4	-1.071	-1.579	-1.371	1.913	-0.79	1.89	-1.704	1.386	0.2	-0.98	-1.929	0.747	-0.707	-1.437	-1.197	-1.336	-1.449	0.438	0.497	-0.196	1.14	1.753	1.092	-1.318	-1.471	-1.11	-1.974	0.507	0.17	-0.297	-0.297	0.332	0.457	0.047	-0.1	-0.151	0.389	-0.24	-0.207	-0.2	-0.173	0.349	-0.063	-0.899	-0.144	-1.153	-1.084	-0.889
AMDHD1	-0.406	2.219	-0.525	-1.562	1.105	-1.475	-0.564	-1.681	0.46	-0.061	-1.575	-2.075	-1.54	-1.545	-0.401	-0.523	-2.205	0.125	-2.283	-1.919	0	-1.677	3.076	2.183	0.38	0.25	-2.336	0.179	0.058	-0.547	-0.364	-0.111	-0.397	-0.365	-1.125	-0.232	-0.419	-0.003	0.118	0.694	0.024	-0.351	1.109	0.253	0	0	0	0	0
AMIGO1	-0.947	1.871	-0.648	-0.753	-0.987	-0.253	1.027	-1.925	0.681	0.084	-2.659	-3.518	-3.096	-3.083	-0.548	-1.888	-3.032	0.348	-5.04	-3.998	0	-0.295	1.002	-0.255	-0.725	-0.53	-0.433	-0.11	-1.207	-1.012	0.035	-0.58	-1.345	0.384	-0.69	-0.724	-0.505	0.581	-0.32	0.728	-1.487	-0.519	-1.186	-0.358	0	0	0	0	0
AMIGO2	-0.109	-0.451	-1.169	0.131	1.687	-0.001	0.434	-2.444	-1.636	-0.565	0.036	-2.441	-1.703	-1.185	-2.07	-0.716	0.043	0.78	-2.474	-1.526	0.963	1.643	0.375	-0.771	-2.303	-0.114	-3.718	-3.494	-0.098	0.472	-0.41	-0.829	-0.05	1.116	-0.335	-0.056	-0.021	1.169	-0.274	0.847	-0.68	-0.177	0.057	-0.659	-2.119	-0.954	-1.27	0.132	-1.036
AMOTL1	0.119	-0.979	-0.179	-0.664	-0.205	-0.35	-0.162	-0.416	-0.588	-0.013	0.021	-0.33	-0.226	-0.136	0.153	-0.525	0.447	-0.51	-0.174	-0.414	0	-0.525	-0.397	-0.097	-0.685	0.851	-0.451	-0.806	-0.064	0.048	-0.054	-0.369	0.678	-1.058	-0.443	-0.456	0.116	-1.046	-0.42	-0.301	-0.266	-0.459	-0.373	0.098	0	0	0	0	0
AMOTL2	0.155	0.728	-0.598	-0.697	-0.756	1.176	-0.602	-1.477	-0.811	0.248	0.069	-0.797	-0.897	0.31	-0.914	-0.645	0.336	-1.281	-2.195	0.358	0.619	-0.122	0.897	1.309	0.461	0.219	-0.695	1.001	1.094	1.544	0.951	0.389	1.331	-0.402	-0.738	0.551	0.538	1.051	-0.418	-0.099	-0.102	0.649	-0.368	-0.388	0.531	-0.713	-0.721	0.562	-0.453
AMPD2	-0.422	1.063	-0.572	0.345	-0.834	0.51	0.907	0.998	0.824	0.094	-0.329	-2.439	0.275	0.283	-1.047	-0.927	-1.351	-0.335	1.402	1.206	0.317	0.308	0.888	0.775	0.009	-0.919	1.625	-2.773	0.484	0.161	0.49	-0.689	0.336	-0.974	-0.094	-0.033	0.779	-1.032	-1.014	0.219	0.722	-0.811	1.142	-0.276	1.174	0.882	-0.815	0.351	1.445
AMPD3	0.76	-1.331	0.072	-0.671	-0.148	-1.307	-0.391	0.221	1.16	0.301	-1.087	-1.273	-0.832	0.502	0.497	-0.867	-1.07	0.484	-1.115	-1.584	0.482	-0.474	-0.727	-1.338	0.052	-0.891	-0.123	-4.479	1.24	0.51	0.629	0.762	-1.701	0.036	-1.838	-1.183	0.489	0.03	-0.396	-1.246	0.228	-0.239	-0.098	-0.25	-0.064	-1.026	0.077	-0.211	0.456
AMPH	1.118	-0.357	0.433	-0.375	0.781	0.116	0.19	1.471	2.214	0.217	0.772	-1.135	0.292	-0.695	0.691	1.557	0.366	1.263	1.028	1.064	0.422	-2.537	0.928	-0.142	0.547	0.851	1.484	-1.846	0.086	-0.275	0.166	0.09	0.104	0.399	0.452	0.269	0.024	0.399	-0.036	0.007	0.232	-0.037	-0.455	0.092	1.262	0.207	-0.642	0.239	0.876
AMT	-0.021	-2.09	-1.516	0.137	-1.689	-0.381	0.702	-0.733	-1.676	0.975	-1.294	-0.111	0.122	-1.432	-1.637	-0.624	-0.11	0.442	-2.892	-2.042	-0.14	-1.452	-1.186	2.024	-1.612	-0.74	1.26	-3.167	-0.312	-0.807	0.058	-0.724	-0.276	0.323	0.235	-0.111	-0.596	0.654	-0.851	0.096	0.483	-0.814	0.328	0.865	1.153	0.666	-0.296	0.543	0.59
AMZ1	-0.274	0.398	0.33	1.385	0.334	0.452	0.308	0.915	0.052	0.303	0.158	0.308	0.276	0.256	0.093	0.268	0.45	0.065	0.38	0.107	0	0.639	0.714	-0.262	-0.831	-0.412	-0.02	-0.824	2.66	-0.243	0.289	-1.363	-0.372	-0.7	-0.093	-0.425	-0.429	-0.953	-1.293	1.327	-0.326	0.783	-0.653	-0.348	0	0	0	0	0
ANG	-0.139	1.933	-0.174	1.146	0.986	0.922	0.06	-2.173	-2.402	1.696	3.301	1.124	-2.163	0.777	2.824	-0.618	2.67	0.506	-2.995	-0.662	-0.053	-0.09	0.648	0.103	-0.604	0.169	-2.245	-0.271	0.175	1.421	-0.134	-0.293	0.876	2.327	-0.546	0.728	0.487	1.181	0.378	0.276	0.736	0.069	-0.196	1.121	-0.201	-0.373	1.52	0.926	-0.186
ANGPT1	-0.176	-0.975	-0.636	-1.764	-2.068	-1.26	-1.948	-1.936	0.352	-1.581	-0.816	-1.1	-1.554	-0.996	0.676	-0.944	0.479	-0.796	-1.695	-1.152	0.994	-1.75	-1.953	-0.352	-0.419	0.302	-1.244	-1.939	-0.507	-0.205	0.42	-0.447	0.467	-0.262	0.031	0.011	-0.024	-0.253	-0.298	-0.154	-0.664	-0.426	-0.519	-0.514	0.66	-0.023	-2.3	0.502	0.011
ANGPT2	0.138	0.344	0.977	1.907	1.302	1.769	0.549	0.8	1.242	0.662	0.928	-0.659	2.596	1.426	-0.841	0.653	2.234	1.667	-0.484	0.138	-0.644	2.274	-0.41	-0.016	1.683	1.246	-0.823	-0.878	0.152	0.294	0.359	0.387	1.037	-0.554	1.155	-1.106	0.896	-0.158	-0.132	1.065	-0.24	0.417	-0.525	0.112	0.38	-0.505	-0.011	-0.243	-0.472
ANGPTL1	-0.162	-0.076	-0.85	-0.669	-1.151	-0.86	-0.377	-0.646	-0.708	0.96	0.056	-0.926	-0.663	1.173	-1.139	-0.91	-0.032	-0.449	-1.059	1.018	0	-0.158	0.398	0.744	0.209	-0.135	-0.243	-0.27	1.123	0.392	0.478	0.97	0.256	0.274	0.251	-0.519	0.368	0.789	0.121	-0.002	0.027	0.85	-0.196	0.191	0	0	0	0	0
ANGPTL2	-0.697	-0.646	-0.279	0.01	-0.177	-0.15	-0.982	-0.87	0.021	-1.785	0.209	-2.184	0.935	0.29	-2.038	-1.07	0.588	0.629	-1.74	-0.835	-0.401	0.7	-1.405	-1.376	-0.504	-0.697	-1.747	-1.069	-0.478	0.887	-0.367	-0.39	0.998	-0.379	0.221	-0.135	-0.227	0.262	-0.752	0.078	-0.26	-0.558	-0.503	-0.758	-0.547	-0.498	-0.52	-0.527	-0.38
ANGPTL4	0.984	-0.027	0.138	0.647	0.415	-0.315	0.224	0.23	-0.285	0.455	0.627	-0.161	0.53	-0.145	0.023	1.322	0.196	-0.103	0.166	0.333	-0.708	0.375	0.421	0.494	0.386	-0.302	0.221	0.293	1.562	2.589	0.301	1.13	2.111	-0.637	1.521	0.066	-0.49	-0.148	-0.631	0.337	0.219	0.227	-1.116	-0.123	1.389	-0.544	-0.311	-0.095	-0.257
ANK1	-0.567	0.277	0.134	1.606	1.288	0.819	0.299	1.413	0.342	-0.227	-0.295	0.614	0.156	-0.166	0.185	-0.326	0.53	0.113	0.37	0.515	-0.132	-0.103	0.331	0.879	-0.212	-0.549	-0.176	0.381	0.013	0.524	-0.311	0.155	-0.075	-0.81	-0.471	0.526	-0.137	-0.376	-0.684	-0.137	-0.191	-0.673	-0.223	0.133	0.174	0.757	-0.071	-0.207	0.054
ANK2	-0.187	-0.202	0.215	0.37	0.44	0.098	-0.569	0.722	0.114	0.003	0.144	0.693	-0.391	-0.244	-0.575	-0.356	-0.5	-0.798	0.419	0.497	1.236	-0.417	-0.282	-0.067	-0.497	0.442	0.277	-1.299	0.455	-0.607	0.196	1.043	0.457	0.485	-0.139	-0.719	-0.269	-0.056	-0.24	-0.142	-0.199	-0.003	-0.181	-0.366	-0.857	-0.221	0.597	0.49	0.079
ANK3	0.14	-0.06	-0.216	0.334	-0.238	0.07	-0.681	-0.174	0.182	0.33	0.309	1.2	-0.364	0.461	-0.07	0.641	-1.182	-0.345	-0.36	-0.169	-0.555	-0.542	-0.13	-0.22	0.461	0.913	0.885	-0.548	-0.6	-1.384	1.04	0.341	-0.914	0.91	-0.18	-1.381	0.588	0.968	0.743	-0.243	-0.857	0.246	-0.708	0.428	0.825	-0.828	-1.553	0.951	0.149
ANKDD1B	0	0	0	0	0	0	0	0	0	0	0	0	0	0	0	0	0	0	0	0	0	0	0	0	0	0	0	0	0	0	0	0	0	0	0	0	0	0	0	0	0	0	0	0	0	0	0	0	0
ANKFN1	-0.443	-0.271	-0.091	-0.14	0.343	-0.158	-0.513	-0.121	-0.277	-0.07	0.594	0.484	-0.291	-0.156	-0.133	0.124	-0.041	0.009	-0.313	-0.043	0	-0.184	-0.447	-0.19	-0.172	-0.46	-0.46	-0.328	-0.278	0.036	-0.313	-0.55	0.796	-0.216	0.181	3.124	-0.461	-0.827	-0.495	-0.486	0.245	-0.752	-0.351	-0.122	0	0	0	0	0
ANKH	-0.003	-0.033	-0.622	-0.416	0.445	0.347	0.03	0.449	0.054	0.623	-0.506	-1.759	0.114	-1.729	0.113	-0.671	0.289	0.051	-0.409	-0.309	-1.529	1.35	0.376	-0.579	-0.492	0.623	0.631	-1.316	0.474	-0.03	-0.051	-0.55	0	0.963	-0.363	-0.297	0.104	0.229	0.059	0.616	-0.152	-0.43	1.132	0.223	-1.711	0.374	0.592	-0.366	-0.518
ANKRD18A	0.029	-0.395	-0.177	1.648	-0.879	0.785	-0.035	-0.437	0.542	0.033	-0.201	1.612	1.278	-0.024	0.12	-0.175	-0.265	0.941	0.273	0.051	0	-0.317	-0.174	1.138	0.939	0.799	1.107	1.468	-0.552	0.112	0.381	-0.423	0.321	0.073	-0.229	0.728	0.314	-0.787	0.203	0.086	0.418	0.613	0.49	0.933	0	0	0	0	0
ANKRD20A19P	0	0	0	0	0	0	0	0	0	0	0	0	0	0	0	0	0	0	0	0	0	0	0	0	0	0	0	0	0	0	0	0	0	0	0	0	0	0	0	0	0	0	0	0	0	0	0	0	0
ANKRD28	0.415	-0.75	-0.517	2.142	1.435	1.641	-0.245	0.54	-0.27	-0.419	1.253	0.547	0.818	0.095	0.198	1.099	1.07	0.116	-0.197	0.143	0.754	0.768	-0.897	0.129	1.337	-0.239	1.785	1.065	-0.282	0.657	-0.273	1.01	0.182	1.093	0.246	0.898	0.581	0.582	0.189	0.439	-0.05	0.465	-0.476	0.377	0.759	0.938	0.563	0.584	0.181
ANKRD29	-0.333	-0.95	-1.865	-1.146	0.839	-0.618	0.489	0.014	1.195	1.039	0.902	-1.499	-2	0.512	0.032	0.48	2.848	-0.04	0.655	1.221	0	0.915	1.073	0.911	0.461	-0.578	-1.83	-3.111	1.31	-0.297	-0.222	0.629	-0.113	-0.703	0.754	-0.375	0.389	-0.784	0.493	0.27	0.544	0.612	0.658	-0.453	0	0	0	0	0
ANKRD34C	-0.15	-0.417	-0.875	-1.127	-0.883	-0.911	-0.83	-0.899	-0.953	-0.598	-0.703	-0.54	-0.314	-0.929	-0.801	-0.933	-0.771	-0.269	-0.951	-0.876	0.419	-0.655	-0.911	-0.476	-0.902	-0.619	-0.747	-0.272	0	0	0	0	0	0	0	0	0	0	0	0	0	0	0	0	0.765	-0.249	-0.591	-0.328	0.594
ANKRD35	-0.02	1.407	0.569	-1.561	-0.692	-2.012	-1.387	-2.342	-2.059	-1.641	-1.513	-1.806	1.102	-1.875	-1.753	-1.524	-2.046	-2.093	-1.409	-1.503	0	-2.161	1.456	-0.749	-2.266	0.181	-2.563	-0.994	-0.244	-0.02	0.797	-1.345	-0.155	0.457	-1.257	0.1	-0.964	0.781	-1.065	-1.274	-0.847	-1.119	0.723	-2.13	0	0	0	0	0
ANKRD50	-0.344	0.638	-0.316	0.465	0.411	1.183	0.613	1.475	0.832	0.431	1.693	1.452	0.207	1.258	0.618	-0.509	0.617	-0.425	0.263	1.229	0	0.95	0.811	-0.162	1.401	-0.434	-0.011	0.402	0.269	1.096	0.779	-0.341	1.94	-0.061	0.258	-0.07	1.896	0.412	0.29	-0.004	-0.409	-0.813	-0.274	0.638	0	0	0	0	0
ANKS1B	-0.577	-1.608	-0.067	-1.211	-1.836	-1.206	-1.75	1.218	-1.702	-0.695	-1.678	0.87	-0.755	0.188	-0.785	-0.615	-0.952	-1.207	0.704	0.587	0.089	-2.109	-1.695	0.472	1.14	-1.901	1.249	-2.429	-0.04	-0.755	0.243	0.534	0.374	1.845	0.355	-0.117	0.278	1.69	-0.075	-0.453	-0.076	-0.411	-0.415	0.675	0.8	0.644	0.745	-0.111	-0.104
ANKZF1	-0.522	-0.061	0.049	0.442	0.592	0.614	0.896	0.909	0.742	-0.263	0.339	0.969	0.376	-0.241	-0.043	0.206	0.089	-0.042	-0.046	-0.205	-0.283	0.631	0.246	0.004	-0.355	-0.37	0.299	-0.536	0.297	0.694	0.084	-0.427	0.323	0.274	0.14	1.722	0.913	0.235	-0.463	-0.054	0.654	-0.494	0.414	-0.628	-0.019	-0.048	-0.523	1.3	-0.795
ANLN	-0.723	0.265	1.906	0.909	1.312	1.225	-0.758	3.416	3.1	-0.064	4.074	4.86	-0.466	1.909	1.869	0.267	3.182	1.857	2.503	3.237	0	0.29	-1.197	0.122	1.957	0.295	1.237	6.591	-0.803	0.317	-0.255	-0.557	-0.047	-0.23	0.957	2.057	-3.851	-0.425	0.54	0.321	0.669	1.254	0.103	0.84	0	0	0	0	0
ANO1	0.567	0.22	-1.185	0.129	-0.401	1.031	-0.003	-0.281	0.094	0.532	-0.121	-0.791	0.219	0.774	-0.542	-0.049	0.688	0.081	-1.233	-0.26	-0.353	0.299	-0.039	1.515	1.039	-0.153	0.096	-1.243	-0.027	0.332	0.438	0.31	1.014	-0.491	-0.074	-0.837	1.084	-0.35	-0.251	0.538	-0.137	0.274	-0.653	-0.312	-0.39	-0.785	-0.49	-0.13	-0.565
ANO4	0.293	-0.582	0.755	-0.338	0.221	-1.064	-1.127	0.64	0.288	-0.018	-0.42	-0.924	-0.366	0.282	0.591	0.098	-0.758	-0.534	0.339	0.779	0	-0.664	-0.331	0.434	-0.169	-1.296	-1.371	-0.63	0.065	-0.593	0.702	0.499	-0.122	1.541	-0.262	0.199	0.345	2.09	0.261	0.221	0.301	-0.144	0.868	-0.669	0	0	0	0	0
ANO5	0.479	-0.657	0.946	2.161	-0.854	-0.399	0.345	0.429	0.069	1.257	-1.076	0.631	1.66	1.042	0.956	0.762	-1.02	-0.188	0.063	0.05	0	-1.507	-0.066	0.742	0.915	0.619	1.237	-1.267	0	0	0	0	0	0	0	0	0	0	0	0	0	0	0	0	0	0	0	0	0
ANOS1	-0.287	-0.44	0.163	-0.813	-0.626	-0.308	-0.607	-0.128	-0.58	-0.63	0.701	-0.222	-0.498	-0.132	-0.36	-1.068	-0.199	-0.605	-0.784	-0.002	-0.706	-1.511	-1.062	-0.637	0.712	-0.591	0.943	-1.826	-0.281	-0.465	-0.043	0.317	-0.079	-0.605	-0.113	0.068	-0.03	-0.37	0.004	-0.203	-0.051	0.123	-0.369	0.168	-0.325	-1.274	-0.094	-0.186	-0.553
ANPEP	0.09	-0.272	-0.506	-0.461	-0.327	-0.124	-0.361	-0.381	-0.256	-0.298	0.115	-0.289	-0.27	0.06	-0.05	-0.173	-0.161	-0.042	-0.49	0.19	-0.241	-0.434	0.082	0.129	0.144	-0.204	0.228	-0.371	0.657	0.744	0.091	0.363	0.844	-0.102	0.233	0.683	0.218	-0.274	-0.037	0.125	0.566	-0.385	0.415	0.622	0.505	0.641	-0.523	-0.172	-0.096
ANTXR1	0.305	0.146	0.182	0.06	0.699	0.272	0.198	0.204	0.184	0.335	1.101	0.347	0.076	0.394	0.2	0.313	0.605	0.331	0.205	0.208	-0.266	0.592	0.616	0.08	0.516	0.489	0.358	-0.05	0.386	0.658	0.132	0.554	1.397	0.133	0.226	0.733	0.959	0.269	0.153	0.081	0.399	0.225	-0.389	-0.048	0.448	-0.222	-0.187	-0.215	0.698
ANTXR2	-0.753	-2.221	-0.038	-1.404	-2.629	-0.865	-1.132	-0.503	-1.954	-0.357	-0.248	-0.001	-0.246	-0.59	-0.381	-0.905	-0.609	-2.1	-0.884	-0.86	0	-1.148	0.171	-0.589	-0.601	0.021	-0.092	-1.23	0.785	0.218	0.684	0.197	0.331	-0.999	0.12	-0.208	0.172	-0.88	0.084	-0.197	-0.216	-0.489	0.055	-0.086	0	0	0	0	0
ANXA1	1.326	0.426	-0.611	0.064	-0.722	0.29	0.275	-0.413	-0.176	1.738	0.385	-0.33	0.026	0.44	-0.11	1.107	0.117	0.215	-0.44	0.648	-0.221	-0.034	0.244	0.313	0.684	0.55	-0.838	-0.176	0.63	0.709	0.364	0.273	1.53	-0.207	0.457	0.136	0.538	0.16	0.588	0.133	0.031	1.289	-0.562	-0.276	1.153	-0.703	-0.165	-1.064	-1.306
ANXA11	0.097	-0.041	-0.733	1.289	1.365	0.776	-0.359	-0.29	-0.463	-0.04	1.355	0.462	-0.045	0.214	-0.762	0.555	0.909	-0.319	-0.55	0.015	0.086	0.478	0.431	1.057	0.165	-0.166	-0.43	0.924	0.415	0.891	0.295	0.243	1.571	0.462	-0.246	0.343	0.624	0.413	-0.055	0.395	0.365	0.213	0.574	0.188	0.427	-0.59	-0.408	0.536	-0.164
ANXA2	-0.038	-0.176	-0.396	-0.424	0.39	0.463	-0.43	-1.342	-0.482	-0.085	0.116	-1.068	-0.116	0.105	-0.69	0.385	0.8	0.454	-1.126	0.208	0.13	0.564	0.467	-0.591	0.205	-0.034	-2.527	0.593	0.178	0.871	-0.095	-0.882	1.312	0.024	0.439	0.766	1.118	-1.122	0.393	0.055	0.026	0.745	0.296	-0.651	0.343	0.123	-1.04	-0.297	-0.399
ANXA2P1	-0.386	-0.892	-0.265	0.722	1.306	0.03	0.218	-0.125	-0.995	0.368	0.049	-1.114	0.098	0.493	-0.43	0.852	-0.447	-0.086	0.769	-0.343	-0.911	-0.024	1.016	-0.624	-1.422	-0.346	0.354	1.099	-1.523	0.273	0.078	-1.704	-2.932	-1.168	1.557	-0.489	-0.672	-1.207	-0.612	0.06	-2.271	0.691	-1.26	-2.104	2.184	1.691	-0.402	0.625	2.686
ANXA2P2	-0.115	-0.433	-0.48	-0.63	0.237	0.335	-0.857	-1.658	-0.545	-0.106	0.178	-1.287	-0.373	0.088	-1.045	0.484	0.939	0.223	-1.622	0.04	-0.084	0.574	0.336	-0.14	-0.128	-0.253	-2.021	0.495	0	0	0	0	0	0	0	0	0	0	0	0	0	0	0	0	0.262	0.415	-0.826	0.34	1.158
ANXA4	-0.135	-0.035	1.139	-0.027	-0.118	-0.236	-0.263	-0.809	-2.282	0.322	1.22	-2.176	-0.235	0.917	0.486	-0.041	0.327	1.032	0.602	0.823	0.952	0.343	1.184	1.032	1.975	0.89	-0.318	-0.975	0.326	0.61	-0.199	0.437	0.509	0.143	-0.115	0.064	-0.241	0.03	0.616	-0.053	-0.206	0.417	0.148	0.124	-1.154	-0.588	1.564	-0.638	-1.009
ANXA8L1	-1.294	-0.307	-0.129	0.295	2.229	0.325	0.334	1.136	-0.342	0.17	3.522	0.072	0.451	-0.366	-0.304	0.565	0.448	-0.163	-0.28	0.116	0.659	0.708	1.02	-0.578	-0.77	-0.896	0.073	-0.815	0.032	0.476	-0.202	-0.018	1.607	-0.143	-0.346	0.962	0.288	-0.392	0.194	-0.175	0.673	0.777	-0.001	-0.266	1.949	0.037	-0.678	1.093	3.327
AOAH	0.01	-0.91	-0.662	-0.207	-2.061	-1.065	-0.558	-1.71	-1.85	-0.055	-0.545	0.09	-0.751	0.123	-0.762	0.237	-0.482	0.823	0.385	0.156	0.01	-0.895	0.885	-0.123	-0.663	0.691	-1.48	-0.213	0.121	-1.277	0.028	-0.008	-1.661	-0.49	0.92	-0.808	-0.276	-0.138	-0.331	-0.362	-1.287	-0.559	-0.881	-1.05	0.328	-1.026	0.84	-0.176	-0.816
AOC1	-0.73	-0.9	-0.542	-0.83	-0.669	-0.903	-0.615	-0.94	-0.696	-0.933	-0.543	-0.738	-0.712	-0.829	-0.928	-0.854	-0.744	-0.779	-0.563	-0.729	-0.144	-0.374	-0.382	-0.484	-0.4	-0.386	-0.6	-0.392	-0.011	0.945	-0.065	-0.146	0.486	-0.076	0.299	-0.049	0.056	-0.244	-0.082	0.081	0.155	0.139	0.162	-0.061	-0.364	-0.244	-0.53	-0.41	-0.296
AOC3	0.293	0.449	-0.402	0.378	-0.498	0.843	-0.041	0.359	-0.755	0.634	0.82	-1.185	-1.16	1.869	-0.998	0.499	0.489	-0.478	-1.487	0.881	-0.044	0.252	0.372	0.851	1.21	0.203	-0.045	0.228	0.914	0.738	0.323	0.45	1.396	-0.09	0.106	-0.27	0.341	-0.245	0.386	-0.266	-0.008	0.865	-0.322	-0.802	-0.071	-0.376	0.192	0.758	-0.209
AOX1	-0.789	-1.338	-1.12	-1.113	-0.946	-1.336	-1.131	-1.564	-1.524	-0.764	-0.176	-1.719	-1.444	-0.636	-1.383	-1.336	0.891	-1.689	-1.184	0.167	0.285	-0.872	-0.394	0.555	-0.937	0.698	-1.236	0.237	1.528	0.303	-0.302	-0.546	0.255	0.635	-0.384	0.84	-0.227	-0.22	0.131	0.767	-0.385	0.66	0.928	-0.199	0.519	0.195	-0.187	0.148	0.524
AP1S2	-0.045	-1.317	-0.985	-1.854	-1.715	-0.59	-0.932	-1.345	-1.677	-0.516	-0.721	0.702	-1.863	1.307	0.912	0.429	0.979	-0.243	-0.612	-0.534	-0.349	-0.689	-1.347	-0.652	-0.071	0.638	-0.549	0.589	-1.067	-0.281	0.261	-0.656	0.926	0.449	-0.538	-0.754	0.813	0.703	0.528	0.132	0.768	0.684	0.165	0.076	1.475	-1.238	1.842	-0.635	-1.051
AP2A2	0.263	-0.673	-0.302	-0.969	-0.144	-0.923	-0.368	-0.118	-0.192	0.593	-0.89	-1.269	-0.699	-0.076	0.445	-0.683	-1.15	-0.028	-1.259	-1.404	-0.566	-1.719	-0.817	0.752	-0.122	-0.52	1.024	-2.09	0.41	-0.166	0.483	-0.37	0.076	-0.601	-0.74	-0.267	-0.291	-0.831	-0.662	-0.38	0.569	-0.753	0.624	-1.225	0.336	-1.371	-0.444	0.438	-0.018
AP3B2	-0.83	-0.385	-0.492	-0.299	-0.438	-0.421	-0.24	-0.824	-0.328	-1.073	-1.148	-0.276	-0.942	-0.865	-0.485	-1.052	-0.788	-0.715	-0.368	-0.606	-0.003	-1.249	-1.023	-0.23	-0.962	-1.12	-0.081	2.458	-0.875	-1.348	0.25	0.037	-1.2	0.571	-0.596	-1.531	-0.598	0.351	-1.247	0.246	0.105	-1.329	-0.334	-0.046	-1.443	-1.347	-0.206	-1.287	-1.407
APBA2	-0.007	0.332	0.522	-0.452	0.586	-1.461	-0.178	-0.176	1.088	-1.16	-0.373	2.73	-1.339	-1.587	-0.786	-0.269	-1.441	-0.28	-0.36	-0.024	-0.101	-0.909	-0.493	-0.25	0.474	-1.858	-0.267	1.538	0.204	-0.008	-0.063	0.243	-0.177	1.212	0.405	0.267	-0.963	1.267	-0.47	-0.562	0.399	-0.579	0.664	-0.157	-0.151	-0.545	-0.942	2.012	-0.554
APBB2	-0.464	-0.209	-0.039	0.92	-0.192	0.695	0.441	0.158	0.482	0.239	1.743	-1.716	0.837	1.401	-0.159	0.478	-0.145	-0.054	0.633	0.552	0.558	0.27	-0.246	0.334	0.109	2.104	1.97	0.594	1.193	0.708	0.224	-0.255	2.037	0.047	-0.456	-0.418	1.19	0.214	-0.108	0	0.361	0.008	0.086	1.929	0.752	0.397	0.469	0.161	0.908
APC2	0.287	0.466	0.124	0.509	0.583	0.913	0.229	0.929	0.205	0.335	0.238	-0.229	0.239	0.199	0.402	0.011	0.36	-0.263	0.69	0.623	0.031	-0.005	0.289	0.404	-0.221	-0.488	0.357	-0.844	0.505	-0.063	0.878	0.319	0.424	0.246	-0.565	-0.49	-0.698	-0.111	-0.426	-0.012	-0.022	0.382	-0.078	0.701	0.388	0.859	0.421	0.025	0.004
APCDD1	-0.309	0.486	0.616	1.377	0.083	0.328	-0.467	-0.961	0.744	-0.933	-0.582	-0.978	1.689	0.734	-0.925	-0.113	1.724	0.945	-1.354	-0.564	0	0.499	-0.322	-0.311	0.43	0.036	-0.578	-1.025	0.155	0.672	-0.075	0.202	1.268	1.923	1.117	-0.611	1.896	2.123	-0.723	0.809	-0.418	0.333	-0.369	-0.331	0	0	0	0	0
APCDD1L	-1.046	1.297	1.267	-0.916	2.738	1.267	1.892	-0.992	-0.879	-0.991	-0.631	-1.186	2.102	-1.442	1.461	-1.092	0.946	-1.263	-0.933	-0.888	0	-0.099	-0.068	0.857	2.62	1.933	-0.302	-0.478	-0.595	-0.136	0.735	-0.631	-0.252	1.44	-0.511	0.169	0.11	1.248	-0.544	0.466	-0.149	-0.665	-0.04	-0.322	0	0	0	0	0
APCDD1L-DT	-0.572	0.53	0.622	-0.277	1.213	-0.019	0.835	-0.478	-0.525	-0.442	-0.475	-0.568	0.745	-0.497	0.825	-0.408	0.956	-0.47	-0.354	-0.592	0	0.02	0.003	0.373	0.482	1.222	0.266	-0.119	0	0	0	0	0	0	0	0	0	0	0	0	0	0	0	0	0	0	0	0	0
APEH	0.634	0.044	-0.789	0.382	0.779	0.212	0.625	0.16	-0.344	0.127	0.222	-0.264	0.141	0.48	0.45	-0.106	0.422	0.733	-0.398	-0.682	-1.416	0.68	0.223	0.256	-0.86	-0.35	0.711	-0.129	0.165	-1.069	-0.546	-0.217	-0.076	0.459	0.491	0.783	0.412	-0.243	-0.558	0.203	0.811	-0.646	0.729	-0.845	-2.187	0.565	2.76	-0.598	-0.837
APLN	-0.654	-1.159	-0.312	-0.357	-0.56	-0.192	-0.291	-1.054	-0.462	-1.116	-0.532	-1.123	-0.484	-0.797	-0.93	0.101	-0.63	-0.449	-0.976	-0.538	0	-0.124	-0.673	-1.392	-0.599	-1.342	-1.202	0.039	-0.022	-0.549	0.314	0.447	-0.623	-0.603	1.126	-0.484	-0.756	-0.07	0.291	0.149	-0.592	0.534	-0.708	-0.762	0	0	0	0	0
APLNR	0.379	0.369	-0.693	0.083	-0.209	1.269	0.403	-0.386	0.464	-0.227	-0.71	-1.445	-0.057	0.861	-0.706	1.705	0.63	-0.575	-0.23	0.727	0.461	0.379	0.927	1.371	0.064	-0.581	-0.307	-0.899	0.056	0.847	0.007	0.027	0.865	-0.185	0.232	-0.013	0.271	-0.086	-0.127	0.188	0.008	0.096	0.073	-0.01	0.321	0.295	-0.339	0.503	0.455
APLP1	0.588	0.855	0.348	0.119	0.05	0.348	-0.012	-0.002	-0.16	-0.213	0.29	-1.601	-0.286	-0.441	0.164	-0.723	0.019	0.13	-0.091	-0.072	-0.571	-0.749	-0.368	0.458	0.453	-0.197	0.201	-2.872	-0.283	-0.538	0.367	-0.771	-1.255	0.42	0.339	-1.091	-3.225	-0.278	-0.663	0.913	0.527	-0.832	-0.035	-0.555	0.216	-0.164	-0.434	-0.902	-0.619
APOBEC2	-0.464	-0.17	-0.5	-0.476	0.044	0.489	0.139	0.095	0.01	-0.37	-0.096	0.266	-0.223	-0.245	-0.466	-0.097	-0.198	-0.611	-0.159	-0.237	-0.452	-0.035	0.165	-1.281	-1.194	-0.672	-1.123	-0.813	1.183	1.363	-1.062	-0.58	1.092	4.36	-1.005	-0.928	-1.222	4.232	-0.882	-0.601	-1.093	-0.81	0.128	-0.927	0.217	1.491	-0.549	-0.071	1.091
APOC1	0.053	-1.173	-0.785	-0.102	-0.191	-0.808	-0.3	-0.144	-0.577	-0.477	0.897	2.27	-0.934	-0.623	-0.733	0.337	0.056	-0.158	2.06	0.506	-0.552	-0.44	-0.142	-1.437	-0.398	-1.285	-1.127	1.268	0.063	1.482	-0.415	2.383	1.156	0.228	1.159	1.261	0.603	-0.42	0.086	-0.368	0.623	0.928	0.515	-0.772	0.483	0.282	0.565	0.381	1.339
APOD	1.571	-0.097	0.243	4.029	-0.406	2.823	-0.945	-0.082	-0.874	1.583	1.979	-0.737	-0.05	1.679	-1.265	-0.915	0.362	0.72	-0.934	3.704	-0.329	-0.236	-0.044	-0.438	0.026	-0.515	-0.595	0.097	0.694	0.48	0.051	0.108	1.467	0.728	0.07	0.454	0.332	1.338	-0.419	0.027	0.135	0.293	-0.359	-0.054	-0.041	0.63	-0.023	-0.051	0.576
APOE	0.243	-0.205	-0.223	0.078	-0.638	-0.777	-0.382	-0.628	-0.491	0.016	0.311	0.567	0.059	0.151	-0.312	0.325	0.448	0.284	0.662	0.179	-1.149	-0.297	0.079	-0.048	-0.507	-0.543	-0.895	0.11	0.253	0.978	-0.078	1.334	0.69	-0.049	0.359	0.402	0.397	-0.372	0.039	0.027	0.736	0.646	0.396	0.302	-0.365	-0.073	0.857	-0.431	-1.268
APOL1	0.271	-0.147	-0.552	0.001	-0.412	-0.094	-0.428	-0.734	0.258	-0.26	0.523	-0.749	-0.346	0.096	-0.75	1.239	-0.169	-0.532	-0.24	0.051	0.421	0.324	0.174	0.755	-0.378	-0.475	-0.099	-0.165	-0.185	0.983	-0.064	0.087	1.57	-0.092	-0.166	0.459	0.042	-0.367	-0.356	-0.287	0.354	-0.26	0.346	-0.431	0.991	0.603	-0.384	-0.026	1.226
APOL3	0.028	0.415	-1.353	0.208	-0.631	-0.445	-0.303	-0.501	-0.226	0.36	-0.662	-1.574	-0.603	0.434	-1.325	1.756	-0.757	-0.768	-0.597	-0.14	0.573	0.143	0.158	1.069	-0.971	-0.698	-0.906	0.087	0.48	0.37	0.347	0.455	2.165	-0.277	-0.272	0.451	0.138	-0.15	-0.121	-0.489	0.151	0.118	-0.424	-1.205	0.583	-0.398	0.3	-0.059	-0.449
APOLD1	0.569	-0.169	-0.554	0.871	-0.457	-0.135	0.208	0.572	0.334	1.373	-0.191	-0.436	0.921	1.269	-0.136	0.731	-0.257	-0.988	-0.092	0.956	0.581	0.011	1.191	1.54	1.219	0.466	0.382	0.115	1.02	0.904	0.019	1.009	1.231	0.083	0.091	-0.606	0.894	-0.049	0.408	0.378	0.31	0.988	-0.356	-0.335	0.948	-0.176	0.121	0.827	0.345
APOO	-0.111	-0.173	-0.305	-1.119	-0.322	-0.83	0.003	1.275	-0.315	-0.533	-0.978	-0.81	0.091	0.234	-0.21	-0.245	-0.175	0.323	0.788	0.246	-0.06	-0.324	0.182	-0.531	-0.236	0.264	-0.402	0.771	-1.02	-4.253	0.345	-0.353	-11.682	0.553	0.651	-1.484	-1.606	0.753	0.728	0.002	-1.571	-0.127	-1.704	0.9	-0.913	-1.149	1.169	-2.394	-0.576
AQP1	0.27	0.658	0.088	0.272	-0.144	0.611	0.585	0.17	0.71	0.611	0.46	-0.285	0.661	0.779	-0.232	1.19	0.435	0.081	0.522	0.676	-0.017	0.118	0.494	0.593	0.469	0.266	0.323	-0.261	0.96	1.075	0.332	-0.287	1.215	-0.556	1.001	-1.189	0.967	-0.348	0.364	0.179	0.186	0.716	-0.447	-0.338	-0.036	-0.409	-0.045	0.069	0.211
AQP10	-0.371	-0.013	-0.301	0.605	0.011	-0.164	0.095	0.134	0.115	0.067	-0.479	-0.162	-0.684	-0.354	-0.087	2.457	-0.22	-0.716	1.272	-0.216	0	-0.007	-0.077	0.603	-0.168	0.072	0.775	-0.279	0.681	0.282	0.033	1.218	0.431	-0.458	-0.047	0.045	-0.217	-0.896	0.437	-0.546	1.261	1.266	0.025	0.067	0	0	0	0	0
AQP2	-0.412	-0.288	-0.315	-0.425	-0.165	-0.144	-0.051	-0.311	0.112	-0.356	-0.411	-0.407	-0.376	-0.345	-0.408	-0.276	-0.325	-0.446	-0.33	-0.37	-0.204	-0.216	-0.485	-0.408	-0.584	-0.577	-0.357	-0.595	-0.103	0.955	-0.51	-0.44	-0.081	-0.56	-0.142	-0.247	-0.587	-0.622	-0.225	-0.486	-0.254	0.288	0.92	-0.408	-0.222	-0.143	-0.71	-0.326	0.296
AQP4	-0.138	-0.441	-0.511	-0.582	-0.509	-0.556	-0.43	-0.576	-0.358	-0.08	-0.508	1.717	-0.279	-0.437	-0.441	-0.221	-0.598	-0.344	-0.391	-0.539	-0.033	-0.976	-1.015	-0.836	-0.557	-0.628	-0.862	0.185	-0.293	-0.501	-0.659	-0.357	0.201	-1.117	-0.696	-0.728	-0.017	-0.611	-0.161	-1.212	-0.19	-0.636	0.345	-0.712	0.343	0.134	-0.173	-0.135	0.099
AQP5	-0.275	-0.1	-0.255	0.238	-0.125	0.131	-0.341	0.364	0.087	-0.332	-0.005	-0.453	0.318	-0.144	-0.152	0.038	0.364	-0.564	0.247	0.047	0.806	-0.39	-0.317	-0.672	-1.151	-0.044	-0.05	-0.199	0.863	0.215	-0.68	-1.101	0.948	-1.141	-1.463	-0.924	-0.936	-1.21	-0.377	-1.449	-0.003	0.109	0.061	-1.579	1.654	-1.154	-1.105	-0.392	0.007
AQP9	0.677	-0.188	-0.16	-0.36	0.584	-0.392	-0.198	0.237	-0.282	0.322	0.921	0.331	-0.434	0.287	0.182	0.874	0.211	-0.287	0.182	-0.019	0.965	-0.091	0.765	0.61	-0.838	0.36	0.195	-0.49	0.706	-0.36	-1.61	1.826	1.134	-1.485	0.53	-1.156	-0.03	-0.632	-0.539	-0.961	-0.853	-0.385	-0.599	-0.04	2.186	-1.013	0.535	0.665	1.208
AR	-0.53	0.332	1.289	-0.435	-1.023	-0.056	0.012	-0.53	0.188	-0.092	-0.21	-0.418	-0.227	-0.008	-0.198	-0.655	-0.367	-0.761	-1.029	-0.801	0.606	0	-0.262	-0.037	-0.288	-0.065	-0.447	-0.973	-0.688	0.187	0.085	-0.665	1.129	-0.372	-0.827	-0.399	-0.405	-0.224	-0.364	0.211	-0.598	-0.526	-0.654	-0.042	0.64	0.328	-0.565	0.119	0.6
ARC	0.641	-0.484	-0.058	-0.701	0.002	-1.476	-0.764	-1.569	-0.209	-1.671	-1.712	-1.995	0.146	-2.069	0.94	-0.815	-1.31	-1.216	-0.022	0.069	-0.522	-0.894	0.429	-0.871	-0.746	-1.041	-0.568	-2.025	-0.066	-0.843	-0.459	-1.206	-0.184	-1.429	-0.53	-0.659	-0.983	-1.232	-1.25	0.514	-0.721	-1.142	-0.726	-0.86	-1.329	-0.968	-1.636	-1.719	-1.532
AREG	2.026	-0.563	-0.527	1.04	0.879	-0.439	-0.849	0.7	-0.106	1.916	1.523	-0.315	1.992	1.919	-0.421	0.057	0.839	-0.04	-0.132	0.19	-0.215	-0.25	-0.124	0.176	0.805	0.769	-0.076	-0.257	1.304	1.511	-0.498	2.398	1.595	-1.427	0.835	0.183	0.755	-0.946	-0.05	1.794	0.776	3.236	-1.477	-0.362	0.303	-0.561	0.477	-0.224	-0.205
ARFGEF3	0.102	1.168	0.107	-0.783	0.472	1.843	1.225	0.419	-0.15	0.879	-0.341	-3.168	-0.856	-0.255	-0.198	-0.854	0.477	0.673	0.394	-0.707	0	1.209	-0.269	-0.747	0.116	1.01	0.386	-2.355	-0.353	-1.071	0.241	-0.048	-2.149	1.594	-0.72	-1.18	-0.946	0.335	0.141	0.372	-1.215	-0.143	-0.391	0.377	0	0	0	0	0
ARG2	0.347	0.563	1.829	2.064	2.834	1.907	0.915	1.237	1.233	1.858	2.839	0.072	2.738	2.91	1.498	2.886	1.926	2.107	2.486	1.703	0.847	1.633	1.503	0.67	2.277	1.79	3.242	-0.076	0.655	0.055	0.338	1.77	-0.026	-0.139	1.559	-0.072	0.734	0.042	1.346	0.904	1.116	1.309	0.138	1.548	0.1	1.122	2.846	0.955	1.277
ARHGAP15	1.397	1.097	-1.38	0.457	-1.751	-0.971	-0.549	-0.694	-1.561	1.159	-0.336	-1.641	-2.295	1.262	-1.077	1.822	0.146	0.901	-1.167	1.064	-1.051	-0.628	0.752	-0.889	0.597	-0.48	-2.386	-0.671	0.512	1.022	0.347	-0.037	-0.501	-0.566	0.761	-0.316	-0.172	0.449	-0.136	0.003	-0.206	0.731	-0.417	-0.339	0.281	1.129	-0.732	-0.144	-0.34
ARHGAP22	-0.452	-0.378	-0.515	-0.241	-0.457	-0.406	-0.305	-0.498	-0.259	-0.485	-0.56	-0.623	-0.524	-0.928	-0.592	-0.272	-0.302	-0.006	-0.614	-0.394	-0.906	-0.383	-0.456	-0.268	-0.576	-0.379	-0.649	-0.31	0.66	0.63	-1.119	-1.247	0.127	-1.879	-1.178	0.162	-1.04	-1.22	-1.211	-0.846	-0.772	-0.962	0.691	-1.864	-1.165	-0.265	-0.313	-1.569	-0.859
ARHGAP23	-0.404	1.027	0.535	-0.094	0.583	0.526	0.97	0.107	-0.729	0.075	-0.334	-0.286	0.135	-0.43	-1.002	0.131	0.022	-0.01	0.215	0.113	0	0.853	0.289	-0.02	-0.213	-0.406	-0.233	-0.595	0	0	0	0	0	0	0	0	0	0	0	0	0	0	0	0	0	0	0	0	0
ARHGAP24	-0.542	-0.726	-0.686	-0.307	1.044	-0.339	1.346	-1.05	3.295	-0.433	0.86	-1.843	-0.866	-0.345	-0.358	-1.361	0.241	-0.516	-0.807	-0.557	0.568	-0.526	-0.317	-0.687	0.265	1.311	-0.779	-0.688	-0.041	-0.272	-0.179	-0.272	0.399	0.923	1.016	-0.968	-0.497	2.172	-0.52	0.213	-0.56	-0.539	-0.718	0.123	1.77	0.868	-1.127	-0.206	0.768
ARHGAP26	-0.536	-1.007	-1.135	-1.005	-0.743	-0.966	-1.469	-0.525	-0.268	-0.676	-0.475	-1.868	-2.002	-0.808	0.027	-0.601	-1.001	-1.041	0.087	-0.303	0.131	-1.266	-1.229	-1.134	-0.842	0.148	-0.295	-1.127	-1.381	-0.787	-0.664	-0.736	0.004	-1.03	-1.413	-0.524	0.151	-1.193	-0.464	-0.396	-0.298	-0.203	-0.066	0.868	0.102	-0.267	1.146	-0.086	-0.35
ARHGAP29	-0.043	-0.003	-0.362	-0.099	-0.753	0.504	-0.108	-0.283	0.148	0.206	-0.111	0.902	0.375	0.149	-0.034	0.512	0.057	-0.157	-0.586	0.027	1.254	0.203	-0.075	1.099	1.073	0.295	0.27	0.339	0.012	0.136	0.007	-0.546	1.575	0.169	0.044	-0.096	0.857	0.037	0.035	0.092	-0.221	0.028	-0.051	0.211	0.234	-0.758	-0.376	0.465	-0.989
ARHGAP31	0.315	0.138	-0.547	0.196	-0.167	0.491	0.161	-0.359	-0.219	0.555	-0.419	0.54	0.164	0.201	-0.811	0.449	-0.243	-0.649	-0.66	-0.034	0	-0.127	0.338	0.688	0.274	-0.246	-0.393	0.138	0.137	0.541	0.504	-0.041	2.009	-0.119	0.171	0.117	0.613	-0.037	-0.247	0.189	-0.079	-0.355	-0.216	-0.852	0	0	0	0	0
ARHGAP36	-1.853	0.591	-1.685	-1.978	-1.983	-1.911	-1.991	-1.914	-0.302	-1.92	-1.89	-1.779	-2.015	-1.937	-1.966	-1.996	-1.878	-1.765	-1.895	-1.79	0	-2.013	-0.568	-1.985	-1.36	-2.033	-2.375	-2.37	0.342	-0.386	-0.726	-0.375	0.71	-1.004	-0.799	0.429	-0.825	-0.799	-0.654	-0.839	-0.898	-0.227	0.678	-0.98	0	0	0	0	0
ARHGAP4	-0.252	-0.675	-0.35	-0.821	-0.771	-0.618	-0.855	-0.612	-1.059	-0.552	-0.008	0.522	-0.821	-1.156	-1.591	-1.073	-0.421	-0.738	1.002	1.375	-0.601	-0.126	-0.184	0.101	-0.769	-0.592	0.385	1.205	1.196	-0.328	0.405	0.98	-2.641	-0.847	0.385	-0.072	-0.945	0.117	-1.028	-1.16	-1.614	-0.805	-1.648	-0.825	-0.357	0.655	-0.848	1.513	-0.315
ARHGAP6	-0.298	-0.22	-1.977	-0.483	-0.854	0.659	-0.165	-1.279	-0.79	-0.143	0.332	-1.35	-0.095	1.531	-1.18	0.405	0.591	-0.011	-1.306	0.669	-0.395	0.335	0.37	1.37	0.501	0.359	0.379	-1.163	0.819	0.821	0.213	0.332	2.393	1.656	0.149	0.611	0.123	1.656	-0.057	0.343	0.37	-0.287	-0.183	-0.454	-0.355	0.165	-0.53	0.244	-0.08
ARHGAP9	0.291	-0.48	-0.493	0.436	0.15	-0.696	-0.178	-0.675	-0.805	-0.491	1.034	-0.381	-0.678	0.297	-1.39	-0.14	0.253	0.408	-0.798	-0.7	0	0.462	0.229	0.498	-0.216	-0.846	-0.985	-0.118	1.698	2.063	-0.685	0.192	2.07	-1.352	0.681	-0.108	-0.578	1.003	-1.276	-1.191	-0.777	-1.284	-0.116	-1.531	0	0	0	0	0
ARHGDIB	0.245	0.266	-0.628	-0.242	-0.134	0.718	0.339	0.072	0.012	0.18	0.241	-0.781	0.112	0.613	-0.58	0.355	0.592	0.268	-0.469	0.195	-0.228	1.06	0.605	0.46	0.107	0.225	-1.19	-0.463	-0.334	-3.272	0.711	0.847	-5.491	-0.009	0.365	-0.127	0.015	0.556	0.449	0.147	-1.871	1.059	-1.709	-0.461	0.377	-0.449	0.617	-0.419	-0.471
ARHGEF10	0.653	0.405	0.41	0.881	0.733	1.113	0.432	0.071	0.596	0.357	1.542	0.143	0.277	0.274	0.261	0.7	0.956	0.106	0.628	0.67	0.076	0.491	0.566	0.35	1.314	1.784	1.286	1.434	0.138	1.081	0.113	-0.173	1.585	-0.266	0.02	1.332	0.504	0.099	-0.113	0.579	0.283	-0.02	0.022	1.686	0.182	0.301	0.312	-0.51	-0.297
ARHGEF15	-0.148	0.799	-0.851	0.939	0.43	1.435	1.169	0.522	0.255	0.286	-0.048	-0.76	0.21	0.311	-0.445	1.149	0.522	-0.227	-0.378	0.244	0.649	1.064	0.752	0.549	0.258	-0.264	0.048	-0.44	0.76	-0.066	-0.043	1.156	0.323	-0.256	-0.098	0.552	0.475	0.21	1.093	-0.189	-0.333	1.545	-0.243	-0.72	1.231	0.818	-0.416	0.947	0.947
ARHGEF2	-0.23	0.641	-0.088	1.532	0.959	0.863	0.302	1.029	-0.064	1.799	1.799	2.433	1.044	1.118	-0.305	1.138	0.499	0.258	1.456	1.023	0.506	0.832	0.423	0.551	0.141	-0.151	0.998	2.11	0.313	0.841	0.288	2.1	0.551	-0.217	1.206	1.154	0.758	0.95	-0.012	0.552	0.617	0.183	0.214	-0.283	1.806	1.311	-0.146	0.548	1.889
ARHGEF26-AS1	0.743	-1.623	0.002	-0.771	-2.265	-2.123	-1.869	-1.896	-0.644	-0.966	-1.766	-1.852	-1.753	-1.211	-0.834	-0.99	-1.736	-1.096	-2.056	-1.001	0	-1.309	-1.213	-1.547	-0.831	-1.816	-1.682	-2.147	0.034	0.069	0	-0.75	-0.167	0.336	-0.86	-0.382	-0.436	0.349	-0.875	-1.141	-0.232	-1.115	-0.27	-0.442	0	0	0	0	0
ARHGEF3	0.848	0.954	-0.963	-0.389	0.512	0.107	0.781	-0.296	1.568	1.667	-1.804	-2.886	1.534	-0.197	1.107	-0.983	0.571	0.509	-0.384	-0.166	-0.229	0.179	0.574	0.921	-0.716	-0.556	0.308	-1.085	0.168	-0.757	0.361	0.02	0.824	-0.245	-0.019	-0.763	0.138	0.033	0.244	0.069	0.451	0.554	0.339	-0.277	0.208	0.446	-1.094	0.904	-1.523
ARHGEF4	0.537	0.506	0.022	-0.864	-1.512	-0.439	-1.576	0.15	-0.562	-1.119	-1.35	-1.222	-0.872	-1.529	-0.117	-0.343	-1.109	0.006	-0.73	-0.57	-0.236	-1.162	-0.74	0.191	-0.38	-1.115	-1.29	-1.531	0.435	0.017	0.337	-0.864	0.275	0.689	-0.904	0.17	-1.284	0.638	-1.297	0.395	0.373	-1.041	0.556	-0.882	-0.243	0.241	-1.516	-1.318	0.186
ARHGEF9	0.383	-0.566	-0.235	-1.219	-1.714	-1.375	-0.688	-0.82	-0.796	-0.955	-2.824	-0.73	-0.76	-0.497	-1.176	-0.251	-2.14	-0.598	-0.442	-0.863	-0.584	-1.367	-0.373	-0.659	-1.165	0.272	-0.75	-2.033	0.046	-0.509	0.238	-0.099	-2.213	0.811	0.436	-1.8	-0.548	0.22	-0.066	-0.32	-0.563	-0.961	-0.714	-1.208	-1.425	-0.132	0.631	-1	-0.806
ARID5A	1.966	0.238	0.401	0.711	0.397	-0.266	0.267	0.183	-0.085	0.236	-0.355	-0.296	0.274	0.293	0.06	1.062	-0.07	0.385	-0.021	0.5	0.129	-0.284	0.079	-0.142	0.533	-0.652	-0.397	0.346	0.472	0.63	0.165	0.678	1.153	-0.356	0.378	-0.029	0.153	0.077	0.296	-0.052	-0.032	1.067	-0.279	-0.204	1.152	0.913	-0.463	-0.228	1.179
ARID5B	0.62	0.018	-0.112	0.169	0.255	0.615	0.095	0.494	-0.3	0.37	0.566	0.095	-0.037	0.479	0.007	0.363	0.06	-0.41	0.176	0.413	0.005	0.385	0.143	0.255	0.17	0.205	0.242	-0.208	0.626	0.599	-0.072	0.652	0.587	0.517	-0.192	0.106	0.308	0.717	0.181	-0.049	-0.226	0.685	-0.02	0.08	0.287	-0.461	1.059	-0.488	-1.101
ARIH2	0.784	-0.454	-1.015	0.513	0.109	0.21	0.29	0.204	0.011	0.227	0.094	0.074	0.708	0.075	0.802	0.027	0.613	0.693	-0.812	-1.138	-1.046	0.053	-0.562	1.005	-1.238	-0.403	1.507	1.316	0.263	0.036	0.106	-0.535	1.033	0.66	-0.112	-0.908	0.337	0.167	0.011	0.097	0.022	-0.323	0.295	0.516	-0.053	0.251	-0.171	-1.241	-1.178
ARL13B	4.217	-0.167	-1.081	-0.679	-0.408	2.83	-0.926	-0.253	-0.868	0.772	-0.633	0.908	0.308	-0.56	-0.136	0.266	0.054	-0.145	-0.764	0.652	0	2.622	-2.871	0.648	0.297	0.811	0.679	4.6	-0.442	0.268	-0.654	0.672	1.546	0.155	0.36	-0.519	0.162	0.232	-0.081	0.142	-0.312	-0.42	-0.441	1.872	0	0	0	0	0
ARL4A	0.235	0.759	-0.37	-0.004	-1.116	0.257	-0.136	-0.953	0.959	0.612	1.606	-2.261	0.558	0.473	-0.498	2.594	0.489	-0.091	-0.227	0.759	1.236	-0.853	0.377	0.411	0.253	1.203	-0.429	2.809	0.443	0.41	-0.258	-0.585	1.251	0.005	0.347	0.867	0.696	0.618	1.715	-0.036	-0.301	1.411	-0.285	-0.739	0.69	1.332	-1.026	1.085	1.197
ARL4C	0.035	1.3	1.002	1.845	0.932	-0.051	0.697	1.534	1.727	0.511	1.758	0.979	0.634	-0.681	0.178	1.276	0.598	0.408	1.849	1.394	-0.093	1.544	0.748	-0.247	0.366	0.061	-1.314	0.189	-1.282	-4.37	0.399	0.812	-4.279	-0.299	1.352	-0.79	-0.577	-0.414	-0.343	0.974	-1.398	-0.65	-2.057	2.243	0.874	0.018	1.425	0.039	1.037
ARL4D	-0.591	0.01	1.205	1.022	1.263	0.975	0.8	0.811	-0.504	-0.047	1.267	0.425	0.55	-0.141	0.461	1.53	0.644	0.398	1.129	0.77	-0.044	1.329	0.389	-0.345	0.422	-0.801	0.524	0.779	-0.743	-0.273	-0.036	-0.09	-1.272	1.087	1.922	-0.07	-0.512	2.194	-0.567	0.849	0.5	-0.698	-0.263	-0.114	1.487	-0.199	0.684	-0.174	1.052
ARL6IP1	-0.418	-0.329	0.565	-0.154	-0.374	0.115	-0.828	-0.1	-0.686	-0.593	0.17	1.169	-0.587	-0.131	0.412	-0.368	-0.063	0.097	-0.703	-0.559	-0.65	-0.427	-0.857	-0.356	-1.576	-0.053	-0.126	-0.047	-0.316	0.217	0.114	-1.055	-0.02	0.29	-0.025	0.495	-0.258	-0.16	0.513	0.229	0.026	0.183	-0.447	0.363	-1.935	-2.761	-0.518	-2.487	-3.807
ARL8B	0.434	0.074	-0.666	0.629	0.762	0.05	0.959	-0.043	0.047	1.098	0.27	-1.048	1.21	0.894	1.113	0.561	0.959	0.784	-0.215	-0.584	-0.498	1.303	-0.217	1.002	-0.791	0.668	0.398	-1.879	-2.514	-2.781	0.27	0.322	-3.238	0.962	0.572	-1.697	-0.899	0.144	0.911	1.164	-2.629	0.823	-2.604	1.051	-1.241	-0.227	1.563	-1.061	-2.473
ARMC4	0.456	0.246	-0.081	-0.26	-0.285	-0.069	-0.211	0.252	1.14	0.359	-0.267	0.033	-0.085	-0.366	0.284	0.327	0.098	0.523	0.93	0.265	0.695	0.341	0.109	-0.02	1.061	0.179	-0.083	-0.889	1.049	0.532	0.391	0.681	0.657	0.347	-0.304	0.398	-0.156	0.039	0.653	-0.597	0.312	0.997	-0.33	0.991	1.88	1.934	-0.838	0.68	1.244
ARMCX2	0.852	0.77	1.024	-0.128	-0.222	0.296	1.471	0.411	-0.637	-4.173	-0.126	-0.126	0.361	0.713	-4.677	1.277	0.377	0.983	-5.384	-4.053	1.248	0.625	1.561	1.187	0.929	0.705	0.006	0.272	1.239	0.597	0.414	0.837	-0.013	0.26	0.087	-0.936	-0.32	0.905	0.916	0.23	0.143	-1.139	-0.149	-1.046	-1.299	-1.54	0.121	-1.257	-2.337
ARNT2	0.219	0.709	0.591	1.459	1.479	0.892	0.812	0.821	-0.154	1.074	0.301	0.443	1.275	-1.447	1.201	-0.626	0.721	0.225	0.599	1.186	-0.503	-0.511	0.361	0.337	1.918	-0.037	0.788	1.403	1.23	-0.012	0.785	0.658	0.156	1.192	-0.086	-0.028	0.111	0.866	0.176	0.119	0.373	0.022	0.017	0.53	-0.162	-0.506	0.765	1.089	0.685
ARPC1B	0.304	-0.233	-1.215	-0.834	-0.206	0.436	-0.45	-1.711	-0.566	-0.241	-0.07	-1.183	-0.833	-0.338	-0.314	0.263	-0.052	0.044	-1.108	0.121	-0.009	-0.315	-0.394	-0.478	-0.504	-0.732	-1.485	0.619	-0.451	-0.011	0.096	0.224	0.133	0.135	0.585	0.651	-0.07	-0.078	-0.63	0.194	-0.166	-0.02	0.221	-1.423	0.346	0.964	-0.4	-0.136	-0.469
ARPP21	-0.02	-0.568	-0.109	-0.497	-0.065	0.124	-0.427	-0.221	0.024	-0.112	-0.251	-0.178	-0.183	-0.516	0.118	-0.334	-0.086	-0.25	-0.241	-0.364	-0.29	0.006	-0.349	0.177	0.068	-0.151	-0.133	3.157	0.359	0.127	-0.818	-0.64	-0.181	-0.755	-0.661	0.526	-1.147	0.128	-0.916	0.717	-0.428	-1.639	-0.806	0.13	-0.258	-0.246	-0.947	-0.307	0.381
ARRDC2	-0.441	-0.405	-0.499	0.086	-0.085	0.864	0.212	-0.018	-0.784	0.403	-0.02	-1.096	-0.262	0.206	-0.472	0.988	0.221	-0.664	-0.812	-0.333	0	0.347	0.257	0.189	-0.154	-0.325	0.141	-0.36	0.45	0.537	0.204	0.476	1.158	0.759	0.545	0.758	0.685	0.351	0.766	-0.214	-0.165	0.289	-0.299	-0.895	0	0	0	0	0
ARRDC3	0.023	0.149	1.545	1.315	0.437	0.249	-0.63	-0.701	1.178	-0.467	1.057	1.787	0.874	1.445	0.369	1.178	1.163	-0.64	-1.57	-1.702	0	0.497	0.181	0.945	0.557	0.554	0.621	1.733	0.55	0.477	0.212	0.728	1.437	-0.539	0.9	-0.355	0.481	-0.069	-0.132	0.525	-0.223	0.279	-0.091	0.657	0	0	0	0	0
ARSD	-0.254	-0.538	-0.497	-0.902	-2.439	-0.691	-0.482	-2.528	-1.405	-1.333	-1.768	-2.275	-2.272	-2.118	-0.583	-2.269	-0.133	-0.254	-2.319	-2.322	-0.18	-0.518	-0.115	0.071	-2.562	-2.11	-2.696	-1.066	-0.286	0.323	-0.032	-0.274	0.696	-0.067	-0.361	-0.001	-0.469	-0.448	-0.212	-0.04	-0.143	-0.275	-0.067	-0.462	0.523	0.748	-0.384	-0.266	0.608
ARSF	0.154	-1.432	0.228	1.526	4.067	0.008	2.046	1.665	0.675	0.291	0.816	1.548	-0.831	0.919	-0.061	-0.049	-1.248	-1.822	3.488	3.096	0.175	-0.296	2.687	1.486	1.187	1.902	2.202	-0.951	-0.586	-0.851	1.359	1.424	-0.386	-1.376	1.427	-0.45	1.217	-1.145	-0.042	0.961	0.123	1.199	0.112	3.239	0.665	-0.383	1.596	1.081	1.192
ARSJ	0.135	0.058	-0.182	-0.711	-0.235	1.953	0.48	0.829	-0.107	0.119	0.539	-0.202	-0.664	-0.293	-0.502	-0.473	1.88	0.711	-0.092	1.157	0.513	0.402	1.79	0.284	1.19	0.26	0.189	0.438	-0.72	0.455	-0.842	-0.349	-1.398	2.065	1.597	0.561	-0.187	2.955	-0.314	0.633	-0.944	-0.013	-1.084	-0.375	-0.421	-0.936	-0.533	0.014	0.358
ARVCF	-0.762	0.38	0.007	0.241	0.719	0.156	0.957	0.366	-0.069	-0.505	-0.497	0.081	-0.271	-0.219	-0.547	0.229	0.257	-0.19	-0.352	-0.001	-0.041	0.333	0.348	-0.125	0.544	-0.637	-0.476	-0.417	-0.725	-1.656	0.981	0.433	-1.966	-0.024	-0.218	-1.529	-1.559	-0.493	-0.389	-0.562	-1.491	-0.327	-1.035	-0.101	0.161	0.602	-0.279	0.537	0.727
AS3MT	0.299	0.976	1.324	1.685	0.456	0.399	-1.78	0.271	-1.013	1.371	-0.461	1.877	0.427	0.508	1.25	1.102	0.589	0.203	0.728	0.525	0	0.047	-1.205	-0.188	2.128	0.406	0.36	2.234	-0.364	0.013	-0.179	-0.758	0.941	0.478	-0.866	-0.31	-0.202	1.062	1.125	0.449	0.146	0.5	0.195	1.472	0	0	0	0	0
ASAH2B	0.056	-0.46	-0.667	-1.555	-1.257	-3.057	-0.273	-0.696	1.921	-0.003	0.06	1.465	1.231	-2.071	0.094	-0.587	-1.332	0.633	1.474	1.061	0	-0.61	0.243	-1.844	-0.452	2.338	-2.454	1.027	0	0	0	0	0	0	0	0	0	0	0	0	0	0	0	0	0	0	0	0	0
ASAP2	0.369	0.117	-0.801	0.665	-0.02	1.184	0.205	-0.521	-0.266	1.162	-0.083	0.911	-0.182	0.831	0.067	0.266	0.972	-0.46	-0.825	0.459	1.113	0.176	-1.048	1.393	1.659	0.023	-0.491	1.604	-0.341	0.105	0.434	-0.072	-0.451	-0.464	0.142	-0.858	-0.099	-0.494	0.283	0.435	-0.269	0.353	-0.665	-0.134	0.385	-1.043	-0.077	-0.9	-1.879
ASB2	0.257	-0.154	-0.199	0.669	-0.083	-0.206	0.559	0.305	-0.146	0.113	-0.428	-0.673	0.057	0.455	-0.365	-0.049	-0.091	-0.681	-0.635	0.069	0	0.478	0.141	-0.074	-0.082	-0.751	-0.098	0.21	0.507	0.953	-0.411	-0.283	-0.553	-0.09	0.001	0.306	-0.132	2.541	-0.705	-0.7	0.158	0.294	-0.746	0.332	0	0	0	0	0
ASB4	-0.637	-0.53	-0.877	-0.462	0.148	-0.492	-0.187	-0.024	-0.263	-0.319	-0.588	-0.505	-0.226	-0.373	-0.249	-0.379	-0.561	-0.673	-0.061	-0.554	0.084	-0.273	-0.414	-0.363	-0.373	-0.556	-0.218	0.38	0.976	1.739	-0.235	0.31	1.057	5.207	-0.297	1.018	-0.043	5.709	1.091	-0.359	0.842	1.143	0.897	0.258	0.332	-0.005	0.243	0.119	-0.17
ASCL1	-0.231	1.91	0.262	-1.193	-1.189	-0.834	-0.817	-1.423	0.511	-0.748	-0.096	-0.376	-1.467	-1.615	-1.374	-0.964	0.86	1.684	-1.138	-0.601	-0.708	-0.467	-0.345	-0.802	-0.831	-0.52	-1.178	-1.18	0.236	-0.423	-0.253	0.38	1.298	1.421	0.124	-0.565	-0.06	1.89	-0.641	-1.054	-0.4	-0.719	-0.103	-1.038	0.077	-0.004	-0.543	-0.558	-0.659
ASIC1	0.132	0.102	0.021	1.595	0.814	0.394	0.502	2.774	1.011	0.072	-0.113	-0.342	0.009	-0.123	-0.909	-0.006	-0.49	0.127	1.743	1.831	0.611	0.087	-0.306	-0.632	0.642	0.307	0.511	-0.222	0.71	-0.05	-0.026	-0.298	0.002	0.911	-0.129	0.357	0.02	1.616	-0.706	-0.267	0.687	-0.147	-0.404	0.899	0.978	-0.022	-0.414	0.407	1.358
ASIC2	-1.349	-0.378	-0.488	-0.47	-0.175	-0.232	-0.54	-0.578	-0.699	-0.444	-0.915	-1.009	0.514	-0.899	-0.631	-0.692	-0.244	-0.658	-0.644	-0.173	0.211	-0.135	-0.346	-0.63	-0.905	-0.884	-0.744	-1.277	-0.263	0.338	-0.801	-0.485	0.04	2.372	-0.373	-0.009	-0.857	1.943	0.303	-0.972	-0.392	1.049	-0.324	0.037	1.004	-0.577	-0.368	-0.078	-0.365
ASIC4	-0.631	-0.541	-0.473	0.295	0.215	-0.592	0.299	0.027	-0.112	-0.73	-0.591	0.101	-0.584	-0.6	-0.537	-0.328	-0.586	-0.63	-0.342	-0.491	0.054	0.152	0.217	-0.881	-0.733	-0.776	-0.602	-0.995	-0.423	-0.504	-0.02	-0.518	-0.349	-0.966	-0.178	-0.117	-0.62	-0.889	-0.902	-0.501	0.004	-0.633	-0.401	-0.761	0.172	-0.081	-0.076	-0.072	0.14
ASL	-1.163	-0.054	-0.268	-1.01	1.174	-0.86	0.128	-2.417	1.352	-0.434	0.27	-2.058	-0.793	0.029	1.484	-0.189	1.448	0.526	-0.126	-0.22	0.329	-0.341	-0.282	-1.387	-1.227	-0.103	-0.099	-2.086	0.223	-0.401	-0.367	0.633	-0.259	-0.267	0.098	0.135	-0.058	-0.967	-0.627	-0.179	0.071	-0.715	0.584	-1.009	-1.554	1.255	0.022	-0.162	-1.267
ASNS	-0.089	-0.059	0.596	0.875	1.013	0.463	-0.15	1.284	0.757	0.88	1.254	0.39	1.322	0.475	0.374	1.591	0.211	0.66	1.589	1.238	1.406	1.171	0.806	0.094	1.025	0.162	-0.069	2.242	0.4	0.378	-0.302	0.334	-0.878	-0.91	0.486	-0.438	0.596	-0.413	0.672	0.419	0.911	0.641	0.179	0.989	-1.557	1.808	3.251	-0.432	2.284
ASPA	1.82	0.445	-1.46	-0.39	-0.851	-0.767	1.143	0.161	-1.04	2.193	-0.936	-0.703	-0.643	0.337	0.298	0.972	-0.43	0.21	-1.109	0.289	0.019	-0.4	0.666	-0.717	0.853	0.551	-0.426	-0.482	0.773	-0.073	0.192	0.899	2.104	-0.392	0.397	-0.703	0.788	0.549	0.767	-0.357	0.764	1.309	-0.405	-0.632	1.642	-0.953	0.557	-0.016	0.631
ASPDH	-0.552	0.49	0.285	0.897	1	0.532	0.722	0.435	-0.647	-0.027	-1.185	-0.626	-0.668	0.365	-0.158	0.178	-0.403	-0.161	0.403	0.38	0	-0.255	0.31	-0.537	-0.109	-0.36	0.984	-0.991	0.259	0.808	0.094	-0.219	0.039	0.114	1.501	-0.226	-0.315	-0.24	-0.052	-0.044	0.3	0.293	0.529	-0.732	0	0	0	0	0
ASPH	-0.316	-0.167	0.164	-0.012	-0.19	-1.198	-0.441	-0.503	-0.31	0.118	1.548	-0.738	-0.072	0.985	-0.003	0.715	0.165	-0.784	0.259	0.062	0.246	-0.083	-0.457	0.146	0.51	1.429	-0.564	-0.698	-0.5	0.08	-0.003	-0.194	1.717	0.326	0.478	1.257	1.178	-0.109	0.774	0.289	-0.03	0.82	-0.256	0.477	-0.451	-0.803	1.287	-0.078	0.32
ASPHD1	0.672	1.095	1.039	-0.485	0.246	0.19	0.238	1.503	-0.005	0.175	0.005	1.218	0.095	-0.539	0.598	0.617	0.399	0.832	1.642	1.336	-0.393	0.094	-0.651	-0.364	0.712	0.572	1.774	0.496	0.464	-0.085	0.301	-0.553	-0.886	0.06	0.273	-0.208	-0.024	0.002	-0.25	-0.235	0.929	-0.807	0.464	-0.335	-0.349	1.294	0.08	0.552	1.014
ASPHD2	0.544	0.74	0.447	2.497	3.529	1.228	0.45	1.23	1.191	0.59	-0.576	-2.394	1.065	0.434	0.493	-0.36	1.753	2.029	1.891	1.581	0	1.32	0.187	-0.33	0.016	2.035	-0.321	-0.942	0.679	0.534	-0.312	0.013	-0.212	-0.781	0.855	-1.096	-0.001	-0.851	0.325	0.438	0.37	0.379	0.061	0.542	0	0	0	0	0
ASPN	0.201	0.455	-0.201	0.283	-0.779	-0.407	-0.472	-0.722	0.339	-0.051	1.108	-1.7	0.238	1.155	-1.014	0.113	1.211	0.928	-1.231	0.55	-1.35	0.184	0.122	0.786	1.577	0.577	-0.855	-0.146	-0.217	-0.22	-0.019	0.794	-1.486	-0.73	0.781	-1.263	-0.445	-0.345	-0.189	-0.021	-0.966	0.21	-0.624	-0.085	-1.341	-0.322	-0.566	0.252	-0.827
ASRGL1	-0.63	-0.813	0.661	-0.729	0.126	0.097	-0.897	-0.249	0.082	-0.457	-1.179	1.66	-1.084	-0.961	-1.173	-0.346	0.207	1.067	-0.528	-0.494	0.646	-0.716	-1.366	-0.877	-0.192	-2.026	-0.812	0.671	-0.717	0.594	-0.658	-0.074	0.744	-0.915	-0.209	-0.176	-0.424	-0.106	0.136	-0.158	1.004	-0.31	0.885	1.231	1.144	0.773	-1.329	0.962	0.79
ASS1	-0.088	-0.671	0.729	-1.274	-1.697	-1.783	-0.987	-2.266	-0.308	-1.363	-0.957	-1.91	-0.554	-0.937	-1.66	0.238	-0.844	-1.596	-1.812	-0.181	-0.895	-0.053	0.129	-0.778	-1.263	-0.477	-1.091	2.3	-0.718	-2.982	0.057	0.339	-3.64	-0.022	1.433	0.748	0.06	0.014	-0.165	-0.326	-0.716	0.081	-0.826	-0.276	-0.267	0.304	-0.915	-0.034	-0.4
ASTN1	0.614	-0.071	0.006	-0.267	0.256	0.634	-0.693	0.044	0.123	0.426	-2.373	-1.796	-0.165	0.269	0.143	0.011	-0.005	-0.874	0.151	0.265	0.42	-0.973	-0.746	0.153	0.208	-0.193	0.467	-1.48	0.14	-0.026	-0.156	0.193	-0.415	0.016	-0.295	-0.169	-0.408	-0.711	0.074	-0.367	-0.141	-0.012	-0.533	-0.258	-1.217	-0.707	-0.705	-0.927	-1.096
ASTN2	-0.167	0.328	-0.037	-0.39	0.153	-0.157	0.1	-0.875	0.181	-0.567	-1.289	-1.155	-0.887	-0.814	-0.134	-1.111	-0.069	-0.384	-0.923	-0.717	-0.515	-0.532	-0.449	-1.033	-0.998	0.964	1.125	-2.755	-0.024	0.278	-0.332	0.139	-0.628	0.733	-0.642	0.477	-0.383	1.113	-0.204	-0.268	0.101	0.165	-0.522	-1.237	-2.068	-0.845	-2.237	-1.336	-0.976
ATAD1	-0.293	-0.637	-0.31	0.055	-0.394	-0.711	-0.167	0.675	-1.211	-0.278	-0.479	0.872	0.436	0.027	0.365	-0.358	0.551	-0.511	0.508	0.503	0	0.591	0.445	0.502	0.886	0.238	-0.201	-1.534	-0.532	-0.302	-0.21	-1.421	-0.167	-0.218	0.095	-0.461	-0.013	-0.295	0.081	-0.03	0.282	-0.006	0.402	-0.012	0	0	0	0	0
ATAD2	0.124	-0.128	1.873	-0.292	-0.051	-0.29	-1.321	1.356	1.407	-0.238	1.628	3.557	0.377	0.435	1.164	0.037	1.888	1.214	1.31	1.316	-0.256	-0.267	-2.025	-0.339	0.834	-0.065	-0.329	5.752	-0.9	-0.606	-0.696	-0.094	-0.077	-0.313	-0.275	1.427	0.29	-0.313	-0.011	0.256	0.455	-0.204	0.1	-0.149	-0.079	-0.084	3.829	-0.003	-0.395
ATAD3C	-0.928	1.315	0.314	1.228	1.779	0.053	2.547	0.395	-0.412	-0.767	-0.315	-0.135	-0.277	-0.494	-0.13	-0.22	-0.36	-0.131	0.12	-0.13	0	0.06	0.392	-0.438	-0.207	-0.696	0.372	0.048	-0.506	0.957	-0.374	-0.879	1.476	-2.363	-1.304	0.821	-0.108	-2.502	-0.123	-1.628	1.395	-0.193	1.455	1.634	0	0	0	0	0
ATCAY	1.085	0.919	0.745	0.938	-0.04	0.725	0.366	0.919	-2.511	0.677	1.114	-0.3	0.233	-0.271	0.334	-0.989	0.094	0.577	0.622	0.837	0	0.156	0.576	0.395	0.857	-0.329	0.02	-2.206	0.559	-0.174	0.842	0.415	-0.416	-0.228	-0.508	-0.865	-0.257	-0.924	0.033	0.353	0.174	0.333	0.173	0.013	0	0	0	0	0
ATF3	1.068	-0.15	1.15	0.75	1.124	-0.38	-0.713	0.089	0.137	0.884	0.374	0.23	0.324	0.502	0.674	2.702	-0.276	0.027	0.503	0.599	-0.632	-0.011	0.617	0.586	0.971	0.962	1.165	0.762	0.534	0.244	-0.087	1.17	0.485	-0.521	0.724	-0.146	-0.082	-0.341	0.005	0.419	-0.091	0.158	-0.459	-0.381	-0.149	-1.351	0.414	-1.144	-0.502
ATG13	1.197	-0.755	0.297	-0.427	-0.601	-0.72	-0.79	0.374	0.135	0.143	-2.112	-1.597	0.295	-0.498	0.286	-0.496	-0.812	0.44	-0.841	-0.836	0.263	-1.014	-0.495	0.213	-0.348	0.466	-0.35	-1.564	-0.832	-1.182	0.622	0.186	-1.663	0.705	-0.192	-0.198	0.062	-0.196	-0.506	-0.166	0.092	-0.771	0.538	-1.814	2.096	0.922	-0.843	0.988	1.268
ATG4A	-1.128	-0.433	0.768	-0.63	1.293	-0.031	0.927	0.278	-0.923	-1.138	0.248	-0.667	-0.029	-0.184	-0.958	0.588	0.916	0.063	1.566	1.216	-0.71	-0.076	1	-1.701	0.79	-0.082	-0.89	0.106	0.302	0.583	-0.776	-0.417	0.64	-1.501	-0.368	-2.964	-0.126	-1.297	0.113	-0.01	-0.026	0.972	1.105	0.369	0.192	0.423	0.349	0.667	0.612
ATG9B	-0.579	-0.568	-0.458	0.146	0.02	-0.271	0.184	-0.69	0.574	-0.55	-0.669	-0.707	-0.772	-0.948	-0.556	-0.241	-0.155	-0.295	-0.391	-0.621	0	-0.303	-0.035	-0.648	-0.303	-0.554	-0.358	-0.613	-0.133	-0.569	-0.642	-0.851	0.302	-0.427	-0.617	0.06	-0.176	-0.604	-0.128	-0.178	-0.089	0.132	-0.27	-0.546	0	0	0	0	0
ATL1	0.099	0.304	1.431	1.665	1.916	1.286	1.222	0.245	0.151	0.989	1.699	-0.314	1.042	2.479	1.362	0.703	1.75	0.842	0.978	0.312	0	0.916	0.527	1.144	1.514	0.21	1.855	-2.388	1.041	-0.11	0.661	0.296	-0.122	-0.09	-1.388	-2.179	1.008	0.112	0.496	1.025	0.568	1.06	0.342	1.559	0	0	0	0	0
ATP11C	0.438	-0.113	1.663	0.08	-0.51	-0.202	-0.501	0.245	-1.551	0.374	-0.339	1.246	0.494	0.142	1.328	-0.141	-0.08	-0.131	0.949	0.666	0	-1.056	-0.378	0.181	2.16	-0.259	1.484	0.621	-0.118	0.202	0.17	0.498	1.751	0.366	0.348	0.695	0.434	-0.411	0.916	0.126	1.093	1.072	0.187	0.693	0	0	0	0	0
ATP13A2	-1.509	2.202	-0.536	-1.523	0.274	0.756	1.057	-0.852	-0.752	-0.62	0.83	-1.004	-2.374	-0.407	0.02	-1.014	-0.16	-0.116	0.045	0.666	-0.258	0.528	0.518	0.709	-1.719	-1.304	-0.025	-0.649	-0.392	-0.762	0.021	-0.591	-0.13	0.382	-0.811	1.053	0.307	-0.408	-0.648	-0.358	0.861	-0.439	1.114	-0.727	-0.309	-1.542	-1.025	-1.502	-1.474
ATP13A3	1.124	0.693	-0.886	0.304	0.934	-0.021	0.701	0.232	0.966	0.882	0.499	0.201	1.907	0.062	1.033	-0.442	1.09	0.246	-0.769	-0.501	-0.598	0.797	-0.935	-0.86	0.931	0.896	0.353	1.809	0	0	0	0	0	0	0	0	0	0	0	0	0	0	0	0	-0.282	0.33	1.209	-0.05	0.096
ATP1A1	-0.353	-0.101	-0.73	0.044	-0.541	-0.386	0.434	-1.332	0.38	-0.171	-1.187	-0.696	-0.587	-0.462	-0.904	-0.967	-0.641	-1.168	-0.701	-0.539	-0.391	1.031	0.882	-0.863	-0.735	-0.209	-1.247	0.234	-0.07	-0.376	0.35	-0.416	-0.361	-0.211	-0.836	0.024	-0.421	0.646	-0.998	-0.205	-1.144	-0.576	0.802	-1.498	-2.885	-2.482	-2.252	-2.273	-3.964
ATP1A2	0.772	0.643	-1.141	-0.173	-1.001	0.338	0.164	-0.122	-0.952	1.922	-1.15	-0.511	-0.939	0.501	-0.05	0.801	-1.077	-0.57	-1.262	-0.45	0.314	-0.262	0.483	1.755	0.95	-0.438	0.379	-1.605	1.189	0.103	0.965	-0.989	1.931	0.976	-0.697	-0.642	1.321	0.776	1.04	-0.004	1.043	1.67	-0.445	-1.006	0.603	-0.001	-0.937	0.209	-0.536
ATP1A3	-0.475	1.135	0.666	0.644	0.814	0.499	0.075	0.074	0.362	0.074	-1.505	-0.084	0.376	-0.068	0.343	0.357	-1.17	-1.008	0.587	0.293	-0.721	-0.86	-0.261	1.669	-0.076	-0.99	1.527	-0.558	0.298	0.047	0.002	-0.579	0.187	0.084	-0.322	-0.638	-0.402	0.256	-0.669	-0.049	-0.241	-0.464	0.397	-0.774	-1.48	-0.573	2.322	-1.322	-1.638
ATP1B1	0	0.249	0.788	1.108	0.885	0.885	0.701	0.812	-0.239	0.356	-0.152	0.031	0.511	0.591	0.216	0.198	0.233	-1.4	0.356	0.233	-0.089	0.468	0.592	-0.36	-0.078	-0.344	0.4	-2.487	0.279	0.234	0.115	1.645	-0.017	-0.849	-0.05	-0.233	0.566	0.13	-0.07	0.232	0.098	-0.317	-0.021	0.322	0.482	-0.497	0.021	1.269	-0.139
ATP1B2	0.126	-0.018	0.937	-1.095	-0.662	0.416	-1.259	-0.286	0.94	0.703	-1.475	-1.203	0.899	-0.107	0.041	0.976	-0.939	1.037	-1.265	-0.727	-0.05	-0.442	-0.848	1.742	-0.507	-1.145	-0.58	-0.907	-0.535	-0.66	0.644	0.798	-2.637	1.657	-1.278	-0.64	-0.391	0.917	-0.113	0.179	-0.702	0.476	-1.355	-0.027	1.178	1.125	-1.706	0.154	0.888
ATP1B3	0.17	-0.135	-0.343	0.902	0.946	0.225	0.166	0.211	-0.079	-0.058	-0.086	-0.121	-0.037	-0.384	0.305	0.339	0.648	0.165	-0.178	-0.288	-1.224	0.345	0.343	-1.036	-0.629	-0.09	0.112	0.053	0.15	1.035	-0.67	0.382	0.68	0.263	-0.125	-0.063	0.282	0.354	0.16	0.659	0.162	0.621	0.205	0.273	0.409	-0.305	-0.295	-1.221	-0.552
ATP2B1-AS1	-0.642	1.037	-1.086	1.474	0.732	0.903	0.058	-1.352	-1.282	-0.533	-0.254	-3.679	-1.476	1.354	-0.041	-0.844	0.975	2.417	-1.199	-2.171	0	0.739	-0.57	-0.706	1.468	-1.782	1.55	-0.496	0	0	0	0	0	0	0	0	0	0	0	0	0	0	0	0	0	0	0	0	0
ATP2B2	0.15	-0.311	-0.177	-0.518	0.065	-0.368	-0.36	-0.609	1	-0.743	-0.766	0.454	-0.821	-0.676	-0.598	-0.692	-0.437	0.418	-0.507	-0.684	-0.416	-0.456	-0.078	-0.477	-0.434	-0.4	-0.33	0.363	-0.585	0.324	-0.257	-0.001	0.462	-0.521	-0.838	0.058	-0.255	-0.178	-0.866	0.37	-0.182	-0.668	0.079	-0.238	-0.098	-0.549	-0.885	-0.486	-0.109
ATP2B3	-0.877	0.221	-0.388	0.153	0.188	-0.363	0.456	-0.127	0.663	-0.548	-0.707	0.129	-0.169	-0.477	-0.254	-0.546	0.28	-0.005	-0.202	-0.374	-0.205	-0.627	0.051	0.094	-0.437	-1.405	-0.632	-0.994	0.052	-0.174	-0.22	0.285	-0.842	-0.884	-0.657	-0.485	-0.905	-1.075	-0.762	-0.929	-0.514	-0.468	-0.644	0.189	-0.235	-0.076	-0.142	-0.253	-0.164
ATP2C1	-0.864	-0.36	-1.473	0.369	0.654	0.005	0.865	-0.785	0.008	-0.142	-1.468	0.867	-0.005	-1.793	-0.127	-1.326	-0.193	-0.636	0.308	0.087	-1.967	0.272	-0.688	-1.863	-0.686	-0.315	-1.252	-2.939	-0.526	-3.918	-0.187	0.275	-4.244	0.886	-0.304	-1.948	-1.232	0.656	0.214	0.722	-1.768	0.472	-1.098	0.365	-2.558	-0.903	-0.425	-0.783	-2.038
ATP6V0A1	0.28	0.476	1.31	-0.359	1.023	0.326	0.5	-0.054	0.514	-1.028	-0.442	-1.768	0.229	-0.997	0.086	-0.742	0.222	-0.019	1.85	1.645	0.319	0.396	0.036	1.092	-1.398	-0.588	0.235	-2.776	1.342	-0.393	0.833	-0.672	-0.067	-0.546	-1.368	-0.033	0.024	0.469	-1.177	0.379	-0.143	-1.223	0.002	-0.331	1.383	1.401	-0.028	0.04	1.219
ATP6V0E2	-0.817	0.631	-0.049	-0.634	-0.414	0.84	-0.213	-0.137	0.679	-0.935	-1.663	-1.482	-1.539	-1.065	-0.445	-0.408	-0.509	0.332	-0.303	-0.145	-0.153	-0.955	-0.517	-1.109	-1.528	-1.28	0.047	-0.859	0.133	-0.703	-0.233	-0.553	-0.834	-0.209	0.019	-0.671	-0.526	-0.478	-0.758	0.057	0.333	-1.409	0.915	-1.491	0.6	0.477	-1.922	-0.507	-0.211
ATP6V0E2-AS1	-0.255	0.575	0.118	0.208	-0.386	-1.092	-0.639	-0.487	2.098	0.032	-0.63	-1.459	-0.495	0.679	1.284	1.62	-0.611	1.345	0.03	-0.557	0	-1.173	-0.175	-0.228	0.202	-0.079	0.478	1.205	1.746	0.035	0.704	-0.162	-0.352	0.209	-0.138	-0.621	-4.003	0.706	0.294	-0.262	1.408	-0.169	0.366	-0.378	0	0	0	0	0
ATP6V1A	0.106	1.185	-0.079	0.974	1.19	0.466	1.68	0.492	1.286	-0.014	-1.796	-0.25	0.776	-0.104	0.863	-0.623	0.726	0.66	-0.347	-0.529	-1.144	1.756	0.261	-1.638	-0.515	0.055	-0.116	-0.67	-0.003	-0.301	-0.582	-0.721	0.386	0.981	-1.792	-0.513	0.147	0.192	-0.05	0.782	-0.426	-0.347	0.766	0.845	-0.053	0.08	1.206	-0.089	-1.034
ATP6V1B2	0.759	0.269	0.631	1.018	0.663	0.375	1.209	-0.201	0.726	0.346	-0.306	-1.68	1	0.679	0.775	0.217	0.282	0.115	0.567	0.403	0.514	0.842	0.449	1.152	-1.036	1.241	-0.268	-4.386	1.043	-0.387	0.631	0.18	-0.659	-0.204	0.163	-1.259	-0.64	-0.596	0.05	0.97	0.527	0.777	0.288	-0.246	-0.278	-2.47	1.829	-2.404	-1.334
ATP6V1G2	0.643	-0.227	0.068	-1.53	0.487	0.326	-0.62	1.146	-2.028	-0.996	0.124	1.497	0.289	-0.286	0.222	-0.825	-0.161	0.26	1.471	1.35	-0.863	0.018	-2.231	-0.581	-0.32	1.669	-0.885	1.415	0.351	-0.173	-0.403	-0.463	-0.988	-0.947	-0.788	-1.66	-1.009	0.184	-0.334	-0.558	0.705	-0.173	0.467	-0.006	-1.542	-1.165	-0.268	-1.223	1.204
ATP7A	-0.728	1.842	0.692	1.191	2.15	2.364	-0.463	-0.385	-0.637	0.555	1.746	0.118	-0.046	0.041	0.805	-0.121	2.267	-0.687	1.422	0.815	1.719	0.637	-0.34	-0.418	-0.026	-0.052	-1.085	-1.525	0	0	0	0	0	0	0	0	0	0	0	0	0	0	0	0	1.369	2.507	-0.304	2.822	0.033
ATP8A1	0.239	-0.524	0.157	0.003	-0.156	-0.905	-1.097	-0.378	1.324	-0.288	-0.81	0.802	0.413	-0.429	0.332	-0.399	-1.002	-0.417	0.596	0.588	0.316	-0.657	-0.716	-0.267	-0.405	0.62	0.693	-1.741	-0.093	-0.616	0.02	0.138	-0.476	0.775	-0.056	-1.12	0.161	0.062	0.287	-0.063	-0.502	-0.581	-0.188	0.048	-0.678	-0.729	-0.103	0.493	-0.401
ATP8A2	0.382	0.244	0.521	0.266	-0.439	0.154	-1.026	-0.164	-0.812	-0.584	-1.732	-1.074	0.403	0.221	0.601	-0.056	-0.845	0.11	-0.94	-1.359	-0.436	-0.333	-0.649	-0.437	0.886	-0.245	-0.041	-1.816	0.448	-0.395	-0.039	-0.018	-0.69	-1.208	-0.217	-0.583	-0.932	-1.005	-0.146	-0.306	0.413	0.354	-0.56	0.249	0.316	-0.025	-1.024	0.314	-0.422
ATP8B1	-0.488	0.947	-0.454	1.365	0.621	1.189	-1.131	1.641	0.159	0.362	-0.875	-0.68	1.789	0.294	-0.327	-0.747	-0.894	0.359	1.573	1.345	-1.254	0.276	-0.211	0.56	0.269	-0.489	-0.646	-0.568	0.237	0.043	-0.221	-0.218	0.777	0.214	0.627	0.2	0.545	-0.095	-0.112	0.721	0.216	-0.197	0.458	0.606	-0.31	0.08	-0.366	0.816	1.589
ATP8B2	0.357	0.876	0.461	0.721	0.939	1.053	1.265	1.389	-0.252	0.791	0.003	0.557	0.553	1.535	0.034	1.081	0.185	-0.853	-1.091	-0.848	1.359	1.018	1.096	1.792	0.955	1.203	1.793	-0.252	0.23	-0.252	0.612	0.421	0.44	0.108	-0.288	-0.009	0.801	-0.315	-0.042	0.373	0.174	-0.003	-0.011	0.829	1.542	0.419	-0.338	0.366	1.121
ATP8B4	-0.525	-1.187	-1.895	-1.544	-1.351	-1.663	-1.583	-1.208	-1.307	-0.644	0.519	-0.843	-0.853	-0.598	-1.091	0.066	-0.571	0.343	-1.19	-0.432	-0.353	-0.004	-0.703	0.486	0.073	0.344	-1.067	0.15	1.582	0.23	-0.252	1.646	1.335	0.179	0.287	-0.659	-0.376	0.916	-0.181	-0.365	-0.153	0.179	-0.225	-1.226	-0.366	-0.327	-0.103	-0.329	0.117
ATP9A	0.349	0.62	0.08	1.5	0.544	0.913	0.38	-0.021	-0.31	0.174	-0.454	-0.501	-0.526	-0.203	0.047	-0.504	0.266	-0.02	0.576	0.537	0.033	0.028	-0.226	-0.775	0.861	-0.355	0.501	1.008	-0.425	-1.034	0.232	0.429	-1.03	0.271	-0.875	-0.027	-0.427	0.493	0.356	-0.067	-0.934	0.088	-0.903	0.682	0.325	-0.05	-0.44	0.607	-0.006
ATRNL1	0.459	-0.979	-0.438	0.03	-0.366	-0.321	-1.427	-1.881	-0.148	-0.669	-0.498	-1.772	0.552	-0.3	0.193	-1.112	-0.581	-0.328	0.3	0.022	-0.177	-1.581	-1.048	-0.558	0.25	2.132	1.498	-1.07	0.227	-0.717	-0.382	-0.379	-0.764	-0.998	-0.124	-0.371	-0.084	-0.899	0.204	-0.092	0.036	-0.284	-0.161	-0.259	0.378	-0.788	-0.619	-0.404	-0.419
AURKA	-0.235	-0.789	0.38	-0.025	-0.033	0.427	0.255	0.957	0.837	-0.837	0.975	1.683	0.004	-0.057	-0.14	2.088	0.51	0.217	1.228	1.482	-0.44	0.551	-0.864	0.219	0.873	-0.549	-0.535	3.725	-3.236	-6.947	0.65	0.281	-6.99	0.62	0.661	-3.089	-3.014	0.177	1.022	0.819	-6.801	1.27	-3.784	1.089	-0.54	0.314	-0.19	-0.057	0.855
AUTS2	0.12	-0.296	0.016	0.956	1.052	0.465	0.159	0.426	0.139	0.355	0.425	1.523	1.004	0.508	0.4	0.215	-0.017	0.1	0.601	0.416	0.77	-0.732	-0.719	-0.483	-0.133	-0.95	0.72	0.291	0.132	-0.978	-0.097	1.148	-1.954	-0.938	-0.191	-1.283	-0.259	-0.48	0.257	-0.141	-1.221	-0.441	-1.045	0.748	-2.935	-2.867	0.749	-0.005	-2.186
AVPR1A	0.143	-0.605	-0.956	-0.789	-0.612	-0.902	-1.039	-0.536	-0.174	0.487	-0.024	-0.852	-0.139	-0.311	-0.644	0.361	-0.069	-0.767	-0.526	-0.147	-0.361	-0.347	-0.504	-0.387	-0.086	0.316	-0.389	-0.095	0.424	0.322	0.568	0.787	1.627	0.12	0.5	-0.117	0.389	0.027	0.299	-0.087	-0.314	0.466	0.194	0.206	-0.06	-0.441	-0.638	-0.184	-0.126
AXL	0.13	0.483	-1.837	-0.453	-0.237	0.811	-0.076	-0.2	-0.281	0.566	0.343	-0.535	-1.08	0.422	-0.779	0.483	-0.014	0.197	-0.262	0.762	-0.076	1.156	0.403	0.888	0.414	-0.099	-0.949	-1.508	1.634	1.639	-0.119	0.878	2.244	-0.741	-1.692	1.609	0.944	0.188	-0.157	-0.085	-0.13	1.036	-0.2	-1.328	1.476	-0.401	0.201	0.076	0.379
B3GALT1	-0.12	0.244	0.233	0.475	-0.42	-0.383	-0.154	0.012	0.011	-0.241	0.116	-0.695	0.22	-0.216	0.36	0.042	-0.264	-0.173	-0.16	-0.476	-0.313	-0.264	-0.174	-0.117	0.195	0.064	-0.131	-0.427	-0.124	-0.26	0.216	-0.717	0.268	-0.118	-0.197	-0.031	-0.643	1.642	-0.087	0.167	0.476	0.337	-0.352	0.382	-0.517	-0.158	0.008	0.213	0.123
B3GALT2	1.971	0.743	1.25	-1.354	-1.938	-0.482	2.848	0.259	2.889	2.844	-0.824	-0.205	0.558	1.093	1.499	2.008	-0.322	-0.585	-0.341	-0.316	-0.207	-1.188	1.396	1.992	-0.127	-0.702	1.696	-1.527	0.589	-0.539	0.754	1.031	0.32	-0.336	0.233	-0.303	1.007	-0.1	0.319	0.492	0.067	0.581	-0.101	-0.456	-0.26	-0.163	2.276	0.068	0.209
B3GALT5	-0.742	-1.088	-0.601	-0.419	-0.495	-0.265	-0.43	-0.768	-0.848	-0.649	-0.653	-0.532	-0.469	-0.814	-0.659	-0.678	-0.813	-0.966	-0.589	-0.792	0.614	-0.619	-0.435	-0.928	-0.831	-0.596	-0.631	-0.692	-0.476	-0.286	-0.372	-0.271	0.311	0.161	-0.395	-0.364	0.042	0.33	-0.27	-0.167	-0.364	-0.293	-0.465	-0.219	0.855	1.921	-0.253	0.229	0.882
B3GALT5-AS1	-0.212	-0.361	0.073	-0.327	-0.808	-0.136	-0.086	-0.225	-0.619	-0.217	-0.176	-0.282	-0.588	-0.313	-0.133	-0.179	-0.148	-0.117	-0.098	-0.632	0	-0.018	-0.343	-0.737	-0.644	-0.87	-0.066	-0.47	-0.963	1.292	-0.61	-1.566	1.04	1.471	-1.262	-0.093	0.072	0.857	-0.516	-0.618	-0.081	-0.194	-0.356	1.73	0	0	0	0	0
B3GAT1	-0.626	-1.734	-1.03	-0.223	-0.258	-0.485	-0.71	0.437	0.077	-1.107	-1.933	-0.399	-0.523	-1.913	-0.536	-1.64	-1.062	-0.787	-0.785	-0.604	0.431	-1.484	-2.49	0.057	-0.897	-0.765	-0.368	-0.462	0.187	-0.072	-0.43	0.061	-0.898	-0.304	0.039	-0.224	-1.706	-0.016	-0.846	-0.338	-0.689	-0.614	-0.072	-0.231	0.267	-0.519	-1.564	-0.763	-0.079
B3GNT7	0.155	0.638	0.134	0.394	1.256	0.676	0.938	0.339	0.581	0.126	0.532	0.103	-0.002	-0.512	0.014	-0.11	0.605	0.24	0.636	0.74	0	0.505	0.489	-0.175	0.29	-0.216	0.135	-1.227	0.023	0.622	-0.115	-0.623	-0.041	-0.449	0.081	-0.143	-0.171	-0.352	-0.24	0.186	0.186	-0.237	0.295	-0.091	0	0	0	0	0
B3GNT9	-1.579	0.294	0.226	-2.834	-2.311	-2.144	-1.652	-2.411	-0.255	-2.067	-1.433	-3.121	-0.9	-2.24	-2.675	-3.284	-2.306	0.452	-2.04	-2.485	0	-0.842	-0.35	-0.47	-1.75	-1.968	-3.717	-0.398	-0.489	-0.985	-0.487	-0.913	-1.523	-0.915	-0.828	-0.539	-1.41	-0.052	-0.853	-0.513	-1.197	-0.435	-0.261	-1.149	0	0	0	0	0
B4GALNT1	0.257	0.68	0.979	0.81	1.176	-0.121	0.364	0.243	0.903	0.581	0.026	-0.097	-0.256	0.362	0.066	0.828	0.854	0.38	1.098	0.718	1.382	-0.075	0.088	-0.088	0.752	0.516	1.17	0.728	-0.424	0.156	-0.216	-0.335	0.228	-0.95	0.458	0.027	-0.217	-1.099	-0.564	1.016	0.145	-0.54	0.124	0.09	0.87	2.185	-0.536	1.379	2.713
B4GALNT4	0.819	0.301	1.09	-0.556	0.434	0.445	0.356	0.819	0.35	0.705	0.083	1.072	-0.017	0.436	0.206	-0.018	0.449	0.327	0.345	0.333	0	0.226	-0.127	0.25	-0.375	0.157	0.691	-0.694	-0.134	0.958	0.514	0.255	0.112	-0.135	0.257	1.347	0.481	0.131	-0.412	-0.16	0.741	-0.26	0.158	-0.245	0	0	0	0	0
B4GALT1	0.403	0.263	0.094	0.494	0.126	-0.002	0.216	0.009	-0.424	0.135	0.653	-0.313	0.541	0.096	0.574	0.802	0.647	-0.378	0.273	0.069	0.236	0.264	0.324	0.344	0.037	0.259	0.173	0.389	0.266	2.721	0.074	1.189	0.813	-0.473	0.465	0.725	0.753	-0.333	0.026	0.351	-0.008	0.829	0.188	-0.214	0.495	-0.307	-0.879	-0.12	-0.112
B4GALT5	1.52	0.306	0.297	0.292	0.947	0.843	0.662	0.989	0.476	1.296	1.709	2.442	0.314	1.575	0.703	0.088	0.272	-0.445	0.587	0.841	-0.238	0.8	-1.29	0.752	1.56	-0.715	1.451	1.687	0.518	0.439	0.064	0.909	1.755	-0.157	0.464	1.361	0.649	0.39	-0.475	0.281	0.39	-0.051	0.243	0.757	-0.241	1.043	1.291	0.78	1.646
B4GALT6	-0.139	-0.824	-1.771	-0.709	-0.818	-1.522	-0.513	-0.7	0.584	-0.112	-0.416	-2.828	-0.754	-0.093	-0.191	-1.012	-1.834	-1.115	-0.158	-0.553	0.716	-1.94	-1.188	-0.58	-1.24	0.172	-0.481	-2.183	0.047	-1.298	0.192	0.062	-0.804	1.391	-0.474	-0.601	-0.149	1.436	-0.195	1.19	0.288	-0.441	-0.054	-0.565	0.753	0.664	0.012	0.088	0.278
B4GAT1	0.037	0.37	-0.165	0.353	0.122	1.19	0.321	0.51	-0.137	0.233	-1.224	-1.222	0.223	0.104	-0.182	-0.195	0.12	0.604	-0.034	-0.22	0.722	-0.104	-0.043	0.04	0.202	0.541	0.256	-1.775	1.042	0.013	0.363	-0.143	0.021	0.227	-0.296	-0.483	0.667	0.278	0.853	0.238	0.973	0.549	0.213	-0.483	1.477	1.778	-1.02	1.917	1.642
BAALC	-0.742	-0.859	-1.219	-0.776	-1.129	-0.969	-1.164	-0.792	-0.812	-0.979	-0.735	-0.874	-0.79	-0.509	-0.832	-0.131	-0.772	-0.034	-1.178	-1.099	-0.273	-0.721	-0.857	-0.22	0.408	-0.749	-1.028	0.631	-0.307	0.624	-0.247	-0.58	0.671	-0.862	-0.525	0.095	-0.843	-0.55	-0.377	-0.517	-0.118	-0.861	-0.002	0.358	-0.731	-0.583	-0.42	-0.541	0.041
BABAM2-AS1	0.304	-0.727	1.504	-0.37	-0.477	0.589	0.313	-1.354	-0.691	0.505	-1.423	-0.754	-0.364	-0.151	0.044	2.723	-0.253	0.514	-0.943	-0.664	0	-1	-0.042	-0.261	0.739	0.412	1.595	-0.656	0	0	0	0	0	0	0	0	0	0	0	0	0	0	0	0	0	0	0	0	0
BACE2	0.869	0.224	-0.455	0.12	-0.696	0.406	-0.257	-0.723	-0.209	0.008	0.632	-1.29	0.243	0.734	-0.994	0.874	0.451	1.21	-0.91	0.535	0.354	-0.223	-0.241	-0.039	0.51	0.054	-0.287	-0.585	0.088	0.408	-0.234	0.264	-0.224	0.012	0.061	0.586	0.467	0.125	0.193	-0.061	-0.381	0.037	-0.339	-0.103	0.482	0.557	-0.827	0.264	0.131
BACH1	1.493	-0.215	0.085	0.469	0.4	0.225	0.012	-0.03	-0.282	0.417	0.664	0.092	0.747	0.476	0.82	0.577	-0.113	-0.364	0.697	0.688	0.053	0.084	-0.152	0.382	-0.166	0.773	0.208	0.563	-0.048	0.568	-0.668	0.509	1.681	-0.062	-0.073	0.286	0.959	-0.287	0.229	0.474	0.48	0.313	-0.36	-0.143	0.62	1.006	1.346	-0.342	-0.235
BAG3	0.09	-1.558	-0.478	0.225	0.77	0.064	-0.128	-0.501	-0.056	0.886	0.335	-0.84	-0.493	-0.978	0.209	1.366	-0.247	-1.63	0.194	-0.527	-1.122	-0.033	0.103	-0.125	-0.468	-1.391	1.094	-0.463	0.097	-0.395	-0.231	0.101	0.047	-1.179	-0.833	-0.556	-0.411	-1.267	0.054	0.82	0.08	-0.114	0.189	-0.478	-0.405	-2.714	1.031	-1.629	-1.147
BAIAP2	0.073	0.23	-0.184	-0.384	0.478	-0.599	-0.079	-0.818	-0.767	0.079	-1.139	-1.503	-0.189	-0.267	-0.264	-0.527	-1.183	-0.333	0.413	0.212	-0.981	-0.746	0.019	0.384	-0.212	-0.97	0.685	-1.841	0.157	0.017	0.27	0.13	-0.006	-0.996	-0.653	-0.247	-0.442	-1.31	-0.823	-0.408	0.343	-0.743	-0.39	0.26	0.348	1.153	-0.205	0.074	0.246
BAIAP2-DT	0.936	-0.97	0.81	0.28	0.654	0.415	-0.098	0.428	-0.259	0.346	-0.021	-1.771	1.31	-0.007	0.672	-0.788	-0.115	-0.017	0.098	0.422	0	0.175	-0.629	-0.112	1.207	0.251	0.961	-2.038	0	0	0	0	0	0	0	0	0	0	0	0	0	0	0	0	0	0	0	0	0
BAIAP3	0.715	1.2	-0.405	-0.604	-0.658	-0.476	-0.123	-0.79	0.249	-0.686	-1.114	-0.911	-0.989	-0.714	0.342	-0.622	-0.669	0.853	-0.745	-0.729	-0.838	-0.142	-0.27	-0.158	-1.155	-0.041	-0.742	-1.309	0	-0.159	0.219	-0.554	0.1	1.324	-0.586	-0.221	-0.799	0.928	-1.021	-0.347	-0.194	-0.963	-0.45	-0.856	-0.19	0.026	-1.046	-0.43	-0.654
BANK1	-1.007	-0.41	-1.057	-0.652	-0.702	-0.895	-0.61	-0.914	-0.053	-0.987	-0.803	-1.063	0.573	0.364	-0.994	-1.11	-0.754	-1.005	-1.082	-0.913	0.345	-0.401	-0.559	0.08	-0.693	-0.773	-0.814	-0.306	0.559	-1.132	-0.17	-0.858	-0.535	-0.942	-0.367	-0.648	-1.323	-0.069	-0.924	-1.027	-1.296	-0.691	-0.835	-0.973	0.299	0.085	-0.156	0.2	0.087
BASP1	-1.231	-0.17	0.383	0.438	0.726	0.335	0.532	1.1	-0.769	-0.661	0.971	1.541	0.001	0.582	0.246	0.853	0.229	-0.074	1.161	1.153	-0.398	0.469	0.28	-0.066	0.187	-1.521	0.084	0.554	-1.064	-0.764	0.209	0.525	-5.17	0.349	0.618	0.315	-0.012	-0.433	0.697	0.73	-0.272	0.119	-0.899	1.013	-1.835	0.699	0.752	0.476	0.549
BATF	0.6	-0.393	0.108	0.222	0.883	0.062	0.967	1.231	0.418	0.197	0.533	-0.352	0.586	-0.296	-1.095	0.413	0.701	0.084	-0.044	0.148	1.099	0.181	0.5	-0.787	-0.816	-0.498	-0.238	-1.216	1.645	2.259	-0.92	2.188	-2.918	-2.004	0.049	-0.664	-1.636	0.746	-0.824	-0.781	-1.763	-0.578	-2.244	-2.438	2.637	0.951	0.43	0.937	1.188
BATF3	1.205	0.972	-0.171	-0.445	0.79	1.503	-0.639	-0.321	0.538	0.7	0.418	-0.384	-0.17	0.343	-0.682	1.024	0.168	2.116	-0.45	0.421	-0.001	0.274	0.605	-0.787	0.048	-1.303	-0.295	6.837	1.156	2.064	-1.231	0.959	2.547	-2.002	1.645	-0.07	-0.931	-0.782	-1.508	-1.086	-0.867	-0.573	-0.946	-1.877	1.731	-0.585	-0.458	-0.233	2.258
BAZ1A	0.173	-0.441	1.311	0.701	0.526	0.483	-0.344	-1.026	-1.086	0.635	1.182	3.658	1.366	0.365	1.327	1.073	0.389	-0.515	-1.151	-0.05	0.87	-0.139	-1.064	1.134	2.551	-0.31	2.694	3.765	0.052	0.842	-0.328	0.272	1.234	-1.137	0.819	0.277	0.437	-0.26	0.276	-0.095	-0.378	0.353	-0.427	0.692	-0.751	-1.412	1.57	-0.26	-0.354
BBX	0.122	0.138	-0.185	1.191	0.544	0.685	0.451	-0.236	0.333	-0.013	-1.552	-0.931	0.598	-1.328	-0.031	-0.574	-0.513	-0.407	-0.262	-0.92	-0.226	0.155	-0.828	-1.153	-1.455	-0.718	0.216	-2.259	-0.31	0.547	0.545	-0.694	0.885	0.596	-0.386	-0.721	-0.067	0.239	0.516	0.301	-0.073	-0.023	0.24	0.972	-0.169	-0.716	-0.142	0.136	-2.786
BCAN	-0.547	0.031	-0.315	-0.163	-0.144	-0.264	-0.161	-0.307	-0.015	-0.364	-0.527	-0.472	-0.622	-0.363	-0.384	-0.338	-0.559	-0.763	-0.335	-0.641	0.193	0.043	0.089	-0.283	-0.02	-0.475	0.098	-0.235	-0.088	0.23	-0.167	-0.252	0.205	-0.46	-0.08	0.124	-0.184	-0.489	-0.215	-0.179	0.22	-0.245	0.121	-0.034	0.467	0.347	-0.114	-0.035	0.447
BCAR3	-1.043	0.924	-1.03	-1.093	1.274	-0.974	1.894	0.781	1.411	0.347	-0.528	-1.084	1.282	-0.31	-0.269	-0.491	-0.641	-1.283	0.156	-0.521	-1.394	2.177	-0.372	-2.139	-0.493	-2.717	-2.488	-0.438	0.819	-0.043	-0.473	-0.432	0.613	-0.903	-0.358	0.039	-0.081	-0.383	-0.267	-0.35	-0.036	-0.256	0.989	-0.193	-0.472	-0.899	1.636	-0.717	-0.874
BCAT1	-0.656	-1.232	1.42	0.646	-1.466	-0.677	-1.525	0.665	-0.765	0.285	-0.286	-0.502	1.739	1.469	1.085	-0.865	-1.041	0.979	-0.9	-0.591	0.276	0.129	0.435	0.883	0.305	-0.758	-1.451	-0.521	0.674	0.603	0.062	0.09	0.374	-0.39	0.07	0.492	0.378	-0.267	0.165	0.425	0.375	0.37	-0.249	0.297	0.586	-0.157	0.849	0.149	0.384
BCHE	-0.112	-0.264	-0.785	-0.212	0.557	-0.119	-0.441	0.158	-1.325	-0.009	0.003	-0.456	-0.715	-0.691	-0.863	-0.598	-0.053	-0.934	0.519	0.446	-0.791	0.841	0.124	-0.477	-0.377	-1.712	-0.367	0.906	0.38	0.226	0.442	-0.045	0.104	0.873	0	0.215	-0.138	0.87	0.509	0.294	0.091	0.29	-0.798	0.103	-0.313	-0.356	-0.354	-0.204	-0.64
BCL11A	0.795	2.121	-1.105	2.618	0.866	1.873	1.078	2.173	0.486	1.461	0.927	3.651	2.644	0.421	0.53	-0.541	-0.996	1.502	2.717	2.485	0.176	1.246	0.965	0.064	1.575	1.761	0.211	1.92	0.572	0.539	0.522	-0.133	0.982	0.427	0.128	0.054	1.079	0.252	0.531	0.66	0.897	0.249	0.019	1.23	0.804	0.893	-0.116	0.622	1.038
BCL2A1	3.639	-0.771	-0.686	-0.965	-1.124	-1.725	-1.544	-1.521	-1.137	0.467	1.873	0.091	-0.761	-0.085	-0.405	2.402	-0.837	0.616	0.433	0.088	-0.219	-1.046	0.191	-0.044	-0.367	0.439	-0.733	0.383	0.229	0.412	-0.719	-0.052	0.782	-1.003	-0.127	0.121	-0.253	-0.491	0.16	-0.283	0.094	0.253	-0.33	-0.187	-0.248	-0.425	-0.104	-0.188	0.363
BCL2L11	-0.189	-0.241	0.215	-0.444	0.883	-1.096	-0.088	-0.341	-0.325	-0.71	-0.048	0.747	-0.374	-0.993	0.022	-0.336	0.42	-0.764	-0.397	-0.143	-0.476	0.072	-0.267	-0.77	-1.285	-0.963	-0.656	0.031	-0.236	0.675	-0.224	0.077	1.373	-0.539	-0.652	0.391	-0.09	-0.454	-0.439	0.135	-0.377	-0.164	0.007	0.291	0.243	-0.351	-0.161	-0.228	-0.11
BCL3	1.644	0.506	0.244	-0.064	-0.37	-0.658	0.097	-0.8	-1.124	0.239	-0.159	-0.429	-1.012	-0.26	-0.959	0.887	-0.888	0.335	-0.899	-0.274	-1.313	-0.021	-0.36	0.046	-0.988	-1.513	-0.536	-0.668	0.557	1.716	0.087	0.419	2.203	0.037	-0.185	-0.236	-0.832	0.77	-1.462	-0.426	-1.326	-0.797	-0.952	-0.48	-0.448	-0.021	-0.98	-0.584	-0.301
BCL6	2.32	-0.95	-0.481	-0.013	0.482	-0.692	-0.555	-1.251	-0.365	0.284	0.108	-1.399	-0.78	-0.828	-0.999	0.15	0.055	-0.488	-1.158	-0.179	-0.492	0.34	-0.246	-0.127	-0.608	-0.898	-0.207	-1.932	0.309	0.526	-0.232	1.922	0.854	1.234	-0.096	-0.245	0.057	1.415	-0.296	0.08	-1.514	0.013	-0.774	-0.187	-0.292	0.096	1.055	-0.43	-1.246
BCL6B	0.205	0.127	-0.163	0.16	0.394	0.672	0.394	0.363	-0.069	0.305	-0.085	-0.461	0.149	0.427	-0.384	0.947	0.184	0.164	-0.201	0.132	0	0.407	0.219	-0.009	0.05	-0.302	0.019	-0.417	0.031	0.092	0.036	1.028	0.922	-0.73	-0.122	-0.92	0.36	-0.226	-0.266	0.626	-0.509	0.121	-0.841	-0.505	0	0	0	0	0
BCOR	-0.154	-0.873	-0.074	-0.465	-0.968	-1.259	-0.547	-3.009	-0.202	-1.169	0.013	1.277	-0.369	-0.684	-0.963	-1.164	-0.475	-1.037	0.256	-0.122	-1.207	-0.885	-0.571	0.504	-1.268	-0.308	-0.228	2.995	0.668	0.626	-0.327	-0.491	0.576	0.593	-1.514	0.513	0.627	0.302	-0.438	-0.379	-0.473	-0.632	-0.409	-0.303	-1.623	-1.487	0.396	-0.625	-0.732
BDKRB2	0.199	0.345	-1.137	-1.017	-0.368	0.33	-0.24	-0.873	-0.106	-1.283	-0.809	1.278	-0.307	-0.476	-1.406	-1.044	-0.601	-0.175	-0.622	-0.045	-0.673	1.736	0.4	-0.252	-1.185	-0.359	-1.243	-0.699	0.752	1.014	-0.717	-0.062	0.8	-0.801	-0.198	-1.318	-0.303	0.586	-1.598	-0.011	-1.246	-0.341	-0.623	-1.094	-0.477	1.268	-0.838	-0.429	-0.389
BDNF	0.055	-1.246	-0.671	-0.908	0.763	-0.223	-1.327	1.243	1.14	-0.594	-0.21	3.481	-0.432	1.89	1.479	-0.235	-0.937	0.783	0.775	0.718	-0.366	-1.046	-0.803	1.043	0.499	0.794	1.311	1.034	-0.672	-0.335	-0.188	-0.656	0.216	-0.693	0.178	-0.087	0.105	0.076	-0.417	0.355	-0.317	-0.15	1.002	0.914	-0.85	0.156	-1.092	0.324	0.365
BEGAIN	0.666	0.271	-0.443	1.088	0.882	0.318	0.71	0.136	0.757	0.101	0.346	-1.245	-0.268	0.29	0.005	0.588	0.315	0.914	-0.198	-0.797	-0.388	-0.149	0.026	-0.006	0.351	-0.612	1.448	-2.645	0.789	0.081	-0.106	-0.031	-1.214	-1.422	-0.123	0.55	0.003	-1.665	-0.577	0.198	0.134	-0.013	-0.038	0.645	-1.372	-0.068	-0.003	-0.802	-0.682
BEND6	-1.302	-2.448	0.092	-2.85	-2.885	-2.414	-3.149	-2.893	-0.115	-0.584	-2.381	-3.034	-2.946	-1.624	-0.4	-0.364	-1.929	-1.171	-2.56	-1.888	0	-2.583	-2.492	-0.083	1.168	-1.178	-1.122	0.093	0.256	-1.199	-0.182	-1.071	-0.194	-0.454	-0.654	-0.794	-1.114	-0.41	-0.633	-0.491	-1.36	-1.311	0.436	-1.19	0	0	0	0	0
BET1	-0.779	0.846	0.139	-0.126	0.882	0.4	1.345	-0.633	1.307	0.479	0.675	-2.056	-0.386	0.273	-0.161	1.739	0.493	0.981	-0.031	-0.563	-0.074	0.638	0.806	-0.405	-0.602	0.648	0.428	-1.675	0.817	0.522	-0.338	-0.923	-0.081	-0.263	0.422	-1.951	-0.692	0.144	0.56	0.488	0.047	0.047	0.558	-0.044	-1.63	-0.008	0.077	-0.808	-1.66
BEX1	0.451	0.408	-0.096	-0.822	-0.096	-0.211	-0.096	-0.948	-0.449	-0.034	-2.038	-1.542	-1.224	-2.429	0.597	-0.927	-0.003	0.248	-0.498	-0.595	-0.64	0.022	-0.283	-0.829	-0.087	-0.424	-0.087	-0.528	-0.4	1.368	-0.606	1.141	-0.427	-1.638	-0.41	0.253	0.287	-0.488	-0.566	-0.402	0.326	-0.398	-0.349	-0.59	-0.32	-0.285	-2.189	0.5	-0.148
BEX2	0.084	0.262	-0.607	-0.892	-0.674	-0.456	-0.083	-3.664	0.262	-0.007	-2.187	-2.541	-2.259	-1.92	0.052	-0.59	-1.254	0.491	-2.405	-3.121	0	-0.04	-0.382	-0.603	-1.669	-1.208	-1.714	-0.015	-2.087	-2.587	0.333	0.333	-6.879	-1.895	0.311	-0.645	-1.257	-0.047	-0.309	0.424	-2.478	0.351	-1.799	0.164	0	0	0	0	0
BEX4	0.059	0.29	-0.735	-0.376	-0.975	-0.337	-0.064	-0.979	-0.781	0.254	-2.988	-2.109	-1.166	-1.157	0.278	-0.541	-0.337	0.254	-7.586	-5.286	-1.181	0.035	-0.728	-0.55	-1.627	-3.216	-0.564	-1.554	-0.555	-0.35	-0.179	1.048	-2.775	-0.184	-0.395	-1.849	-1.398	0.674	-0.027	-0.073	-0.65	-0.123	-0.512	-1.156	-1.536	-1.703	-1.553	-1.829	-2.429
BEX5	0.48	0.708	0.664	-0.511	-1.117	0.06	0.436	-2.148	-0.922	0.712	-2.148	-1.654	-1.508	-1.62	1.017	0.871	-0.187	1.055	-5.68	-4.736	0	0.336	0.19	0.143	-0.951	0.121	-0.219	1.54	0.253	-1.323	-0.106	0.479	-0.493	0.549	-0.945	-1.499	-0.369	0.829	0.954	-0.339	0.775	0.568	0.085	-0.669	0	0	0	0	0
BGN	0.055	0.869	-0.357	0.595	-0.019	0.555	0.052	-0.497	0.099	-0.332	1.196	-0.483	-0.433	0.643	-1.179	-0.358	0.844	0.7	-0.531	0.528	-0.168	0.368	0.623	1.158	0.785	-0.452	0.085	-0.863	-0.2	0.514	0.222	0.137	0.71	-0.212	0.066	-0.008	0.296	-0.162	-0.427	0.54	0.371	-0.478	0.394	-0.252	-0.272	0.485	-0.499	0.451	0.625
BHLHB9	0.884	0.333	1.116	-3.548	-2.31	-2.015	-0.357	0.052	0.515	0.143	-3.554	-0.528	0.881	-1.714	-0.054	-0.306	-1.722	-0.33	0.115	-0.837	0.392	-0.535	-0.278	-0.447	0.117	-1.672	-1.159	2.103	-0.504	1.222	-0.049	-0.553	0.02	0.994	-0.501	-0.975	0.059	-0.291	0.104	-0.07	0.403	-1.492	0.326	-1.115	-2.966	-2.608	-0.603	-0.78	-1.145
BHLHE22	0.007	0.219	0.177	0.044	-0.078	-0.443	-0.103	-0.65	-0.193	-0.198	0.109	0.305	-0.045	-0.299	-0.555	-0.014	-0.245	-0.079	0.005	-0.215	0	-0.465	-0.452	1.735	-0.322	-0.478	-0.101	3.54	0.048	-0.613	-0.017	-0.022	-1.639	-0.577	-0.238	-0.471	-1.484	0.471	0.344	-0.592	-0.717	0.571	-0.167	-0.461	0	0	0	0	0
BHLHE40	2.304	-0.167	0.856	1.152	0.768	-0.61	-0.624	-0.353	-0.01	0.413	0.25	-1.404	0.745	0.246	0.207	1.382	-0.304	0.066	0.434	0.104	-0.536	-0.549	-0.07	0.468	0.092	0.41	1.021	-1.492	0.333	0.529	-0.261	-0.063	1.498	-0.389	-0.451	0.413	-0.648	-0.388	-0.128	0.369	0.159	0.518	-0.212	0.022	-0.141	-0.937	0.205	-0.723	-0.472
BHLHE41	0.722	-0.31	0.646	-0.565	-1.772	-1.093	-0.704	-1.48	-1.508	-2.421	-0.92	-1.847	-0.287	0.864	-0.465	-0.753	-0.673	-0.225	0.275	-0.178	0.784	-0.545	0.247	-0.137	-0.251	0.65	0.089	-2.085	0.246	0.215	0.676	-1.083	-0.514	0.321	-0.865	-1.259	-0.928	0.711	0.418	-0.648	-1.318	0.376	-0.332	0.146	0.794	-1.596	0.391	2.965	-2.207
BHMT	-0.773	-0.412	-0.784	-0.341	-0.575	-0.209	-0.813	-0.104	-0.459	-0.429	-0.532	-0.488	-0.693	-0.244	-0.67	-0.094	-0.11	-0.583	-0.259	-0.486	0.309	-0.401	-0.337	-0.806	-0.289	-0.692	-0.584	-0.525	0.051	-0.154	-0.713	-0.507	-0.322	-0.699	-0.946	0.262	-0.5	-0.573	-0.654	-0.607	-0.352	-0.751	-0.47	-0.778	0.124	0.944	0.856	0.169	0.709
BHMT2	-0.27	-0.76	-1.009	-0.981	-0.981	-1.145	-1.334	-1.197	-0.873	-0.758	-0.576	-1.119	-0.425	-0.467	-1.094	-0.663	-0.785	-1.036	-0.554	-0.856	-1.382	-1.298	-0.873	-0.719	-0.76	-1.286	-0.718	-1.069	-0.145	0.501	-0.499	-0.685	1.087	0.256	-0.528	-0.025	0.093	-0.421	-0.441	-0.261	-0.076	-0.518	0.055	-0.728	0.171	-0.162	-1.564	-0.404	-0.608
BICC1	1.047	-0.193	0.52	-0.817	-0.968	1.203	-0.808	0.686	1.391	1.35	1.811	-0.423	-0.316	1.136	1.398	0.253	-0.396	0.108	0.454	1.162	-0.722	0.897	0.99	0.588	2.449	3.153	1.752	-0.088	0.686	1.46	0.054	0.388	0.702	0.312	0.942	2.273	0.104	0.071	0.609	0.012	1.026	1.023	0.242	0.926	0.562	-0.387	-1.728	0.762	1.88
BICD1	0.146	-0.343	1.401	1.018	1.186	-0.417	1.158	0.505	1.132	0.133	1.06	1.278	-0.053	0.895	1.012	0.855	1.114	-0.391	-1.385	-1.502	0.559	-0.503	0.373	0.348	-0.117	0.603	1.469	-0.481	-0.349	-0.072	0.07	0.511	-1.367	-0.82	-0.179	-0.762	0.628	-0.86	0.263	0.161	-0.384	-0.437	-0.612	0.069	1.831	1.088	-0.552	1.989	1.168
BICDL1	-0.124	0.258	0.297	0.965	1.001	0.358	0.888	0.878	0.98	-0.176	0.111	-1.247	0.041	-0.165	0.175	-0.457	0.995	0.085	0.139	0.073	0.009	-0.072	-0.063	0.407	-0.111	-0.113	0.829	-0.329	0	0	0	0	0	0	0	0	0	0	0	0	0	0	0	0	-0.031	0.144	-0.035	-0.052	0.139
BID	0.612	0.375	-0.102	-1.169	0.08	0.136	-0.507	-1.292	1.96	-0.052	-0.452	1.947	1.555	-0.118	-0.886	1.614	0.164	2.04	1.555	2.825	-0.247	-0.025	0.297	0.283	2.352	0.948	-0.864	3.941	-1.384	-0.622	0.297	0.645	-1.441	-0.437	0.991	-0.477	-3.277	0.25	0.366	0.098	-1.6	0.57	-1.336	0.455	-0.31	0.412	-0.12	-0.153	0.471
BIN1	-0.965	0.489	-0.406	-0.341	-0.337	0.092	0.144	-0.541	0.075	-0.635	-0.237	-0.931	-0.782	-2.149	-0.746	-0.95	-0.426	-0.165	-0.97	-0.837	-0.255	-0.423	-0.622	-0.836	-2.201	-1.456	-1.523	-1.771	-1.902	-2.12	-0.046	-0.114	-3.218	-0.5	-0.336	-1.838	-1.906	-0.662	-0.337	0.109	-1.937	-0.135	-1.763	0.048	-0.18	-0.198	-0.785	-1.188	-1.058
BIRC3	0.799	-1.662	0.016	0.21	-1.296	-1.145	-2.362	-1.755	-0.996	0.468	-0.259	-0.979	0.185	0.228	0.497	-0.169	-0.021	-0.657	-1.271	-1.044	-0.322	-1.474	-1.341	0.313	-1.666	-0.479	-0.265	-0.591	-0.284	0.053	-0.324	-1.042	0.23	-1.794	-0.009	-0.4	-0.781	-0.638	0.65	0.007	-0.76	0.18	-1.365	1.18	-0.584	0.774	3.339	-0.182	-0.547
BISPR	0.018	-1.073	-0.929	-1.391	-0.697	-0.453	-0.262	-1.222	-0.922	0.098	-0.475	-0.711	0.153	0.082	-0.608	0.968	-1.42	0.43	-1.035	-0.82	0	-0.646	-0.188	0.124	0.957	-0.52	0.417	-0.657	0	0	0	0	0	0	0	0	0	0	0	0	0	0	0	0	0	0	0	0	0
BLMH	0.421	0.823	1.085	0.482	2.028	0.886	0.699	1.468	0.41	1.166	1.546	2.23	1.121	1.424	1.339	0.911	0.651	0.805	2.446	2.511	0.284	1.382	1.676	1.011	1.667	1.237	1.364	2.605	0.106	-0.316	1.241	1.408	-1.109	0.589	0.531	0.34	1.079	0.894	0.932	0.102	-0.207	1.018	-0.996	-0.742	-0.602	-0.532	0.97	0.012	-0.561
BMERB1	-0.406	0.219	-0.307	-0.5	0.258	0.233	0.469	-0.064	-0.453	-0.197	0.185	-0.472	-0.689	-0.201	-0.393	-0.097	0.204	0.096	-0.313	-0.389	0.181	0.694	0.051	-0.518	-1.042	-0.756	-0.347	-0.896	-0.605	-0.476	-0.375	-0.836	-0.195	0.685	-0.294	-0.164	-0.255	-0.017	-0.292	-0.31	-0.695	-0.814	-0.019	0.344	-2.931	-1.73	1.475	-0.007	-1.205
BMP1	-0.286	1.186	0.068	0.408	0.838	0.756	0.826	0.603	1.077	0.207	0.881	-0.156	0.029	0.403	-0.411	0.122	0.843	0.325	0.44	0.38	-0.196	0.849	0.373	-0.132	0.102	-0.137	0.044	-0.103	0.409	0.381	0.184	0.017	1.007	0.515	0.278	0.925	0.311	0.282	-0.245	0.321	0.763	-0.173	0.734	-0.364	0.672	0.173	0.416	-0.002	0.134
BMP2	2.024	-0.717	-0.74	-0.586	-0.753	0.436	0.198	-0.17	-0.182	1.021	0.581	-1.089	0.486	0.377	-0.856	0.441	-0.83	0.487	-0.688	0.591	-0.018	0.005	0.322	1.344	-0.165	0.289	0.052	-0.298	0.127	0.112	0.032	0.492	-1.946	0.601	0.585	0.877	1.193	1.783	-0.191	0.137	-1.058	-0.584	-0.573	0.381	0.159	-0.384	0.06	0.311	-0.102
BMP7	0.233	0.181	-0.052	0.216	-0.057	0.465	0.301	0.091	0.325	-0.201	-2.089	-0.015	-0.234	-0.392	0.287	-0.547	0.318	0.235	-0.143	-0.092	0.027	-0.043	-0.34	0.181	0.116	0.572	0.106	-1.707	0.458	-0.051	-0.045	-0.119	-0.439	0.145	0.178	-0.177	0.036	-0.361	-0.006	0.006	0.369	-0.199	0.464	-0.518	0.214	0.046	-0.078	-0.43	0.109
BMP8B	0.38	0.757	-0.576	-0.472	-0.764	0.535	1.374	-1.016	0.49	-0.232	-0.992	-1.08	-0.792	-0.864	-0.532	-0.849	-0.611	0.378	-0.886	-1.265	-0.26	0.336	0.594	-0.461	-0.301	-0.293	0.126	-0.321	0.168	-0.108	0.035	-1.074	-0.207	-1.013	-0.212	0.001	-0.108	-1.335	-0.718	-0.072	-0.226	-0.965	0.684	-0.203	-0.184	0.142	-0.381	-0.332	-0.216
BMPER	-0.551	-0.991	1.43	0.088	-0.181	-0.913	-1.108	-0.873	-0.491	2.549	-1.063	0.896	-1.021	-0.373	1.061	0.039	-0.74	-0.802	-0.405	-0.068	0	-0.784	-0.058	1.342	1.147	0.087	2.324	-1.014	-0.7	-0.939	0.693	0.344	-0.483	-0.354	0.421	-0.072	-0.3	-0.01	0.287	0.192	-0.352	-0.333	-0.264	-0.618	0	0	0	0	0
BMPR1B	-1.077	-3.191	-0.282	-1.287	-0.865	-2.476	-0.421	-1.093	0.662	-1.321	-0.62	1.255	-3.327	-1.228	-0.968	-1.08	-1.694	-2.922	0.013	-0.249	0.398	-0.351	-0.489	-1.067	-1.085	-1.387	-0.169	-4.028	0.127	0.365	-0.166	-0.937	-0.277	0.857	-0.392	-0.531	-0.715	0.279	-0.072	-0.059	-0.282	-0.326	0.132	-0.471	0.09	0.872	0.058	-0.05	1.487
BMX	-0.122	-0.495	-0.665	-0.001	-0.443	0.095	0.12	-0.423	0.425	0.829	-1.021	0.003	0.194	0.471	-1.018	0.327	0.012	-0.372	-1.38	0.255	1.128	0.943	0.005	0.226	-0.784	1.363	0.062	-0.697	0.952	0.705	0.277	1.26	2.245	0.071	-0.038	-0.682	-0.486	0.801	0.145	0.01	-0.045	0.405	-0.331	-0.281	1.334	0.556	0.223	0.532	0.315
BNC2	-0.078	-0.151	-0.025	0.271	-0.269	0.316	-0.386	-0.714	-0.214	-0.342	0.733	-0.603	-0.358	0.179	-0.343	-0.092	0.095	-0.031	0.543	1.157	0.848	0.321	0.129	-0.015	0.035	0.057	-0.422	1.068	-0.094	1.409	-0.261	0.08	-0.929	0.397	-0.23	0.65	-0.094	0.017	-0.179	0.056	-0.829	-0.365	-0.672	-0.134	1.88	1.03	-1.163	0.29	2.367
[truncated: 4,215 more rows]
[truncated: 579 more columns]

## Sheet: Figure2f_subpanel2
Gene	Chromaffin.cells	Adrenocortical.cells	Endothelial.cells	Fibroblasts	Myeloid.cells	T.NK.cells	B.cells
A2M	-1.037	-0.742	0.964	0.944	1.017	-0.752	-1.166
A4GALT	-0.443	0.357	1.931	0.972	-0.642	-0.71	-0.805
[truncated: 3,751 more rows]

## Sheet: figure2f_subpanel3
Gene	Tumour	Chromaffin.cells	Adrenocortical.cells	Endothelial.cells	Fibroblasts	T.NK.cells	B.cells
[truncated: 4,231 more rows]

[truncated: 39 more sheets: Figure_3G_4D_4G_5C, Figure3a, Figure3b, Figure3c, Figure3d, Figure3e, Figure3f, Figure3g, Figure4a, Figure4b, Figure4c, Figure4dg_5c, Figure4e, Figure4f, Figure5a, Figure5de, Figure5f, Figure6a, Figure6b, Figure6c …]
